# Supplementary material for: Perenniality, more than genotypes, shapes biological and chemical rhizosphere composition of perennial wheat lines
Source: Front Plant Sci. 2023 May 8;14:1172857. doi: 10.3389/fpls.2023.1172857 (PMC10200949; doi:10.3389/fpls.2023.1172857)
Supplement: Supplementary file 1 [file Table_1.xlsx]

## Sheet: Phylum
# Constructed from biom file	235A_4	235A_4	235A_4	235A_4	OK72_4	OK72_4	OK72_4	OK72_4	11955_4	11955_4	11955_4	11955_4	280B_4	280B_4	280B_4	280B_4	Tpi_11	Tpi_11	Tpi_11	Tpi_11	235A_1	235A_1	235A_1	235A_1	11955_1	11955_1	11955_1	11955_1	OK72_1	OK72_1	OK72_1	OK72_1	280B_1	280B_1	280B_1	280B_1	Ardente_1	Ardente_1	Ardente_1	Ardente_1	Bare_none	Bare_none	Bare_none	Bare_none
Unclassified;Other	0.00781555	0.0126457	0.00960707	0.0187282	0.0226624	0.0143496	0.0101303	0.0109833	0.012864	0.0145642	0.0146547	0.013808	0.0163807	0.00210615	0.0188384	0.0139795	0.0104559	0.015498	0.0221685	0.0160184	0.00573017	0.0116447	0.0126773	0.00711143	0.00705676	0.00388818	0.0123879	0.0238934	0.0150985	0.0251588	0.00745768	0.0129107	0.00905674	0.00928742	0.00844737	0.00608106	0.0157363	0.0107797	0.00810997	0.013731	0.00325542	0.008285	0.0127789	0.00477692
k__Archaea;Other	0	0.00252915	0	0	0	0.0023916	0.00675356	0	0	0	0	0	0.00546023	0	0	0	0	0	0.00403063	0	0	0.00166353	0.00115249	0	0.00141135	0	0	0	0	0.00157243	0.00149154	0	0	0	0	0	0.00262271	0.00359324	0	0	0	0.00138083	0	0
k__Archaea;p__Crenarchaeota	0.00390778	0.0101166	0	0.0187282	0.00226624	0.0047832	0.0101303	0.00274582	0.0116945	0.00416121	0.00183184	0.0151888	0.0095554	0	0.0202875	0.00465983	0.00348529	0.00357645	0.00201532	0.0133486	0	0.00665413	0.0080674	0.00758553	0.00987947	0.00777635	0.00867152	0.00597336	0.0164711	0.00471728	0.022373	0.0112969	0.00226419	0.00696557	0.00563158	0.00760133	0.00786813	0.00479099	0.00270332	0.00152567	0.00976626	0	0	0.00159231
k__Archaea;p__Euryarchaeota	0	0	0	0.00416181	0	0.0047832	0	0	0.00233891	0	0.00183184	0.0013808	0.00273011	0.00210615	0.00289821	0	0.00174265	0.00119215	0.00403063	0	0	0.00166353	0	0.000474095	0.00423406	0	0.00371637	0.00199112	0	0	0.00149154	0.00161384	0.00226419	0.00232186	0.0014079	0.00152027	0.00131136	0	0.00270332	0	0.011394	0.00690417	0.0036511	0.00796153
k__Bacteria;Other	20.7151	23.0785	22.0348	28.7935	16.8381	15.897	29.2936	16.8758	26.9653	18.3821	20.2088	31.9489	27.9072	26.5249	28.5634	25.4357	21.3126	24.9493	31.5377	31.1958	11.8156	21.8605	22.5599	27.7844	23.4652	26.0819	24.6544	23.8596	22.7067	13.7839	24.0331	24.2028	25.5808	24.1752	21.8604	26.7475	27.8873	27.6824	25.2409	23.9027	29.25	28.5032	28.4676	28.8542
k__Bacteria;p__Acidobacteria	1.27589	1.51875	0.995293	1.82704	1.28269	1.01643	1.86736	1.02968	1.4969	0.880095	1.2255	1.3587	1.85648	1.70177	1.17812	1.33271	1.15886	1.31494	1.63241	1.69795	0.555826	1.063	1.24007	1.19235	1.07968	0.9701	1.53362	1.37387	0.831789	0.665136	1.61832	1.63159	1.31096	1.2004	1.14462	1.79239	1.68116	1.18218	1.2638	1.44786	0.991275	0.883734	0.907299	0.972899
k__Bacteria;p__Actinobacteria	4.96874	5.84866	10.4909	8.56917	7.9069	8.3419	6.71642	5.52733	7.32663	7.77521	11.7036	6.99235	7.16655	7.29781	10.3307	5.32619	7.77394	6.45311	7.65216	6.74373	10.0335	6.16007	6.02289	5.61187	5.63694	6.50492	8.3928	7.02865	5.14584	3.43575	6.13469	5.89697	9.68392	6.79375	7.26615	8.13494	7.06296	6.6463	7.24626	7.82974	7.86021	7.73957	8.51437	7.96312
k__Bacteria;p__Armatimonadetes	0.285268	0.615848	0.284369	0.632595	0.30141	0.229594	0.644965	0.362448	0.672436	0.156045	0.181352	0.88509	0.505071	0.372789	0.463714	0.640727	0.228287	0.191936	0.300282	0.344395	0.272183	0.500724	0.487501	0.646192	0.420583	0.497687	0.563649	0.607291	0.441974	0.426127	0.656276	0.661675	0.498121	0.691913	0.544856	0.659795	0.634696	0.740208	0.540665	0.58128	0.415066	0.352113	0.421702	0.3933
k__Bacteria;p__Bacteroidetes	11.1079	13.2489	8.32164	9.17471	11.2881	9.48509	11.373	9.78061	11.3484	7.02411	9.6721	9.28723	10.1369	12.4621	6.80936	14.5433	9.16458	8.75635	9.1979	9.88066	10.7584	13.6027	13.627	14.5808	14.9222	11.6256	12.8772	12.2733	10.4276	7.99107	14.9646	15.5009	9.47788	14.4536	18.2998	11.9919	11.8232	13.295	13.6193	11.9201	10.9708	10.95	9.96203	10.1701
k__Bacteria;p__Chlamydiae	0.00976944	0.0050583	0.00768566	0.00416181	0.0158637	0.0023916	0.00337678	0.0576622	0.00584727	0.0686599	0.0494596	0.0165696	0.00682529	0.00631845	0.0246348	0.00465983	0.0348529	0.0226509	0.00403063	0.00800918	0.00573017	0.0049906	0.00921988	0.00426686	0.00423406	0.00583226	0.0111491	0.0139378	0	0	0.00149154	0.00645536	0.0158493	0.00464371	0.00563158	0.0167229	0.00262271	0.00838424	0.00270332	0.00610268	0.00325542	0.00690417	0.0036511	0.0143308
k__Bacteria;p__Chlorobi	0	0	0	0	0	0	0	0	0	0	0	0	0	0	0	0	0	0	0	0	0	0	0	0	0	0	0	0.00199112	0	0.00314485	0.00745768	0.00484152	0.00452837	0	0	0.0045608	0.00131136	0.00359324	0	0	0	0.00138083	0.00182555	0.00159231
k__Bacteria;p__Chloroflexi	1.08636	1.76535	3.09924	2.78009	2.06228	2.14048	2.22868	1.81499	2.09566	2.25121	2.36857	1.8337	2.797	1.60067	1.91137	2.02936	1.9779	1.5951	1.41677	1.38559	1.71618	1.56871	1.64114	1.23502	1.50027	0.909833	1.71325	2.42717	1.50985	1.25165	1.84503	1.66871	1.9472	1.13539	0.97004	1.76503	1.6746	1.29117	1.53549	1.90404	1.21102	1.17371	1.19391	1.34391
k__Bacteria;p__Cyanobacteria	0.087925	0.0733453	0.278605	0.141502	0.047591	0.0932724	0.0574053	0.145528	0.332125	0.153965	0.283935	0.0455663	0.0614276	0.0758214	0.0985393	0.109506	0.233515	0.0464939	0.122934	0.114798	0.965533	0.35766	0.299646	0.159296	0.11432	0.217738	0.370398	0.169245	0.163338	0.138373	0.170035	0.158156	0.235475	0.260048	1.3192	0.297972	0.149494	0.15451	0.270332	0.126631	0.0976626	0.0800884	0.107707	0.0668769
k__Bacteria;p__Fibrobacteres	0.0293083	0.017704	0.0979921	0.120693	0.0770521	0.0789228	0.0270143	0.060408	0.0947258	0.0749017	0.0641143	0.0248543	0.0436818	0.0168492	0.040575	0.0512582	0.0470514	0.0500703	0.0181378	0.0186881	0.0601667	0.10813	0.0656917	0.0521505	0.0733904	0.0563786	0.0619394	0.101547	0.0398051	0.0298761	0.14617	0.12588	0.0498121	0.0441153	0.0858816	0.0988172	0.0563883	0.028746	0.0581215	0.0533984	0.0423205	0.0566142	0.0565921	0.0525461
k__Bacteria;p__Firmicutes	3.27472	3.92271	4.93227	5.52897	4.11549	3.6448	3.87317	3.79747	5.81452	3.55783	5.96446	3.86761	2.96354	3.115	4.6328	3.16636	2.7255	3.32968	5.26602	5.30208	4.69301	3.83944	3.67873	4.39866	3.31668	7.82301	5.78762	2.83535	3.41363	3.31625	2.98755	2.8097	8.42277	6.17381	3.98857	4.93478	5.88143	8.40699	4.597	4.66397	2.18601	2.06297	2.4864	2.42349
k__Bacteria;p__Fusobacteria	0.00390778	0.00758745	0.00960707	0.0145663	0.0181299	0.0191328	0.00337678	0.00823746	0.0163724	0.00416121	0.0183184	0.013808	0.0163807	0.0168492	0.0217366	0.00931966	0.00871323	0.00596075	0.0141072	0.0106789	0.00859525	0.00831767	0.00345746	0.00663734	0.00987947	0.00777635	0.00743273	0.0099556	0.0109807	0.00471728	0.00298307	0.00484152	0.0203777	0.0116093	0.0126711	0.00608106	0.00917949	0.00958199	0.00540665	0.00762835	0.0130217	0.0220933	0.0127789	0.0127384
k__Bacteria;p__Gemmatimonadetes	1.58656	1.59969	1.26237	2.70102	0.487241	0.743788	2.48869	0.955545	2.81721	0.628342	1.09178	2.78921	2.38885	2.34625	2.92865	2.21342	0.897463	1.31256	2.12616	2.30398	0.85666	1.98626	1.8774	2.2951	2.83541	2.17932	2.27318	2.48492	2.48439	1.06453	2.17168	2.03021	2.32532	1.98054	1.65428	2.23935	1.99719	2.50689	2.41542	1.76062	5.95905	6.20409	6.14298	6.06032
k__Bacteria;p__Nitrospirae	0.220789	0.279471	0.39389	0.349592	0.111046	0.13393	0.202607	0.194953	0.356683	0.162287	0.254625	0.200215	0.204759	0.210615	0.288372	0.223672	0.195176	0.163325	0.181378	0.213578	0.128929	0.395921	0.386083	0.266442	0.230051	0.324663	0.355532	0.260837	0.130396	0.231147	0.314714	0.240462	0.24906	0.206645	0.458974	0.235641	0.246535	0.216792	0.152738	0.297506	0.2702	0.24855	0.301216	0.292984
k__Bacteria;p__Planctomycetes	2.48339	2.9199	3.31636	2.89454	4.03617	2.90579	3.19444	2.97098	2.49445	4.02805	3.21854	3.48651	3.94775	2.82856	3.9836	3.72554	3.39467	2.62154	2.1705	2.30131	1.5672	1.8748	1.95462	1.96987	1.89968	2.08212	1.89659	2.71788	2.3183	1.70765	1.82862	1.91079	1.97211	1.66477	1.58529	1.81976	2.1716	2.05534	1.92747	1.65535	1.52679	1.50649	1.46409	1.68307
k__Bacteria;p__Proteobacteria	47.4306	39.1335	40.6168	28.806	46.5395	51.4959	30.4923	52.1321	31.1952	50.4359	39.6629	29.4855	31.6038	34.6567	32.2702	33.6533	45.1554	43.3764	30.4192	30.0718	52.4339	39.9431	39.4945	32.632	37.4502	32.406	31.5024	37.1981	44.3264	61.7507	35.5493	35.5787	32.4163	34.3333	31.5622	32.0122	31.8305	29.1125	34.2836	37.1317	36.0017	36.8503	36.836	36.3396
k__Bacteria;p__Spirochaetes	0	0.00252915	0.00768566	0.00624272	0	0.0023916	0.00337678	0	0.00233891	0.0020806	0.00732735	0.00690398	0.00682529	0	0.00434732	0.00465983	0	0.00119215	0	0	0.00286508	0	0.00115249	0	0	0	0.00123879	0.00597336	0	0	0.00149154	0	0	0	0	0	0	0	0	0	0.00162771	0.00552334	0	0.00159231
k__Bacteria;p__Tenericutes	0.0742478	0.0404664	0.0826208	0.0561845	0.047591	0.0550068	0.0844195	0.107087	0.074845	0.0478539	0.0403004	0.0441855	0.117395	0.0716091	0.0970902	0.0326188	0.0731911	0.0989485	0.147118	0.133486	0.0171905	0.0316071	0.040337	0.0151711	0.0606882	0.0388818	0.047074	0.121458	0.0645117	0.022014	0.083526	0.0839197	0.0475479	0.0255404	0.0281579	0.0592903	0.0917949	0.0419212	0.0432532	0.0488214	0.0260434	0.0220933	0.0255577	0.0222923
k__Bacteria;p__Thermi	0	0	0.00192141	0	0.00226624	0	0	0.00274582	0	0.0020806	0.00366367	0	0.00409517	0.0042123	0.00144911	0.00698975	0.00174265	0	0	0	0	0.00166353	0	0	0.00141135	0	0	0.00199112	0.00274518	0	0	0.00484152	0.00226419	0.00232186	0	0	0	0.00359324	0.00135166	0.00305134	0	0	0	0.00318461
k__Bacteria;p__Thermotogae	0.0644783	0.0758745	0.0672495	0.133178	0.0317273	0.071748	0.077666	0.0741371	0.0725061	0.0395314	0.0915919	0.114606	0.133776	0.130581	0.143462	0.0885368	0.0784191	0.0977564	0.15921	0.133486	0.0315159	0.0665413	0.0460994	0.0336608	0.0677449	0.0524904	0.0582231	0.0597336	0.0741198	0.0566073	0.0671191	0.0580983	0.0588688	0.0557245	0.0647632	0.0699322	0.0511428	0.0622829	0.083803	0.0503471	0.112312	0.104943	0.122312	0.125792
k__Bacteria;p__Verrucomicrobia	5.28331	5.82084	3.68912	7.42467	4.7659	3.6161	7.34112	4.08853	6.79102	4.30685	3.87067	7.56814	8.09752	6.55644	6.16595	7.3835	5.52245	5.59238	7.60177	8.11063	4.07128	6.60423	6.54266	7.101	6.88881	8.20405	7.86755	6.41539	5.87606	4.08988	7.3831	7.39462	5.66726	6.76821	9.13302	7.09812	6.71938	6.53252	6.69884	6.59394	3.03731	3.20906	2.95557	3.1878

## Sheet: Classes
# Constructed from biom file	235A_4	235A_4	235A_4	235A_4	OK72_4	OK72_4	OK72_4	OK72_4	11955_4	11955_4	11955_4	11955_4	280B_4	280B_4	280B_4	280B_4	Tpi_11	Tpi_11	Tpi_11	Tpi_11	235A_1	235A_1	235A_1	235A_1	11955_1	11955_1	11955_1	11955_1	OK72_1	OK72_1	OK72_1	OK72_1	280B_1	280B_1	280B_1	280B_1	Ardente_1	Ardente_1	Ardente_1	Ardente_1	Bare_none	Bare_none	Bare_none	Bare_none
Unclassified;Other;Other	0.00781555	0.0126457	0.00960707	0.0187282	0.0226624	0.0143496	0.0101303	0.0109833	0.012864	0.0145642	0.0146547	0.013808	0.0163807	0.00210615	0.0188384	0.0139795	0.0104559	0.015498	0.0221685	0.0160184	0.00573017	0.0116447	0.0126773	0.00711143	0.00705676	0.00388818	0.0123879	0.0238934	0.0150985	0.0251588	0.00745768	0.0129107	0.00905674	0.00928742	0.00844737	0.00608106	0.0157363	0.0107797	0.00810997	0.013731	0.00325542	0.008285	0.0127789	0.00477692
k__Archaea;Other;Other	0	0.00252915	0	0	0	0.0023916	0.00675356	0	0	0	0	0	0.00546023	0	0	0	0	0	0.00403063	0	0	0.00166353	0.00115249	0	0.00141135	0	0	0	0	0.00157243	0.00149154	0	0	0	0	0	0.00262271	0.00359324	0	0	0	0.00138083	0	0
k__Archaea;p__Crenarchaeota;c__Thaumarchaeota	0.00390778	0.0101166	0	0.0187282	0.00226624	0.0047832	0.0101303	0.00274582	0.0116945	0.00416121	0.00183184	0.0151888	0.0095554	0	0.0202875	0.00465983	0.00348529	0.00357645	0.00201532	0.0133486	0	0.00665413	0.0080674	0.00758553	0.00987947	0.00777635	0.00867152	0.00597336	0.0164711	0.00471728	0.022373	0.0112969	0.00226419	0.00696557	0.00563158	0.00760133	0.00786813	0.00479099	0.00270332	0.00152567	0.00976626	0	0	0.00159231
k__Archaea;p__Euryarchaeota;Other	0	0	0	0.00208091	0	0.0047832	0	0	0.00233891	0	0.00183184	0.0013808	0.00273011	0.00210615	0.00289821	0	0.00174265	0.00119215	0.00403063	0	0	0.00166353	0	0.000474095	0.00423406	0	0.00371637	0.00199112	0	0	0.00149154	0.00161384	0.00226419	0.00232186	0.0014079	0	0.00131136	0	0.00270332	0	0.00813855	0.00690417	0.0036511	0.00796153
k__Archaea;p__Euryarchaeota;c__Methanobacteria	0	0	0	0.00208091	0	0	0	0	0	0	0	0	0	0	0	0	0	0	0	0	0	0	0	0	0	0	0	0	0	0	0	0	0	0	0	0.00152027	0	0	0	0	0.00325542	0	0	0
k__Bacteria;Other;Other	20.7151	23.0785	22.0348	28.7935	16.8381	15.897	29.2936	16.8758	26.9653	18.3821	20.2088	31.9489	27.9072	26.5249	28.5634	25.4357	21.3126	24.9493	31.5377	31.1958	11.8156	21.8605	22.5599	27.7844	23.4652	26.0819	24.6544	23.8596	22.7067	13.7839	24.0331	24.2028	25.5808	24.1752	21.8604	26.7475	27.8873	27.6824	25.2409	23.9027	29.25	28.5032	28.4676	28.8542
k__Bacteria;p__Acidobacteria;Other	0.0234467	0.0151749	0.00768566	0.0208091	0	0.0023916	0.0135071	0.00274582	0.00935563	0	0.00549551	0.0193311	0.0313963	0.0210615	0.0260839	0.0372787	0	0.00119215	0.00604595	0.00800918	0	0.00166353	0.00115249	0.0109042	0.0141135	0.00388818	0.0198206	0.0099556	0.0109807	0.00314485	0.00745768	0.00161384	0.00905674	0.00232186	0.00563158	0.0106419	0.0131136	0.00479099	0.00946163	0.00610268	0.011394	0.00552334	0.0200811	0.0207
k__Bacteria;p__Acidobacteria;c__Acidobacteria	0.252052	0.297175	0.280526	0.245547	0.398858	0.215244	0.368069	0.356957	0.309905	0.222624	0.329731	0.339676	0.345359	0.358045	0.370971	0.26561	0.515823	0.528123	0.475615	0.483221	0.189095	0.294445	0.39415	0.28588	0.23993	0.311054	0.219266	0.23097	0.203143	0.16196	0.302782	0.31954	0.328307	0.264692	0.223855	0.328377	0.371113	0.279075	0.255464	0.329545	0.138355	0.121513	0.149695	0.135346
k__Bacteria;p__Acidobacteria;c__Solibacteres	1.00039	1.2064	0.70708	1.56068	0.883833	0.798795	1.48578	0.66998	1.17764	0.65747	0.890273	0.999696	1.47972	1.32266	0.781069	1.02982	0.643036	0.785627	1.15075	1.20672	0.366731	0.766889	0.844772	0.895566	0.825641	0.655158	1.29453	1.13295	0.617665	0.500031	1.30808	1.31044	0.9736	0.933386	0.915132	1.45337	1.29693	0.898311	0.998878	1.11221	0.841526	0.756697	0.737522	0.816853
k__Bacteria;p__Actinobacteria;Other	0.883157	1.05213	1.418	1.33802	0.607352	0.889675	1.16837	0.642522	1.02912	1.15057	1.58454	1.42636	1.20398	1.23631	2.00267	0.899348	1.00725	0.953721	1.20113	0.963772	0.521445	0.740272	0.701864	0.676534	0.894798	0.688207	0.833705	1.02742	0.669824	0.405686	0.793497	0.658447	0.871711	0.629223	0.560342	0.705403	0.785502	0.722242	0.752876	0.747578	1.21753	1.27037	1.52799	1.30888
k__Bacteria;p__Actinobacteria;c__Acidimicrobiia	0.291129	0.440072	0.599481	0.590977	0.389793	0.452013	0.452489	0.313023	0.380073	0.428604	0.573365	0.52056	0.470945	0.332772	0.656446	0.54986	0.484456	0.380296	0.401048	0.429826	0.266453	0.32938	0.321543	0.302947	0.31332	0.344104	0.329518	0.352428	0.271773	0.174539	0.284883	0.272739	0.407553	0.273979	0.313961	0.278209	0.321282	0.259911	0.337915	0.280723	0.683638	0.67937	0.772208	0.657622
k__Bacteria;p__Actinobacteria;c__Actinobacteria	2.64947	3.09568	6.40407	4.91926	5.71772	5.69679	3.55913	3.36912	4.20185	4.7625	7.36948	3.52655	3.98597	3.72789	5.15882	2.60951	4.44898	3.79104	4.04676	3.70825	8.61531	4.27029	4.22271	3.68657	3.24329	4.555	6.08245	4.23312	3.14186	2.19825	4.13155	4.00232	7.1435	4.97574	5.5992	6.05522	4.79038	4.41969	4.97817	5.65566	4.16043	4.1135	4.25171	4.22439
k__Bacteria;p__Actinobacteria;c__Nitriliruptoria	0.0136772	0.0050583	0.0134499	0.0104045	0.00226624	0.0047832	0	0.00549164	0.00935563	0.00624181	0.0164865	0.00966557	0.0122855	0.0189553	0.0333295	0.0116496	0.0104559	0.0214587	0.0261991	0.00533946	0.00573017	0.00665413	0.00691491	0.00426686	0.00282271	0.00388818	0.00619394	0.00597336	0.00686295	0.00157243	0.00596614	0.00645536	0.00679256	0.00928742	0.00703948	0.0106419	0.00917949	0.00359324	0.00540665	0.00762835	0.0211602	0.0289975	0.0255577	0.0222923
k__Bacteria;p__Actinobacteria;c__Rubrobacteria	0.49238	0.561471	0.662888	0.55144	0.271949	0.394614	0.540285	0.560147	0.736756	0.480619	0.566038	0.499848	0.420438	0.861415	0.627463	0.54753	0.745853	0.331418	0.945183	0.798249	0.200556	0.311081	0.265072	0.274501	0.355661	0.287725	0.303503	0.332517	0.377462	0.316058	0.325155	0.343748	0.475479	0.336669	0.277355	0.304053	0.470776	0.517427	0.344674	0.442444	0.424832	0.375587	0.443609	0.3933
k__Bacteria;p__Actinobacteria;c__Thermoleophilia	0.638921	0.694251	1.39303	1.15906	0.917826	0.904025	0.99615	0.63703	0.969477	0.946674	1.5937	1.00936	1.07294	1.12047	1.85196	0.708295	1.07696	0.975179	1.03184	0.838295	0.424032	0.502387	0.504789	0.667052	0.827053	0.625996	0.837421	1.0772	0.678059	0.339644	0.593631	0.613259	0.77888	0.568855	0.50825	0.781416	0.685839	0.72344	0.827217	0.695705	1.35263	1.27175	1.4933	1.35664
k__Bacteria;p__Armatimonadetes;Other	0	0	0	0	0	0	0	0	0	0	0	0	0	0	0	0	0	0	0	0	0	0	0	0	0	0	0	0	0	0	0	0	0.00226419	0	0.0014079	0	0	0	0.00405499	0	0	0	0	0
k__Bacteria;p__Armatimonadetes;c__Armatimonadia	0.0293083	0.0278206	0.0518782	0.0166472	0.147305	0.102839	0.0607821	0.0494248	0.0187113	0.0332896	0.0457959	0.0151888	0.0436818	0.0231676	0.013042	0.0326188	0.0731911	0.0441096	0.00806127	0.00533946	0.106008	0.0715319	0.0749115	0.034609	0.0409292	0.0233291	0.0433576	0.0139378	0.0137259	0.0408831	0.0402715	0.040346	0.0316986	0.0232186	0.0366053	0.0395269	0.0668791	0.0311415	0.0608248	0.0610268	0.0244157	0.0303783	0.036511	0.0398076
k__Bacteria;p__Armatimonadetes;c__Chthonomonadetes	0.203204	0.45904	0.165242	0.48277	0.047591	0.0502236	0.435605	0.208682	0.497018	0.0686599	0.067778	0.738726	0.339899	0.240101	0.318804	0.426375	0.106301	0.0953721	0.231761	0.288331	0.0859525	0.297773	0.276596	0.416256	0.246987	0.29939	0.353055	0.436055	0.288244	0.275175	0.480274	0.456717	0.339628	0.48759	0.346342	0.448478	0.399963	0.511438	0.266277	0.370738	0.229507	0.185032	0.224543	0.218146
k__Bacteria;p__Armatimonadetes;c__Fimbriimonadetes	0.052755	0.128987	0.0672495	0.133178	0.106513	0.0765312	0.148578	0.104341	0.156707	0.0540957	0.067778	0.131176	0.12149	0.10952	0.131869	0.181733	0.0487941	0.0524546	0.0604595	0.0507248	0.0802223	0.131419	0.135993	0.195327	0.132667	0.174968	0.167237	0.157298	0.140004	0.11007	0.13573	0.164612	0.12453	0.181105	0.1605	0.17179	0.167853	0.197628	0.209508	0.149516	0.161143	0.136703	0.160648	0.135346
k__Bacteria;p__Bacteroidetes;Other	0.130911	0.0885202	0.24402	0.145663	0.1745	0.131538	0.155332	0.142783	0.222196	0.158126	0.188679	0.143603	0.132411	0.10952	0.133318	0.121156	0.153353	0.134713	0.0785973	0.106789	0.292238	0.337697	0.330763	0.176363	0.182065	0.196353	0.320846	0.217032	0.119415	0.128939	0.198374	0.217868	0.391704	0.380784	0.361829	0.269087	0.476022	0.355731	0.262222	0.311237	0.206719	0.158796	0.171602	0.162415
k__Bacteria;p__Bacteroidetes;c__Bacteroidia	0.0605705	0.0670224	0.078778	0.0853171	0.0566559	0.071748	0.0810428	0.0494248	0.0444392	0.0957077	0.141051	0.0966557	0.0982841	0.103201	0.0898447	0.0396086	0.054022	0.0536468	0.145103	0.141496	0.0601667	0.0914944	0.0645392	0.0587878	0.047986	0.0797076	0.0768049	0.10752	0.046668	0.0503176	0.0566784	0.0516429	0.0792465	0.0766212	0.0633553	0.0577701	0.0563883	0.0550964	0.0729897	0.0533984	0.0520867	0.0787075	0.0821498	0.0923537
k__Bacteria;p__Bacteroidetes;c__Flavobacteriia	2.74326	2.42419	0.645595	0.911437	1.00394	0.605075	1.31694	1.25209	1.5963	0.368267	0.732735	0.473613	0.754877	3.2182	0.534721	3.04287	0.468772	0.485205	0.425232	0.48589	0.52431	2.70158	2.82705	2.60847	4.74073	1.29865	1.43328	2.97473	1.58946	2.17781	2.8011	2.78387	0.783408	2.21273	3.77316	1.0353	0.915326	1.67685	1.60037	1.3136	0.654339	0.660039	0.514805	0.581192
k__Bacteria;p__Bacteroidetes;c__Sphingobacteriia	8.17311	10.6692	7.35325	8.0323	10.053	8.67673	9.81968	8.33631	9.48544	6.40201	8.60964	8.57336	9.15134	9.03117	6.05147	11.3397	8.48843	8.08278	8.54897	9.14649	9.88167	10.4719	10.4046	11.7372	9.95145	10.0509	11.0463	8.97398	8.67202	5.634	11.9084	12.4476	8.22352	11.7834	14.1015	10.6297	10.3754	11.2073	11.6838	10.2418	10.0576	10.0525	9.19347	9.3341
k__Bacteria;p__Chlamydiae;c__Chlamydiia	0.00976944	0.0050583	0.00768566	0.00416181	0.0158637	0.0023916	0.00337678	0.0576622	0.00584727	0.0686599	0.0494596	0.0165696	0.00682529	0.00631845	0.0246348	0.00465983	0.0348529	0.0226509	0.00403063	0.00800918	0.00573017	0.0049906	0.00921988	0.00426686	0.00423406	0.00583226	0.0111491	0.0139378	0	0	0.00149154	0.00645536	0.0158493	0.00464371	0.00563158	0.0167229	0.00262271	0.00838424	0.00270332	0.00610268	0.00325542	0.00690417	0.0036511	0.0143308
k__Bacteria;p__Chlorobi;c__Ignavibacteria	0	0	0	0	0	0	0	0	0	0	0	0	0	0	0	0	0	0	0	0	0	0	0	0	0	0	0	0.00199112	0	0.00314485	0.00745768	0.00484152	0.00452837	0	0	0.0045608	0.00131136	0.00359324	0	0	0	0.00138083	0.00182555	0.00159231
k__Bacteria;p__Chloroflexi;Other	0.252052	0.216242	0.405418	0.316298	0.328604	0.296558	0.232998	0.23614	0.362531	0.307929	0.377358	0.394908	0.270281	0.282224	0.394157	0.370457	0.38861	0.308767	0.312374	0.301679	0.260723	0.231231	0.195923	0.324281	0.272391	0.252731	0.313414	0.348446	0.411777	0.187119	0.241629	0.227551	0.344156	0.232186	0.223855	0.23108	0.267516	0.354533	0.331157	0.297506	0.276711	0.24855	0.261054	0.246807
k__Bacteria;p__Chloroflexi;c__Anaerolineae	0.560766	0.858646	1.23739	1.32762	0.743326	0.774879	1.22915	0.752355	0.956613	0.952916	0.919582	0.820193	1.38963	0.848778	0.90859	1.05778	0.900948	0.774898	0.66707	0.611368	0.446953	0.7436	0.735286	0.652829	0.716967	0.336327	0.886973	1.22255	0.716492	0.573935	0.959057	0.802079	0.9736	0.615292	0.444895	0.91976	0.944176	0.609654	0.735304	0.964223	0.550166	0.523336	0.476469	0.570046
k__Bacteria;p__Chloroflexi;c__Chloroflexi	0.234467	0.601937	1.31425	0.959297	0.922359	0.994906	0.702371	0.744117	0.649047	0.917546	0.919582	0.499848	1.0156	0.362258	0.489798	0.519571	0.597728	0.445864	0.308343	0.333716	0.962668	0.532331	0.626952	0.218558	0.455867	0.252731	0.414994	0.766581	0.343147	0.397824	0.577224	0.558389	0.516234	0.232186	0.254829	0.506248	0.360623	0.208408	0.400092	0.526356	0.281594	0.301022	0.341378	0.402853
k__Bacteria;p__Chloroflexi;c__Ktedonobacteria	0.00976944	0.0606996	0.0518782	0.112369	0.0203961	0.0023916	0.0270143	0.0384415	0.0842007	0.0291284	0.0348049	0.0787054	0.0627926	0.0610783	0.0594134	0.027959	0.0348529	0.0226509	0.0785973	0.0667432	0.00573017	0.0415883	0.0553193	0.0165933	0.0395179	0.0311054	0.0619394	0.0258846	0.0150985	0.062897	0.041763	0.0419598	0.0588688	0.0371497	0.0225263	0.0729727	0.0655678	0.0694694	0.0256816	0.0884888	0.0211602	0.0234742	0.0383366	0.036623
k__Bacteria;p__Chloroflexi;c__Thermobacula	0.0293083	0.0278206	0.0903065	0.0645081	0.047591	0.071748	0.0371446	0.0439331	0.0432698	0.0436927	0.117238	0.0400431	0.0586975	0.0463353	0.0594134	0.0535881	0.0557647	0.0429174	0.0503829	0.0720827	0.0401112	0.0199624	0.0276596	0.0227566	0.0155249	0.0369377	0.0359249	0.0637158	0.023334	0.0298761	0.0253561	0.0387322	0.0543404	0.0185748	0.0239342	0.0349661	0.0367179	0.0491077	0.0432532	0.027462	0.0813855	0.0773267	0.0766731	0.0875768
k__Bacteria;p__Cyanobacteria;Other	0.0156311	0.0164395	0.0941493	0.02289	0.0135974	0.0191328	0.00675356	0.0247124	0.0304058	0.0291284	0.0421323	0.00828478	0.0122855	0.014743	0.0231857	0.00698975	0.024397	0.0107294	0.0302297	0.0266973	0.0544366	0.0182989	0.0126773	0.00758553	0.0112908	0.00583226	0.0198206	0.0099556	0.0137259	0.022014	0.0313222	0.0258214	0.0339628	0.0139311	0.0197105	0.0121621	0.0249157	0.0203617	0.0513632	0.0335647	0.011394	0.0207125	0.0073022	0.00477692
k__Bacteria;p__Cyanobacteria;c__Nostocophycideae	0.0429855	0.0404664	0.0903065	0.0894789	0.0249286	0.05979	0.0236375	0.101595	0.135657	0.0728211	0.197838	0.0317583	0.0313963	0.042123	0.0507188	0.083877	0.162066	0.0274195	0.0644901	0.0533946	0.750652	0.241212	0.215515	0.0990859	0.0437519	0.143863	0.147416	0.0876093	0.0782376	0.0487452	0.0939667	0.0936027	0.135851	0.190392	1.25866	0.209797	0.0301612	0.0407234	0.0283849	0.0427187	0.0309265	0.0124275	0.01643	0.00955384
k__Bacteria;p__Cyanobacteria;c__Oscillatoriophycideae	0.0293083	0.0164395	0.0922279	0.0291327	0.00906495	0.0143496	0.0270143	0.0192207	0.166062	0.0499345	0.0439641	0.00552318	0.0177457	0.0189553	0.0246348	0.0186393	0.0470514	0.0047686	0.0282144	0.0320367	0.154714	0.0981485	0.0714541	0.0521505	0.0578655	0.0641549	0.203161	0.0716803	0.0713746	0.0676143	0.0447461	0.0387322	0.0656614	0.0557245	0.0394211	0.0760133	0.0944176	0.0922266	0.189233	0.0503471	0.0537144	0.0455675	0.0821498	0.0509538
k__Bacteria;p__Cyanobacteria;c__Synechococcophycideae	0	0	0.00192141	0	0	0	0	0	0	0.0020806	0	0	0	0	0	0	0	0.00357645	0	0.00266973	0.00573017	0	0	0.000474095	0.00141135	0.00388818	0	0	0	0	0	0	0	0	0.0014079	0	0	0.00119775	0.00135166	0	0.00162771	0.00138083	0.00182555	0.00159231
k__Bacteria;p__Fibrobacteres;c__Fibrobacteria	0.0293083	0.017704	0.0979921	0.120693	0.0770521	0.0789228	0.0270143	0.060408	0.0947258	0.0749017	0.0641143	0.0248543	0.0436818	0.0168492	0.040575	0.0512582	0.0470514	0.0500703	0.0181378	0.0186881	0.0601667	0.10813	0.0656917	0.0521505	0.0733904	0.0563786	0.0619394	0.101547	0.0398051	0.0298761	0.14617	0.12588	0.0498121	0.0441153	0.0858816	0.0988172	0.0563883	0.028746	0.0581215	0.0533984	0.0423205	0.0566142	0.0565921	0.0525461
k__Bacteria;p__Firmicutes;Other	0.138726	0.218771	0.195984	0.193524	0.0929157	0.0741396	0.229621	0.123562	0.125132	0.13732	0.137388	0.218166	0.223869	0.204297	0.247797	0.193383	0.125471	0.153787	0.179363	0.19756	0.0573017	0.106466	0.108334	0.123265	0.122788	0.139974	0.130073	0.115485	0.141377	0.0660419	0.101424	0.0823059	0.142644	0.113771	0.0999606	0.136824	0.133758	0.144928	0.158144	0.0717065	0.239273	0.226457	0.255577	0.222923
k__Bacteria;p__Firmicutes;c__Bacilli	2.66315	3.3233	4.28091	4.78192	3.63051	3.19757	3.08638	3.33342	4.86142	3.04392	5.2189	2.95905	2.19774	2.47051	3.79086	2.36021	2.24976	2.78844	4.16969	4.22618	4.2833	3.32873	3.18432	3.86483	2.82553	7.09592	5.31193	2.17828	2.63674	2.91056	2.4849	2.38848	7.84314	5.60264	3.58591	4.36924	5.2782	7.57216	4.01444	4.17576	1.52679	1.43192	1.75435	1.74676
k__Bacteria;p__Firmicutes;c__Clostridia	0.470887	0.380637	0.455375	0.553521	0.392059	0.37309	0.553792	0.340482	0.826804	0.376589	0.604506	0.690398	0.536468	0.440185	0.594134	0.610438	0.350272	0.387449	0.912938	0.87834	0.346675	0.400912	0.38493	0.40867	0.36554	0.583226	0.344383	0.539593	0.635509	0.338072	0.401223	0.335679	0.430195	0.457406	0.302698	0.427195	0.468154	0.688705	0.42307	0.416508	0.418322	0.403204	0.476469	0.44903
k__Bacteria;p__Firmicutes;c__Erysipelotrichi	0.00195389	0	0	0	0	0	0.00337678	0	0.00116945	0	0.00366367	0	0.00546023	0	0	0.00232992	0	0	0.00403063	0	0.00573017	0.00332707	0.00115249	0.00189638	0.00282271	0.00388818	0.00123879	0.00199112	0	0.00157243	0	0.00322768	0.00679256	0	0	0.00152027	0.00131136	0.00119775	0.00135166	0	0.00162771	0.00138083	0	0.00477692
k__Bacteria;p__Fusobacteria;c__Fusobacteria	0.00390778	0.00758745	0.00960707	0.0145663	0.0181299	0.0191328	0.00337678	0.00823746	0.0163724	0.00416121	0.0183184	0.013808	0.0163807	0.0168492	0.0217366	0.00931966	0.00871323	0.00596075	0.0141072	0.0106789	0.00859525	0.00831767	0.00345746	0.00663734	0.00987947	0.00777635	0.00743273	0.0099556	0.0109807	0.00471728	0.00298307	0.00484152	0.0203777	0.0116093	0.0126711	0.00608106	0.00917949	0.00958199	0.00540665	0.00762835	0.0130217	0.0220933	0.0127789	0.0127384
k__Bacteria;p__Gemmatimonadetes;c__Gemmatimonadetes	1.58656	1.59969	1.26237	2.70102	0.487241	0.743788	2.48869	0.955545	2.81721	0.628342	1.09178	2.78921	2.38885	2.34625	2.92865	2.21342	0.897463	1.31256	2.12616	2.30398	0.85666	1.98626	1.8774	2.2951	2.83541	2.17932	2.27318	2.48492	2.48439	1.06453	2.17168	2.03021	2.32532	1.98054	1.65428	2.23935	1.99719	2.50689	2.41542	1.76062	5.95905	6.20409	6.14298	6.06032
k__Bacteria;p__Nitrospirae;c__Nitrospira	0.220789	0.279471	0.39389	0.349592	0.111046	0.13393	0.202607	0.194953	0.356683	0.162287	0.254625	0.200215	0.204759	0.210615	0.288372	0.223672	0.195176	0.163325	0.181378	0.213578	0.128929	0.395921	0.386083	0.266442	0.230051	0.324663	0.355532	0.260837	0.130396	0.231147	0.314714	0.240462	0.24906	0.206645	0.458974	0.235641	0.246535	0.216792	0.152738	0.297506	0.2702	0.24855	0.301216	0.292984
k__Bacteria;p__Planctomycetes;c__Brocadiae	0.00195389	0.0101166	0	0.0208091	0.00226624	0	0.0101303	0	0.00935563	0	0.00366367	0.0124272	0.00546023	0.0042123	0.00869464	0.00232992	0.00348529	0.00953721	0.00604595	0.00533946	0	0.0199624	0.00345746	0.000948191	0.00141135	0.00388818	0.00495516	0.0099556	0.00274518	0.00314485	0.00149154	0.00161384	0.00226419	0.00696557	0.0014079	0.00608106	0.00131136	0	0	0.00305134	0.00162771	0.00138083	0.0036511	0.00318461
k__Bacteria;p__Planctomycetes;c__Planctomycetia	2.48144	2.90979	3.31636	2.87373	4.0339	2.90579	3.1843	2.97098	2.48509	4.02805	3.21487	3.47408	3.94229	2.82435	3.9749	3.72321	3.39119	2.612	2.16445	2.29597	1.5672	1.85484	1.95116	1.96892	1.89827	2.07823	1.89163	2.70792	2.31556	1.70451	1.82713	1.90917	1.96984	1.6578	1.58388	1.81368	2.17029	2.05534	1.92747	1.6523	1.52516	1.50511	1.46044	1.67988
k__Bacteria;p__Proteobacteria;Other	4.19695	4.89896	3.29138	5.34168	2.78294	3.27649	6.38887	3.28949	4.72693	2.73599	3.76626	5.94709	6.22193	5.23589	5.30228	4.96738	3.51143	4.88067	6.64651	6.18576	1.67894	4.27362	4.41517	5.02209	3.95038	4.45002	4.51786	3.9902	3.66344	2.52846	4.63868	4.58331	4.50346	4.07718	4.11669	5.2586	4.84939	4.36579	4.76731	4.15135	3.69327	3.78763	4.20424	3.93618
k__Bacteria;p__Proteobacteria;c__Alphaproteobacteria	4.67175	7.0285	10.8137	6.16989	14.2138	11.0061	6.94266	8.58892	5.61923	10.892	12.5664	6.13488	7.84089	6.50379	7.67447	5.58248	12.1584	8.35459	6.4611	6.39934	12.9874	9.84479	9.65091	8.5157	6.44706	7.64804	8.95521	8.99389	7.58767	5.18586	6.99381	7.12672	8.28012	9.2851	9.89047	7.78376	8.98278	8.86334	10.8173	9.8009	14.9033	15.0911	14.7906	14.9358
k__Bacteria;p__Proteobacteria;c__Betaproteobacteria	3.32161	5.7007	5.85455	6.00341	4.23786	4.68036	5.38259	3.9073	5.49643	4.92895	5.40026	5.30088	6.35298	6.04254	5.85294	4.76235	6.11494	5.77239	6.37445	6.56219	7.79876	10.8795	10.7838	7.79223	4.76473	6.09666	7.96294	5.70257	4.26738	4.84622	6.97889	6.74262	6.18123	8.2542	8.15875	8.1319	7.22163	6.56246	7.83153	8.30727	5.9444	6.28279	6.12655	5.99185
k__Bacteria;p__Proteobacteria;c__Deltaproteobacteria	4.23798	4.99127	6.64233	6.8441	4.76816	5.58439	6.36186	4.04734	6.63782	6.11489	7.02143	6.37513	6.2738	5.7519	7.42812	4.58527	5.54161	6.05732	6.82588	6.70636	4.91648	5.60944	5.63335	4.5608	4.38225	4.52	4.52034	5.70456	3.78148	3.33983	5.27854	5.38539	4.82951	3.68943	3.85059	4.96367	4.91102	4.53228	4.27125	4.19254	6.41806	6.50787	6.59936	6.55075
k__Bacteria;p__Proteobacteria;c__Epsilonproteobacteria	0	0.0050583	0.00576424	0.00624272	0.00906495	0	0.00337678	0.00274582	0	0.0020806	0.00732735	0.0013808	0	0.00210615	0.00144911	0	0	0	0.0100766	0	0	0.00166353	0.00115249	0.00331867	0.00141135	0.00194409	0.00247758	0.00597336	0	0.00157243	0	0.00161384	0	0.00464371	0.00281579	0.00152027	0	0.0023955	0	0.00152567	0	0	0.0036511	0.00636922
k__Bacteria;p__Proteobacteria;c__Gammaproteobacteria	31.0023	16.509	14.009	4.44065	20.5276	26.9486	5.41298	32.2963	8.71477	25.762	10.9013	5.72616	4.91421	11.1205	6.0109	13.7558	17.829	18.3114	4.10117	4.21817	25.0523	9.33409	9.01013	6.73784	17.9044	9.68933	5.54358	12.8009	25.0264	45.8488	11.6593	11.7391	8.62202	9.02273	5.54288	5.87278	5.86569	4.7862	6.59611	10.6782	5.04265	5.18089	5.11154	4.91863
k__Bacteria;p__Spirochaetes;c__Spirochaetes	0	0.00252915	0.00768566	0.00624272	0	0.0023916	0.00337678	0	0.00233891	0.0020806	0.00732735	0.00690398	0.00682529	0	0.00434732	0.00465983	0	0.00119215	0	0	0.00286508	0	0.00115249	0	0	0	0.00123879	0.00597336	0	0	0.00149154	0	0	0	0	0	0	0	0	0	0.00162771	0.00552334	0	0.00159231
k__Bacteria;p__Tenericutes;c__Mollicutes	0.0742478	0.0404664	0.0826208	0.0561845	0.047591	0.0550068	0.0844195	0.107087	0.074845	0.0478539	0.0403004	0.0441855	0.117395	0.0716091	0.0970902	0.0326188	0.0731911	0.0989485	0.147118	0.133486	0.0171905	0.0316071	0.040337	0.0151711	0.0606882	0.0388818	0.047074	0.121458	0.0645117	0.022014	0.083526	0.0839197	0.0475479	0.0255404	0.0281579	0.0592903	0.0917949	0.0419212	0.0432532	0.0488214	0.0260434	0.0220933	0.0255577	0.0222923
k__Bacteria;p__Thermi;c__Deinococci	0	0	0.00192141	0	0.00226624	0	0	0.00274582	0	0.0020806	0.00366367	0	0.00409517	0.0042123	0.00144911	0.00698975	0.00174265	0	0	0	0	0.00166353	0	0	0.00141135	0	0	0.00199112	0.00274518	0	0	0.00484152	0.00226419	0.00232186	0	0	0	0.00359324	0.00135166	0.00305134	0	0	0	0.00318461
k__Bacteria;p__Thermotogae;c__Thermotogae	0.0644783	0.0758745	0.0672495	0.133178	0.0317273	0.071748	0.077666	0.0741371	0.0725061	0.0395314	0.0915919	0.114606	0.133776	0.130581	0.143462	0.0885368	0.0784191	0.0977564	0.15921	0.133486	0.0315159	0.0665413	0.0460994	0.0336608	0.0677449	0.0524904	0.0582231	0.0597336	0.0741198	0.0566073	0.0671191	0.0580983	0.0588688	0.0557245	0.0647632	0.0699322	0.0511428	0.0622829	0.083803	0.0503471	0.112312	0.104943	0.122312	0.125792
k__Bacteria;p__Verrucomicrobia;Other	0.162173	0.174511	0.0441925	0.280922	0.0226624	0.0430488	0.260012	0.0549164	0.218688	0.0769823	0.0549551	0.314821	0.296217	0.16428	0.307211	0.158434	0.1185	0.151403	0.219669	0.248285	0.0171905	0.0815132	0.080674	0.0682697	0.0945606	0.0583226	0.137506	0.201103	0.0672569	0.0487452	0.0805429	0.0774643	0.0769823	0.0534027	0.0492763	0.0851348	0.103597	0.0610852	0.0364949	0.0457701	0.0683638	0.0621375	0.0821498	0.078023
k__Bacteria;p__Verrucomicrobia;c__Methylacidiphilae	0	0.00379372	0.00384283	0.00208091	0.0226624	0	0.00675356	0.00823746	0.00467782	0.00832241	0.010991	0.00276159	0.0095554	0	0.00289821	0.0116496	0.00871323	0.00715291	0	0.00533946	0	0.00332707	0.00576243	0.000948191	0.00423406	0	0.00619394	0.00597336	0.00274518	0.00314485	0.00447461	0.00484152	0.00679256	0	0	0.00304053	0	0.00119775	0.00270332	0.00152567	0.00162771	0.00276167	0	0.00159231
k__Bacteria;p__Verrucomicrobia;c__Opitutae	0.556858	0.627229	0.564896	0.701265	0.713865	0.705522	0.769906	0.51896	0.927377	0.588811	0.727239	0.570269	0.670243	0.358045	0.346337	0.787512	0.632581	0.718867	0.60258	0.68345	1.67034	1.50716	1.49362	1.10322	1.19118	1.4289	1.3701	0.768572	0.619038	0.798792	1.8495	1.7139	0.880768	0.847477	1.31779	1.24054	0.982205	0.889927	1.10025	0.915402	0.507846	0.588235	0.549491	0.563676
k__Bacteria;p__Verrucomicrobia;c__Pedosphaerae	2.3388	2.71251	1.18936	4.34077	1.21924	1.24363	3.99136	1.35369	3.42182	1.31702	1.31526	4.12444	4.20301	3.70893	3.48365	3.52749	1.54573	2.39861	4.27247	4.5599	0.475604	1.88146	1.84282	2.22872	2.47834	2.15211	2.59526	3.35703	2.23732	1.3287	2.42971	2.52727	2.02192	2.12218	2.35682	2.9858	2.4824	2.09247	2.00451	1.82317	1.53493	1.51477	1.329	1.53658
k__Bacteria;p__Verrucomicrobia;c__Spartobacteria	1.4068	1.65027	1.30848	1.62311	2.01015	1.06665	1.86061	1.47725	1.61619	1.48139	1.1852	2.00492	2.094	1.76074	1.52301	2.12721	2.37348	1.75485	2.09391	2.27461	0.885311	1.68516	1.70914	1.92909	2.03376	2.2182	1.91269	1.53316	2.21124	1.15888	1.69588	1.78975	1.61436	1.96661	2.12733	1.72094	2.01555	2.31884	2.18158	2.08864	0.706426	0.834024	0.775859	0.761122
k__Bacteria;p__Verrucomicrobia;c__Verrucomicrobiae	0.818679	0.65252	0.578346	0.476527	0.777319	0.557243	0.452489	0.675472	0.602269	0.834322	0.577029	0.550938	0.824495	0.564448	0.50284	0.771202	0.843441	0.561503	0.41314	0.339055	1.02283	1.44561	1.41064	1.77075	1.08674	2.34651	1.8458	0.549549	0.738453	0.75162	1.32299	1.28139	1.06643	1.77854	3.2818	1.06267	1.13563	1.169	1.37329	1.71943	0.218113	0.207125	0.219066	0.246807

## Sheet: Order
# Constructed from biom file	235A_4	235A_4	235A_4	235A_4	OK72_4	OK72_4	OK72_4	OK72_4	11955_4	11955_4	11955_4	11955_4	280B_4	280B_4	280B_4	280B_4	Tpi_11	Tpi_11	Tpi_11	Tpi_11	235A_1	235A_1	235A_1	235A_1	11955_1	11955_1	11955_1	11955_1	OK72_1	OK72_1	OK72_1	OK72_1	280B_1	280B_1	280B_1	280B_1	Ardente_1	Ardente_1	Ardente_1	Ardente_1	Bare_none	Bare_none	Bare_none	Bare_none
Unclassified;Other;Other;Other	0.00781555	0.0126457	0.00960707	0.0187282	0.0226624	0.0143496	0.0101303	0.0109833	0.012864	0.0145642	0.0146547	0.013808	0.0163807	0.00210615	0.0188384	0.0139795	0.0104559	0.015498	0.0221685	0.0160184	0.00573017	0.0116447	0.0126773	0.00711143	0.00705676	0.00388818	0.0123879	0.0238934	0.0150985	0.0251588	0.00745768	0.0129107	0.00905674	0.00928742	0.00844737	0.00608106	0.0157363	0.0107797	0.00810997	0.013731	0.00325542	0.008285	0.0127789	0.00477692
k__Archaea;Other;Other;Other	0	0.00252915	0	0	0	0.0023916	0.00675356	0	0	0	0	0	0.00546023	0	0	0	0	0	0.00403063	0	0	0.00166353	0.00115249	0	0.00141135	0	0	0	0	0.00157243	0.00149154	0	0	0	0	0	0.00262271	0.00359324	0	0	0	0.00138083	0	0
k__Archaea;p__Crenarchaeota;c__Thaumarchaeota;o__Nitrososphaerales	0.00390778	0.0101166	0	0.0187282	0.00226624	0.0047832	0.0101303	0.00274582	0.0116945	0.00416121	0.00183184	0.0151888	0.0095554	0	0.0202875	0.00465983	0.00348529	0.00357645	0.00201532	0.0133486	0	0.00665413	0.0080674	0.00758553	0.00987947	0.00777635	0.00867152	0.00597336	0.0164711	0.00471728	0.022373	0.0112969	0.00226419	0.00696557	0.00563158	0.00760133	0.00786813	0.00479099	0.00270332	0.00152567	0.00976626	0	0	0.00159231
k__Archaea;p__Euryarchaeota;Other;Other	0	0	0	0.00208091	0	0.0047832	0	0	0.00233891	0	0.00183184	0.0013808	0.00273011	0.00210615	0.00289821	0	0.00174265	0.00119215	0.00403063	0	0	0.00166353	0	0.000474095	0.00423406	0	0.00371637	0.00199112	0	0	0.00149154	0.00161384	0.00226419	0.00232186	0.0014079	0	0.00131136	0	0.00270332	0	0.00813855	0.00690417	0.0036511	0.00796153
k__Archaea;p__Euryarchaeota;c__Methanobacteria;o__Methanobacteriales	0	0	0	0.00208091	0	0	0	0	0	0	0	0	0	0	0	0	0	0	0	0	0	0	0	0	0	0	0	0	0	0	0	0	0	0	0	0.00152027	0	0	0	0	0.00325542	0	0	0
k__Bacteria;Other;Other;Other	20.7151	23.0785	22.0348	28.7935	16.8381	15.897	29.2936	16.8758	26.9653	18.3821	20.2088	31.9489	27.9072	26.5249	28.5634	25.4357	21.3126	24.9493	31.5377	31.1958	11.8156	21.8605	22.5599	27.7844	23.4652	26.0819	24.6544	23.8596	22.7067	13.7839	24.0331	24.2028	25.5808	24.1752	21.8604	26.7475	27.8873	27.6824	25.2409	23.9027	29.25	28.5032	28.4676	28.8542
k__Bacteria;p__Acidobacteria;Other;Other	0.0234467	0.0151749	0.00768566	0.0208091	0	0.0023916	0.0135071	0.00274582	0.00935563	0	0.00549551	0.0193311	0.0313963	0.0210615	0.0260839	0.0372787	0	0.00119215	0.00604595	0.00800918	0	0.00166353	0.00115249	0.0109042	0.0141135	0.00388818	0.0198206	0.0099556	0.0109807	0.00314485	0.00745768	0.00161384	0.00905674	0.00232186	0.00563158	0.0106419	0.0131136	0.00479099	0.00946163	0.00610268	0.011394	0.00552334	0.0200811	0.0207
k__Bacteria;p__Acidobacteria;c__Acidobacteria;o__Acidobacteriales	0.252052	0.297175	0.280526	0.245547	0.398858	0.215244	0.368069	0.356957	0.309905	0.222624	0.329731	0.339676	0.345359	0.358045	0.370971	0.26561	0.515823	0.528123	0.475615	0.483221	0.189095	0.294445	0.39415	0.28588	0.23993	0.311054	0.219266	0.23097	0.203143	0.16196	0.302782	0.31954	0.328307	0.264692	0.223855	0.328377	0.371113	0.279075	0.255464	0.329545	0.138355	0.121513	0.149695	0.135346
k__Bacteria;p__Acidobacteria;c__Solibacteres;o__Solibacterales	1.00039	1.2064	0.70708	1.56068	0.883833	0.798795	1.48578	0.66998	1.17764	0.65747	0.890273	0.999696	1.47972	1.32266	0.781069	1.02982	0.643036	0.785627	1.15075	1.20672	0.366731	0.766889	0.844772	0.895566	0.825641	0.655158	1.29453	1.13295	0.617665	0.500031	1.30808	1.31044	0.9736	0.933386	0.915132	1.45337	1.29693	0.898311	0.998878	1.11221	0.841526	0.756697	0.737522	0.816853
k__Bacteria;p__Actinobacteria;Other;Other	0.883157	1.05213	1.418	1.33802	0.607352	0.889675	1.16837	0.642522	1.02912	1.15057	1.58454	1.42636	1.20398	1.23631	2.00267	0.899348	1.00725	0.953721	1.20113	0.963772	0.521445	0.740272	0.701864	0.676534	0.894798	0.688207	0.833705	1.02742	0.669824	0.405686	0.793497	0.658447	0.871711	0.629223	0.560342	0.705403	0.785502	0.722242	0.752876	0.747578	1.21753	1.27037	1.52799	1.30888
k__Bacteria;p__Actinobacteria;c__Acidimicrobiia;o__Acidimicrobiales	0.291129	0.440072	0.599481	0.590977	0.389793	0.452013	0.452489	0.313023	0.380073	0.428604	0.573365	0.52056	0.470945	0.332772	0.656446	0.54986	0.484456	0.380296	0.401048	0.429826	0.266453	0.32938	0.321543	0.302947	0.31332	0.344104	0.329518	0.352428	0.271773	0.174539	0.284883	0.272739	0.407553	0.273979	0.313961	0.278209	0.321282	0.259911	0.337915	0.280723	0.683638	0.67937	0.772208	0.657622
k__Bacteria;p__Actinobacteria;c__Actinobacteria;Other	0	0	0.00192141	0.00208091	0.00453248	0	0	0	0	0	0.00549551	0	0	0	0	0	0	0	0	0	0	0	0	0.000474095	0	0	0	0	0	0.00157243	0	0	0	0.00232186	0	0	0	0	0.00135166	0.00152567	0.00162771	0.00138083	0	0
k__Bacteria;p__Actinobacteria;c__Actinobacteria;o__Actinomycetales	2.64947	3.09441	6.39254	4.91302	5.71092	5.6944	3.55575	3.36637	4.19951	4.75834	7.36032	3.51827	3.98597	3.72367	5.15737	2.60951	4.44898	3.78627	4.04474	3.69757	8.61244	4.2653	4.22271	3.68325	3.24188	4.55305	6.08245	4.22516	3.14186	2.19668	4.13155	4.00232	7.14124	4.96877	5.5992	6.05218	4.78513	4.4149	4.97682	5.65261	4.15717	4.10936	4.25171	4.2212
k__Bacteria;p__Actinobacteria;c__Actinobacteria;o__Bifidobacteriales	0	0.00126457	0.00960707	0.00416181	0.00226624	0.0023916	0.00337678	0.00274582	0.00233891	0.00416121	0.00366367	0.00828478	0	0.0042123	0.00144911	0	0	0.0047686	0.00201532	0.0106789	0.00286508	0.0049906	0	0.00284457	0.00141135	0.00194409	0	0.00796448	0	0	0	0	0.00226419	0.00464371	0	0.00304053	0.00524542	0.00479099	0	0.00152567	0.00162771	0.00276167	0	0.00318461
k__Bacteria;p__Actinobacteria;c__Nitriliruptoria;o__Euzebyales	0.0136772	0.0050583	0.0134499	0.0104045	0.00226624	0.0047832	0	0.00549164	0.00935563	0.00624181	0.0164865	0.00966557	0.0122855	0.0189553	0.0333295	0.0116496	0.0104559	0.0214587	0.0261991	0.00533946	0.00573017	0.00665413	0.00691491	0.00426686	0.00282271	0.00388818	0.00619394	0.00597336	0.00686295	0.00157243	0.00596614	0.00645536	0.00679256	0.00928742	0.00703948	0.0106419	0.00917949	0.00359324	0.00540665	0.00762835	0.0211602	0.0289975	0.0255577	0.0222923
k__Bacteria;p__Actinobacteria;c__Rubrobacteria;o__Rubrobacterales	0.49238	0.561471	0.662888	0.55144	0.271949	0.394614	0.540285	0.560147	0.736756	0.480619	0.566038	0.499848	0.420438	0.861415	0.627463	0.54753	0.745853	0.331418	0.945183	0.798249	0.200556	0.311081	0.265072	0.274501	0.355661	0.287725	0.303503	0.332517	0.377462	0.316058	0.325155	0.343748	0.475479	0.336669	0.277355	0.304053	0.470776	0.517427	0.344674	0.442444	0.424832	0.375587	0.443609	0.3933
k__Bacteria;p__Actinobacteria;c__Thermoleophilia;o__Solirubrobacterales	0.638921	0.694251	1.39303	1.15906	0.917826	0.904025	0.99615	0.63703	0.969477	0.946674	1.5937	1.00936	1.07294	1.12047	1.85196	0.708295	1.07696	0.975179	1.03184	0.838295	0.424032	0.502387	0.504789	0.667052	0.827053	0.625996	0.837421	1.0772	0.678059	0.339644	0.593631	0.613259	0.77888	0.568855	0.50825	0.781416	0.685839	0.72344	0.827217	0.695705	1.35263	1.27175	1.4933	1.35664
k__Bacteria;p__Armatimonadetes;Other;Other	0	0	0	0	0	0	0	0	0	0	0	0	0	0	0	0	0	0	0	0	0	0	0	0	0	0	0	0	0	0	0	0	0.00226419	0	0.0014079	0	0	0	0.00405499	0	0	0	0	0
k__Bacteria;p__Armatimonadetes;c__Armatimonadia;o__Armatimonadales	0.0293083	0.0278206	0.0518782	0.0166472	0.147305	0.102839	0.0607821	0.0494248	0.0187113	0.0332896	0.0457959	0.0151888	0.0436818	0.0231676	0.013042	0.0326188	0.0731911	0.0441096	0.00806127	0.00533946	0.106008	0.0715319	0.0749115	0.034609	0.0409292	0.0233291	0.0433576	0.0139378	0.0137259	0.0408831	0.0402715	0.040346	0.0316986	0.0232186	0.0366053	0.0395269	0.0668791	0.0311415	0.0608248	0.0610268	0.0244157	0.0303783	0.036511	0.0398076
k__Bacteria;p__Armatimonadetes;c__Chthonomonadetes;o__Chthonomonadales	0.203204	0.45904	0.165242	0.48277	0.047591	0.0502236	0.435605	0.208682	0.497018	0.0686599	0.067778	0.738726	0.339899	0.240101	0.318804	0.426375	0.106301	0.0953721	0.231761	0.288331	0.0859525	0.297773	0.276596	0.416256	0.246987	0.29939	0.353055	0.436055	0.288244	0.275175	0.480274	0.456717	0.339628	0.48759	0.346342	0.448478	0.399963	0.511438	0.266277	0.370738	0.229507	0.185032	0.224543	0.218146
k__Bacteria;p__Armatimonadetes;c__Fimbriimonadetes;o__Fimbriimonadales	0.052755	0.128987	0.0672495	0.133178	0.106513	0.0765312	0.148578	0.104341	0.156707	0.0540957	0.067778	0.131176	0.12149	0.10952	0.131869	0.181733	0.0487941	0.0524546	0.0604595	0.0507248	0.0802223	0.131419	0.135993	0.195327	0.132667	0.174968	0.167237	0.157298	0.140004	0.11007	0.13573	0.164612	0.12453	0.181105	0.1605	0.17179	0.167853	0.197628	0.209508	0.149516	0.161143	0.136703	0.160648	0.135346
k__Bacteria;p__Bacteroidetes;Other;Other	0.130911	0.0885202	0.24402	0.145663	0.1745	0.131538	0.155332	0.142783	0.222196	0.158126	0.188679	0.143603	0.132411	0.10952	0.133318	0.121156	0.153353	0.134713	0.0785973	0.106789	0.292238	0.337697	0.330763	0.176363	0.182065	0.196353	0.320846	0.217032	0.119415	0.128939	0.198374	0.217868	0.391704	0.380784	0.361829	0.269087	0.476022	0.355731	0.262222	0.311237	0.206719	0.158796	0.171602	0.162415
k__Bacteria;p__Bacteroidetes;c__Bacteroidia;o__Bacteroidales	0.0605705	0.0670224	0.078778	0.0853171	0.0566559	0.071748	0.0810428	0.0494248	0.0444392	0.0957077	0.141051	0.0966557	0.0982841	0.103201	0.0898447	0.0396086	0.054022	0.0536468	0.145103	0.141496	0.0601667	0.0914944	0.0645392	0.0587878	0.047986	0.0797076	0.0768049	0.10752	0.046668	0.0503176	0.0566784	0.0516429	0.0792465	0.0766212	0.0633553	0.0577701	0.0563883	0.0550964	0.0729897	0.0533984	0.0520867	0.0787075	0.0821498	0.0923537
k__Bacteria;p__Bacteroidetes;c__Flavobacteriia;o__Flavobacteriales	2.74326	2.42419	0.645595	0.911437	1.00394	0.605075	1.31694	1.25209	1.5963	0.368267	0.732735	0.473613	0.754877	3.2182	0.534721	3.04287	0.468772	0.485205	0.425232	0.48589	0.52431	2.70158	2.82705	2.60847	4.74073	1.29865	1.43328	2.97473	1.58946	2.17781	2.8011	2.78387	0.783408	2.21273	3.77316	1.0353	0.915326	1.67685	1.60037	1.3136	0.654339	0.660039	0.514805	0.581192
k__Bacteria;p__Bacteroidetes;c__Sphingobacteriia;o__Sphingobacteriales	8.17311	10.6692	7.35325	8.0323	10.053	8.67673	9.81968	8.33631	9.48544	6.40201	8.60964	8.57336	9.15134	9.03117	6.05147	11.3397	8.48843	8.08278	8.54897	9.14649	9.88167	10.4719	10.4046	11.7372	9.95145	10.0509	11.0463	8.97398	8.67202	5.634	11.9084	12.4476	8.22352	11.7834	14.1015	10.6297	10.3754	11.2073	11.6838	10.2418	10.0576	10.0525	9.19347	9.3341
k__Bacteria;p__Chlamydiae;c__Chlamydiia;o__Chlamydiales	0.00976944	0.0050583	0.00768566	0.00416181	0.0158637	0.0023916	0.00337678	0.0576622	0.00584727	0.0686599	0.0494596	0.0165696	0.00682529	0.00631845	0.0246348	0.00465983	0.0348529	0.0226509	0.00403063	0.00800918	0.00573017	0.0049906	0.00921988	0.00426686	0.00423406	0.00583226	0.0111491	0.0139378	0	0	0.00149154	0.00645536	0.0158493	0.00464371	0.00563158	0.0167229	0.00262271	0.00838424	0.00270332	0.00610268	0.00325542	0.00690417	0.0036511	0.0143308
k__Bacteria;p__Chlorobi;c__Ignavibacteria;o__Ignavibacteriales	0	0	0	0	0	0	0	0	0	0	0	0	0	0	0	0	0	0	0	0	0	0	0	0	0	0	0	0.00199112	0	0.00314485	0.00745768	0.00484152	0.00452837	0	0	0.0045608	0.00131136	0.00359324	0	0	0	0.00138083	0.00182555	0.00159231
k__Bacteria;p__Chloroflexi;Other;Other	0.252052	0.216242	0.405418	0.316298	0.328604	0.296558	0.232998	0.23614	0.362531	0.307929	0.377358	0.394908	0.270281	0.282224	0.394157	0.370457	0.38861	0.308767	0.312374	0.301679	0.260723	0.231231	0.195923	0.324281	0.272391	0.252731	0.313414	0.348446	0.411777	0.187119	0.241629	0.227551	0.344156	0.232186	0.223855	0.23108	0.267516	0.354533	0.331157	0.297506	0.276711	0.24855	0.261054	0.246807
k__Bacteria;p__Chloroflexi;c__Anaerolineae;Other	0.052755	0.0821973	0.14987	0.168553	0.0566559	0.0980556	0.101303	0.0878662	0.0970647	0.0686599	0.102583	0.0773246	0.146061	0.10952	0.105785	0.125815	0.0993308	0.11087	0.0947199	0.10145	0.0458413	0.0715319	0.0622342	0.0530987	0.0663336	0.0505463	0.0656558	0.101547	0.0741198	0.0440279	0.041763	0.0484152	0.0475479	0.0208967	0.0281579	0.0334458	0.0681905	0.0467122	0.0500115	0.0579754	0.0358096	0.0276167	0.0401621	0.0382153
k__Bacteria;p__Chloroflexi;c__Anaerolineae;o__Anaerolineales	0.423994	0.623435	0.728216	0.926003	0.378462	0.518977	0.935368	0.472281	0.680622	0.578408	0.472614	0.611693	0.936429	0.574979	0.61732	0.754893	0.501882	0.516201	0.435308	0.400459	0.295104	0.575583	0.5797	0.523401	0.54196	0.239123	0.686289	0.937817	0.539428	0.430845	0.814378	0.660061	0.790201	0.496877	0.353382	0.775335	0.756652	0.461133	0.570401	0.756732	0.402044	0.386634	0.341378	0.414
k__Bacteria;p__Chloroflexi;c__Anaerolineae;o__Caldilineales	0.0840172	0.153013	0.359304	0.233061	0.308208	0.157846	0.192477	0.192207	0.178926	0.305849	0.344385	0.131176	0.307138	0.16428	0.185486	0.177074	0.299735	0.147827	0.137042	0.109459	0.106008	0.096485	0.0933513	0.0763294	0.108674	0.0466581	0.135028	0.183183	0.102944	0.0990628	0.102916	0.0936027	0.135851	0.0975179	0.0633553	0.110979	0.119333	0.101809	0.114891	0.149516	0.112312	0.109086	0.0949286	0.117831
k__Bacteria;p__Chloroflexi;c__Chloroflexi;Other	0.0214928	0.0151749	0.0922279	0.0416181	0.086117	0.0645732	0.030391	0.060408	0.0666589	0.0561763	0.0457959	0.0289967	0.0764432	0.0336984	0.0507188	0.0232992	0.0313676	0.0333802	0.0221685	0.0240276	0.0916827	0.0532331	0.0460994	0.0123265	0.0310498	0.0155527	0.0297309	0.0876093	0.0343147	0.0424555	0.0626445	0.0484152	0.0475479	0.0139311	0.0281579	0.0608106	0.0209817	0.00479099	0.0243299	0.0305134	0.0211602	0.01657	0.0292088	0.0429923
k__Bacteria;p__Chloroflexi;c__Chloroflexi;o__Chloroflexales	0.0566628	0.0796682	0.126813	0.120693	0.122377	0.0789228	0.0911731	0.0713913	0.0900479	0.0769823	0.115406	0.0566126	0.136506	0.0800337	0.0840482	0.0605778	0.0819044	0.0619918	0.0523982	0.0320367	0.143254	0.0532331	0.0898939	0.0530987	0.0578655	0.0369377	0.0755661	0.119467	0.0576488	0.0644695	0.0730852	0.0871474	0.0520763	0.0626901	0.0718027	0.0668917	0.0681905	0.0479099	0.100023	0.0717065	0.0765024	0.0773267	0.0985797	0.098723
k__Bacteria;p__Chloroflexi;c__Chloroflexi;o__Roseiflexales	0.156311	0.507094	1.09521	0.796987	0.713865	0.85141	0.580806	0.612318	0.49234	0.784387	0.758381	0.414239	0.802654	0.248526	0.355031	0.435694	0.484456	0.350492	0.233777	0.277652	0.727731	0.425865	0.490959	0.153133	0.366952	0.200241	0.309697	0.559505	0.251184	0.290899	0.441495	0.422826	0.41661	0.155564	0.154869	0.378546	0.27145	0.155707	0.275739	0.424136	0.183931	0.207125	0.213589	0.261138
k__Bacteria;p__Chloroflexi;c__Ktedonobacteria;o__Thermogemmatisporales	0.00976944	0.0606996	0.0518782	0.112369	0.0203961	0.0023916	0.0270143	0.0384415	0.0842007	0.0291284	0.0348049	0.0787054	0.0627926	0.0610783	0.0594134	0.027959	0.0348529	0.0226509	0.0785973	0.0667432	0.00573017	0.0415883	0.0553193	0.0165933	0.0395179	0.0311054	0.0619394	0.0258846	0.0150985	0.062897	0.041763	0.0419598	0.0588688	0.0371497	0.0225263	0.0729727	0.0655678	0.0694694	0.0256816	0.0884888	0.0211602	0.0234742	0.0383366	0.036623
k__Bacteria;p__Chloroflexi;c__Thermobacula;o__Thermobaculales	0.0293083	0.0278206	0.0903065	0.0645081	0.047591	0.071748	0.0371446	0.0439331	0.0432698	0.0436927	0.117238	0.0400431	0.0586975	0.0463353	0.0594134	0.0535881	0.0557647	0.0429174	0.0503829	0.0720827	0.0401112	0.0199624	0.0276596	0.0227566	0.0155249	0.0369377	0.0359249	0.0637158	0.023334	0.0298761	0.0253561	0.0387322	0.0543404	0.0185748	0.0239342	0.0349661	0.0367179	0.0491077	0.0432532	0.027462	0.0813855	0.0773267	0.0766731	0.0875768
k__Bacteria;p__Cyanobacteria;Other;Other	0.0156311	0.0164395	0.0941493	0.02289	0.0135974	0.0191328	0.00675356	0.0247124	0.0304058	0.0291284	0.0421323	0.00828478	0.0122855	0.014743	0.0231857	0.00698975	0.024397	0.0107294	0.0302297	0.0266973	0.0544366	0.0182989	0.0126773	0.00758553	0.0112908	0.00583226	0.0198206	0.0099556	0.0137259	0.022014	0.0313222	0.0258214	0.0339628	0.0139311	0.0197105	0.0121621	0.0249157	0.0203617	0.0513632	0.0335647	0.011394	0.0207125	0.0073022	0.00477692
k__Bacteria;p__Cyanobacteria;c__Nostocophycideae;Other	0.0273544	0.0101166	0.0537996	0.0582654	0.0113312	0.0334824	0.0236375	0.0439331	0.121623	0.0416121	0.137388	0.0262351	0.0150156	0.0168492	0.0420241	0.0722274	0.0453088	0.0107294	0.0302297	0.0213578	0.744922	0.239549	0.207447	0.0948191	0.0423406	0.143863	0.137506	0.0816359	0.076865	0.0408831	0.0894921	0.0919889	0.129059	0.181105	1.25021	0.200675	0.018359	0.033537	0.0270332	0.0381417	0.0260434	0.008285	0.0146044	0.00955384
k__Bacteria;p__Cyanobacteria;c__Nostocophycideae;o__Nostocales	0.00195389	0.0278206	0.032664	0.0291327	0.0135974	0.0167412	0	0.0576622	0.0140334	0.0228866	0.0604506	0.00552318	0.0163807	0.0252738	0.00869464	0.00931966	0.115015	0.015498	0.0342604	0.029367	0.00573017	0.00166353	0.0080674	0.00379276	0	0	0.00991031	0.00597336	0.00137259	0.00786213	0.00298307	0.00161384	0.00679256	0.00928742	0.00844737	0.00912159	0.0118022	0.00718649	0.00135166	0.00457701	0.00488313	0.0041425	0.00182555	0
k__Bacteria;p__Cyanobacteria;c__Nostocophycideae;o__Stigonematales	0.0136772	0.00252915	0.00384283	0.00208091	0	0.0095664	0	0	0	0.00832241	0	0	0	0	0	0.00232992	0.00174265	0.00119215	0	0.00266973	0	0	0	0.000474095	0.00141135	0	0	0	0	0	0.00149154	0	0	0	0	0	0	0	0	0	0	0	0	0
k__Bacteria;p__Cyanobacteria;c__Oscillatoriophycideae;Other	0	0.00379372	0.0403497	0.00416181	0.00226624	0.0071748	0.00337678	0.00274582	0	0.0145642	0.0293094	0.0013808	0.00273011	0	0.00144911	0	0.0191691	0	0.00201532	0	0.00286508	0.00166353	0.00230497	0	0	0.00194409	0.00123879	0	0	0	0	0	0	0	0	0	0.00131136	0.0023955	0.00135166	0	0	0.00276167	0	0
k__Bacteria;p__Cyanobacteria;c__Oscillatoriophycideae;o__Chroococcales	0.0293083	0.0126457	0.0518782	0.0249709	0.00679871	0.0071748	0.0236375	0.0164749	0.166062	0.0353702	0.0146547	0.00414239	0.0150156	0.0189553	0.0231857	0.0186393	0.0278823	0.0047686	0.0261991	0.0320367	0.151849	0.096485	0.0691491	0.0521505	0.0578655	0.0622108	0.201923	0.0716803	0.0713746	0.0676143	0.0447461	0.0387322	0.0656614	0.0557245	0.0394211	0.0760133	0.0931062	0.0898311	0.187881	0.0503471	0.0537144	0.0428059	0.0821498	0.0509538
k__Bacteria;p__Cyanobacteria;c__Synechococcophycideae;Other	0	0	0	0	0	0	0	0	0	0	0	0	0	0	0	0	0	0	0	0	0.00573017	0	0	0.000474095	0.00141135	0.00388818	0	0	0	0	0	0	0	0	0.0014079	0	0	0.00119775	0.00135166	0	0	0	0.00182555	0.00159231
k__Bacteria;p__Cyanobacteria;c__Synechococcophycideae;o__Pseudanabaenales	0	0	0.00192141	0	0	0	0	0	0	0.0020806	0	0	0	0	0	0	0	0.00357645	0	0.00266973	0	0	0	0	0	0	0	0	0	0	0	0	0	0	0	0	0	0	0	0	0.00162771	0.00138083	0	0
k__Bacteria;p__Fibrobacteres;c__Fibrobacteria;o__Fibrobacterales	0.0293083	0.017704	0.0979921	0.120693	0.0770521	0.0789228	0.0270143	0.060408	0.0947258	0.0749017	0.0641143	0.0248543	0.0436818	0.0168492	0.040575	0.0512582	0.0470514	0.0500703	0.0181378	0.0186881	0.0601667	0.10813	0.0656917	0.0521505	0.0733904	0.0563786	0.0619394	0.101547	0.0398051	0.0298761	0.14617	0.12588	0.0498121	0.0441153	0.0858816	0.0988172	0.0563883	0.028746	0.0581215	0.0533984	0.0423205	0.0566142	0.0565921	0.0525461
k__Bacteria;p__Firmicutes;Other;Other	0.138726	0.218771	0.195984	0.193524	0.0929157	0.0741396	0.229621	0.123562	0.125132	0.13732	0.137388	0.218166	0.223869	0.204297	0.247797	0.193383	0.125471	0.153787	0.179363	0.19756	0.0573017	0.106466	0.108334	0.123265	0.122788	0.139974	0.130073	0.115485	0.141377	0.0660419	0.101424	0.0823059	0.142644	0.113771	0.0999606	0.136824	0.133758	0.144928	0.158144	0.0717065	0.239273	0.226457	0.255577	0.222923
k__Bacteria;p__Firmicutes;c__Bacilli;Other	0	0	0	0	0.00453248	0	0	0	0	0	0	0	0	0	0	0	0	0	0	0	0	0	0	0.000474095	0	0	0	0	0	0	0	0	0.00226419	0	0	0.00152027	0	0.00359324	0	0	0	0	0	0
k__Bacteria;p__Firmicutes;c__Bacilli;o__Bacillales	2.56936	3.23352	4.09838	4.6529	3.5104	2.99428	2.94118	3.19613	4.71173	2.87955	4.91482	2.78092	1.98752	2.24516	3.64595	2.21109	2.16262	2.67161	3.94599	3.99658	4.14005	3.14075	3.05178	3.69463	2.69145	6.93456	5.14965	2.03293	2.52694	2.81779	2.37005	2.26583	7.60766	5.4285	3.41274	4.10472	5.14182	7.42364	3.8671	4.01098	1.3803	1.30489	1.56085	1.57798
k__Bacteria;p__Firmicutes;c__Bacilli;o__Exiguobacterales	0.00586166	0.00758745	0.0307426	0.00416181	0	0.0167412	0.030391	0.0521706	0.00116945	0.00416121	0	0.00414239	0	0	0	0.00465983	0.0121985	0.0202666	0.0100766	0	0.00573017	0.0199624	0.0207447	0.0630547	0.00564541	0.00777635	0.0334473	0	0.00274518	0.0141518	0.00894921	0.0112969	0.0679256	0.032506	0.040829	0.11706	0.0419634	0.0323392	0.0162199	0.0640781	0	0	0	0.00159231
k__Bacteria;p__Firmicutes;c__Bacilli;o__Gemellales	0.00390778	0.00379372	0.00384283	0.00624272	0.00453248	0.0095664	0.00337678	0	0.00584727	0.00624181	0.0146547	0.00552318	0.0122855	0.0042123	0.00434732	0.00698975	0.00348529	0.00596075	0.0161225	0.00800918	0.0171905	0.00831767	0.00691491	0.00663734	0.00141135	0.00388818	0.00371637	0.00398224	0.00274518	0.00314485	0.00298307	0.00322768	0.00679256	0.00232186	0.00563158	0.00912159	0.00524542	0.0107797	0.00270332	0.00457701	0.00976626	0.00690417	0.00547665	0.00477692
k__Bacteria;p__Firmicutes;c__Bacilli;o__Lactobacillales	0.0840172	0.077139	0.147949	0.118612	0.0838508	0.176978	0.111434	0.0851204	0.140334	0.153965	0.28943	0.168457	0.196568	0.221146	0.140563	0.135135	0.0714485	0.0894113	0.197501	0.221587	0.120333	0.159699	0.104876	0.100034	0.127022	0.147751	0.123879	0.141369	0.104317	0.0754764	0.101424	0.108127	0.156229	0.139311	0.126711	0.135304	0.0891721	0.101809	0.127056	0.0961172	0.136728	0.120133	0.186206	0.162415
k__Bacteria;p__Firmicutes;c__Bacilli;o__Turicibacterales	0	0.00126457	0	0	0.0271949	0	0	0	0.00233891	0	0	0	0.00136506	0	0	0.00232992	0	0.00119215	0	0	0	0	0	0	0	0.00194409	0.00123879	0	0	0	0.00149154	0	0.00226419	0	0	0.00152027	0	0	0.00135166	0	0	0	0.00182555	0
k__Bacteria;p__Firmicutes;c__Clostridia;Other	0.0644783	0.103695	0.0730137	0.108207	0.113312	0.0550068	0.0844195	0.0521706	0.105251	0.0416121	0.0494596	0.164315	0.103744	0.0610783	0.0912938	0.0815471	0.0714485	0.0607997	0.0685208	0.0987799	0.0315159	0.0865038	0.0795215	0.0720625	0.0663336	0.0855399	0.0730885	0.0776537	0.0686295	0.0314485	0.0745768	0.040346	0.0928316	0.0812649	0.0520921	0.0714525	0.0668791	0.0766559	0.0567698	0.0686551	0.0781301	0.0800884	0.100405	0.0748384
k__Bacteria;p__Firmicutes;c__Clostridia;o__Clostridiales	0.283314	0.174511	0.270919	0.270518	0.249286	0.260684	0.28365	0.211428	0.522746	0.257995	0.450632	0.365911	0.257996	0.210615	0.3246	0.389096	0.191691	0.16094	0.560258	0.517927	0.257857	0.177998	0.163653	0.213343	0.199001	0.39465	0.159804	0.304641	0.469426	0.202843	0.186442	0.190433	0.246796	0.220576	0.145013	0.200675	0.224242	0.49467	0.259519	0.199863	0.200208	0.194698	0.208113	0.207
k__Bacteria;p__Firmicutes;c__Clostridia;o__Coriobacteriales	0.0312622	0.0139103	0.032664	0.0416181	0.0113312	0.023916	0.0337678	0.0137291	0.0304058	0.0249672	0.0274776	0.0207119	0.0341264	0.0379107	0.0304313	0.0232992	0.00697058	0.00834506	0.044337	0.029367	0.00573017	0.024953	0.0218972	0.014697	0.0282271	0.0174968	0.0161043	0.0258846	0.023334	0.0125794	0.0178984	0.0193661	0.0226419	0.0185748	0.0168947	0.0136824	0.018359	0.019164	0.0175716	0.0167824	0.0520867	0.0303783	0.0383366	0.0461769
k__Bacteria;p__Firmicutes;c__Clostridia;o__Thermoanaerobacterales	0.0918327	0.0885202	0.078778	0.133178	0.0181299	0.0334824	0.151955	0.0631538	0.168401	0.0520151	0.0769372	0.13946	0.140601	0.130581	0.147809	0.116496	0.0801617	0.157364	0.239823	0.232266	0.0515715	0.111457	0.119858	0.108568	0.071979	0.0855399	0.0953867	0.131414	0.0741198	0.0912007	0.122306	0.0855335	0.0679256	0.136989	0.0886974	0.141385	0.158674	0.0982154	0.0892097	0.131208	0.0878963	0.0980392	0.129614	0.121015
k__Bacteria;p__Firmicutes;c__Erysipelotrichi;o__Erysipelotrichales	0.00195389	0	0	0	0	0	0.00337678	0	0.00116945	0	0.00366367	0	0.00546023	0	0	0.00232992	0	0	0.00403063	0	0.00573017	0.00332707	0.00115249	0.00189638	0.00282271	0.00388818	0.00123879	0.00199112	0	0.00157243	0	0.00322768	0.00679256	0	0	0.00152027	0.00131136	0.00119775	0.00135166	0	0.00162771	0.00138083	0	0.00477692
k__Bacteria;p__Fusobacteria;c__Fusobacteria;o__Fusobacteriales	0.00390778	0.00758745	0.00960707	0.0145663	0.0181299	0.0191328	0.00337678	0.00823746	0.0163724	0.00416121	0.0183184	0.013808	0.0163807	0.0168492	0.0217366	0.00931966	0.00871323	0.00596075	0.0141072	0.0106789	0.00859525	0.00831767	0.00345746	0.00663734	0.00987947	0.00777635	0.00743273	0.0099556	0.0109807	0.00471728	0.00298307	0.00484152	0.0203777	0.0116093	0.0126711	0.00608106	0.00917949	0.00958199	0.00540665	0.00762835	0.0130217	0.0220933	0.0127789	0.0127384
k__Bacteria;p__Gemmatimonadetes;c__Gemmatimonadetes;o__Gemmatimonadales	1.58656	1.59969	1.26237	2.70102	0.487241	0.743788	2.48869	0.955545	2.81721	0.628342	1.09178	2.78921	2.38885	2.34625	2.92865	2.21342	0.897463	1.31256	2.12616	2.30398	0.85666	1.98626	1.8774	2.2951	2.83541	2.17932	2.27318	2.48492	2.48439	1.06453	2.17168	2.03021	2.32532	1.98054	1.65428	2.23935	1.99719	2.50689	2.41542	1.76062	5.95905	6.20409	6.14298	6.06032
k__Bacteria;p__Nitrospirae;c__Nitrospira;o__Nitrospirales	0.220789	0.279471	0.39389	0.349592	0.111046	0.13393	0.202607	0.194953	0.356683	0.162287	0.254625	0.200215	0.204759	0.210615	0.288372	0.223672	0.195176	0.163325	0.181378	0.213578	0.128929	0.395921	0.386083	0.266442	0.230051	0.324663	0.355532	0.260837	0.130396	0.231147	0.314714	0.240462	0.24906	0.206645	0.458974	0.235641	0.246535	0.216792	0.152738	0.297506	0.2702	0.24855	0.301216	0.292984
k__Bacteria;p__Planctomycetes;c__Brocadiae;o__Brocadiales	0.00195389	0.0101166	0	0.0208091	0.00226624	0	0.0101303	0	0.00935563	0	0.00366367	0.0124272	0.00546023	0.0042123	0.00869464	0.00232992	0.00348529	0.00953721	0.00604595	0.00533946	0	0.0199624	0.00345746	0.000948191	0.00141135	0.00388818	0.00495516	0.0099556	0.00274518	0.00314485	0.00149154	0.00161384	0.00226419	0.00696557	0.0014079	0.00608106	0.00131136	0	0	0.00305134	0.00162771	0.00138083	0.0036511	0.00318461
k__Bacteria;p__Planctomycetes;c__Planctomycetia;Other	0.111372	0.150484	0.199827	0.235142	0.201695	0.167412	0.172216	0.120816	0.139165	0.24343	0.175856	0.182265	0.331709	0.162174	0.284025	0.179404	0.196919	0.121599	0.0927046	0.112129	0.0716271	0.0914944	0.110639	0.0858113	0.0818585	0.0641549	0.0867152	0.185174	0.138632	0.0581798	0.0656276	0.0823059	0.0883032	0.0789431	0.040829	0.0760133	0.0852381	0.0850401	0.0716381	0.0747578	0.0455759	0.0372825	0.0584176	0.0620999
k__Bacteria;p__Planctomycetes;c__Planctomycetia;o__Gemmatales	1.30715	1.50864	1.74464	1.18404	1.99656	1.71239	1.63436	1.65573	1.17764	1.92872	1.71094	1.77294	1.47699	1.35425	1.67952	1.83364	1.58581	1.3674	1.14268	1.18269	1.11165	0.873355	0.968088	1.13309	1.03876	1.25394	1.06412	1.17476	1.02807	0.901	0.973973	0.965076	1.09134	0.896236	0.881343	0.957767	1.17629	1.28279	1.07727	0.778091	0.787812	0.8285	0.841579	0.941053
k__Bacteria;p__Planctomycetes;c__Planctomycetia;o__Pirellulales	0.805002	0.957283	1.06062	1.11953	1.12632	0.683998	1.10421	0.851204	0.919191	1.27541	0.904928	1.14468	1.59712	1.06571	1.60561	1.3164	1.15363	0.858349	0.727529	0.771551	0.243532	0.667077	0.663832	0.572707	0.598414	0.577394	0.584708	1.03936	0.87983	0.588087	0.559326	0.687496	0.618123	0.545636	0.478684	0.614187	0.679282	0.518625	0.566346	0.582806	0.449248	0.437724	0.405272	0.476099
k__Bacteria;p__Planctomycetes;c__Planctomycetia;o__Planctomycetales	0.257913	0.293381	0.311269	0.335026	0.709332	0.341999	0.273519	0.343227	0.249094	0.580488	0.423154	0.374196	0.536468	0.242207	0.40575	0.393756	0.454831	0.264657	0.201532	0.229597	0.140389	0.222914	0.2086	0.177312	0.179242	0.182744	0.156087	0.308624	0.269028	0.157243	0.228205	0.174295	0.172078	0.136989	0.183026	0.165709	0.229487	0.168883	0.212211	0.216645	0.242529	0.201602	0.155172	0.200631
k__Bacteria;p__Proteobacteria;Other;Other	4.19695	4.89896	3.29138	5.34168	2.78294	3.27649	6.38887	3.28949	4.72693	2.73599	3.76626	5.94709	6.22193	5.23589	5.30228	4.96738	3.51143	4.88067	6.64651	6.18576	1.67894	4.27362	4.41517	5.02209	3.95038	4.45002	4.51786	3.9902	3.66344	2.52846	4.63868	4.58331	4.50346	4.07718	4.11669	5.2586	4.84939	4.36579	4.76731	4.15135	3.69327	3.78763	4.20424	3.93618
k__Bacteria;p__Proteobacteria;c__Alphaproteobacteria;Other	0.207112	0.285794	0.418868	0.312136	0.886099	0.483103	0.297157	0.450314	0.293533	0.584649	0.577029	0.247162	0.36174	0.19166	0.3246	0.28425	0.562875	0.355261	0.374849	0.371092	1.14317	0.475771	0.514008	0.26739	0.272391	0.332439	0.405084	0.280748	0.341775	0.205988	0.269968	0.275967	0.31925	0.348278	1.20375	0.339019	0.292432	0.261109	0.218969	0.314288	0.201836	0.226457	0.224543	0.1863
k__Bacteria;p__Proteobacteria;c__Alphaproteobacteria;o__Caulobacterales	0.171942	0.222565	0.486118	0.187282	0.455514	0.380265	0.314041	0.299294	0.322769	0.297526	0.604506	0.127033	0.211584	0.214827	0.144911	0.158434	0.517566	0.391025	0.0947199	0.0934405	1.21766	0.645451	0.620037	0.622487	0.300618	0.419923	0.62435	0.346455	0.234713	0.228002	0.419121	0.393777	0.335099	0.924099	0.820803	0.436316	0.538967	0.418014	0.98401	0.439393	0.499707	0.523336	0.465515	0.477692
k__Bacteria;p__Proteobacteria;c__Alphaproteobacteria;o__Kiloniellales	0	0.00126457	0	0	0	0	0	0	0	0	0.00183184	0	0	0	0.00144911	0.00465983	0	0	0	0	0	0	0	0.000948191	0	0	0.00123879	0	0	0	0	0	0	0	0	0	0	0	0.00135166	0	0	0	0	0
k__Bacteria;p__Proteobacteria;c__Alphaproteobacteria;o__Rhizobiales	1.61587	3.11844	4.28667	2.57824	5.66559	4.59187	2.35362	3.73706	2.06409	4.25899	4.99359	2.20099	2.96354	2.30413	2.42001	1.97344	5.12338	2.99468	1.87827	1.85279	5.51815	3.23724	3.04717	2.41267	2.6477	2.60702	2.68074	4.6413	3.39167	2.64954	2.99202	3.16958	2.42268	3.27846	3.26913	2.54492	2.49682	2.54881	2.83443	3.34579	1.19474	1.18614	1.26146	1.27544
k__Bacteria;p__Proteobacteria;c__Alphaproteobacteria;o__Rhodobacterales	0.0332161	0.0670224	0.142185	0.0541035	0.351267	0.243943	0.0506517	0.137291	0.0432698	0.0977883	0.21982	0.0483279	0.070983	0.0547599	0.0478205	0.0792171	0.139412	0.0834506	0.0685208	0.0507248	0.108873	0.0831767	0.078369	0.059736	0.0183476	0.0427699	0.0829989	0.0477869	0.0219614	0.0298761	0.0566784	0.0564844	0.061133	0.0510808	0.0563158	0.0851348	0.059011	0.126961	0.10543	0.100694	0.061853	0.0787075	0.0876264	0.0477692
k__Bacteria;p__Proteobacteria;c__Alphaproteobacteria;o__Rhodospirillales	0.932005	1.30757	2.39216	1.67097	3.73476	2.60206	1.69514	1.88638	1.22091	2.9066	2.90529	1.59482	2.36291	1.38795	1.93311	1.26281	2.34386	2.02666	1.99516	1.90085	1.51563	1.50051	1.47749	0.789369	0.801648	0.66099	1.0604	1.17675	0.948459	0.663564	0.99038	0.947324	1.10039	0.859087	0.844737	1.03682	1.26808	1.19535	1.33274	1.42345	0.828504	0.816073	0.870788	0.923537
k__Bacteria;p__Proteobacteria;c__Alphaproteobacteria;o__Rickettsiales	0.00195389	0.00126457	0.00384283	0.00416181	0.0113312	0	0.00337678	0.00274582	0	0.00416121	0.0348049	0.00414239	0.0109205	0	0.00289821	0.00232992	0.0191691	0.0023843	0.0141072	0.0160184	0.00286508	0.0116447	0.00921988	0.00474095	0.00141135	0.00583226	0.00247758	0.00398224	0	0.00157243	0	0.00161384	0.00226419	0.00928742	0.00703948	0.0045608	0	0.00479099	0.00270332	0.00610268	0.00162771	0.00138083	0	0.00159231
k__Bacteria;p__Proteobacteria;c__Alphaproteobacteria;o__Sphingomonadales	1.70965	2.02458	3.08387	1.36299	3.10928	2.7049	2.22868	2.07584	1.67466	2.74223	3.22953	1.9124	1.85921	2.35046	2.79968	1.81733	3.45218	2.50113	2.03547	2.11442	3.48108	3.89101	3.90462	4.35836	2.40495	3.57907	4.09791	2.49686	2.6491	1.40732	2.26564	2.28197	4.03931	3.81481	3.68869	3.33698	4.32747	4.3083	5.33771	4.17118	12.115	12.259	11.8807	12.0235
k__Bacteria;p__Proteobacteria;c__Betaproteobacteria;Other	0.90465	1.11915	1.39303	1.57525	0.695735	0.83706	1.44864	0.741371	1.17296	1.05903	1.21451	1.51335	1.78003	1.4722	1.80849	1.06244	1.31047	1.24699	1.39057	1.33486	0.461278	1.28258	1.25736	0.977585	0.87645	0.923442	1.17561	1.05728	0.753552	0.600667	0.920277	0.865018	1.11398	1.00304	0.920764	1.18885	1.18415	1.20014	0.997526	1.03593	1.04173	1.27865	1.23407	1.13213
k__Bacteria;p__Proteobacteria;c__Betaproteobacteria;o__Burkholderiales	1.91872	4.02893	3.88894	3.46263	3.11608	3.17844	3.23158	2.68267	3.55865	3.12298	3.51896	2.98942	3.42902	3.631	3.06631	2.78425	3.77283	3.2355	3.54897	3.76165	7.03378	8.9731	8.86376	6.19263	3.3816	4.52195	5.99574	3.98821	2.83302	3.91534	5.43068	5.23853	4.29742	6.5755	6.527	6.08562	5.12346	4.63409	6.02706	6.57564	3.8593	3.88705	3.76611	3.77058
k__Bacteria;p__Proteobacteria;c__Betaproteobacteria;o__Gallionellales	0	0	0	0	0	0	0	0	0.0175418	0	0	0	0	0	0	0	0	0	0	0	0.034381	0.0582237	0.0553193	0.0142229	0.00846812	0.0252731	0.0668946	0.0099556	0.00274518	0.0125794	0.0328138	0.0258214	0.0294344	0.0185748	0.0112632	0.00304053	0.00262271	0.0023955	0.0432532	0.0396674	0.00488313	0.00138083	0	0.00159231
k__Bacteria;p__Proteobacteria;c__Betaproteobacteria;o__Methylophilales	0.00390778	0.00379372	0.00576424	0.00416181	0.00226624	0.0023916	0	0.00274582	0.0362531	0	0.00915919	0	0.00409517	0.0252738	0.00144911	0.0582479	0.00174265	0	0.00201532	0	0.0429762	0.0382613	0.0576243	0.119946	0.0225816	0.0855399	0.109013	0.0199112	0.0329421	0.0157243	0.0715937	0.071009	0.0430195	0.0928742	0.125303	0.0638511	0.10622	0.0347347	0.0986713	0.0854375	0.0276711	0.0386634	0.0784987	0.0732461
k__Bacteria;p__Proteobacteria;c__Betaproteobacteria;o__Neisseriales	0.0234467	0.0151749	0.0192141	0.0208091	0.00679871	0.0263076	0.0202607	0.0109833	0.0163724	0.0249672	0.0256457	0.0207119	0.0273011	0.0168492	0.0144911	0.0209692	0.0156838	0.0143058	0.0221685	0.0213578	0.0257857	0.0216259	0.0138298	0.0170674	0.0169362	0.0272172	0.0185818	0.0219023	0.0109807	0.00943456	0.00596614	0.0209799	0.0158493	0.0185748	0.0154869	0.0243242	0.0209817	0.0179662	0.0189233	0.022885	0.00651084	0.0179508	0.0219066	0.0286615
k__Bacteria;p__Proteobacteria;c__Betaproteobacteria;o__Nitrosomonadales	0.00976944	0.0265561	0.0307426	0.0374563	0.0181299	0.0167412	0.0135071	0.0219666	0.0526254	0.0124836	0.0476278	0.0179503	0.024571	0.0273799	0.0202875	0.00698975	0.0226544	0.0131137	0.0503829	0.0373762	0.0286508	0.0698684	0.0772165	0.0218084	0.0381065	0.0349936	0.0594619	0.0557513	0.0205888	0.0566073	0.0536953	0.0645536	0.0271702	0.0301841	0.0577237	0.0197634	0.0314725	0.0479099	0.0865064	0.0640781	0.00813855	0.03314	0.0237322	0.0222923
k__Bacteria;p__Proteobacteria;c__Betaproteobacteria;o__Rhodocyclales	0.461118	0.507094	0.51686	0.903113	0.398858	0.619425	0.668603	0.447569	0.64203	0.709485	0.584356	0.759438	1.08795	0.86984	0.94192	0.82945	0.991566	1.26249	1.36034	1.40695	0.171905	0.435846	0.458689	0.448968	0.420583	0.478246	0.537634	0.549549	0.613547	0.235864	0.463868	0.456717	0.654349	0.515452	0.501211	0.74645	0.752718	0.625225	0.559588	0.483637	0.996159	1.02596	1.00223	0.963345
k__Bacteria;p__Proteobacteria;c__Deltaproteobacteria;Other	1.73896	2.07264	2.45941	2.60529	1.75407	1.63107	2.38063	1.65573	2.21261	2.49672	2.51145	2.24655	2.62228	2.26201	3.08225	1.815	1.86986	2.01593	2.1181	2.11442	1.15463	1.86981	1.86703	1.68778	1.7275	1.73413	1.54849	1.57298	1.43847	1.15416	1.64218	1.70422	1.78418	1.29327	1.25162	1.79543	1.80442	1.67685	1.56252	1.75757	1.74491	1.91246	1.84563	1.89803
k__Bacteria;p__Proteobacteria;c__Deltaproteobacteria;o__Bdellovibrionales	0.136772	0.103695	0.0960707	0.112369	0.158637	0.126755	0.077666	0.107087	0.121623	0.0977883	0.120901	0.0510894	0.0982841	0.0926706	0.0739045	0.195713	0.128956	0.0989485	0.0644901	0.0560643	0.1805	0.352669	0.411437	0.185845	0.191944	0.239123	0.167237	0.115485	0.107062	0.11636	0.250578	0.188819	0.12453	0.16253	0.256237	0.202195	0.161297	0.177267	0.195991	0.131208	0.377629	0.388014	0.376063	0.3933
k__Bacteria;p__Proteobacteria;c__Deltaproteobacteria;o__Desulfovibrionales	0.279406	0.493184	0.39389	0.792825	0.235689	0.210461	0.499764	0.26909	0.726231	0.38075	0.35904	0.498467	0.481865	0.522325	0.586888	0.389096	0.411264	0.464939	0.501814	0.555303	0.117468	0.467453	0.495569	0.359838	0.364129	0.258564	0.353055	0.517691	0.256674	0.309768	0.466851	0.456717	0.371326	0.332025	0.282987	0.407431	0.569128	0.384477	0.387927	0.456175	1.02871	0.952775	0.775859	0.748384
k__Bacteria;p__Proteobacteria;c__Deltaproteobacteria;o__Desulfuromonadales	0.00195389	0.0139103	0.0134499	0.0124854	0.0271949	0.011958	0.0135071	0.00274582	0.102912	0.0291284	0.0201502	0.00690398	0.0259361	0.0273799	0.027533	0.0116496	0.0209118	0.0345724	0.612656	0.664762	0.0200556	0.0449154	0.0322696	0.0208602	0.0254044	0.0272172	0.0210594	0.115485	0.0782376	0.062897	0.022373	0.0355045	0.0407553	0.016253	0.0126711	0.0395269	0.0314725	0.0179662	0.0216266	0.0122054	0.0260434	0.0289975	0.0273833	0.0238846
k__Bacteria;p__Proteobacteria;c__Deltaproteobacteria;o__Entotheonellales	0.187573	0.484332	0.586031	0.807391	0.233422	0.23916	0.347808	0.409127	0.443223	0.62002	0.564206	0.394908	0.58834	0.398062	0.443427	0.212022	0.474	0.368375	1.0399	0.929065	0.194826	0.242876	0.221277	0.108094	0.118554	0.163303	0.234131	0.270792	0.0741198	0.166677	0.15512	0.13879	0.29208	0.276301	0.142197	0.186993	0.359311	0.316206	0.316289	0.404302	0.258806	0.255454	0.339552	0.367823
k__Bacteria;p__Proteobacteria;c__Deltaproteobacteria;o__Myxococcales	1.74482	1.65912	2.94169	2.30564	2.2753	3.23584	2.90403	1.48549	2.84294	2.25953	3.29914	2.89967	2.266	2.25147	2.89966	1.76841	2.38743	2.83017	2.237	2.1785	3.20316	2.48698	2.44557	2.06611	1.84887	1.92659	2.07002	2.9369	1.67868	1.46393	2.58334	2.69189	2.06041	1.50224	1.81478	2.21351	1.85557	1.79662	1.66525	1.29987	2.84198	2.81414	3.05232	2.92825
k__Bacteria;p__Proteobacteria;c__Deltaproteobacteria;o__Syntrophobacterales	0.148496	0.164395	0.151792	0.208091	0.0838508	0.129146	0.138448	0.11807	0.188282	0.230947	0.146547	0.27754	0.191108	0.197978	0.314456	0.193383	0.249198	0.244391	0.251915	0.208239	0.0458413	0.144727	0.160195	0.132273	0.105851	0.17108	0.126356	0.175219	0.14824	0.0660419	0.158103	0.169453	0.156229	0.106805	0.0901053	0.118581	0.129824	0.162894	0.12165	0.131208	0.139983	0.156034	0.182555	0.191077
k__Bacteria;p__Proteobacteria;c__Epsilonproteobacteria;o__Campylobacterales	0	0.0050583	0.00576424	0.00624272	0.00906495	0	0.00337678	0.00274582	0	0.0020806	0.00732735	0.0013808	0	0.00210615	0.00144911	0	0	0	0.0100766	0	0	0.00166353	0.00115249	0.00331867	0.00141135	0.00194409	0.00247758	0.00597336	0	0.00157243	0	0.00161384	0	0.00464371	0.00281579	0.00152027	0	0.0023955	0	0.00152567	0	0	0.0036511	0.00636922
k__Bacteria;p__Proteobacteria;c__Gammaproteobacteria;Other	0.603751	0.709426	1.2835	0.957217	1.59317	2.21701	1.24941	0.977512	0.849024	1.44602	1.63217	1.05079	1.42102	0.895114	1.15639	0.794501	1.94131	1.75604	0.79605	0.88635	1.36951	1.10791	1.07757	0.75713	0.707088	0.647381	0.94148	0.814368	0.739826	0.503176	1.05004	0.979601	0.95775	0.499199	0.750408	1.00185	0.847135	0.461133	0.675831	0.767412	0.880591	0.840928	0.874439	0.746792
k__Bacteria;p__Proteobacteria;c__Gammaproteobacteria;o__Aeromonadales	0	0	0	0.00208091	0	0.0023916	0	0	0.00116945	0	0	0	0	0	0.00289821	0	0	0	0	0	0	0	0	0	0	0	0	0	0	0	0	0	0	0	0	0	0	0	0	0.00152567	0	0.00138083	0.0036511	0.00159231
k__Bacteria;p__Proteobacteria;c__Gammaproteobacteria;o__Alteromonadales	0.00976944	0.0202332	0.0268998	0.0187282	0.0135974	0.0286992	0.00675356	0.0219666	0.0362531	0.0249672	0.0146547	0.00828478	0.023206	0.0231676	0.0115929	0.0209692	0.0278823	0.0321881	0.00201532	0.0186881	0.0200556	0.0815132	0.0633867	0.0222825	0.0268157	0.0272172	0.116446	0.0219023	0.0137259	0.011007	0.0686106	0.0580983	0.0203777	0.0278623	0.164724	0.0243242	0.284564	0.148521	0.301421	0.0656038	0.0325542	0.01657	0.0292088	0.0222923
k__Bacteria;p__Proteobacteria;c__Gammaproteobacteria;o__Chromatiales	0.238374	0.236475	0.482275	0.399534	0.258351	0.423313	0.425474	0.208682	0.426851	0.422362	0.445136	0.574411	0.417708	0.433867	0.592685	0.356477	0.501882	0.555542	0.564289	0.630056	0.197691	0.33437	0.399912	0.283509	0.234285	0.268284	0.319608	0.402206	0.182554	0.172967	0.350511	0.301788	0.332835	0.19968	0.216816	0.351181	0.359311	0.292251	0.277091	0.288352	0.17091	0.220933	0.184381	0.199038
k__Bacteria;p__Proteobacteria;c__Gammaproteobacteria;o__Enterobacteriales	2.38374	2.20415	1.3277	0.0208091	0.562027	1.97307	0.0574053	5.25824	0.112268	7.47352	0.780363	0.0869901	0.151521	0.351727	0.0217366	0.591799	0.561132	0.551966	0.145103	0.168193	0.220611	0.324389	0.290426	0.100982	0.383888	0.106925	0.0557455	0.603309	0.904536	11.2444	0.0969498	0.101672	0.713218	1.26541	0.395619	0.0912159	0.018359	0.320997	0.713677	0.0747578	0.00813855	0.0303783	0.107707	0.128977
k__Bacteria;p__Proteobacteria;c__Gammaproteobacteria;o__Legionellales	0.0293083	0.0493184	0.0979921	0.0645081	0.0929157	0.0693564	0.0709124	0.0768829	0.038592	0.116514	0.0696098	0.0524702	0.047777	0.056866	0.0608625	0.0396086	0.0697058	0.0953721	0.0503829	0.058734	0.0286508	0.0299436	0.040337	0.0284457	0.0197589	0.0466581	0.023537	0.0696892	0.0329421	0.0172967	0.0178984	0.0129107	0.036227	0.0301841	0.0239342	0.0410472	0.0380293	0.0574919	0.0446048	0.027462	0.0309265	0.0538525	0.0419877	0.0270692
k__Bacteria;p__Proteobacteria;c__Gammaproteobacteria;o__Methylococcales	0	0	0	0	0	0	0	0	0	0	0	0	0	0	0	0	0	0	0	0	0	0	0	0	0	0	0	0	0	0	0	0	0	0	0	0	0	0	0	0	0	0.0041425	0	0
k__Bacteria;p__Proteobacteria;c__Gammaproteobacteria;o__Oceanospirillales	0.00781555	0.0227623	0.00192141	0.0208091	0.00906495	0	0.030391	0.00823746	0.0116945	0	0.00183184	0.0110464	0.00136506	0.0105307	0.0144911	0.00465983	0.0104559	0.0250352	0.0120919	0.00266973	0.00573017	0.0532331	0.0161348	0.0156451	0.00423406	0.0194409	0.0161043	0.00796448	0.00274518	0.00786213	0.00894921	0.0145246	0.00679256	0.00928742	0.00844737	0.0136824	0.00917949	0.00718649	0.0175716	0.0244107	0.00162771	0.00552334	0	0.00477692
k__Bacteria;p__Proteobacteria;c__Gammaproteobacteria;o__Pasteurellales	0.00390778	0.00632287	0.00384283	0.00208091	0.00453248	0.011958	0.00337678	0	0.00935563	0.00416121	0.021982	0.00828478	0.0136506	0.0189553	0.0115929	0.0116496	0.00697058	0.00119215	0.0161225	0.0240276	0.00286508	0.0133083	0.00576243	0.0109042	0.00705676	0.0136086	0.0111491	0.0099556	0.00411777	0.00786213	0.00894921	0.0161384	0.00905674	0.00232186	0.00703948	0.00760133	0.00786813	0.0119775	0.00405499	0.00762835	0.00813855	0.008285	0.0146044	0.0127384
k__Bacteria;p__Proteobacteria;c__Gammaproteobacteria;o__Pseudomonadales	26.0238	11.2471	8.70593	1.60854	13.8331	19.6781	1.86398	23.6168	5.70577	14.4207	5.47536	2.27141	1.02379	6.17313	2.23742	10.5266	11.3986	13.4296	0.959291	0.913047	20.0327	4.74939	4.57882	3.50546	14.5821	6.76543	1.68228	8.64743	21.2724	33.0005	8.27802	8.50332	4.53969	4.653	1.59233	2.33209	2.1598	1.60378	2.71008	7.43306	0.143238	0.140845	0.173427	0.175154
k__Bacteria;p__Proteobacteria;c__Gammaproteobacteria;o__Xanthomonadales	1.70184	2.0132	2.07897	1.34635	4.16081	2.54466	1.70527	2.12801	1.5238	1.85382	2.46016	1.66248	1.81416	3.15712	1.90123	1.4096	3.31103	1.86452	1.55582	1.51641	3.17451	2.64003	2.53777	2.01348	1.9392	1.79439	2.37724	2.22408	1.87358	0.883703	1.7794	1.75102	2.00607	2.33579	2.38357	2.00979	2.14144	1.88286	1.85178	1.98795	3.76652	3.85805	3.68214	3.6002
k__Bacteria;p__Spirochaetes;c__Spirochaetes;o__Spirochaetales	0	0.00252915	0.00768566	0.00624272	0	0.0023916	0.00337678	0	0.00233891	0.0020806	0.00732735	0.00690398	0.00682529	0	0.00434732	0.00465983	0	0.00119215	0	0	0.00286508	0	0.00115249	0	0	0	0.00123879	0.00597336	0	0	0.00149154	0	0	0	0	0	0	0	0	0	0.00162771	0.00552334	0	0.00159231
k__Bacteria;p__Tenericutes;c__Mollicutes;Other	0	0.00252915	0	0.00624272	0	0	0.00337678	0.00274582	0.00233891	0	0	0	0.00682529	0	0.00289821	0.00698975	0.00174265	0	0.00403063	0	0	0.00166353	0	0.00142229	0.00141135	0	0.00123879	0.00199112	0.00137259	0	0	0.00161384	0	0.00232186	0	0	0.00131136	0.00119775	0	0	0.00162771	0	0	0.00159231
k__Bacteria;p__Tenericutes;c__Mollicutes;o__Acholeplasmatales	0	0	0	0	0	0	0	0	0	0	0	0	0	0	0	0	0	0	0	0	0.00859525	0	0	0	0	0	0	0	0	0	0	0	0	0	0	0	0	0	0	0.00152567	0	0	0	0
k__Bacteria;p__Tenericutes;c__Mollicutes;o__Anaeroplasmatales	0.0586166	0.0316144	0.0634067	0.0374563	0.0453248	0.0502236	0.0709124	0.0988495	0.0619811	0.0436927	0.0384686	0.0303775	0.101014	0.0652906	0.0608625	0.0139795	0.0662205	0.0965642	0.130996	0.133486	0.00859525	0.0266165	0.035727	0.0109042	0.0493974	0.0311054	0.0433576	0.0896004	0.0384325	0.0172967	0.0671191	0.0693951	0.024906	0.0116093	0.0253421	0.0486485	0.0747472	0.0359324	0.0378465	0.0289877	0.00325542	0	0.00547665	0.00318461
k__Bacteria;p__Tenericutes;c__Mollicutes;o__Mycoplasmatales	0.0156311	0.00632287	0.0192141	0.0124854	0.00226624	0.0047832	0.0101303	0.00549164	0.0105251	0.00416121	0.00183184	0.013808	0.0095554	0.00631845	0.0333295	0.0116496	0.00522794	0.0023843	0.0120919	0	0	0.00332707	0.00460994	0.00284457	0.00987947	0.00777635	0.00247758	0.0298668	0.0247066	0.00471728	0.0164069	0.0129107	0.0226419	0.0116093	0.00281579	0.0106419	0.0157363	0.00479099	0.00540665	0.018308	0.0211602	0.0220933	0.0200811	0.0175154
k__Bacteria;p__Thermi;c__Deinococci;o__Deinococcales	0	0	0.00192141	0	0.00226624	0	0	0.00274582	0	0.0020806	0.00366367	0	0.00409517	0.0042123	0.00144911	0.00698975	0.00174265	0	0	0	0	0.00166353	0	0	0.00141135	0	0	0.00199112	0.00274518	0	0	0.00484152	0.00226419	0.00232186	0	0	0	0.00359324	0.00135166	0.00305134	0	0	0	0.00318461
k__Bacteria;p__Thermotogae;c__Thermotogae;o__Thermotogales	0.0644783	0.0758745	0.0672495	0.133178	0.0317273	0.071748	0.077666	0.0741371	0.0725061	0.0395314	0.0915919	0.114606	0.133776	0.130581	0.143462	0.0885368	0.0784191	0.0977564	0.15921	0.133486	0.0315159	0.0665413	0.0460994	0.0336608	0.0677449	0.0524904	0.0582231	0.0597336	0.0741198	0.0566073	0.0671191	0.0580983	0.0588688	0.0557245	0.0647632	0.0699322	0.0511428	0.0622829	0.083803	0.0503471	0.112312	0.104943	0.122312	0.125792
k__Bacteria;p__Verrucomicrobia;Other;Other	0.162173	0.174511	0.0441925	0.280922	0.0226624	0.0430488	0.260012	0.0549164	0.218688	0.0769823	0.0549551	0.314821	0.296217	0.16428	0.307211	0.158434	0.1185	0.151403	0.219669	0.248285	0.0171905	0.0815132	0.080674	0.0682697	0.0945606	0.0583226	0.137506	0.201103	0.0672569	0.0487452	0.0805429	0.0774643	0.0769823	0.0534027	0.0492763	0.0851348	0.103597	0.0610852	0.0364949	0.0457701	0.0683638	0.0621375	0.0821498	0.078023
k__Bacteria;p__Verrucomicrobia;c__Methylacidiphilae;o__Methylacidiphilales	0	0.00379372	0.00384283	0.00208091	0.0226624	0	0.00675356	0.00823746	0.00467782	0.00832241	0.010991	0.00276159	0.0095554	0	0.00289821	0.0116496	0.00871323	0.00715291	0	0.00533946	0	0.00332707	0.00576243	0.000948191	0.00423406	0	0.00619394	0.00597336	0.00274518	0.00314485	0.00447461	0.00484152	0.00679256	0	0	0.00304053	0	0.00119775	0.00270332	0.00152567	0.00162771	0.00276167	0	0.00159231
k__Bacteria;p__Verrucomicrobia;c__Opitutae;Other	0.00390778	0	0	0.0270518	0	0	0.00337678	0	0	0.0020806	0.00549551	0.0013808	0.00136506	0.00210615	0.0144911	0.00698975	0	0	0.00201532	0.00266973	0	0	0	0	0	0	0	0.00199112	0	0	0	0	0.00226419	0	0.0014079	0	0	0	0	0	0	0.0041425	0.00912775	0.0111461
k__Bacteria;p__Verrucomicrobia;c__Opitutae;o__Opitutales	0.55295	0.627229	0.564896	0.674213	0.709332	0.700739	0.766529	0.51896	0.926207	0.578408	0.721744	0.568888	0.667513	0.355939	0.331846	0.780522	0.632581	0.716483	0.600564	0.680781	1.67034	1.50716	1.49362	1.10085	1.18695	1.42696	1.36762	0.76459	0.617665	0.798792	1.84801	1.71228	0.87624	0.847477	1.30653	1.23598	0.982205	0.889927	1.10025	0.913876	0.507846	0.584093	0.540363	0.55253
k__Bacteria;p__Verrucomicrobia;c__Opitutae;o__Pelagicoccales	0	0	0	0	0	0	0	0	0	0.00624181	0	0	0	0	0	0	0	0	0	0	0	0	0	0	0	0	0	0	0	0	0	0	0	0	0	0	0	0	0	0	0	0	0	0
k__Bacteria;p__Verrucomicrobia;c__Opitutae;o__Puniceicoccales	0	0	0	0	0.00453248	0.0047832	0	0	0.00116945	0.0020806	0	0	0.00136506	0	0	0	0	0.0023843	0	0	0	0	0	0.00237048	0.00423406	0.00194409	0.00247758	0.00199112	0.00137259	0	0.00149154	0.00161384	0.00226419	0	0.00985527	0.0045608	0	0	0	0.00152567	0	0	0	0
k__Bacteria;p__Verrucomicrobia;c__Pedosphaerae;o__Pedosphaerales	2.3388	2.71251	1.18936	4.34077	1.21924	1.24363	3.99136	1.35369	3.42182	1.31702	1.31526	4.12444	4.20301	3.70893	3.48365	3.52749	1.54573	2.39861	4.27247	4.5599	0.475604	1.88146	1.84282	2.22872	2.47834	2.15211	2.59526	3.35703	2.23732	1.3287	2.42971	2.52727	2.02192	2.12218	2.35682	2.9858	2.4824	2.09247	2.00451	1.82317	1.53493	1.51477	1.329	1.53658
k__Bacteria;p__Verrucomicrobia;c__Spartobacteria;o__Chthoniobacterales	1.4068	1.65027	1.30848	1.62311	2.01015	1.06665	1.86061	1.47725	1.61619	1.48139	1.1852	2.00492	2.094	1.76074	1.52301	2.12721	2.37348	1.75485	2.09391	2.27461	0.885311	1.68516	1.70914	1.92909	2.03376	2.2182	1.91269	1.53316	2.21124	1.15888	1.69588	1.78975	1.61436	1.96661	2.12733	1.72094	2.01555	2.31884	2.18158	2.08864	0.706426	0.834024	0.775859	0.761122
k__Bacteria;p__Verrucomicrobia;c__Verrucomicrobiae;o__Verrucomicrobiales	0.818679	0.65252	0.578346	0.476527	0.777319	0.557243	0.452489	0.675472	0.602269	0.834322	0.577029	0.550938	0.824495	0.564448	0.50284	0.771202	0.843441	0.561503	0.41314	0.339055	1.02283	1.44561	1.41064	1.77075	1.08674	2.34651	1.8458	0.549549	0.738453	0.75162	1.32299	1.28139	1.06643	1.77854	3.2818	1.06267	1.13563	1.169	1.37329	1.71943	0.218113	0.207125	0.219066	0.246807

## Sheet: Family
# Constructed from biom file	235A_4	235A_4	235A_4	235A_4	OK72_4	OK72_4	OK72_4	OK72_4	11955_4	11955_4	11955_4	11955_4	280B_4	280B_4	280B_4	280B_4	Tpi_11	Tpi_11	Tpi_11	Tpi_11	235A_1	235A_1	235A_1	235A_1	11955_1	11955_1	11955_1	11955_1	OK72_1	OK72_1	OK72_1	OK72_1	280B_1	280B_1	280B_1	280B_1	Ardente_1	Ardente_1	Ardente_1	Ardente_1	Bare_none	Bare_none	Bare_none	Bare_none
Unclassified;Other;Other;Other;Other	0.00781555	0.0126457	0.00960707	0.0187282	0.0226624	0.0143496	0.0101303	0.0109833	0.012864	0.0145642	0.0146547	0.013808	0.0163807	0.00210615	0.0188384	0.0139795	0.0104559	0.015498	0.0221685	0.0160184	0.00573017	0.0116447	0.0126773	0.00711143	0.00705676	0.00388818	0.0123879	0.0238934	0.0150985	0.0251588	0.00745768	0.0129107	0.00905674	0.00928742	0.00844737	0.00608106	0.0157363	0.0107797	0.00810997	0.013731	0.00325542	0.008285	0.0127789	0.00477692
k__Archaea;Other;Other;Other;Other	0	0.00252915	0	0	0	0.0023916	0.00675356	0	0	0	0	0	0.00546023	0	0	0	0	0	0.00403063	0	0	0.00166353	0.00115249	0	0.00141135	0	0	0	0	0.00157243	0.00149154	0	0	0	0	0	0.00262271	0.00359324	0	0	0	0.00138083	0	0
k__Archaea;p__Crenarchaeota;c__Thaumarchaeota;o__Nitrososphaerales;f__Nitrososphaeraceae	0.00390778	0.0101166	0	0.0187282	0.00226624	0.0047832	0.0101303	0.00274582	0.0116945	0.00416121	0.00183184	0.0151888	0.0095554	0	0.0202875	0.00465983	0.00348529	0.00357645	0.00201532	0.0133486	0	0.00665413	0.0080674	0.00758553	0.00987947	0.00777635	0.00867152	0.00597336	0.0164711	0.00471728	0.022373	0.0112969	0.00226419	0.00696557	0.00563158	0.00760133	0.00786813	0.00479099	0.00270332	0.00152567	0.00976626	0	0	0.00159231
k__Archaea;p__Euryarchaeota;Other;Other;Other	0	0	0	0.00208091	0	0.0047832	0	0	0.00233891	0	0.00183184	0.0013808	0.00273011	0.00210615	0.00289821	0	0.00174265	0.00119215	0.00403063	0	0	0.00166353	0	0.000474095	0.00423406	0	0.00371637	0.00199112	0	0	0.00149154	0.00161384	0.00226419	0.00232186	0.0014079	0	0.00131136	0	0.00270332	0	0.00813855	0.00690417	0.0036511	0.00796153
k__Archaea;p__Euryarchaeota;c__Methanobacteria;o__Methanobacteriales;f__Methanobacteriaceae	0	0	0	0.00208091	0	0	0	0	0	0	0	0	0	0	0	0	0	0	0	0	0	0	0	0	0	0	0	0	0	0	0	0	0	0	0	0.00152027	0	0	0	0	0.00325542	0	0	0
k__Bacteria;Other;Other;Other;Other	20.7151	23.0785	22.0348	28.7935	16.8381	15.897	29.2936	16.8758	26.9653	18.3821	20.2088	31.9489	27.9072	26.5249	28.5634	25.4357	21.3126	24.9493	31.5377	31.1958	11.8156	21.8605	22.5599	27.7844	23.4652	26.0819	24.6544	23.8596	22.7067	13.7839	24.0331	24.2028	25.5808	24.1752	21.8604	26.7475	27.8873	27.6824	25.2409	23.9027	29.25	28.5032	28.4676	28.8542
k__Bacteria;p__Acidobacteria;Other;Other;Other	0.0234467	0.0151749	0.00768566	0.0208091	0	0.0023916	0.0135071	0.00274582	0.00935563	0	0.00549551	0.0193311	0.0313963	0.0210615	0.0260839	0.0372787	0	0.00119215	0.00604595	0.00800918	0	0.00166353	0.00115249	0.0109042	0.0141135	0.00388818	0.0198206	0.0099556	0.0109807	0.00314485	0.00745768	0.00161384	0.00905674	0.00232186	0.00563158	0.0106419	0.0131136	0.00479099	0.00946163	0.00610268	0.011394	0.00552334	0.0200811	0.0207
k__Bacteria;p__Acidobacteria;c__Acidobacteria;o__Acidobacteriales;Other	0.00195389	0	0	0.00208091	0	0	0.00675356	0	0.00350836	0	0.00183184	0	0.00136506	0	0.00289821	0	0.00174265	0	0	0.00533946	0	0.00665413	0.00345746	0.000474095	0	0.00194409	0.00123879	0.00199112	0	0	0.00149154	0	0	0	0.00281579	0	0.00262271	0.00119775	0	0.00152567	0	0.00138083	0.00182555	0
k__Bacteria;p__Acidobacteria;c__Acidobacteria;o__Acidobacteriales;f__Acidobacteriaceae	0.218835	0.284529	0.257469	0.222657	0.382994	0.200894	0.334301	0.33499	0.259619	0.199738	0.304085	0.314821	0.320788	0.328559	0.344888	0.249301	0.472257	0.509048	0.439339	0.443175	0.16904	0.252857	0.364185	0.235625	0.186299	0.272172	0.195729	0.207076	0.171574	0.147808	0.26251	0.253373	0.285287	0.208967	0.181619	0.28885	0.321282	0.229968	0.235189	0.283775	0.0911518	0.08285	0.11501	0.106685
k__Bacteria;p__Acidobacteria;c__Acidobacteria;o__Acidobacteriales;f__Koribacteraceae	0.0312622	0.0126457	0.023057	0.0208091	0.0158637	0.0143496	0.0270143	0.0219666	0.0467782	0.0228866	0.0238139	0.0248543	0.023206	0.0294861	0.0231857	0.0163094	0.0418235	0.0190744	0.0362757	0.0347065	0.0200556	0.0349342	0.0265072	0.04978	0.0536314	0.0369377	0.0222982	0.0219023	0.0315696	0.0141518	0.0387799	0.0661675	0.0430195	0.0557245	0.0394211	0.0395269	0.0472088	0.0479099	0.0202749	0.0442444	0.0472036	0.0372825	0.0328599	0.0286615
k__Bacteria;p__Acidobacteria;c__Solibacteres;o__Solibacterales;f__Solibacteraceae	1.00039	1.2064	0.70708	1.56068	0.883833	0.798795	1.48578	0.66998	1.17764	0.65747	0.890273	0.999696	1.47972	1.32266	0.781069	1.02982	0.643036	0.785627	1.15075	1.20672	0.366731	0.766889	0.844772	0.895566	0.825641	0.655158	1.29453	1.13295	0.617665	0.500031	1.30808	1.31044	0.9736	0.933386	0.915132	1.45337	1.29693	0.898311	0.998878	1.11221	0.841526	0.756697	0.737522	0.816853
k__Bacteria;p__Actinobacteria;Other;Other;Other	0.883157	1.05213	1.418	1.33802	0.607352	0.889675	1.16837	0.642522	1.02912	1.15057	1.58454	1.42636	1.20398	1.23631	2.00267	0.899348	1.00725	0.953721	1.20113	0.963772	0.521445	0.740272	0.701864	0.676534	0.894798	0.688207	0.833705	1.02742	0.669824	0.405686	0.793497	0.658447	0.871711	0.629223	0.560342	0.705403	0.785502	0.722242	0.752876	0.747578	1.21753	1.27037	1.52799	1.30888
k__Bacteria;p__Actinobacteria;c__Acidimicrobiia;o__Acidimicrobiales;Other	0.183665	0.26809	0.278605	0.27676	0.1745	0.205678	0.273519	0.156512	0.140334	0.212221	0.254625	0.314821	0.241615	0.153749	0.278229	0.256291	0.24397	0.213395	0.201532	0.232266	0.100278	0.156372	0.153281	0.14934	0.12561	0.182744	0.15361	0.113494	0.133141	0.0707592	0.164069	0.142018	0.19472	0.104484	0.1605	0.138344	0.171788	0.120973	0.135166	0.144939	0.24904	0.255454	0.288437	0.251584
k__Bacteria;p__Actinobacteria;c__Acidimicrobiia;o__Acidimicrobiales;f__Acidimicrobiaceae	0.0332161	0.068287	0.109521	0.0790744	0.0589222	0.0645732	0.0675356	0.0411873	0.0666589	0.0811435	0.0622825	0.0925133	0.0668878	0.0547599	0.140563	0.181733	0.0923602	0.0572232	0.0745667	0.0854313	0.0257857	0.0465789	0.0645392	0.0654252	0.0818585	0.0816517	0.0619394	0.0776537	0.0521584	0.0361658	0.041763	0.0532567	0.0905674	0.0719775	0.067579	0.0395269	0.0537656	0.0622829	0.091913	0.0457701	0.154632	0.153273	0.178904	0.171969
k__Bacteria;p__Actinobacteria;c__Acidimicrobiia;o__Acidimicrobiales;f__Iamiaceae	0.0742478	0.103695	0.211356	0.235142	0.15637	0.181762	0.111434	0.115324	0.173079	0.135239	0.256457	0.113225	0.162442	0.124263	0.237654	0.111836	0.148125	0.109678	0.12495	0.112129	0.140389	0.126429	0.103724	0.0881817	0.105851	0.0797076	0.113969	0.161281	0.0864731	0.0676143	0.0790514	0.0774643	0.122266	0.0975179	0.0858816	0.100337	0.0957289	0.0766559	0.110836	0.0900145	0.279966	0.270643	0.304867	0.234069
k__Bacteria;p__Actinobacteria;c__Actinobacteria;Other;Other	0	0	0.00192141	0.00208091	0.00453248	0	0	0	0	0	0.00549551	0	0	0	0	0	0	0	0	0	0	0	0	0.000474095	0	0	0	0	0	0.00157243	0	0	0	0.00232186	0	0	0	0	0.00135166	0.00152567	0.00162771	0.00138083	0	0
k__Bacteria;p__Actinobacteria;c__Actinobacteria;o__Actinomycetales;Other	0.963267	1.2317	2.55932	1.89987	1.44813	1.9348	1.5128	1.09009	1.52497	1.80388	2.78622	1.70943	1.71588	1.69124	2.53594	1.17894	1.65551	1.60344	1.65054	1.44165	1.38097	1.07631	1.1375	1.06197	1.18413	1.22089	1.44319	1.62874	1.00199	0.709164	1.19621	1.14421	1.45587	0.928742	0.993974	1.20861	1.09236	1.16182	1.22596	1.06034	1.90605	1.94421	1.96612	2.0286
k__Bacteria;p__Actinobacteria;c__Actinobacteria;o__Actinomycetales;f__Actinomycetaceae	0.0156311	0.0101166	0.0153713	0.02289	0.00453248	0.023916	0.030391	0.0164749	0.0163724	0.0291284	0.0293094	0.0193311	0.0218409	0.0505476	0.027533	0.0209692	0.0139412	0.00596075	0.0141072	0.0133486	0.0114603	0.0316071	0.0115249	0.0165933	0.0183476	0.0155527	0.0111491	0.015929	0.0137259	0.00786213	0.0149154	0.00968304	0.0316986	0.0208967	0.00703948	0.0136824	0.00917949	0.0203617	0.0162199	0.00915402	0.0276711	0.0110467	0.0146044	0.0175154
k__Bacteria;p__Actinobacteria;c__Actinobacteria;o__Actinomycetales;f__Actinosynnemataceae	0.052755	0.0493184	0.161399	0.20601	0.199429	0.162629	0.0574053	0.0961037	0.141504	0.156045	0.161202	0.0897517	0.12695	0.0779275	0.192731	0.0605778	0.111529	0.13829	0.0886739	0.0800918	0.464143	0.134746	0.142908	0.134169	0.0635109	0.174968	0.183341	0.165263	0.076865	0.062897	0.18495	0.20173	0.0769823	0.227542	0.425184	0.0942564	0.0734359	0.0790514	0.0973197	0.0579754	0.0797578	0.0787075	0.0748476	0.098723
k__Bacteria;p__Actinobacteria;c__Actinobacteria;o__Actinomycetales;f__Bogoriellaceae	0.00195389	0	0	0	0	0	0	0	0.00233891	0.0020806	0	0	0	0	0	0	0	0	0.00403063	0	0	0	0	0	0	0.00194409	0	0	0	0	0	0	0	0	0	0	0	0	0.00135166	0	0	0	0.00182555	0.00318461
k__Bacteria;p__Actinobacteria;c__Actinobacteria;o__Actinomycetales;f__Cellulomonadaceae	0.00781555	0.00758745	0.0537996	0.0124854	0.0249286	0.0263076	0.0135071	0.0219666	0.00467782	0.0249672	0.0714417	0.00690398	0.00682529	0.0126369	0.013042	0.0186393	0.0522794	0.0309959	0.00604595	0.0133486	0.0114603	0.0049906	0.00691491	0.00379276	0.00141135	0.00583226	0.0111491	0.0099556	0.00549036	0.00471728	0.00298307	0.00484152	0.00905674	0.0139311	0.00563158	0.0136824	0	0.014373	0.0108133	0.00610268	0.011394	0.0220933	0.00912775	0.00477692
k__Bacteria;p__Actinobacteria;c__Actinobacteria;o__Actinomycetales;f__Corynebacteriaceae	0	0	0	0	0.00226624	0.0023916	0	0	0	0	0	0	0.00136506	0	0	0	0	0	0	0	0	0	0	0	0	0	0	0	0	0	0	0	0	0.00232186	0	0	0	0	0	0	0.00651084	0	0	0
k__Bacteria;p__Actinobacteria;c__Actinobacteria;o__Actinomycetales;f__Cryptosporangiaceae	0.00390778	0.0050583	0.00960707	0.00416181	0.00226624	0.011958	0	0.00274582	0.00467782	0.010403	0.00915919	0.0013808	0.00546023	0.00631845	0.00289821	0.00232992	0	0	0.00604595	0.00266973	0	0	0.00460994	0.00189638	0.00282271	0.00194409	0.00123879	0.00597336	0.00549036	0	0.00596614	0	0	0.00232186	0	0.00152027	0.00131136	0.00359324	0.00270332	0.00305134	0.00162771	0.00552334	0.0073022	0.00636922
k__Bacteria;p__Actinobacteria;c__Actinobacteria;o__Actinomycetales;f__Dietziaceae	0	0	0	0	0	0.0023916	0	0	0	0	0	0	0	0	0	0	0	0	0	0	0	0	0	0	0	0	0.00123879	0	0	0	0	0	0	0	0	0	0	0	0	0	0	0	0	0.00159231
k__Bacteria;p__Actinobacteria;c__Actinobacteria;o__Actinomycetales;f__Frankiaceae	0	0.00252915	0.00192141	0	0	0	0	0.00823746	0.00233891	0.0020806	0	0.00828478	0	0	0	0.00232992	0.00697058	0.00119215	0.0201532	0.0160184	0	0	0.00115249	0.000474095	0	0.00388818	0.00123879	0.00398224	0.00137259	0.00157243	0	0	0	0	0	0	0.00131136	0	0.00135166	0	0	0.00276167	0.00182555	0.00477692
k__Bacteria;p__Actinobacteria;c__Actinobacteria;o__Actinomycetales;f__Geodermatophilaceae	0.0801094	0.0821973	0.211356	0.143582	0.101981	0.181762	0.0709124	0.123562	0.126301	0.131078	0.232643	0.0773246	0.11057	0.111626	0.124623	0.0675676	0.0941029	0.0858349	0.147118	0.141496	0.0601667	0.0914944	0.0852839	0.0568915	0.0338725	0.066099	0.0978643	0.0657069	0.0645117	0.0330209	0.0551868	0.0532567	0.086039	0.0975179	0.0535	0.0775335	0.12589	0.124566	0.148683	0.120528	0.211602	0.212648	0.237322	0.242031
k__Bacteria;p__Actinobacteria;c__Actinobacteria;o__Actinomycetales;f__Glycomycetaceae	0	0.00126457	0.00768566	0	0.00453248	0.0023916	0	0	0.00701672	0.0020806	0.00183184	0.00552318	0.00136506	0	0.00579643	0.00698975	0.00871323	0.00357645	0.00403063	0	0.0544366	0.0615507	0.0818265	0.0142229	0.00987947	0.0174968	0.0483128	0.00597336	0.00549036	0.0141518	0.108882	0.12588	0.00226419	0.0626901	0.157684	0.0319256	0.00655678	0.00479099	0.00270332	0.00762835	0.00162771	0.00138083	0	0
k__Bacteria;p__Actinobacteria;c__Actinobacteria;o__Actinomycetales;f__Intrasporangiaceae	0.0508011	0.0316144	0.0672495	0.0499417	0.115578	0.095664	0.0810428	0.0329498	0.0666589	0.020806	0.0970874	0.0345199	0.0518722	0.056866	0.0434732	0.0465983	0.0662205	0.0333802	0.0705361	0.0747524	0.0830874	0.0781861	0.0668441	0.0521505	0.0620995	0.087484	0.110252	0.049778	0.0494132	0.0424555	0.0447461	0.0693951	0.0883032	0.0742994	0.094329	0.103378	0.0839267	0.104204	0.0865064	0.0686551	0.0960349	0.0966584	0.105882	0.109869
k__Bacteria;p__Actinobacteria;c__Actinobacteria;o__Actinomycetales;f__Kineosporiaceae	0.00195389	0.00758745	0.0537996	0.0104045	0.0226624	0.0263076	0.00675356	0.0219666	0.0116945	0.0249672	0.0494596	0.0110464	0.0109205	0.00631845	0.0202875	0.0116496	0.0261397	0.0190744	0.0120919	0.00266973	0.0200556	0.0149718	0.00921988	0.00900781	0.00987947	0.0116645	0.00867152	0.0199112	0.00549036	0.0062897	0.0313222	0.0290491	0.00679256	0.00464371	0.00281579	0.00608106	0	0.00718649	0.00675831	0.00610268	0.00976626	0.00690417	0.01643	0.00318461
k__Bacteria;p__Actinobacteria;c__Actinobacteria;o__Actinomycetales;f__Microbacteriaceae	0.308714	0.261767	0.58411	0.307974	0.806781	0.636166	0.317417	0.398144	0.311075	0.393234	0.751053	0.262351	0.255266	0.240101	0.256492	0.200373	0.432176	0.475668	0.28416	0.248285	1.54428	0.462462	0.512856	0.527668	0.357072	0.707648	0.860958	0.376322	0.303342	0.199698	0.581699	0.600349	0.649821	0.61297	0.879935	0.608106	0.423568	0.497066	0.573105	0.566023	0.131845	0.138083	0.124137	0.114646
k__Bacteria;p__Actinobacteria;c__Actinobacteria;o__Actinomycetales;f__Micrococcaceae	0.293083	0.304762	0.147949	0.230981	0.222091	0.208069	0.0979267	0.11807	0.226874	0.0832241	0.221652	0.12151	0.0873637	0.0947767	0.0869464	0.186393	0.0627353	0.0524546	0.118904	0.136156	0.318024	0.237885	0.205142	0.390655	0.244164	0.62794	1.10004	0.129423	0.197653	0.264168	0.225222	0.174295	3.0408	1.09592	0.467421	2.35337	1.59985	0.873158	1.19487	2.37089	0.0976626	0.117371	0.122312	0.101908
k__Bacteria;p__Actinobacteria;c__Actinobacteria;o__Actinomycetales;f__Micromonosporaceae	0.134818	0.180834	0.599481	0.324621	0.525767	0.456796	0.256635	0.266344	0.302889	0.31209	0.507419	0.17398	0.349455	0.227464	0.476756	0.123486	0.313676	0.187168	0.2237	0.181542	0.805088	0.324389	0.316933	0.10762	0.158072	0.165247	0.16352	0.296677	0.22785	0.114787	0.253561	0.251759	0.147172	0.113771	0.19429	0.152027	0.13507	0.13295	0.147331	0.166298	0.24904	0.24855	0.334076	0.26273
k__Bacteria;p__Actinobacteria;c__Actinobacteria;o__Actinomycetales;f__Mycobacteriaceae	0.0390778	0.0708162	0.14987	0.087398	0.190364	0.131538	0.0675356	0.123562	0.114606	0.118594	0.194175	0.0635166	0.0682529	0.101095	0.0724554	0.0512582	0.141154	0.0739134	0.126965	0.0987799	0.120333	0.0765225	0.0875889	0.0355572	0.0522201	0.0719313	0.0792825	0.0657069	0.0617665	0.0267312	0.0507122	0.040346	0.0883032	0.0394715	0.0689869	0.0501687	0.0721245	0.0682716	0.083803	0.114425	0.0716192	0.0718034	0.0821498	0.098723
k__Bacteria;p__Actinobacteria;c__Actinobacteria;o__Actinomycetales;f__Nocardiaceae	0.0273544	0.0202332	0.0192141	0.0124854	0.0339936	0.0215244	0.00337678	0.0137291	0.0268974	0.0145642	0.0476278	0.00414239	0.00682529	0.00631845	0.0144911	0.00698975	0.00697058	0.00834506	0.0141072	0.00533946	0.0286508	0.0116447	0.0172873	0.0208602	0.0211703	0.0408258	0.0619394	0.049778	0.0164711	0.0172967	0.0656276	0.0387322	0.036227	0.0185748	0.0703948	0.045608	0.0209817	0.0131752	0.0310882	0.0335647	0.0162771	0.0124275	0.00547665	0.00477692
k__Bacteria;p__Actinobacteria;c__Actinobacteria;o__Actinomycetales;f__Nocardioidaceae	0.252052	0.300969	0.63791	0.445314	0.822644	0.746179	0.344432	0.293803	0.30055	0.697002	0.811504	0.383861	0.312598	0.368576	0.418792	0.258621	0.517566	0.463747	0.324466	0.371092	1.0171	0.420874	0.402217	0.428108	0.348604	0.499631	0.623111	0.354419	0.34452	0.209133	0.413155	0.38248	0.532084	0.573498	0.806724	0.542735	0.448483	0.481495	0.589325	0.360058	0.555049	0.550953	0.509329	0.503169
k__Bacteria;p__Actinobacteria;c__Actinobacteria;o__Actinomycetales;f__Promicromonosporaceae	0.0547089	0.0417309	0.180613	0.108207	0.0521235	0.095664	0.108057	0.115324	0.135657	0.0957077	0.153874	0.0428047	0.0395867	0.0336984	0.053617	0.0302889	0.0819044	0.116831	0.0302297	0.0347065	0.976993	0.404239	0.429877	0.355572	0.153837	0.334383	0.547545	0.135396	0.15373	0.128939	0.365426	0.321154	0.31925	0.515452	0.642	0.276688	0.180967	0.186849	0.213563	0.157144	0.0341819	0.0193317	0.0146044	0.0159231
k__Bacteria;p__Actinobacteria;c__Actinobacteria;o__Actinomycetales;f__Propionibacteriaceae	0.117233	0.2213	0.309348	0.382887	0.222091	0.220027	0.216114	0.247124	0.228044	0.189335	0.364536	0.191931	0.397232	0.237995	0.240552	0.111836	0.264882	0.120407	0.346634	0.325707	0.0515715	0.153045	0.141756	0.0554692	0.111497	0.044714	0.123879	0.19513	0.0960813	0.0864834	0.0730852	0.0984443	0.108681	0.0742994	0.0746185	0.130743	0.167853	0.197628	0.185178	0.213594	0.115567	0.0883734	0.0839753	0.101908
k__Bacteria;p__Actinobacteria;c__Actinobacteria;o__Actinomycetales;f__Pseudonocardiaceae	0.0371239	0.0758745	0.188299	0.176877	0.326338	0.246335	0.077666	0.137291	0.122793	0.170609	0.247298	0.0828478	0.12968	0.0926706	0.169546	0.0535881	0.123728	0.115639	0.122934	0.114798	0.252127	0.111457	0.0841314	0.0384017	0.0465746	0.0252731	0.094148	0.135396	0.100199	0.0471728	0.083526	0.0629398	0.0950958	0.0719775	0.105592	0.0638511	0.0747472	0.0634807	0.0851547	0.0778091	0.153005	0.133941	0.151521	0.138531
k__Bacteria;p__Actinobacteria;c__Actinobacteria;o__Actinomycetales;f__Sanguibacteraceae	0	0	0.00192141	0	0	0	0	0	0	0	0	0	0	0	0.00144911	0	0.00174265	0	0	0	0	0.00166353	0.00115249	0.00331867	0	0	0.00247758	0.00597336	0	0	0	0.00322768	0.00679256	0	0.00703948	0.0106419	0	0.0023955	0.00135166	0	0	0.00138083	0	0
k__Bacteria;p__Actinobacteria;c__Actinobacteria;o__Actinomycetales;f__Sporichthyaceae	0.00781555	0	0.00768566	0.00208091	0.0158637	0.0215244	0.00337678	0.00274582	0.00818618	0.0353702	0.00732735	0.0110464	0.0122855	0.014743	0.0101438	0.00931966	0.024397	0.00715291	0	0	0.00859525	0.0049906	0.00460994	0.0118524	0.0112908	0.00583226	0.0111491	0.00199112	0.00960813	0.00157243	0.00745768	0.00645536	0.0113209	0.0139311	0.0239342	0.00608106	0	0.00598874	0.012165	0.00152567	0.00488313	0.00138083	0.00547665	0.00636922
k__Bacteria;p__Actinobacteria;c__Actinobacteria;o__Actinomycetales;f__Streptomycetaceae	0.162173	0.154278	0.315112	0.403696	0.460046	0.356349	0.260012	0.197699	0.436206	0.341219	0.531233	0.17398	0.218409	0.233783	0.321702	0.125815	0.392095	0.22174	0.372834	0.341725	1.27783	0.489079	0.396455	0.321437	0.314732	0.375209	0.43977	0.44402	0.328049	0.196553	0.323663	0.342134	0.310193	0.3506	0.475869	0.232601	0.228176	0.323392	0.213563	0.213594	0.276711	0.252693	0.268356	0.256361
k__Bacteria;p__Actinobacteria;c__Actinobacteria;o__Actinomycetales;f__Streptosporangiaceae	0.0136772	0.0126457	0.0461139	0.0249709	0.0725196	0.0310908	0.0101303	0.0164749	0.0304058	0.0624181	0.0348049	0.013808	0.0273011	0.0273799	0.0159402	0.0163094	0.0348529	0.0107294	0.0342604	0.0400459	0.0888176	0.0266165	0.0265072	0.014697	0.00987947	0.021385	0.00991031	0.0119467	0.0315696	0.00786213	0.0164069	0.0145246	0.0158493	0.0185748	0.00703948	0.0167229	0.0170476	0.023955	0.0148683	0.0167824	0.0406928	0.0400442	0.0511154	0.0461769
k__Bacteria;p__Actinobacteria;c__Actinobacteria;o__Actinomycetales;f__Thermomonosporaceae	0.0234467	0.0202332	0.0595638	0.0561845	0.0339936	0.0526152	0.0202607	0.0219666	0.0456087	0.0374508	0.0457959	0.0289967	0.0259361	0.0294861	0.0507188	0.0186393	0.0156838	0.00953721	0.0221685	0.0133486	0.0372461	0.0465789	0.0472519	0.0208602	0.0268157	0.0252731	0.0458352	0.0517691	0.0398051	0.0141518	0.0268476	0.0274353	0.0226419	0.0348278	0.0323816	0.0121621	0.022293	0.023955	0.0297366	0.0213594	0.0585976	0.0483292	0.0638943	0.0493615
k__Bacteria;p__Actinobacteria;c__Actinobacteria;o__Actinomycetales;f__Williamsiaceae	0	0	0.00384283	0	0	0	0	0	0.00116945	0	0.00366367	0	0.00273011	0.00210615	0.00144911	0	0	0.00119215	0	0	0	0	0.00115249	0	0	0	0.00123879	0	0.00137259	0	0	0	0	0	0.00281579	0	0	0.00119775	0.00135166	0	0	0.00276167	0	0
k__Bacteria;p__Actinobacteria;c__Actinobacteria;o__Bifidobacteriales;f__Bifidobacteriaceae	0	0.00126457	0.00960707	0.00416181	0.00226624	0.0023916	0.00337678	0.00274582	0.00233891	0.00416121	0.00366367	0.00828478	0	0.0042123	0.00144911	0	0	0.0047686	0.00201532	0.0106789	0.00286508	0.0049906	0	0.00284457	0.00141135	0.00194409	0	0.00796448	0	0	0	0	0.00226419	0.00464371	0	0.00304053	0.00524542	0.00479099	0	0.00152567	0.00162771	0.00276167	0	0.00318461
k__Bacteria;p__Actinobacteria;c__Nitriliruptoria;o__Euzebyales;f__Euzebyaceae	0.0136772	0.0050583	0.0134499	0.0104045	0.00226624	0.0047832	0	0.00549164	0.00935563	0.00624181	0.0164865	0.00966557	0.0122855	0.0189553	0.0333295	0.0116496	0.0104559	0.0214587	0.0261991	0.00533946	0.00573017	0.00665413	0.00691491	0.00426686	0.00282271	0.00388818	0.00619394	0.00597336	0.00686295	0.00157243	0.00596614	0.00645536	0.00679256	0.00928742	0.00703948	0.0106419	0.00917949	0.00359324	0.00540665	0.00762835	0.0211602	0.0289975	0.0255577	0.0222923
k__Bacteria;p__Actinobacteria;c__Rubrobacteria;o__Rubrobacterales;f__Rubrobacteraceae	0.49238	0.561471	0.662888	0.55144	0.271949	0.394614	0.540285	0.560147	0.736756	0.480619	0.566038	0.499848	0.420438	0.861415	0.627463	0.54753	0.745853	0.331418	0.945183	0.798249	0.200556	0.311081	0.265072	0.274501	0.355661	0.287725	0.303503	0.332517	0.377462	0.316058	0.325155	0.343748	0.475479	0.336669	0.277355	0.304053	0.470776	0.517427	0.344674	0.442444	0.424832	0.375587	0.443609	0.3933
k__Bacteria;p__Actinobacteria;c__Thermoleophilia;o__Solirubrobacterales;Other	0.103556	0.108753	0.195984	0.176877	0.0770521	0.0573984	0.168839	0.0713913	0.141504	0.0853047	0.241803	0.214023	0.155617	0.124263	0.326049	0.104846	0.149868	0.168093	0.126965	0.120138	0.0744922	0.0815132	0.103724	0.136065	0.0875039	0.132198	0.120163	0.185174	0.101572	0.0471728	0.0924752	0.0823059	0.156229	0.148599	0.0788421	0.097297	0.115399	0.14373	0.10543	0.135785	0.15626	0.139464	0.158823	0.151269
k__Bacteria;p__Actinobacteria;c__Thermoleophilia;o__Solirubrobacterales;f__Conexibacteraceae	0.17585	0.166924	0.245941	0.362078	0.235689	0.231985	0.297157	0.137291	0.249094	0.218463	0.329731	0.245782	0.286662	0.305392	0.472409	0.202703	0.257912	0.156172	0.310359	0.208239	0.0888176	0.10813	0.122163	0.128954	0.299207	0.165247	0.174669	0.298668	0.207261	0.084911	0.159594	0.179136	0.217362	0.123058	0.126711	0.145945	0.136381	0.158103	0.214914	0.143413	0.506218	0.523336	0.589653	0.484061
k__Bacteria;p__Actinobacteria;c__Thermoleophilia;o__Solirubrobacterales;f__Patulibacteraceae	0	0	0	0	0.00226624	0.0071748	0	0	0	0	0	0.0013808	0	0	0	0	0.00348529	0.00119215	0	0	0	0	0	0.000474095	0	0	0	0	0	0	0	0	0.00226419	0	0	0	0	0	0	0	0.00325542	0	0	0
k__Bacteria;p__Actinobacteria;c__Thermoleophilia;o__Solirubrobacterales;f__Solirubrobacteraceae	0.359515	0.418574	0.9511	0.62011	0.602819	0.607467	0.530155	0.428348	0.57888	0.642906	1.02217	0.548176	0.630656	0.690817	1.0535	0.400746	0.665691	0.649722	0.594518	0.509918	0.260723	0.312744	0.278901	0.401559	0.440342	0.328551	0.54259	0.593354	0.369227	0.20756	0.341562	0.351817	0.403025	0.297198	0.302698	0.538174	0.434059	0.421607	0.506873	0.416508	0.686894	0.608948	0.744825	0.721315
k__Bacteria;p__Armatimonadetes;Other;Other;Other	0	0	0	0	0	0	0	0	0	0	0	0	0	0	0	0	0	0	0	0	0	0	0	0	0	0	0	0	0	0	0	0	0.00226419	0	0.0014079	0	0	0	0.00405499	0	0	0	0	0
k__Bacteria;p__Armatimonadetes;c__Armatimonadia;o__Armatimonadales;f__Armatimonadaceae	0.0293083	0.0278206	0.0518782	0.0166472	0.147305	0.102839	0.0607821	0.0494248	0.0187113	0.0332896	0.0457959	0.0151888	0.0436818	0.0231676	0.013042	0.0326188	0.0731911	0.0441096	0.00806127	0.00533946	0.106008	0.0715319	0.0749115	0.034609	0.0409292	0.0233291	0.0433576	0.0139378	0.0137259	0.0408831	0.0402715	0.040346	0.0316986	0.0232186	0.0366053	0.0395269	0.0668791	0.0311415	0.0608248	0.0610268	0.0244157	0.0303783	0.036511	0.0398076
k__Bacteria;p__Armatimonadetes;c__Chthonomonadetes;o__Chthonomonadales;f__Chthonomonadaceae	0.203204	0.45904	0.165242	0.48277	0.047591	0.0502236	0.435605	0.208682	0.497018	0.0686599	0.067778	0.738726	0.339899	0.240101	0.318804	0.426375	0.106301	0.0953721	0.231761	0.288331	0.0859525	0.297773	0.276596	0.416256	0.246987	0.29939	0.353055	0.436055	0.288244	0.275175	0.480274	0.456717	0.339628	0.48759	0.346342	0.448478	0.399963	0.511438	0.266277	0.370738	0.229507	0.185032	0.224543	0.218146
k__Bacteria;p__Armatimonadetes;c__Fimbriimonadetes;o__Fimbriimonadales;f__Fimbriimonadaceae	0.052755	0.128987	0.0672495	0.133178	0.106513	0.0765312	0.148578	0.104341	0.156707	0.0540957	0.067778	0.131176	0.12149	0.10952	0.131869	0.181733	0.0487941	0.0524546	0.0604595	0.0507248	0.0802223	0.131419	0.135993	0.195327	0.132667	0.174968	0.167237	0.157298	0.140004	0.11007	0.13573	0.164612	0.12453	0.181105	0.1605	0.17179	0.167853	0.197628	0.209508	0.149516	0.161143	0.136703	0.160648	0.135346
k__Bacteria;p__Bacteroidetes;Other;Other;Other	0.130911	0.0885202	0.24402	0.145663	0.1745	0.131538	0.155332	0.142783	0.222196	0.158126	0.188679	0.143603	0.132411	0.10952	0.133318	0.121156	0.153353	0.134713	0.0785973	0.106789	0.292238	0.337697	0.330763	0.176363	0.182065	0.196353	0.320846	0.217032	0.119415	0.128939	0.198374	0.217868	0.391704	0.380784	0.361829	0.269087	0.476022	0.355731	0.262222	0.311237	0.206719	0.158796	0.171602	0.162415
k__Bacteria;p__Bacteroidetes;c__Bacteroidia;o__Bacteroidales;Other	0	0	0	0	0	0.0023916	0	0	0.00116945	0.0020806	0.00183184	0.00276159	0.00409517	0.0042123	0	0.00232992	0	0	0.00201532	0.00266973	0.00286508	0.00166353	0.00230497	0.00142229	0.00141135	0	0.00495516	0	0.00137259	0.00157243	0	0	0	0	0.0014079	0.00152027	0.00393407	0	0	0	0	0	0.0036511	0.00159231
k__Bacteria;p__Bacteroidetes;c__Bacteroidia;o__Bacteroidales;f__Bacteroidaceae	0	0.00379372	0.00768566	0.0104045	0	0.0071748	0.00675356	0.00274582	0.00116945	0.0270478	0.0274776	0.0110464	0.0095554	0.00210615	0	0	0.00174265	0.00715291	0.0201532	0.00533946	0.00573017	0.00166353	0.00691491	0.00142229	0	0.0116645	0.00991031	0.0179201	0.00823554	0.0062897	0.00149154	0.00484152	0.00226419	0.00696557	0.0112632	0.00304053	0.00524542	0.00359324	0.00405499	0.00305134	0.00325542	0.00276167	0.0073022	0.00796153
k__Bacteria;p__Bacteroidetes;c__Bacteroidia;o__Bacteroidales;f__Odoribacteraceae	0	0	0	0	0	0	0	0	0	0	0	0	0	0	0	0	0	0.00119215	0	0	0	0	0	0	0	0	0	0	0	0	0	0	0	0	0	0	0	0	0.00135166	0	0	0	0	0.00159231
k__Bacteria;p__Bacteroidetes;c__Bacteroidia;o__Bacteroidales;f__Paraprevotellaceae	0.00781555	0	0.00960707	0.00208091	0	0.0023916	0	0	0.00116945	0	0.00732735	0.00552318	0.00273011	0.0042123	0.00144911	0.00232992	0.00174265	0.0023843	0.0141072	0.00800918	0	0.00166353	0.00230497	0.00284457	0.00141135	0	0.00247758	0.00199112	0.00137259	0.00314485	0	0	0.00226419	0.00464371	0	0.00152027	0.00262271	0.00479099	0.00810997	0	0.00162771	0.00276167	0.00182555	0.00636922
k__Bacteria;p__Bacteroidetes;c__Bacteroidia;o__Bacteroidales;f__Porphyromonadaceae	0.00976944	0.00885202	0.0153713	0.00208091	0.00906495	0.0023916	0.00675356	0.00549164	0.00350836	0.0124836	0.0146547	0.00414239	0.0109205	0.0084246	0.0101438	0.00232992	0.00697058	0.00596075	0.00806127	0.0106789	0.00573017	0.0116447	0.00691491	0.00521505	0.00564541	0.00777635	0.00495516	0.0119467	0.00411777	0.0062897	0.0119323	0.00484152	0.00679256	0.0139311	0.00563158	0.00608106	0.00524542	0.00359324	0.00675831	0.00762835	0.00162771	0.00690417	0.0073022	0.0143308
k__Bacteria;p__Bacteroidetes;c__Bacteroidia;o__Bacteroidales;f__Prevotellaceae	0.0429855	0.0543767	0.0461139	0.0707508	0.047591	0.0573984	0.0675356	0.0384415	0.0362531	0.0520151	0.08976	0.0718014	0.070983	0.084246	0.0768027	0.0302889	0.0418235	0.0345724	0.100766	0.114798	0.0429762	0.074859	0.0460994	0.0478836	0.0395179	0.0602667	0.0532679	0.0756625	0.030197	0.0314485	0.041763	0.0419598	0.0679256	0.0510808	0.0450527	0.045608	0.0380293	0.0431189	0.0527148	0.0427187	0.0455759	0.06628	0.0602432	0.0605076
k__Bacteria;p__Bacteroidetes;c__Bacteroidia;o__Bacteroidales;f__Rikenellaceae	0	0	0	0	0	0	0	0.00274582	0.00116945	0.0020806	0	0.0013808	0	0	0.00144911	0.00232992	0.00174265	0.0023843	0	0	0.00286508	0	0	0	0	0	0.00123879	0	0.00137259	0.00157243	0.00149154	0	0	0	0	0	0.00131136	0	0	0	0	0	0.00182555	0
k__Bacteria;p__Bacteroidetes;c__Flavobacteriia;o__Flavobacteriales;f__Cryomorphaceae	0.0273544	0.0126457	0.0211356	0.0312136	0.0271949	0.0310908	0.0135071	0.0109833	0.0140334	0.020806	0.0512914	0.0179503	0.0163807	0.0231676	0.0101438	0.0186393	0.0104559	0.0250352	0.00403063	0.00800918	0.0257857	0.024953	0.038032	0.0630547	0.0112908	0.0233291	0.0198206	0.0179201	0.0123533	0.0062897	0.022373	0.0177522	0.0135851	0.0417934	0.205553	0.0182432	0.00917949	0.0251527	0.0175716	0.013731	0.00162771	0.00138083	0.00182555	0.00636922
k__Bacteria;p__Bacteroidetes;c__Flavobacteriia;o__Flavobacteriales;f__Flavobacteriaceae	2.7159	2.41154	0.62446	0.880223	0.976748	0.573984	1.30344	1.24111	1.58227	0.347461	0.681443	0.455663	0.738496	3.19503	0.524577	3.02423	0.458316	0.46017	0.421201	0.477881	0.498524	2.67663	2.78901	2.54542	4.72944	1.27532	1.41346	2.95681	1.57711	2.17152	2.77873	2.76612	0.769823	2.17094	3.56761	1.01706	0.906146	1.65169	1.5828	1.29987	0.652712	0.658658	0.51298	0.574822
k__Bacteria;p__Bacteroidetes;c__Sphingobacteriia;o__Sphingobacteriales;Other	1.59047	1.44541	1.97137	2.02888	2.74441	2.46813	2.36037	2.13076	1.96585	1.8559	2.18172	1.73152	2.43253	1.75442	1.66502	2.27866	2.7952	2.70141	2.01532	2.20253	2.54133	1.86815	1.87394	1.36824	1.61882	1.25588	1.44814	1.60882	1.52906	1.21234	2.0449	2.20289	1.24077	1.17718	1.24176	1.5081	1.50281	1.25764	1.29489	1.5455	1.33635	1.23308	1.24685	1.2834
k__Bacteria;p__Bacteroidetes;c__Sphingobacteriia;o__Sphingobacteriales;f__Amoebophilaceae	0.00195389	0.00379372	0.00192141	0.00416181	0	0.0023916	0	0.00274582	0.00584727	0.0020806	0.00366367	0.00690398	0.0382216	0.0042123	0.00144911	0.00232992	0.0174265	0.00596075	0.00201532	0	0	0.00166353	0.00115249	0.000474095	0.00141135	0	0.00247758	0.00199112	0.00274518	0	0	0.00161384	0	0.00232186	0.00422369	0.00152027	0	0	0	0	0.00162771	0.00138083	0	0.00159231
k__Bacteria;p__Bacteroidetes;c__Sphingobacteriia;o__Sphingobacteriales;f__Chitinophagaceae	3.59711	4.53097	3.55077	4.43233	5.06504	3.97723	5.50753	3.91828	4.84271	3.1209	3.83037	5.52595	4.97563	3.92376	3.15181	6.06011	3.48878	3.63964	5.24385	5.55837	4.50391	5.80241	5.56305	6.29267	4.63771	5.69812	5.5857	3.78313	4.3566	2.59765	6.26743	6.51185	4.63932	5.62586	6.47773	5.9868	5.93913	6.71817	6.16763	5.76703	5.60421	5.84507	5.15535	5.22913
k__Bacteria;p__Bacteroidetes;c__Sphingobacteriia;o__Sphingobacteriales;f__Ekhidnaceae	0.0293083	0.0101166	0.0115285	0.00832362	0.00679871	0.0071748	0.0337678	0.00823746	0.0233891	0.0166448	0.0128229	0.0262351	0.0136506	0.0315922	0.0304313	0.0116496	0.0209118	0.0274195	0.0241838	0.0347065	0.0114603	0.0049906	0.00576243	0.0184897	0.0141135	0.00777635	0.00743273	0.0219023	0.0150985	0.0062897	0.00745768	0.0080692	0.0226419	0.0116093	0.00844737	0.0106419	0.0209817	0.0131752	0.0189233	0.0122054	0.0162771	0.00966584	0.0219066	0.0175154
k__Bacteria;p__Bacteroidetes;c__Sphingobacteriia;o__Sphingobacteriales;f__Flexibacteraceae	1.24267	0.6247	0.810837	0.905194	1.12405	1.21015	0.982643	0.859442	1.72027	0.915465	1.08262	0.629643	0.805384	1.1289	0.821644	1.3164	1.19894	1.06101	0.929061	1.04119	2.16027	1.73008	1.80249	2.57292	2.08033	2.20265	2.32892	1.49931	1.37122	0.985911	2.05235	2.20612	1.3721	2.2522	2.97911	1.89273	1.94212	2.2362	2.90607	2.06118	2.60922	2.50483	2.36409	2.37731
k__Bacteria;p__Bacteroidetes;c__Sphingobacteriia;o__Sphingobacteriales;f__Rhodothermaceae	0	0	0	0	0	0	0	0	0	0	0	0.0013808	0	0	0	0	0	0	0.00201532	0	0	0	0	0	0	0	0	0	0	0	0	0	0	0	0	0	0	0	0	0	0	0	0	0.00159231
k__Bacteria;p__Bacteroidetes;c__Sphingobacteriia;o__Sphingobacteriales;f__Saprospiraceae	0.197343	0.226359	0.267077	0.355835	0.242487	0.339607	0.212737	0.288311	0.275991	0.214302	0.373695	0.258209	0.354915	0.145324	0.179689	0.521901	0.498397	0.251544	0.183394	0.160184	0.068762	0.222914	0.220125	0.430953	0.190533	0.196353	0.28616	0.23097	0.459817	0.190264	0.25207	0.254987	0.400761	0.26237	0.359013	0.411992	0.46422	0.386873	0.470378	0.334122	0.227879	0.196078	0.177078	0.171969
k__Bacteria;p__Bacteroidetes;c__Sphingobacteriia;o__Sphingobacteriales;f__Sphingobacteriaceae	1.51426	3.82787	0.739744	0.29757	0.870235	0.67204	0.722631	1.12853	0.651386	0.27672	1.12475	0.393527	0.531007	2.04297	0.201426	1.14865	0.468772	0.395794	0.149133	0.149505	0.595937	0.841748	0.938123	1.05344	1.40853	0.690151	1.38744	1.82785	0.937479	0.64155	1.28421	1.26202	0.547933	2.45188	3.0312	0.817903	0.506183	0.595281	0.825865	0.521779	0.262061	0.262358	0.228194	0.251584
k__Bacteria;p__Chlamydiae;c__Chlamydiia;o__Chlamydiales;Other	0	0	0.00192141	0	0	0	0	0	0	0	0	0	0	0	0.00144911	0	0.00348529	0	0	0	0	0	0.00345746	0	0	0.00388818	0.00123879	0	0	0	0	0.00322768	0	0.00464371	0.00422369	0.00760133	0	0.0023955	0	0.00152567	0.00162771	0.00138083	0	0.00318461
k__Bacteria;p__Chlamydiae;c__Chlamydiia;o__Chlamydiales;f__Parachlamydiaceae	0.00586166	0.00126457	0.00192141	0.00416181	0.0135974	0	0	0.00549164	0.00233891	0.0520151	0.0311412	0.00690398	0.00136506	0.00210615	0.00289821	0.00232992	0.0104559	0	0	0.00266973	0.00573017	0	0.00115249	0.00142229	0.00141135	0.00194409	0.00123879	0	0	0	0.00149154	0	0	0	0.0014079	0.00152027	0.00262271	0.00479099	0	0.00152567	0	0.00138083	0.00182555	0.00636922
k__Bacteria;p__Chlamydiae;c__Chlamydiia;o__Chlamydiales;f__Rhabdochlamydiaceae	0.00390778	0.00379372	0.00384283	0	0.00226624	0.0023916	0.00337678	0.0466789	0.00350836	0.0145642	0.0164865	0.00690398	0.00546023	0.0042123	0.0202875	0	0.0174265	0.0226509	0.00403063	0.00266973	0	0.0049906	0.00460994	0.00284457	0.00282271	0	0.00743273	0.0139378	0	0	0	0.00322768	0.0158493	0	0	0	0	0.00119775	0.00135166	0.00305134	0.00162771	0.00276167	0.00182555	0.00477692
k__Bacteria;p__Chlamydiae;c__Chlamydiia;o__Chlamydiales;f__Waddliaceae	0	0	0	0	0	0	0	0.00549164	0	0.0020806	0.00183184	0.00276159	0	0	0	0.00232992	0.00348529	0	0	0.00266973	0	0	0	0	0	0	0.00123879	0	0	0	0	0	0	0	0	0.00760133	0	0	0.00135166	0	0	0.00138083	0	0
k__Bacteria;p__Chlorobi;c__Ignavibacteria;o__Ignavibacteriales;f__Ignavibacteriaceae	0	0	0	0	0	0	0	0	0	0	0	0	0	0	0	0	0	0	0	0	0	0	0	0	0	0	0	0.00199112	0	0.00314485	0.00745768	0.00484152	0.00452837	0	0	0.0045608	0.00131136	0.00359324	0	0	0	0.00138083	0.00182555	0.00159231
k__Bacteria;p__Chloroflexi;Other;Other;Other	0.252052	0.216242	0.405418	0.316298	0.328604	0.296558	0.232998	0.23614	0.362531	0.307929	0.377358	0.394908	0.270281	0.282224	0.394157	0.370457	0.38861	0.308767	0.312374	0.301679	0.260723	0.231231	0.195923	0.324281	0.272391	0.252731	0.313414	0.348446	0.411777	0.187119	0.241629	0.227551	0.344156	0.232186	0.223855	0.23108	0.267516	0.354533	0.331157	0.297506	0.276711	0.24855	0.261054	0.246807
k__Bacteria;p__Chloroflexi;c__Anaerolineae;Other;Other	0.052755	0.0821973	0.14987	0.168553	0.0566559	0.0980556	0.101303	0.0878662	0.0970647	0.0686599	0.102583	0.0773246	0.146061	0.10952	0.105785	0.125815	0.0993308	0.11087	0.0947199	0.10145	0.0458413	0.0715319	0.0622342	0.0530987	0.0663336	0.0505463	0.0656558	0.101547	0.0741198	0.0440279	0.041763	0.0484152	0.0475479	0.0208967	0.0281579	0.0334458	0.0681905	0.0467122	0.0500115	0.0579754	0.0358096	0.0276167	0.0401621	0.0382153
k__Bacteria;p__Chloroflexi;c__Anaerolineae;o__Anaerolineales;f__Anaerolinaceae	0.423994	0.623435	0.728216	0.926003	0.378462	0.518977	0.935368	0.472281	0.680622	0.578408	0.472614	0.611693	0.936429	0.574979	0.61732	0.754893	0.501882	0.516201	0.435308	0.400459	0.295104	0.575583	0.5797	0.523401	0.54196	0.239123	0.686289	0.937817	0.539428	0.430845	0.814378	0.660061	0.790201	0.496877	0.353382	0.775335	0.756652	0.461133	0.570401	0.756732	0.402044	0.386634	0.341378	0.414
k__Bacteria;p__Chloroflexi;c__Anaerolineae;o__Caldilineales;f__Caldilineaceae	0.0840172	0.153013	0.359304	0.233061	0.308208	0.157846	0.192477	0.192207	0.178926	0.305849	0.344385	0.131176	0.307138	0.16428	0.185486	0.177074	0.299735	0.147827	0.137042	0.109459	0.106008	0.096485	0.0933513	0.0763294	0.108674	0.0466581	0.135028	0.183183	0.102944	0.0990628	0.102916	0.0936027	0.135851	0.0975179	0.0633553	0.110979	0.119333	0.101809	0.114891	0.149516	0.112312	0.109086	0.0949286	0.117831
k__Bacteria;p__Chloroflexi;c__Chloroflexi;Other;Other	0.0214928	0.0151749	0.0922279	0.0416181	0.086117	0.0645732	0.030391	0.060408	0.0666589	0.0561763	0.0457959	0.0289967	0.0764432	0.0336984	0.0507188	0.0232992	0.0313676	0.0333802	0.0221685	0.0240276	0.0916827	0.0532331	0.0460994	0.0123265	0.0310498	0.0155527	0.0297309	0.0876093	0.0343147	0.0424555	0.0626445	0.0484152	0.0475479	0.0139311	0.0281579	0.0608106	0.0209817	0.00479099	0.0243299	0.0305134	0.0211602	0.01657	0.0292088	0.0429923
k__Bacteria;p__Chloroflexi;c__Chloroflexi;o__Chloroflexales;Other	0.0117233	0.0366727	0.0461139	0.0478608	0.0498572	0.0215244	0.0371446	0.0192207	0.0268974	0.0249672	0.0494596	0.0193311	0.0641577	0.0336984	0.0391259	0.0163094	0.0209118	0.0202666	0.0241838	0.00800918	0.0171905	0.0166353	0.0184398	0.0132747	0.0155249	0.00583226	0.0111491	0.0438046	0.0164711	0.0141518	0.01939	0.0258214	0.0113209	0.0185748	0.00985527	0.0182432	0.0288498	0.00598874	0.0256816	0.0167824	0.0211602	0.0193317	0.01643	0.0191077
k__Bacteria;p__Chloroflexi;c__Chloroflexi;o__Chloroflexales;f__Chloroflexaceae	0	0	0	0.00208091	0	0	0.00337678	0	0.00233891	0	0	0.00276159	0	0	0	0.00232992	0	0	0	0	0	0.00166353	0	0	0	0	0	0.00398224	0	0	0	0	0	0	0	0	0	0	0	0	0.00162771	0	0	0
k__Bacteria;p__Chloroflexi;c__Chloroflexi;o__Chloroflexales;f__Oscillochloridaceae	0.0449394	0.0429955	0.0806994	0.0707508	0.0725196	0.0573984	0.0506517	0.0521706	0.0608116	0.0520151	0.0659461	0.0345199	0.072348	0.0463353	0.0449223	0.0419385	0.0609926	0.0417253	0.0282144	0.0240276	0.126064	0.0349342	0.0714541	0.039824	0.0423406	0.0311054	0.064417	0.0716803	0.0411777	0.0503176	0.0536953	0.0613259	0.0407553	0.0441153	0.0619474	0.0486485	0.0393407	0.0419212	0.0743414	0.0549241	0.0537144	0.057995	0.0821498	0.0796153
k__Bacteria;p__Chloroflexi;c__Chloroflexi;o__Roseiflexales;Other	0	0.0050583	0.00384283	0	0.00453248	0.0023916	0	0.00274582	0	0.0020806	0	0	0.00546023	0	0.00144911	0	0.00174265	0	0.00201532	0	0	0.00166353	0	0	0.00141135	0	0	0.00398224	0	0	0	0	0	0	0	0	0	0	0	0	0	0	0	0
k__Bacteria;p__Chloroflexi;c__Chloroflexi;o__Roseiflexales;f__Kouleothrixaceae	0.156311	0.502036	1.09136	0.796987	0.709332	0.849018	0.580806	0.609572	0.49234	0.782307	0.758381	0.414239	0.797193	0.248526	0.353582	0.435694	0.482713	0.350492	0.231761	0.277652	0.727731	0.424201	0.490959	0.153133	0.36554	0.200241	0.309697	0.555522	0.251184	0.290899	0.441495	0.422826	0.41661	0.155564	0.154869	0.378546	0.27145	0.155707	0.275739	0.424136	0.183931	0.207125	0.213589	0.261138
k__Bacteria;p__Chloroflexi;c__Ktedonobacteria;o__Thermogemmatisporales;f__Thermogemmatisporaceae	0.00976944	0.0606996	0.0518782	0.112369	0.0203961	0.0023916	0.0270143	0.0384415	0.0842007	0.0291284	0.0348049	0.0787054	0.0627926	0.0610783	0.0594134	0.027959	0.0348529	0.0226509	0.0785973	0.0667432	0.00573017	0.0415883	0.0553193	0.0165933	0.0395179	0.0311054	0.0619394	0.0258846	0.0150985	0.062897	0.041763	0.0419598	0.0588688	0.0371497	0.0225263	0.0729727	0.0655678	0.0694694	0.0256816	0.0884888	0.0211602	0.0234742	0.0383366	0.036623
k__Bacteria;p__Chloroflexi;c__Thermobacula;o__Thermobaculales;f__Thermobaculaceae	0.0293083	0.0278206	0.0903065	0.0645081	0.047591	0.071748	0.0371446	0.0439331	0.0432698	0.0436927	0.117238	0.0400431	0.0586975	0.0463353	0.0594134	0.0535881	0.0557647	0.0429174	0.0503829	0.0720827	0.0401112	0.0199624	0.0276596	0.0227566	0.0155249	0.0369377	0.0359249	0.0637158	0.023334	0.0298761	0.0253561	0.0387322	0.0543404	0.0185748	0.0239342	0.0349661	0.0367179	0.0491077	0.0432532	0.027462	0.0813855	0.0773267	0.0766731	0.0875768
k__Bacteria;p__Cyanobacteria;Other;Other;Other	0.0156311	0.0164395	0.0941493	0.02289	0.0135974	0.0191328	0.00675356	0.0247124	0.0304058	0.0291284	0.0421323	0.00828478	0.0122855	0.014743	0.0231857	0.00698975	0.024397	0.0107294	0.0302297	0.0266973	0.0544366	0.0182989	0.0126773	0.00758553	0.0112908	0.00583226	0.0198206	0.0099556	0.0137259	0.022014	0.0313222	0.0258214	0.0339628	0.0139311	0.0197105	0.0121621	0.0249157	0.0203617	0.0513632	0.0335647	0.011394	0.0207125	0.0073022	0.00477692
k__Bacteria;p__Cyanobacteria;c__Nostocophycideae;Other;Other	0.0273544	0.0101166	0.0537996	0.0582654	0.0113312	0.0334824	0.0236375	0.0439331	0.121623	0.0416121	0.137388	0.0262351	0.0150156	0.0168492	0.0420241	0.0722274	0.0453088	0.0107294	0.0302297	0.0213578	0.744922	0.239549	0.207447	0.0948191	0.0423406	0.143863	0.137506	0.0816359	0.076865	0.0408831	0.0894921	0.0919889	0.129059	0.181105	1.25021	0.200675	0.018359	0.033537	0.0270332	0.0381417	0.0260434	0.008285	0.0146044	0.00955384
k__Bacteria;p__Cyanobacteria;c__Nostocophycideae;o__Nostocales;Other	0	0.00126457	0.00384283	0.00416181	0.00226624	0.011958	0	0.00274582	0.00350836	0.00416121	0.00732735	0.00414239	0.00136506	0	0.00144911	0.00232992	0	0	0.00403063	0.00266973	0.00286508	0	0.00115249	0.00284457	0	0	0.00123879	0	0	0.00314485	0.00149154	0	0	0.00696557	0.0014079	0.00304053	0.00131136	0.00359324	0	0.00152567	0	0.00276167	0.00182555	0
k__Bacteria;p__Cyanobacteria;c__Nostocophycideae;o__Nostocales;f__Nostocaceae	0.00195389	0.0265561	0.0288212	0.0249709	0.0113312	0.0047832	0	0.0549164	0.0105251	0.0187254	0.0531233	0.0013808	0.0150156	0.0252738	0.00724554	0.00698975	0.115015	0.015498	0.0302297	0.0266973	0.00286508	0.00166353	0.00691491	0.000948191	0	0	0.00867152	0.00597336	0.00137259	0.00471728	0.00149154	0.00161384	0.00679256	0.00232186	0.00703948	0.00608106	0.0104908	0.00359324	0.00135166	0.00305134	0.00488313	0.00138083	0	0
k__Bacteria;p__Cyanobacteria;c__Nostocophycideae;o__Stigonematales;f__Rivulariaceae	0.0136772	0.00252915	0.00384283	0.00208091	0	0.0095664	0	0	0	0.00832241	0	0	0	0	0	0.00232992	0.00174265	0.00119215	0	0.00266973	0	0	0	0.000474095	0.00141135	0	0	0	0	0	0.00149154	0	0	0	0	0	0	0	0	0	0	0	0	0
k__Bacteria;p__Cyanobacteria;c__Oscillatoriophycideae;Other;Other	0	0.00379372	0.0403497	0.00416181	0.00226624	0.0071748	0.00337678	0.00274582	0	0.0145642	0.0293094	0.0013808	0.00273011	0	0.00144911	0	0.0191691	0	0.00201532	0	0.00286508	0.00166353	0.00230497	0	0	0.00194409	0.00123879	0	0	0	0	0	0	0	0	0	0.00131136	0.0023955	0.00135166	0	0	0.00276167	0	0
k__Bacteria;p__Cyanobacteria;c__Oscillatoriophycideae;o__Chroococcales;Other	0.0293083	0.0126457	0.0499568	0.0249709	0.00453248	0.0071748	0.0202607	0.0164749	0.166062	0.0353702	0.0146547	0.00414239	0.0136506	0.0189553	0.0217366	0.0163094	0.0278823	0.00357645	0.0261991	0.0320367	0.100278	0.0914944	0.0633867	0.0493059	0.0578655	0.0622108	0.201923	0.0716803	0.0713746	0.0676143	0.0357969	0.0290491	0.0543404	0.048759	0.0351974	0.0760133	0.0826154	0.0778536	0.178419	0.0457701	0.0537144	0.041425	0.0821498	0.0493615
k__Bacteria;p__Cyanobacteria;c__Oscillatoriophycideae;o__Chroococcales;f__Gomphosphaeriaceae	0	0	0.00192141	0	0.00226624	0	0.00337678	0	0	0	0	0	0.00136506	0	0.00144911	0	0	0	0	0	0	0	0	0	0	0	0	0	0	0	0	0	0	0	0	0	0	0	0	0	0	0	0	0
k__Bacteria;p__Cyanobacteria;c__Oscillatoriophycideae;o__Chroococcales;f__Phormidiaceae	0	0	0	0	0	0	0	0	0	0	0	0	0	0	0	0	0	0	0	0	0.0487064	0.0049906	0.00576243	0.00284457	0	0	0	0	0	0	0.00894921	0.00968304	0.0113209	0.00696557	0.00422369	0	0.0104908	0.0119775	0.00946163	0.00457701	0	0.00138083	0	0.00159231
k__Bacteria;p__Cyanobacteria;c__Oscillatoriophycideae;o__Chroococcales;f__Xenococcaceae	0	0	0	0	0	0	0	0	0	0	0	0	0	0	0	0.00232992	0	0.00119215	0	0	0.00286508	0	0	0	0	0	0	0	0	0	0	0	0	0	0	0	0	0	0	0	0	0	0	0
k__Bacteria;p__Cyanobacteria;c__Synechococcophycideae;Other;Other	0	0	0	0	0	0	0	0	0	0	0	0	0	0	0	0	0	0	0	0	0.00573017	0	0	0.000474095	0.00141135	0.00388818	0	0	0	0	0	0	0	0	0.0014079	0	0	0.00119775	0.00135166	0	0	0	0.00182555	0.00159231
k__Bacteria;p__Cyanobacteria;c__Synechococcophycideae;o__Pseudanabaenales;f__Pseudanabaenaceae	0	0	0.00192141	0	0	0	0	0	0	0.0020806	0	0	0	0	0	0	0	0.00357645	0	0.00266973	0	0	0	0	0	0	0	0	0	0	0	0	0	0	0	0	0	0	0	0	0.00162771	0.00138083	0	0
k__Bacteria;p__Fibrobacteres;c__Fibrobacteria;o__Fibrobacterales;f__Fibrobacteraceae	0.0293083	0.017704	0.0979921	0.120693	0.0770521	0.0789228	0.0270143	0.060408	0.0947258	0.0749017	0.0641143	0.0248543	0.0436818	0.0168492	0.040575	0.0512582	0.0470514	0.0500703	0.0181378	0.0186881	0.0601667	0.10813	0.0656917	0.0521505	0.0733904	0.0563786	0.0619394	0.101547	0.0398051	0.0298761	0.14617	0.12588	0.0498121	0.0441153	0.0858816	0.0988172	0.0563883	0.028746	0.0581215	0.0533984	0.0423205	0.0566142	0.0565921	0.0525461
k__Bacteria;p__Firmicutes;Other;Other;Other	0.138726	0.218771	0.195984	0.193524	0.0929157	0.0741396	0.229621	0.123562	0.125132	0.13732	0.137388	0.218166	0.223869	0.204297	0.247797	0.193383	0.125471	0.153787	0.179363	0.19756	0.0573017	0.106466	0.108334	0.123265	0.122788	0.139974	0.130073	0.115485	0.141377	0.0660419	0.101424	0.0823059	0.142644	0.113771	0.0999606	0.136824	0.133758	0.144928	0.158144	0.0717065	0.239273	0.226457	0.255577	0.222923
k__Bacteria;p__Firmicutes;c__Bacilli;Other;Other	0	0	0	0	0.00453248	0	0	0	0	0	0	0	0	0	0	0	0	0	0	0	0	0	0	0.000474095	0	0	0	0	0	0	0	0	0.00226419	0	0	0.00152027	0	0.00359324	0	0	0	0	0	0
k__Bacteria;p__Firmicutes;c__Bacilli;o__Bacillales;Other	0.00586166	0.00379372	0.00768566	0.00416181	0.0113312	0.0047832	0	0.00274582	0.0140334	0.0020806	0.00732735	0.00690398	0.00273011	0.00631845	0.0101438	0.00465983	0.00174265	0.00357645	0.0100766	0.0133486	0.00286508	0.0049906	0.00576243	0.00900781	0.00423406	0.021385	0.00371637	0.00199112	0.00549036	0.00157243	0.0104407	0	0.00905674	0.00696557	0	0.00304053	0.00524542	0.00958199	0.00675831	0.00305134	0.00488313	0.00276167	0.00912775	0.00477692
k__Bacteria;p__Firmicutes;c__Bacilli;o__Bacillales;f__Alicyclobacillaceae	0.00976944	0.00885202	0.023057	0.02289	0.0181299	0.0215244	0.0202607	0.00549164	0.0268974	0.0187254	0.0439641	0.0193311	0.0109205	0.0084246	0.0144911	0.0163094	0.00174265	0.00715291	0.0100766	0.0186881	0.0315159	0.00831767	0.0126773	0.0104301	0.00846812	0.0330495	0.00619394	0	0.00823554	0.00314485	0.0178984	0.00968304	0.00905674	0.00464371	0.00422369	0.00608106	0.0104908	0.0275482	0.00810997	0.0152567	0.00651084	0.00966584	0.0109533	0.0127384
k__Bacteria;p__Firmicutes;c__Bacilli;o__Bacillales;f__Bacillaceae	2.15709	2.79344	3.42396	4.08066	2.96424	2.52314	2.46167	2.71562	3.99252	2.43014	4.18025	2.2935	1.6995	1.9166	3.05472	1.81966	1.85418	2.37715	3.5389	3.51603	3.53838	2.64668	2.51588	2.92232	2.29345	5.41623	4.39151	1.54909	1.91751	2.13535	2.11201	2.01407	5.94801	4.06789	2.75666	3.40235	4.25272	6.20314	3.07233	3.24205	1.17683	1.07843	1.31622	1.31843
k__Bacteria;p__Firmicutes;c__Bacilli;o__Bacillales;f__Paenibacillaceae	0.199297	0.254179	0.409261	0.314217	0.351267	0.318083	0.266766	0.24987	0.395275	0.266317	0.467119	0.187788	0.159712	0.170598	0.327498	0.219012	0.226544	0.203858	0.229746	0.323037	0.375326	0.327716	0.37571	0.447072	0.244164	0.818461	0.51162	0.350437	0.399424	0.53777	0.173018	0.146859	0.502649	0.668694	0.522329	0.276688	0.380293	0.711462	0.459565	0.436341	0.110684	0.133941	0.118661	0.127384
k__Bacteria;p__Firmicutes;c__Bacilli;o__Bacillales;f__Pasteuriaceae	0	0	0	0	0.00453248	0	0	0.00274582	0	0	0	0	0	0	0	0	0	0	0	0	0	0	0	0	0	0	0	0	0	0	0	0	0	0	0	0	0	0	0	0	0	0	0	0
k__Bacteria;p__Firmicutes;c__Bacilli;o__Bacillales;f__Planococcaceae	0.0254005	0.0442601	0.0691709	0.066589	0.0430585	0.0263076	0.0438982	0.0576622	0.0818618	0.0395314	0.0622825	0.060755	0.0177457	0.0315922	0.068108	0.0535881	0.029625	0.0333802	0.0644901	0.029367	0.0458413	0.0282801	0.0334221	0.163563	0.0338725	0.202185	0.154849	0.0398224	0.0562762	0.0550349	0.0253561	0.0338906	0.989449	0.592073	0.0661711	0.366384	0.397341	0.177267	0.187881	0.209017	0.0179048	0.0179508	0.0237322	0.0302538
k__Bacteria;p__Firmicutes;c__Bacilli;o__Bacillales;f__Sporolactobacillaceae	0	0	0	0	0	0	0	0	0	0	0.00183184	0	0	0	0	0	0	0	0	0	0	0	0	0	0	0	0	0	0	0	0	0	0	0	0	0	0	0	0	0	0	0	0.0036511	0
k__Bacteria;p__Firmicutes;c__Bacilli;o__Bacillales;f__Staphylococcaceae	0	0	0	0	0	0	0	0	0.00116945	0	0.00183184	0	0.00546023	0.0042123	0	0	0.00174265	0	0	0	0	0	0	0.000474095	0.00141135	0	0.00123879	0	0.00274518	0.00471728	0	0	0	0	0.0014079	0	0.00262271	0.0023955	0	0	0.00162771	0	0	0
k__Bacteria;p__Firmicutes;c__Bacilli;o__Bacillales;f__Thermoactinomycetaceae	0.171942	0.128987	0.165242	0.164392	0.117844	0.100447	0.148578	0.162003	0.199977	0.122756	0.150211	0.212643	0.0914588	0.107414	0.170995	0.0978565	0.0470514	0.0464939	0.0927046	0.0961102	0.146119	0.124765	0.108334	0.141755	0.105851	0.443252	0.0805213	0.0915915	0.137259	0.0801937	0.0313222	0.0613259	0.149436	0.0882305	0.0619474	0.0501687	0.0931062	0.292251	0.132463	0.105271	0.061853	0.0621375	0.0784987	0.0843922
k__Bacteria;p__Firmicutes;c__Bacilli;o__Exiguobacterales;f__Exiguobacteraceae	0.00586166	0.00758745	0.0307426	0.00416181	0	0.0167412	0.030391	0.0521706	0.00116945	0.00416121	0	0.00414239	0	0	0	0.00465983	0.0121985	0.0202666	0.0100766	0	0.00573017	0.0199624	0.0207447	0.0630547	0.00564541	0.00777635	0.0334473	0	0.00274518	0.0141518	0.00894921	0.0112969	0.0679256	0.032506	0.040829	0.11706	0.0419634	0.0323392	0.0162199	0.0640781	0	0	0	0.00159231
k__Bacteria;p__Firmicutes;c__Bacilli;o__Gemellales;f__Gemellaceae	0.00390778	0.00379372	0.00384283	0.00624272	0.00453248	0.0095664	0.00337678	0	0.00584727	0.00624181	0.0146547	0.00552318	0.0122855	0.0042123	0.00434732	0.00698975	0.00348529	0.00596075	0.0161225	0.00800918	0.0171905	0.00831767	0.00691491	0.00663734	0.00141135	0.00388818	0.00371637	0.00398224	0.00274518	0.00314485	0.00298307	0.00322768	0.00679256	0.00232186	0.00563158	0.00912159	0.00524542	0.0107797	0.00270332	0.00457701	0.00976626	0.00690417	0.00547665	0.00477692
k__Bacteria;p__Firmicutes;c__Bacilli;o__Lactobacillales;f__Aerococcaceae	0	0	0.00576424	0	0	0	0	0	0	0	0	0	0	0	0	0.00232992	0	0.00119215	0.00201532	0	0	0.00166353	0	0	0	0.00388818	0.00123879	0	0	0	0	0	0	0	0	0	0	0.00119775	0.00270332	0	0	0	0	0
k__Bacteria;p__Firmicutes;c__Bacilli;o__Lactobacillales;f__Carnobacteriaceae	0	0.00632287	0.00192141	0.0104045	0.00679871	0.0047832	0.0236375	0	0.00467782	0.00832241	0.0183184	0.00690398	0.00819034	0.0105307	0.00289821	0.00232992	0.00522794	0.00715291	0.0120919	0	0.0114603	0.0049906	0.00345746	0.00711143	0.0155249	0.0116645	0.00371637	0.0119467	0.00549036	0.00471728	0.00596614	0.00484152	0.00679256	0.0139311	0.00563158	0.00760133	0.00524542	0.0023955	0.00675831	0.00305134	0.00488313	0.00552334	0.0127789	0.00477692
k__Bacteria;p__Firmicutes;c__Bacilli;o__Lactobacillales;f__Enterococcaceae	0.00781555	0.00632287	0.00768566	0.00624272	0.00906495	0.011958	0.00675356	0.00823746	0.0116945	0.0249672	0.0183184	0.0207119	0.0122855	0.0252738	0.0202875	0.0163094	0.0121985	0.00715291	0.0201532	0.0240276	0.0143254	0.00831767	0.00691491	0.00805962	0.00987947	0.0174968	0.00991031	0.0119467	0.00960813	0.0062897	0.00447461	0.00322768	0.0158493	0.00464371	0.00985527	0.0106419	0.00655678	0.00359324	0.00810997	0.00610268	0.00488313	0.0138083	0.0146044	0.00955384
k__Bacteria;p__Firmicutes;c__Bacilli;o__Lactobacillales;f__Lactobacillaceae	0.00195389	0.00126457	0.00960707	0.00416181	0	0.0047832	0.00675356	0.00274582	0.00467782	0.0020806	0.0384686	0.0013808	0.00136506	0.0042123	0.00434732	0.00232992	0.00174265	0.0023843	0.0161225	0.00800918	0.00573017	0.00332707	0.00230497	0.00237048	0.00141135	0.00777635	0.023537	0.00398224	0.00549036	0.00157243	0.00298307	0.00322768	0.00226419	0.00464371	0.014079	0.00304053	0.00131136	0.0023955	0	0.00305134	0.00325542	0.00552334	0.0182555	0.00159231
k__Bacteria;p__Firmicutes;c__Bacilli;o__Lactobacillales;f__Leuconostocaceae	0	0	0	0	0	0.0143496	0	0	0	0	0	0	0	0	0	0.00698975	0	0	0	0	0	0	0	0	0	0	0	0.00199112	0	0	0	0	0	0	0	0	0	0	0	0	0	0	0	0
k__Bacteria;p__Firmicutes;c__Bacilli;o__Lactobacillales;f__Streptococcaceae	0.0742478	0.0632287	0.122971	0.0978026	0.0679871	0.141104	0.0742892	0.0741371	0.119284	0.118594	0.214325	0.13946	0.174727	0.181129	0.11303	0.104846	0.0522794	0.0715291	0.147118	0.189551	0.0888176	0.1414	0.0921988	0.0824926	0.100206	0.106925	0.0854764	0.111503	0.083728	0.062897	0.0880006	0.0968304	0.131323	0.116093	0.0971448	0.11402	0.0760586	0.0922266	0.109485	0.0839118	0.123706	0.0952775	0.140567	0.146492
k__Bacteria;p__Firmicutes;c__Bacilli;o__Turicibacterales;f__Turicibacteraceae	0	0.00126457	0	0	0.0271949	0	0	0	0.00233891	0	0	0	0.00136506	0	0	0.00232992	0	0.00119215	0	0	0	0	0	0	0	0.00194409	0.00123879	0	0	0	0.00149154	0	0.00226419	0	0	0.00152027	0	0	0.00135166	0	0	0	0.00182555	0
k__Bacteria;p__Firmicutes;c__Clostridia;Other;Other	0.0644783	0.103695	0.0730137	0.108207	0.113312	0.0550068	0.0844195	0.0521706	0.105251	0.0416121	0.0494596	0.164315	0.103744	0.0610783	0.0912938	0.0815471	0.0714485	0.0607997	0.0685208	0.0987799	0.0315159	0.0865038	0.0795215	0.0720625	0.0663336	0.0855399	0.0730885	0.0776537	0.0686295	0.0314485	0.0745768	0.040346	0.0928316	0.0812649	0.0520921	0.0714525	0.0668791	0.0766559	0.0567698	0.0686551	0.0781301	0.0800884	0.100405	0.0748384
k__Bacteria;p__Firmicutes;c__Clostridia;o__Clostridiales;Other	0.0273544	0.0265561	0.0384283	0.0457799	0.0113312	0.011958	0.0506517	0.0192207	0.038592	0.0145642	0.021982	0.0469471	0.0218409	0.0084246	0.0521679	0.0256291	0.0156838	0.015498	0.0221685	0.0240276	0.034381	0.024953	0.0311171	0.0426686	0.0381065	0.0369377	0.0222982	0.0358402	0.0205888	0.0361658	0.0402715	0.0242076	0.0203777	0.0348278	0.02675	0.0243242	0.0301612	0.0359324	0.0216266	0.0320391	0.0276711	0.0386634	0.0419877	0.0302538
k__Bacteria;p__Firmicutes;c__Clostridia;o__Clostridiales;f__Clostridiaceae	0.134818	0.0746099	0.111442	0.110288	0.117844	0.095664	0.128318	0.090612	0.271313	0.120675	0.163034	0.136699	0.135141	0.0737152	0.126072	0.191053	0.0923602	0.0667604	0.342604	0.288331	0.100278	0.0598872	0.0587768	0.0701661	0.0790358	0.188577	0.0458352	0.157298	0.330794	0.084911	0.0715937	0.0774643	0.108681	0.0835868	0.040829	0.0775335	0.0917949	0.273087	0.133815	0.0884888	0.0585976	0.0524717	0.0602432	0.0589153
k__Bacteria;p__Firmicutes;c__Clostridia;o__Clostridiales;f__Dehalobacteriaceae	0	0	0	0	0	0	0	0	0	0	0.00183184	0	0	0	0	0	0	0	0	0	0	0	0	0.00142229	0	0	0	0	0	0	0	0	0	0	0	0	0	0	0	0	0	0	0	0
k__Bacteria;p__Firmicutes;c__Clostridia;o__Clostridiales;f__Lachnospiraceae	0.0234467	0.0202332	0.032664	0.0166472	0.0181299	0.0382656	0.0135071	0.00823746	0.025728	0.0270478	0.0622825	0.0345199	0.0204759	0.0210615	0.0173893	0.027959	0.0191691	0.023843	0.038291	0.0266973	0.0487064	0.0133083	0.0184398	0.0203861	0.0141135	0.0349936	0.0210594	0.0139378	0.0205888	0.0172967	0.0119323	0.0161384	0.0294344	0.0185748	0.00985527	0.022804	0.0249157	0.0383279	0.0175716	0.0167824	0.0211602	0.0262358	0.0146044	0.0334384
k__Bacteria;p__Firmicutes;c__Clostridia;o__Clostridiales;f__Peptococcaceae	0.0136772	0.00379372	0.0153713	0.0145663	0.00679871	0.0023916	0.0202607	0.0137291	0.0198807	0.00624181	0.0128229	0.0234735	0.0109205	0.0084246	0.0144911	0.0116496	0.00174265	0.00596075	0.0302297	0.0453854	0.0114603	0.00831767	0.00921988	0.0113783	0.00564541	0.0311054	0.00495516	0.00796448	0.0247066	0.00786213	0.00894921	0.00484152	0.0113209	0.00928742	0.00422369	0.0182432	0.00786813	0.0251527	0.0202749	0.00915402	0.00162771	0.0041425	0.0109533	0.0143308
k__Bacteria;p__Firmicutes;c__Clostridia;o__Clostridiales;f__Peptostreptococcaceae	0.0410317	0.00632287	0.00960707	0.00624272	0.00906495	0.0215244	0.00675356	0.0109833	0.0842007	0.0020806	0.0348049	0.00966557	0.00682529	0.0210615	0.0173893	0.0465983	0.00697058	0.0047686	0.0282144	0.0186881	0.0114603	0.00831767	0.00691491	0.00805962	0.0127022	0.0252731	0.00619394	0.0139378	0.0219614	0.00943456	0.00596614	0.00645536	0.0113209	0.00928742	0.00281579	0.0106419	0.0118022	0.0227572	0.00675831	0.0122054	0.0130217	0.0110467	0.00547665	0.00796153
k__Bacteria;p__Firmicutes;c__Clostridia;o__Clostridiales;f__Ruminococcaceae	0.00586166	0.0126457	0.00960707	0.0104045	0.0135974	0.0286992	0.0168839	0.00549164	0.00935563	0.0187254	0.0329731	0.013808	0.0095554	0.0168492	0.0188384	0.0139795	0.0139412	0.00953721	0.0261991	0.0186881	0.00573017	0.0216259	0.0103724	0.0113783	0.00705676	0.0194409	0.0222982	0.0179201	0.00823554	0.00314485	0.0104407	0.0177522	0.0158493	0.0185748	0.0168947	0.0121621	0.00786813	0.0131752	0.00810997	0.00610268	0.0130217	0.0151892	0.0219066	0.0111461
k__Bacteria;p__Firmicutes;c__Clostridia;o__Clostridiales;f__Symbiobacteriaceae	0.00976944	0.0126457	0.0153713	0.0187282	0.00906495	0.0071748	0.0202607	0.0219666	0.0116945	0.020806	0.0366367	0.0207119	0.0095554	0.00631845	0.0231857	0.0116496	0.00522794	0.00119215	0.0141072	0.0106789	0.00859525	0.00166353	0.00345746	0.00948191	0.00141135	0.0174968	0.00371637	0	0.0109807	0.00157243	0.00298307	0.00322768	0.00226419	0.00232186	0.00422369	0.00304053	0.00655678	0.019164	0.0175716	0.00305134	0.0244157	0.00966584	0.0292088	0.0111461
k__Bacteria;p__Firmicutes;c__Clostridia;o__Clostridiales;f__Syntrophomonadaceae	0	0	0	0	0	0	0	0	0.00116945	0	0	0	0	0	0.00144911	0	0	0	0	0	0	0	0	0	0	0	0.00123879	0	0	0	0	0	0	0	0	0	0	0	0	0	0	0	0	0
k__Bacteria;p__Firmicutes;c__Clostridia;o__Clostridiales;f__Veillonellaceae	0.0273544	0.017704	0.0384283	0.0478608	0.0634547	0.0550068	0.0270143	0.0411873	0.0608116	0.0478539	0.0842645	0.0800862	0.0436818	0.0547599	0.053617	0.0605778	0.0365956	0.0333802	0.0584442	0.0854313	0.0372461	0.0399248	0.0253547	0.0384017	0.0409292	0.0408258	0.0322085	0.0577425	0.0315696	0.0424555	0.0343053	0.040346	0.0475479	0.0441153	0.0394211	0.0319256	0.0432747	0.0670739	0.0337915	0.0320391	0.0406928	0.0372825	0.0237322	0.0398076
k__Bacteria;p__Firmicutes;c__Clostridia;o__Coriobacteriales;f__Coriobacteriaceae	0.0312622	0.0139103	0.032664	0.0416181	0.0113312	0.023916	0.0337678	0.0137291	0.0304058	0.0249672	0.0274776	0.0207119	0.0341264	0.0379107	0.0304313	0.0232992	0.00697058	0.00834506	0.044337	0.029367	0.00573017	0.024953	0.0218972	0.014697	0.0282271	0.0174968	0.0161043	0.0258846	0.023334	0.0125794	0.0178984	0.0193661	0.0226419	0.0185748	0.0168947	0.0136824	0.018359	0.019164	0.0175716	0.0167824	0.0520867	0.0303783	0.0383366	0.0461769
k__Bacteria;p__Firmicutes;c__Clostridia;o__Thermoanaerobacterales;Other	0.087925	0.0872556	0.0710923	0.131097	0.0181299	0.0310908	0.145202	0.0549164	0.166062	0.0457733	0.0659461	0.135318	0.131045	0.126369	0.134767	0.116496	0.0784191	0.151403	0.237807	0.224257	0.0515715	0.106466	0.108334	0.10762	0.0705676	0.0835958	0.0891928	0.123449	0.0713746	0.0896283	0.114848	0.0855335	0.061133	0.136989	0.0858816	0.138344	0.153429	0.0934244	0.0824514	0.131208	0.0878963	0.0980392	0.124137	0.119423
k__Bacteria;p__Firmicutes;c__Clostridia;o__Thermoanaerobacterales;f__Thermoanaerobacteraceae	0.00390778	0.00126457	0.00768566	0.00208091	0	0	0.00675356	0.00274582	0.00116945	0.00624181	0.010991	0.00414239	0.0095554	0.0042123	0.013042	0	0.00174265	0.00596075	0.00201532	0.00800918	0	0.0049906	0.0115249	0.000948191	0.00141135	0.00194409	0.00619394	0.00796448	0.00274518	0.00157243	0.00745768	0	0.00679256	0	0	0.00152027	0.00524542	0.00359324	0.00675831	0	0	0	0.00547665	0.00159231
k__Bacteria;p__Firmicutes;c__Clostridia;o__Thermoanaerobacterales;f__Thermovenabulum	0	0	0	0	0	0.0023916	0	0.00549164	0.00116945	0	0	0	0	0	0	0	0	0	0	0	0	0	0	0	0	0	0	0	0	0	0	0	0	0	0.00281579	0.00152027	0	0.00119775	0	0	0	0	0	0
k__Bacteria;p__Firmicutes;c__Erysipelotrichi;o__Erysipelotrichales;f__Coprobacillaceae	0	0	0	0	0	0	0	0	0.00116945	0	0	0	0	0	0	0	0	0	0.00403063	0	0.00573017	0	0	0.000948191	0	0	0.00123879	0.00199112	0	0	0	0.00322768	0.00226419	0	0	0	0	0	0	0	0.00162771	0	0	0.00318461
k__Bacteria;p__Firmicutes;c__Erysipelotrichi;o__Erysipelotrichales;f__Erysipelotrichaceae	0.00195389	0	0	0	0	0	0.00337678	0	0	0	0.00366367	0	0.00546023	0	0	0.00232992	0	0	0	0	0	0.00332707	0.00115249	0.000948191	0.00282271	0.00388818	0	0	0	0.00157243	0	0	0.00452837	0	0	0.00152027	0.00131136	0.00119775	0.00135166	0	0	0.00138083	0	0.00159231
k__Bacteria;p__Fusobacteria;c__Fusobacteria;o__Fusobacteriales;f__Fusobacteriaceae	0.00390778	0.00252915	0.00384283	0.00624272	0.00453248	0.0071748	0	0	0.00467782	0	0.0128229	0.00552318	0.00546023	0.0084246	0.00724554	0.00465983	0.00522794	0	0.00201532	0.00266973	0.00286508	0.0049906	0.00345746	0.00237048	0.00282271	0.00583226	0.00619394	0.00597336	0.00549036	0.00157243	0.00298307	0.00322768	0.00452837	0.00696557	0.00703948	0.00152027	0.00262271	0.00359324	0.00135166	0.00457701	0.00813855	0.00966584	0.0073022	0.00636922
k__Bacteria;p__Fusobacteria;c__Fusobacteria;o__Fusobacteriales;f__Leptotrichiaceae	0	0.0050583	0.00576424	0.00832362	0.0135974	0.011958	0.00337678	0.00823746	0.0116945	0.00416121	0.00549551	0.00828478	0.0109205	0.0084246	0.0144911	0.00465983	0.00348529	0.00596075	0.0120919	0.00800918	0.00573017	0.00332707	0	0.00426686	0.00705676	0.00194409	0.00123879	0.00398224	0.00549036	0.00314485	0	0.00161384	0.0158493	0.00464371	0.00563158	0.0045608	0.00655678	0.00598874	0.00405499	0.00305134	0.00488313	0.0124275	0.00547665	0.00636922
k__Bacteria;p__Gemmatimonadetes;c__Gemmatimonadetes;o__Gemmatimonadales;f__Gemmatimonadaceae	1.58656	1.59969	1.26237	2.70102	0.487241	0.743788	2.48869	0.955545	2.81721	0.628342	1.09178	2.78921	2.38885	2.34625	2.92865	2.21342	0.897463	1.31256	2.12616	2.30398	0.85666	1.98626	1.8774	2.2951	2.83541	2.17932	2.27318	2.48492	2.48439	1.06453	2.17168	2.03021	2.32532	1.98054	1.65428	2.23935	1.99719	2.50689	2.41542	1.76062	5.95905	6.20409	6.14298	6.06032
k__Bacteria;p__Nitrospirae;c__Nitrospira;o__Nitrospirales;Other	0	0.00632287	0	0.00416181	0	0	0	0	0.00116945	0	0	0.00276159	0.00136506	0	0	0	0	0	0	0	0	0.0199624	0.0149823	0.000474095	0	0	0.00743273	0.00199112	0	0.00314485	0	0	0	0	0	0.00152027	0.00131136	0	0.00270332	0.00152567	0.00162771	0.00276167	0.0036511	0.00159231
k__Bacteria;p__Nitrospirae;c__Nitrospira;o__Nitrospirales;f__Nitrospiraceae	0.195389	0.22383	0.363147	0.289246	0.101981	0.126755	0.145202	0.170241	0.308736	0.13732	0.238139	0.13808	0.161077	0.153749	0.255043	0.200373	0.160323	0.139482	0.118904	0.136156	0.120333	0.32938	0.348051	0.239418	0.213114	0.295501	0.308458	0.226988	0.112552	0.21385	0.283392	0.221096	0.217362	0.181105	0.432224	0.190033	0.199326	0.186849	0.131111	0.248684	0.245784	0.227838	0.275658	0.272284
k__Bacteria;p__Nitrospirae;c__Nitrospira;o__Nitrospirales;f__Thermodesulfovibrionaceae	0.0254005	0.0493184	0.0307426	0.0561845	0.00906495	0.0071748	0.0574053	0.0247124	0.0467782	0.0249672	0.0164865	0.0593742	0.0423168	0.056866	0.0333295	0.0232992	0.0348529	0.023843	0.0624748	0.0774221	0.00859525	0.0465789	0.0230497	0.0265493	0.0169362	0.0291613	0.0396412	0.0318579	0.0178437	0.0141518	0.0313222	0.0193661	0.0316986	0.0255404	0.02675	0.0440877	0.0458974	0.0299437	0.0189233	0.0472958	0.0227879	0.0179508	0.0219066	0.0191077
k__Bacteria;p__Planctomycetes;c__Brocadiae;o__Brocadiales;f__Brocadiaceae	0.00195389	0.0101166	0	0.0208091	0.00226624	0	0.0101303	0	0.00935563	0	0.00366367	0.0124272	0.00546023	0.0042123	0.00869464	0.00232992	0.00348529	0.00953721	0.00604595	0.00533946	0	0.0199624	0.00345746	0.000948191	0.00141135	0.00388818	0.00495516	0.0099556	0.00274518	0.00314485	0.00149154	0.00161384	0.00226419	0.00696557	0.0014079	0.00608106	0.00131136	0	0	0.00305134	0.00162771	0.00138083	0.0036511	0.00318461
k__Bacteria;p__Planctomycetes;c__Planctomycetia;Other;Other	0.111372	0.150484	0.199827	0.235142	0.201695	0.167412	0.172216	0.120816	0.139165	0.24343	0.175856	0.182265	0.331709	0.162174	0.284025	0.179404	0.196919	0.121599	0.0927046	0.112129	0.0716271	0.0914944	0.110639	0.0858113	0.0818585	0.0641549	0.0867152	0.185174	0.138632	0.0581798	0.0656276	0.0823059	0.0883032	0.0789431	0.040829	0.0760133	0.0852381	0.0850401	0.0716381	0.0747578	0.0455759	0.0372825	0.0584176	0.0620999
k__Bacteria;p__Planctomycetes;c__Planctomycetia;o__Gemmatales;Other	0.0976944	0.0746099	0.0595638	0.101964	0.106513	0.100447	0.0911731	0.107087	0.0806923	0.1394	0.0824327	0.106321	0.101014	0.0905644	0.128971	0.135135	0.111529	0.0822584	0.076582	0.0720827	0.0401112	0.0598872	0.040337	0.0663734	0.0846812	0.0719313	0.0681334	0.109512	0.0809828	0.0440279	0.0477291	0.0564844	0.0701897	0.0441153	0.0647632	0.0729727	0.0786813	0.101809	0.0594731	0.0595011	0.0602253	0.0635184	0.0602432	0.0652845
k__Bacteria;p__Planctomycetes;c__Planctomycetia;o__Gemmatales;f__Gemmataceae	1.16256	1.35057	1.5525	1.01964	1.59543	1.38713	1.45539	1.44705	1.03848	1.59374	1.41235	1.6252	1.29134	1.19208	1.48534	1.63327	1.35404	1.16831	0.981459	1.03852	0.962668	0.753581	0.877041	1.02642	0.910323	1.13729	0.934047	1.02344	0.921007	0.795648	0.884481	0.850494	0.9736	0.812649	0.771527	0.827024	1.03859	1.1187	0.952922	0.669769	0.686894	0.715272	0.742999	0.808891
k__Bacteria;p__Planctomycetes;c__Planctomycetia;o__Gemmatales;f__Isosphaeraceae	0.0468933	0.0834619	0.132578	0.0624272	0.294611	0.22481	0.0877963	0.101595	0.0584727	0.195577	0.216157	0.0414239	0.0846336	0.0716091	0.0652098	0.0652377	0.120243	0.116831	0.0846433	0.0720827	0.108873	0.0598872	0.0507094	0.0402981	0.0437519	0.044714	0.0619394	0.0418135	0.0260792	0.0613246	0.041763	0.0580983	0.0475479	0.0394715	0.0450527	0.0577701	0.059011	0.0622829	0.0648798	0.0488214	0.0406928	0.04971	0.0383366	0.0668769
k__Bacteria;p__Planctomycetes;c__Planctomycetia;o__Pirellulales;f__Pirellulaceae	0.805002	0.957283	1.06062	1.11953	1.12632	0.683998	1.10421	0.851204	0.919191	1.27541	0.904928	1.14468	1.59712	1.06571	1.60561	1.3164	1.15363	0.858349	0.727529	0.771551	0.243532	0.667077	0.663832	0.572707	0.598414	0.577394	0.584708	1.03936	0.87983	0.588087	0.559326	0.687496	0.618123	0.545636	0.478684	0.614187	0.679282	0.518625	0.566346	0.582806	0.449248	0.437724	0.405272	0.476099
k__Bacteria;p__Planctomycetes;c__Planctomycetia;o__Planctomycetales;f__Planctomycetaceae	0.257913	0.293381	0.311269	0.335026	0.709332	0.341999	0.273519	0.343227	0.249094	0.580488	0.423154	0.374196	0.536468	0.242207	0.40575	0.393756	0.454831	0.264657	0.201532	0.229597	0.140389	0.222914	0.2086	0.177312	0.179242	0.182744	0.156087	0.308624	0.269028	0.157243	0.228205	0.174295	0.172078	0.136989	0.183026	0.165709	0.229487	0.168883	0.212211	0.216645	0.242529	0.201602	0.155172	0.200631
k__Bacteria;p__Proteobacteria;Other;Other;Other	4.19695	4.89896	3.29138	5.34168	2.78294	3.27649	6.38887	3.28949	4.72693	2.73599	3.76626	5.94709	6.22193	5.23589	5.30228	4.96738	3.51143	4.88067	6.64651	6.18576	1.67894	4.27362	4.41517	5.02209	3.95038	4.45002	4.51786	3.9902	3.66344	2.52846	4.63868	4.58331	4.50346	4.07718	4.11669	5.2586	4.84939	4.36579	4.76731	4.15135	3.69327	3.78763	4.20424	3.93618
k__Bacteria;p__Proteobacteria;c__Alphaproteobacteria;Other;Other	0.207112	0.285794	0.418868	0.312136	0.886099	0.483103	0.297157	0.450314	0.293533	0.584649	0.577029	0.247162	0.36174	0.19166	0.3246	0.28425	0.562875	0.355261	0.374849	0.371092	1.14317	0.475771	0.514008	0.26739	0.272391	0.332439	0.405084	0.280748	0.341775	0.205988	0.269968	0.275967	0.31925	0.348278	1.20375	0.339019	0.292432	0.261109	0.218969	0.314288	0.201836	0.226457	0.224543	0.1863
k__Bacteria;p__Proteobacteria;c__Alphaproteobacteria;o__Caulobacterales;f__Caulobacteraceae	0.171942	0.222565	0.486118	0.187282	0.455514	0.380265	0.314041	0.299294	0.322769	0.297526	0.604506	0.127033	0.211584	0.214827	0.144911	0.158434	0.517566	0.391025	0.0947199	0.0934405	1.21766	0.645451	0.620037	0.622487	0.300618	0.419923	0.62435	0.346455	0.234713	0.228002	0.419121	0.393777	0.335099	0.924099	0.820803	0.436316	0.538967	0.418014	0.98401	0.439393	0.499707	0.523336	0.465515	0.477692
k__Bacteria;p__Proteobacteria;c__Alphaproteobacteria;o__Kiloniellales;f__Kiloniellaceae	0	0.00126457	0	0	0	0	0	0	0	0	0.00183184	0	0	0	0.00144911	0.00465983	0	0	0	0	0	0	0	0.000948191	0	0	0.00123879	0	0	0	0	0	0	0	0	0	0	0	0.00135166	0	0	0	0	0
k__Bacteria;p__Proteobacteria;c__Alphaproteobacteria;o__Rhizobiales;Other	0.261821	0.35661	0.426554	0.522307	0.541631	0.437663	0.39846	0.285565	0.40697	0.563843	0.591683	0.425285	0.522817	0.381213	0.449223	0.372787	0.479228	0.419637	0.390971	0.331046	0.203421	0.36265	0.307714	0.310058	0.248398	0.291613	0.333234	0.390259	0.300597	0.165105	0.283392	0.300174	0.296608	0.318094	0.266092	0.357262	0.37767	0.407234	0.305476	0.288352	0.2702	0.252693	0.303041	0.315277
k__Bacteria;p__Proteobacteria;c__Alphaproteobacteria;o__Rhizobiales;f__Beijerinckiaceae	0.00390778	0.0050583	0.0172927	0.0124854	0.0113312	0.0143496	0.0135071	0.00823746	0.00467782	0.00832241	0.0164865	0.00552318	0.0150156	0.00631845	0.0144911	0	0.0104559	0.00953721	0.00806127	0.00266973	0.00573017	0.00665413	0.00460994	0.00426686	0.00846812	0.00388818	0.00247758	0.00597336	0.00686295	0.00471728	0.00745768	0.00322768	0.00226419	0	0.00844737	0.00304053	0.0118022	0.00119775	0.0108133	0.00457701	0.011394	0.0151892	0.00547665	0.0175154
k__Bacteria;p__Proteobacteria;c__Alphaproteobacteria;o__Rhizobiales;f__Bradyrhizobiaceae	0.220789	0.354081	0.795465	0.491094	0.974482	0.798795	0.314041	0.615064	0.343819	0.869692	0.965378	0.281682	0.60472	0.345409	0.414445	0.223672	0.637808	0.511433	0.399033	0.432496	0.813684	0.449154	0.427572	0.273079	0.259689	0.291613	0.329518	0.37433	0.30746	0.303478	0.286375	0.322768	0.339628	0.38775	0.2675	0.331418	0.394718	0.400048	0.371707	0.59196	0.265317	0.260978	0.246449	0.251584
k__Bacteria;p__Proteobacteria;c__Alphaproteobacteria;o__Rhizobiales;f__Brucellaceae	0	0.00252915	0.00192141	0	0.00226624	0.0023916	0	0	0	0.0020806	0.00549551	0	0.00136506	0.00210615	0	0	0	0.00596075	0	0	0	0	0	0	0	0	0.00371637	0.00398224	0.00137259	0.00314485	0	0	0	0	0.00422369	0.00608106	0	0	0	0	0	0	0	0
k__Bacteria;p__Proteobacteria;c__Alphaproteobacteria;o__Rhizobiales;f__Hyphomicrobiaceae	0.406409	0.681606	1.26237	0.998835	1.57957	1.3393	0.867833	0.823746	0.573032	1.72482	1.56073	0.843666	1.29271	0.600253	1.03176	0.761883	1.3279	0.85358	0.673116	0.702138	0.928287	0.69203	0.703016	0.652829	0.485505	0.649325	0.751945	0.736714	0.544918	0.342789	0.627936	0.664902	0.704162	0.668694	0.912316	0.68868	0.693707	0.722242	0.755579	0.944389	0.514356	0.544049	0.573223	0.554122
k__Bacteria;p__Proteobacteria;c__Alphaproteobacteria;o__Rhizobiales;f__Methylobacteriaceae	0.0156311	0.0455247	0.107599	0.0457799	0.0611884	0.083706	0.030391	0.0631538	0.038592	0.0603375	0.177688	0.0220927	0.0259361	0.042123	0.0217366	0.0326188	0.0470514	0.0798741	0.0141072	0.0240276	0.17477	0.0532331	0.0576243	0.0407722	0.0423406	0.0835958	0.070611	0.133405	0.053531	0.0361658	0.061153	0.0629398	0.0520763	0.0580464	0.0760264	0.0623309	0.0262271	0.0431189	0.0567698	0.027462	0.011394	0.0207125	0.0182555	0.0175154
k__Bacteria;p__Proteobacteria;c__Alphaproteobacteria;o__Rhizobiales;f__Methylocystaceae	0.00390778	0.00632287	0.0153713	0.00624272	0.0135974	0.0167412	0.00337678	0.00549164	0.00116945	0.0270478	0.0311412	0.00828478	0.0109205	0.0126369	0.0159402	0.0163094	0.0435662	0.0369567	0.0141072	0	0.00286508	0.0133083	0.00576243	0.00426686	0.00423406	0.00972044	0.00619394	0.0099556	0.00411777	0.00157243	0.00149154	0.00484152	0.00905674	0.00928742	0.0168947	0.00912159	0.0118022	0.00359324	0.00810997	0.00457701	0.00325542	0.00552334	0.0146044	0.00955384
k__Bacteria;p__Proteobacteria;c__Alphaproteobacteria;o__Rhizobiales;f__Phyllobacteriaceae	0.0957405	0.146691	0.311269	0.110288	1.08779	0.411355	0.138448	0.324007	0.140334	0.389073	0.371863	0.149126	0.125585	0.0947767	0.107234	0.0815471	0.435662	0.226509	0.108827	0.104119	1.00278	0.252857	0.198227	0.340875	0.303441	0.254676	0.324563	0.125441	0.306087	0.160387	0.153628	0.154929	0.314722	0.341313	0.321	0.22652	0.278007	0.194035	0.232486	0.291403	0.0341819	0.0372825	0.0310344	0.0286615
k__Bacteria;p__Proteobacteria;c__Alphaproteobacteria;o__Rhizobiales;f__Rhizobiaceae	0.59789	1.48587	1.26045	0.353754	1.22377	1.38235	0.543662	1.52942	0.530932	0.511828	1.19619	0.436332	0.288027	0.796125	0.284025	0.447344	2.00927	0.783243	0.221685	0.19489	2.32645	1.3824	1.30461	0.768983	1.26034	1.01287	0.833705	2.82938	1.82005	1.60387	1.5512	1.65257	0.679256	1.48599	1.38537	0.840707	0.670102	0.747395	1.06916	1.15798	0.0520867	0.0400442	0.0419877	0.0620999
k__Bacteria;p__Proteobacteria;c__Alphaproteobacteria;o__Rhizobiales;f__Rhodobiaceae	0.00586166	0.0278206	0.0749352	0.0332945	0.0566559	0.0693564	0.0438982	0.030204	0.0245585	0.0873853	0.0622825	0.0248543	0.0614276	0.0105307	0.0782518	0.0256291	0.0906176	0.0560311	0.0423216	0.0507248	0.0401112	0.0216259	0.0311171	0.0123265	0.0211703	0.00777635	0.0247758	0.0219023	0.0288244	0.0251588	0.0164069	0.00322768	0.0203777	0.00696557	0.00703948	0.0167229	0.0249157	0.0251527	0.0229783	0.027462	0.0309265	0.0041425	0.0200811	0.0175154
k__Bacteria;p__Proteobacteria;c__Alphaproteobacteria;o__Rhizobiales;f__Xanthobacteraceae	0.00390778	0.00632287	0.0134499	0.00416181	0.113312	0.035874	0	0.0521706	0	0.0145642	0.0146547	0.00414239	0.0150156	0.0126369	0.00289821	0.0116496	0.0418235	0.0119215	0.00604595	0.0106789	0.0200556	0.00332707	0.00691491	0.00521505	0.0141135	0.00194409	0	0.0099556	0.0178437	0.00314485	0.00298307	0	0.00452837	0.00232186	0.00422369	0.00304053	0.00786813	0.00479099	0.00135166	0.00762835	0.00162771	0.00552334	0.0073022	0.00159231
k__Bacteria;p__Proteobacteria;c__Alphaproteobacteria;o__Rhodobacterales;Other	0.00390778	0.00126457	0.00192141	0.00208091	0	0.0023916	0	0	0.00233891	0.00416121	0	0	0.00273011	0.00210615	0	0.00232992	0.00174265	0.00357645	0	0	0	0.00332707	0	0.00189638	0.00282271	0	0.00495516	0	0.00274518	0	0	0.00161384	0	0	0	0	0.00131136	0.0023955	0.00270332	0.00152567	0.00162771	0.00138083	0.00182555	0.00477692
k__Bacteria;p__Proteobacteria;c__Alphaproteobacteria;o__Rhodobacterales;f__Hyphomonadaceae	0.00195389	0.0101166	0.0153713	0.0145663	0.0589222	0.0334824	0.0168839	0.0109833	0.00935563	0.020806	0.0329731	0.00690398	0.023206	0.00210615	0.00579643	0.0232992	0.0348529	0.0214587	0.00604595	0.00266973	0.00859525	0.00665413	0.00576243	0.0109042	0.00564541	0	0.0161043	0.00796448	0.00549036	0.00314485	0.0104407	0.00968304	0.00679256	0.0116093	0.0112632	0.0152027	0.00786813	0.00718649	0.00405499	0.0213594	0.0162771	0.0193317	0.0310344	0.0159231
k__Bacteria;p__Proteobacteria;c__Alphaproteobacteria;o__Rhodobacterales;f__Rhodobacteraceae	0.0273544	0.0556413	0.124892	0.0374563	0.292345	0.208069	0.0337678	0.126308	0.0315753	0.0728211	0.186847	0.0414239	0.0450469	0.0505476	0.0420241	0.0535881	0.102816	0.0584154	0.0624748	0.0480551	0.100278	0.0731955	0.0726066	0.0469354	0.00987947	0.0427699	0.0619394	0.0398224	0.0137259	0.0267312	0.0462376	0.0451875	0.0543404	0.0394715	0.0450527	0.0699322	0.0498315	0.117379	0.0986713	0.0778091	0.0439482	0.057995	0.0547665	0.0270692
k__Bacteria;p__Proteobacteria;c__Alphaproteobacteria;o__Rhodospirillales;Other	0.441579	0.647462	0.903065	0.761611	1.70648	0.892067	0.972513	0.834729	0.563677	1.17554	0.985528	0.759438	1.32138	0.741365	0.979597	0.759553	1.27039	1.05625	0.937122	0.803588	0.733461	0.841748	0.757183	0.463665	0.469981	0.342159	0.592141	0.67499	0.616293	0.342789	0.593631	0.539023	0.532084	0.415612	0.442079	0.670437	0.613714	0.43598	0.640688	0.566023	0.31252	0.260978	0.286611	0.318461
k__Bacteria;p__Proteobacteria;c__Alphaproteobacteria;o__Rhodospirillales;f__Acetobacteraceae	0.0625244	0.077139	0.157556	0.0728317	0.235689	0.272642	0.0540285	0.123562	0.0549643	0.189335	0.234475	0.0897517	0.114665	0.0821398	0.108683	0.0442684	0.169037	0.143058	0.0886739	0.088101	0.131794	0.0615507	0.0668441	0.0355572	0.0592768	0.0466581	0.0520291	0.0398224	0.0494132	0.0377382	0.0551868	0.050029	0.0769823	0.0464371	0.0929211	0.0577701	0.0524542	0.0550964	0.0513632	0.0579754	0.0716192	0.0842309	0.0620687	0.0684692
k__Bacteria;p__Proteobacteria;c__Alphaproteobacteria;o__Rhodospirillales;f__Rhodospirillaceae	0.427902	0.582969	1.33154	0.836524	1.79259	1.43735	0.668603	0.928087	0.602269	1.54173	1.68529	0.74563	0.926874	0.564448	0.84483	0.458993	0.904433	0.827353	0.969367	1.00916	0.650374	0.597209	0.653459	0.290146	0.272391	0.272172	0.416233	0.46194	0.282753	0.283037	0.341562	0.358273	0.491328	0.397037	0.309737	0.308614	0.601912	0.704276	0.640688	0.799451	0.444365	0.470864	0.522107	0.536607
k__Bacteria;p__Proteobacteria;c__Alphaproteobacteria;o__Rickettsiales;Other	0	0	0	0	0	0	0	0	0	0	0	0	0	0	0	0	0	0	0	0	0	0	0.00230497	0	0	0	0	0	0	0.00157243	0	0.00161384	0	0	0	0	0	0	0	0	0	0	0	0
k__Bacteria;p__Proteobacteria;c__Alphaproteobacteria;o__Rickettsiales;f__Rickettsiaceae	0.00195389	0.00126457	0.00384283	0.00416181	0.0113312	0	0.00337678	0.00274582	0	0.00416121	0.0348049	0.00414239	0.0109205	0	0.00289821	0.00232992	0.0191691	0.0023843	0.0141072	0.0160184	0.00286508	0.0116447	0.00691491	0.00474095	0.00141135	0.00583226	0.00247758	0.00398224	0	0	0	0	0.00226419	0.00928742	0.00703948	0.0045608	0	0.00479099	0.00270332	0.00610268	0.00162771	0.00138083	0	0.00159231
k__Bacteria;p__Proteobacteria;c__Alphaproteobacteria;o__Sphingomonadales;Other	0	0	0.00384283	0	0	0	0	0.00549164	0	0	0.00183184	0	0.00273011	0	0.00144911	0.00232992	0.00522794	0	0	0	0	0.00166353	0.0103724	0.00237048	0	0.00583226	0.00247758	0.00398224	0.00137259	0.00471728	0	0.00161384	0	0.00928742	0.00422369	0.00152027	0.00524542	0.00359324	0.00540665	0.00305134	0.0179048	0.0207125	0.01643	0.0191077
k__Bacteria;p__Proteobacteria;c__Alphaproteobacteria;o__Sphingomonadales;f__Erythrobacteraceae	0.128957	0.173247	0.318955	0.112369	0.271949	0.289384	0.239751	0.241632	0.156707	0.218463	0.267448	0.135318	0.169267	0.124263	0.224612	0.135135	0.343301	0.230085	0.0927046	0.106789	0.713406	0.535658	0.495569	0.521505	0.275214	0.435476	0.598335	0.199112	0.212751	0.165105	0.317697	0.335679	0.384911	0.527061	0.632145	0.413512	0.591421	0.523416	0.783964	0.457701	0.493196	0.506766	0.436307	0.492023
k__Bacteria;p__Proteobacteria;c__Alphaproteobacteria;o__Sphingomonadales;f__Sphingomonadaceae	1.5807	1.85134	2.76107	1.25062	2.83733	2.41552	1.98892	1.82872	1.51795	2.52377	2.96025	1.77708	1.68721	2.2262	2.57361	1.67987	3.10365	2.27105	1.94277	2.00764	2.76767	3.35368	3.39868	3.83448	2.12973	3.13776	3.4971	2.29377	2.43497	1.2375	1.94795	1.94468	3.65439	3.27846	3.05232	2.92195	3.73081	3.78129	4.54834	3.71043	11.6039	11.7316	11.4279	11.5124
k__Bacteria;p__Proteobacteria;c__Betaproteobacteria;Other;Other	0.90465	1.11915	1.39303	1.57525	0.695735	0.83706	1.44864	0.741371	1.17296	1.05903	1.21451	1.51335	1.78003	1.4722	1.80849	1.06244	1.31047	1.24699	1.39057	1.33486	0.461278	1.28258	1.25736	0.977585	0.87645	0.923442	1.17561	1.05728	0.753552	0.600667	0.920277	0.865018	1.11398	1.00304	0.920764	1.18885	1.18415	1.20014	0.997526	1.03593	1.04173	1.27865	1.23407	1.13213
k__Bacteria;p__Proteobacteria;c__Betaproteobacteria;o__Burkholderiales;Other	0.429855	0.394547	0.672495	0.634676	0.303676	0.526152	0.648342	0.326753	0.341481	0.665793	0.672284	0.590981	0.847701	0.505476	0.797009	0.468313	0.695316	0.612766	0.594518	0.528606	0.0773572	0.405902	0.402217	0.378802	0.333079	0.320775	0.422427	0.334508	0.33903	0.174539	0.284883	0.248531	0.407553	0.213611	0.322408	0.478884	0.398652	0.323392	0.278442	0.218171	0.532261	0.603424	0.642594	0.603484
k__Bacteria;p__Proteobacteria;c__Betaproteobacteria;o__Burkholderiales;f__Alcaligenaceae	0.0312622	0.0746099	0.0345855	0.00208091	0.0294611	0.0095664	0.00675356	0.0658997	0.0105251	0.00416121	0.0439641	0.00276159	0.00546023	0.0379107	0.00144911	0.0256291	0.0209118	0.0107294	0	0	0.0286508	0.0133083	0.0195923	0.00284457	0.0268157	0.00388818	0.0309697	0.033849	0.0192163	0.0157243	0.0119323	0.0080692	0.0135851	0.0232186	0.0718027	0.00760133	0.00524542	0.0023955	0.00946163	0.0152567	0.0195325	0.0110467	0.01643	0.0159231
k__Bacteria;p__Proteobacteria;c__Betaproteobacteria;o__Burkholderiales;f__Burkholderiaceae	0	0.00632287	0.0307426	0.00416181	0.0158637	0.0071748	0.0202607	0.101595	0.00701672	0.0353702	0.0622825	0.00552318	0.0382216	0.179023	0.0289821	0.0256291	0.113272	0.0488782	0.0221685	0.00800918	0.00286508	0.00166353	0.00115249	0.00189638	0.00846812	0	0.00247758	0.015929	0.00686295	0.0062897	0.00298307	0.00322768	0.00226419	0	0.0014079	0.00608106	0.00131136	0.0023955	0.00270332	0.0106797	0.011394	0.01657	0.00912775	0.0111461
k__Bacteria;p__Proteobacteria;c__Betaproteobacteria;o__Burkholderiales;f__Comamonadaceae	1.26612	1.97906	2.60736	2.60321	2.32289	2.2481	2.3131	1.77929	2.54473	2.24497	2.28247	2.28936	2.39295	2.25358	2.1128	2.02237	2.83354	2.40934	2.88593	3.11557	3.87646	5.24179	5.25649	3.23855	2.23558	2.9939	3.53798	2.16435	1.72672	2.08032	3.40965	3.31967	2.88457	3.61513	3.72388	3.97245	3.67048	3.1932	3.38726	4.19864	2.21857	2.11268	2.16145	2.15757
k__Bacteria;p__Proteobacteria;c__Betaproteobacteria;o__Burkholderiales;f__Oxalobacteraceae	0.191481	1.57439	0.54376	0.218495	0.444183	0.387439	0.243128	0.409127	0.654894	0.17269	0.457959	0.100798	0.144696	0.655013	0.126072	0.242311	0.109787	0.153787	0.0463523	0.109459	3.04845	3.31043	3.18432	2.57055	0.777655	1.20339	2.00188	1.43958	0.741198	1.63847	1.72123	1.65903	0.989449	2.72354	2.4075	1.6206	1.04777	1.11271	2.34919	2.13289	1.07754	1.14333	0.936507	0.982453
k__Bacteria;p__Proteobacteria;c__Betaproteobacteria;o__Gallionellales;f__Gallionellaceae	0	0	0	0	0	0	0	0	0.0175418	0	0	0	0	0	0	0	0	0	0	0	0.034381	0.0582237	0.0553193	0.0142229	0.00846812	0.0252731	0.0668946	0.0099556	0.00274518	0.0125794	0.0328138	0.0258214	0.0294344	0.0185748	0.0112632	0.00304053	0.00262271	0.0023955	0.0432532	0.0396674	0.00488313	0.00138083	0	0.00159231
k__Bacteria;p__Proteobacteria;c__Betaproteobacteria;o__Methylophilales;f__Methylophilaceae	0.00390778	0.00379372	0.00576424	0.00416181	0.00226624	0.0023916	0	0.00274582	0.0362531	0	0.00915919	0	0.00409517	0.0252738	0.00144911	0.0582479	0.00174265	0	0.00201532	0	0.0429762	0.0382613	0.0576243	0.119946	0.0225816	0.0855399	0.109013	0.0199112	0.0329421	0.0157243	0.0715937	0.071009	0.0430195	0.0928742	0.125303	0.0638511	0.10622	0.0347347	0.0986713	0.0854375	0.0276711	0.0386634	0.0784987	0.0732461
k__Bacteria;p__Proteobacteria;c__Betaproteobacteria;o__Neisseriales;f__Neisseriaceae	0.0234467	0.0151749	0.0192141	0.0208091	0.00679871	0.0263076	0.0202607	0.0109833	0.0163724	0.0249672	0.0256457	0.0207119	0.0273011	0.0168492	0.0144911	0.0209692	0.0156838	0.0143058	0.0221685	0.0213578	0.0257857	0.0216259	0.0138298	0.0170674	0.0169362	0.0272172	0.0185818	0.0219023	0.0109807	0.00943456	0.00596614	0.0209799	0.0158493	0.0185748	0.0154869	0.0243242	0.0209817	0.0179662	0.0189233	0.022885	0.00651084	0.0179508	0.0219066	0.0286615
k__Bacteria;p__Proteobacteria;c__Betaproteobacteria;o__Nitrosomonadales;f__Nitrosomonadaceae	0.00976944	0.0265561	0.0307426	0.0374563	0.0181299	0.0167412	0.0135071	0.0219666	0.0526254	0.0124836	0.0476278	0.0179503	0.024571	0.0273799	0.0202875	0.00698975	0.0226544	0.0131137	0.0503829	0.0373762	0.0286508	0.0698684	0.0772165	0.0218084	0.0381065	0.0349936	0.0594619	0.0557513	0.0205888	0.0566073	0.0536953	0.0645536	0.0271702	0.0301841	0.0577237	0.0197634	0.0314725	0.0479099	0.0865064	0.0640781	0.00813855	0.03314	0.0237322	0.0222923
k__Bacteria;p__Proteobacteria;c__Betaproteobacteria;o__Rhodocyclales;f__Rhodocyclaceae	0.461118	0.507094	0.51686	0.903113	0.398858	0.619425	0.668603	0.447569	0.64203	0.709485	0.584356	0.759438	1.08795	0.86984	0.94192	0.82945	0.991566	1.26249	1.36034	1.40695	0.171905	0.435846	0.458689	0.448968	0.420583	0.478246	0.537634	0.549549	0.613547	0.235864	0.463868	0.456717	0.654349	0.515452	0.501211	0.74645	0.752718	0.625225	0.559588	0.483637	0.996159	1.02596	1.00223	0.963345
k__Bacteria;p__Proteobacteria;c__Deltaproteobacteria;Other;Other	1.73896	2.07264	2.45941	2.60529	1.75407	1.63107	2.38063	1.65573	2.21261	2.49672	2.51145	2.24655	2.62228	2.26201	3.08225	1.815	1.86986	2.01593	2.1181	2.11442	1.15463	1.86981	1.86703	1.68778	1.7275	1.73413	1.54849	1.57298	1.43847	1.15416	1.64218	1.70422	1.78418	1.29327	1.25162	1.79543	1.80442	1.67685	1.56252	1.75757	1.74491	1.91246	1.84563	1.89803
k__Bacteria;p__Proteobacteria;c__Deltaproteobacteria;o__Bdellovibrionales;f__Bacteriovoracaceae	0.0566628	0.0126457	0.0115285	0.00832362	0.00453248	0.0095664	0.0101303	0.0109833	0.025728	0.0124836	0.0183184	0.00414239	0.0095554	0.0126369	0.00289821	0.0489282	0.0121985	0.0047686	0.00403063	0.00266973	0.0544366	0.19297	0.237412	0.0649511	0.0423406	0.0797076	0.0557455	0.0298668	0.0274518	0.0235864	0.0686106	0.0532567	0.036227	0.0417934	0.112632	0.0805741	0.0511428	0.0574919	0.0608248	0.0457701	0.128589	0.139464	0.13144	0.152861
k__Bacteria;p__Proteobacteria;c__Deltaproteobacteria;o__Bdellovibrionales;f__Bdellovibrionaceae	0.0801094	0.0910493	0.0845422	0.104045	0.154104	0.117188	0.0675356	0.0961037	0.0958952	0.0853047	0.102583	0.0469471	0.0887287	0.0800337	0.0710063	0.146785	0.116757	0.0941799	0.0604595	0.0533946	0.126064	0.159699	0.174025	0.120894	0.149603	0.159415	0.111491	0.0856181	0.0796102	0.0927731	0.181967	0.135563	0.0883032	0.120736	0.143605	0.121621	0.110154	0.119775	0.135166	0.0854375	0.24904	0.24855	0.244624	0.240438
k__Bacteria;p__Proteobacteria;c__Deltaproteobacteria;o__Desulfovibrionales;Other	0.156311	0.317408	0.265155	0.62011	0.181299	0.124363	0.364692	0.222411	0.639691	0.322493	0.278439	0.356245	0.378121	0.412805	0.494146	0.249301	0.317162	0.344532	0.433293	0.435166	0.0888176	0.296109	0.325001	0.221403	0.237107	0.184688	0.198206	0.390259	0.181182	0.245298	0.350511	0.34052	0.255853	0.234507	0.180211	0.297972	0.414388	0.289855	0.202749	0.329545	0.292988	0.302403	0.339552	0.321646
k__Bacteria;p__Proteobacteria;c__Deltaproteobacteria;o__Desulfovibrionales;f__Desulfonatronumaceae	0.00976944	0.0417309	0.00960707	0.0478608	0.0203961	0.0286992	0.0337678	0.0164749	0.0245585	0.010403	0.0201502	0.0552318	0.024571	0.0168492	0.0260839	0.0302889	0.0209118	0.0417253	0.0181378	0.0427156	0.00859525	0.0615507	0.0703016	0.00853372	0.0127022	0.00972044	0.0210594	0.0457958	0.0164711	0.00943456	0.00894921	0.0145246	0.00905674	0.0139311	0.014079	0.0273648	0.0170476	0.00718649	0.0202749	0.0259364	0.0244157	0.00966584	0.0200811	0.0238846
k__Bacteria;p__Proteobacteria;c__Deltaproteobacteria;o__Desulfovibrionales;f__Desulfovibrionaceae	0.113326	0.134045	0.119128	0.124854	0.0339936	0.0573984	0.101303	0.030204	0.0619811	0.0478539	0.0604506	0.0869901	0.0791733	0.0926706	0.0666589	0.109506	0.0731911	0.078682	0.0503829	0.0774221	0.0200556	0.109793	0.100266	0.129902	0.11432	0.0641549	0.133789	0.0816359	0.0590213	0.0550349	0.107391	0.101672	0.106417	0.0835868	0.0886974	0.0820943	0.137692	0.0874356	0.164903	0.100694	0.711309	0.640707	0.416225	0.402853
k__Bacteria;p__Proteobacteria;c__Deltaproteobacteria;o__Desulfuromonadales;Other	0.00195389	0.0101166	0.0115285	0.0124854	0.0249286	0.0095664	0.0135071	0.00274582	0.0842007	0.0270478	0.010991	0.00276159	0.023206	0.0210615	0.0260839	0.00931966	0.0191691	0.0321881	0.0261991	0.0453854	0.0143254	0.0382613	0.0288121	0.0165933	0.0211703	0.0252731	0.0198206	0.109512	0.0603939	0.0581798	0.0164069	0.0145246	0.0226419	0.0116093	0.00422369	0.0380066	0.0196703	0.0107797	0.0162199	0.0122054	0.0179048	0.0207125	0.0219066	0.0143308
k__Bacteria;p__Proteobacteria;c__Deltaproteobacteria;o__Desulfuromonadales;f__Geobacteraceae	0	0.00379372	0.00192141	0	0.00226624	0.0023916	0	0	0.0187113	0.0020806	0.00915919	0.00414239	0.00273011	0.00631845	0.00144911	0.00232992	0.00174265	0.0023843	0.584442	0.619377	0.00573017	0.00665413	0.00230497	0.00426686	0.00423406	0.00194409	0.00123879	0.00597336	0.0137259	0.00471728	0.00447461	0.0177522	0.0158493	0.00464371	0.00844737	0.00152027	0.0118022	0.00598874	0.00540665	0	0.00651084	0.008285	0.00547665	0.00955384
k__Bacteria;p__Proteobacteria;c__Deltaproteobacteria;o__Desulfuromonadales;f__Pelobacteraceae	0	0	0	0	0	0	0	0	0	0	0	0	0	0	0	0	0	0	0.00201532	0	0	0	0.00115249	0	0	0	0	0	0.00411777	0	0.00149154	0.00322768	0.00226419	0	0	0	0	0.00119775	0	0	0.00162771	0	0	0
k__Bacteria;p__Proteobacteria;c__Deltaproteobacteria;o__Entotheonellales;f__Entotheonellaceae	0.187573	0.484332	0.586031	0.807391	0.233422	0.23916	0.347808	0.409127	0.443223	0.62002	0.564206	0.394908	0.58834	0.398062	0.443427	0.212022	0.474	0.368375	1.0399	0.929065	0.194826	0.242876	0.221277	0.108094	0.118554	0.163303	0.234131	0.270792	0.0741198	0.166677	0.15512	0.13879	0.29208	0.276301	0.142197	0.186993	0.359311	0.316206	0.316289	0.404302	0.258806	0.255454	0.339552	0.367823
k__Bacteria;p__Proteobacteria;c__Deltaproteobacteria;o__Myxococcales;Other	0.0957405	0.0961076	0.201748	0.104045	0.0566559	0.0932724	0.172216	0.0466789	0.119284	0.0749017	0.113574	0.151888	0.0900938	0.113732	0.118827	0.0768872	0.0819044	0.104909	0.0846433	0.120138	0.111738	0.0648778	0.0898939	0.112361	0.071979	0.0719313	0.0891928	0.145352	0.104317	0.0503176	0.0760683	0.0855335	0.0792465	0.0812649	0.08025	0.0881754	0.0865494	0.0790514	0.0770447	0.0579754	0.154632	0.204363	0.226368	0.216554
k__Bacteria;p__Proteobacteria;c__Deltaproteobacteria;o__Myxococcales;f__Cystobacteraceae	0.0566628	0.050583	0.0653281	0.0894789	0.0362598	0.0908808	0.0607821	0.0521706	0.0853701	0.0374508	0.117238	0.067659	0.0682529	0.0294861	0.0652098	0.0582479	0.0470514	0.0417253	0.0544135	0.0640735	0.0573017	0.0482425	0.078369	0.0682697	0.0649222	0.0524904	0.0507903	0.0597336	0.0315696	0.0393106	0.0790514	0.080692	0.0633972	0.0464371	0.0549079	0.0775335	0.0616337	0.0586897	0.0621764	0.0457701	0.159516	0.110467	0.124137	0.108277
k__Bacteria;p__Proteobacteria;c__Deltaproteobacteria;o__Myxococcales;f__Haliangiaceae	0.62329	0.644933	1.07599	0.973864	0.702534	1.12884	1.34734	0.609572	1.1063	0.819757	1.24015	1.52164	0.894113	0.947767	1.25203	0.717614	0.761536	1.09678	0.89077	0.848973	0.656104	0.773543	0.77447	0.866646	0.678861	0.744586	0.803974	1.09512	0.597076	0.438707	0.739802	0.695565	0.720011	0.566533	0.512474	0.799659	0.637319	0.725835	0.600138	0.385994	0.927795	1.0011	1.06612	1.06844
k__Bacteria;p__Proteobacteria;c__Deltaproteobacteria;o__Myxococcales;f__Myxococcaceae	0.0840172	0.10496	0.121049	0.153987	0.0838508	0.11958	0.138448	0.0988495	0.216349	0.0603375	0.15937	0.0897517	0.182918	0.176917	0.165198	0.0931966	0.106301	0.115639	0.201532	0.216248	0.160445	0.163026	0.161348	0.119472	0.118554	0.089428	0.128834	0.193139	0.0933361	0.0707592	0.158103	0.153315	0.178871	0.130024	0.116855	0.152027	0.170476	0.171278	0.175716	0.178503	0.452503	0.403204	0.450911	0.42833
k__Bacteria;p__Proteobacteria;c__Deltaproteobacteria;o__Myxococcales;f__Nannocystaceae	0.101602	0.0872556	0.186377	0.106126	0.22889	0.265468	0.128318	0.112579	0.134487	0.189335	0.223484	0.10494	0.1133	0.122157	0.131869	0.100186	0.179493	0.211011	0.191455	0.184211	0.280778	0.128092	0.156738	0.0877077	0.0973834	0.134142	0.12264	0.0935826	0.0713746	0.0801937	0.137221	0.129107	0.0905674	0.0696557	0.122487	0.132263	0.100974	0.0946221	0.0729897	0.0793348	0.0667361	0.0773267	0.0748476	0.0652845
k__Bacteria;p__Proteobacteria;c__Deltaproteobacteria;o__Myxococcales;f__Polyangiaceae	0.783509	0.675283	1.29119	0.878142	1.16711	1.5378	1.05693	0.565639	1.18115	1.07775	1.44532	0.963796	0.917318	0.861415	1.16653	0.722274	1.21114	1.2601	0.814188	0.744854	1.9368	1.3092	1.18475	0.811651	0.817173	0.834014	0.874585	1.34998	0.781003	0.784641	1.39309	1.54767	0.928316	0.608326	0.927803	0.963848	0.798615	0.667146	0.677183	0.552292	1.0808	1.01767	1.10993	1.04137
k__Bacteria;p__Proteobacteria;c__Deltaproteobacteria;o__Syntrophobacterales;Other	0.0586166	0.0847265	0.0883851	0.122773	0.038526	0.0526152	0.0675356	0.0658997	0.12747	0.108191	0.0842645	0.196073	0.122855	0.143218	0.195629	0.111836	0.132441	0.145442	0.143087	0.130817	0.0114603	0.114784	0.111791	0.0862854	0.071979	0.12831	0.0867152	0.0975649	0.0919635	0.0471728	0.108882	0.121038	0.108681	0.065012	0.0619474	0.0866551	0.0865494	0.112588	0.0783964	0.0930658	0.0976626	0.0842309	0.109533	0.125792
k__Bacteria;p__Proteobacteria;c__Deltaproteobacteria;o__Syntrophobacterales;f__Desulfobacteraceae	0.00195389	0	0.00192141	0.00832362	0.0135974	0.011958	0.0101303	0.00549164	0.00116945	0.0166448	0.0146547	0.00414239	0.00819034	0.00210615	0.00869464	0.00465983	0.0278823	0.0119215	0.00403063	0.00800918	0	0.0049906	0.00115249	0.00237048	0.00282271	0.00388818	0.00619394	0.00199112	0.00137259	0.00157243	0.00298307	0	0.00452837	0	0.00422369	0.00304053	0.00524542	0.00958199	0.00405499	0.00152567	0.00162771	0.00690417	0.0073022	0.00159231
k__Bacteria;p__Proteobacteria;c__Deltaproteobacteria;o__Syntrophobacterales;f__Syntrophaceae	0.00781555	0.00885202	0.00192141	0.0166472	0.0158637	0.0191328	0.00675356	0.00274582	0.00701672	0.0145642	0.0201502	0.00414239	0.00546023	0.0126369	0.013042	0.00232992	0.0191691	0.00953721	0	0	0.00286508	0.00332707	0.00345746	0.00616324	0.00564541	0.00194409	0.00371637	0.0099556	0.0123533	0.00314485	0.00447461	0.00484152	0.00679256	0.00464371	0.00563158	0.00304053	0.00786813	0.00718649	0.00540665	0.00305134	0.011394	0.0151892	0.0073022	0.0111461
k__Bacteria;p__Proteobacteria;c__Deltaproteobacteria;o__Syntrophobacterales;f__Syntrophobacteraceae	0.0801094	0.0708162	0.0595638	0.0603463	0.0158637	0.0454404	0.0540285	0.0439331	0.0526254	0.0915465	0.0274776	0.0731822	0.0546023	0.0400168	0.0970902	0.0745573	0.0697058	0.0774898	0.104796	0.0694129	0.0315159	0.0216259	0.0437944	0.0374535	0.0254044	0.0369377	0.0297309	0.0657069	0.0425503	0.0141518	0.041763	0.0435737	0.036227	0.0371497	0.0183026	0.0258445	0.0301612	0.033537	0.0337915	0.0335647	0.0292988	0.04971	0.0584176	0.0525461
k__Bacteria;p__Proteobacteria;c__Epsilonproteobacteria;o__Campylobacterales;f__Campylobacteraceae	0	0.00126457	0.00384283	0.00416181	0.00453248	0	0.00337678	0.00274582	0	0.0020806	0.00549551	0.0013808	0	0	0.00144911	0	0	0	0.00403063	0	0	0.00166353	0.00115249	0.00189638	0.00141135	0	0.00123879	0	0	0.00157243	0	0	0	0.00232186	0	0.00152027	0	0.0023955	0	0	0	0	0.0036511	0.00318461
k__Bacteria;p__Proteobacteria;c__Epsilonproteobacteria;o__Campylobacterales;f__Helicobacteraceae	0	0.00379372	0.00192141	0.00208091	0.00453248	0	0	0	0	0	0.00183184	0	0	0.00210615	0	0	0	0	0.00604595	0	0	0	0	0.00142229	0	0.00194409	0.00123879	0.00597336	0	0	0	0.00161384	0	0.00232186	0.00281579	0	0	0	0	0.00152567	0	0	0	0.00318461
k__Bacteria;p__Proteobacteria;c__Gammaproteobacteria;Other;Other	0.603751	0.709426	1.2835	0.957217	1.59317	2.21701	1.24941	0.977512	0.849024	1.44602	1.63217	1.05079	1.42102	0.895114	1.15639	0.794501	1.94131	1.75604	0.79605	0.88635	1.36951	1.10791	1.07757	0.75713	0.707088	0.647381	0.94148	0.814368	0.739826	0.503176	1.05004	0.979601	0.95775	0.499199	0.750408	1.00185	0.847135	0.461133	0.675831	0.767412	0.880591	0.840928	0.874439	0.746792
k__Bacteria;p__Proteobacteria;c__Gammaproteobacteria;o__Aeromonadales;f__Succinivibrionaceae	0	0	0	0.00208091	0	0.0023916	0	0	0.00116945	0	0	0	0	0	0.00289821	0	0	0	0	0	0	0	0	0	0	0	0	0	0	0	0	0	0	0	0	0	0	0	0	0.00152567	0	0.00138083	0.0036511	0.00159231
k__Bacteria;p__Proteobacteria;c__Gammaproteobacteria;o__Alteromonadales;Other	0.00195389	0.0101166	0.0134499	0.00832362	0.0135974	0.011958	0	0.00549164	0.00116945	0.0187254	0.010991	0.00414239	0.0191108	0.0084246	0.0101438	0.00931966	0.0139412	0.0143058	0	0.0160184	0.00286508	0.0049906	0.00345746	0.00189638	0.00141135	0.00388818	0.00371637	0.0099556	0	0	0.00298307	0.00322768	0.00226419	0.00928742	0.00422369	0.0045608	0.00262271	0.00119775	0.00270332	0.00762835	0.00325542	0	0.0109533	0.00318461
k__Bacteria;p__Proteobacteria;c__Gammaproteobacteria;o__Alteromonadales;f__Alteromonadaceae	0.00781555	0.0101166	0.0134499	0.0104045	0	0.0167412	0.00675356	0.0164749	0.0350836	0.00624181	0.00366367	0.00414239	0.00409517	0.014743	0.00144911	0.0116496	0.0139412	0.0178823	0.00201532	0.00266973	0.0171905	0.0765225	0.0599292	0.0203861	0.0254044	0.0233291	0.11273	0.0119467	0.0137259	0.011007	0.0656276	0.0548706	0.0181135	0.0185748	0.1605	0.0197634	0.281941	0.147323	0.298717	0.0579754	0.0292988	0.01657	0.0182555	0.0191077
k__Bacteria;p__Proteobacteria;c__Gammaproteobacteria;o__Chromatiales;Other	0.00195389	0.0139103	0.0134499	0.0166472	0.0203961	0.0143496	0.0236375	0.0164749	0.0105251	0.0124836	0.0164865	0.0179503	0.0191108	0.0105307	0.0217366	0.00698975	0.0278823	0.0357645	0.0120919	0.0213578	0.00286508	0.0049906	0.00691491	0.00568915	0.00282271	0.00583226	0.00743273	0.0238934	0.00823554	0.00943456	0.00894921	0.00322768	0.00226419	0.00464371	0.0112632	0.0136824	0.0104908	0.0119775	0.00405499	0.00610268	0.0162771	0.0234742	0.0182555	0.0111461
k__Bacteria;p__Proteobacteria;c__Gammaproteobacteria;o__Chromatiales;f__Chromatiaceae	0.00195389	0.0189686	0.00384283	0.0208091	0.00906495	0.0023916	0	0.00823746	0.00467782	0.0020806	0.00366367	0.0151888	0.00409517	0.014743	0.013042	0.00698975	0.00174265	0.0023843	0.0120919	0.0160184	0	0	0.00576243	0.00426686	0	0.00194409	0.00619394	0.00597336	0.00137259	0.00157243	0.00149154	0.00322768	0.00452837	0.00464371	0.0014079	0.00304053	0.00393407	0.00838424	0.00405499	0.00457701	0.00162771	0.00138083	0	0
k__Bacteria;p__Proteobacteria;c__Gammaproteobacteria;o__Chromatiales;f__Ectothiorhodospiraceae	0.234467	0.203596	0.464982	0.362078	0.22889	0.406572	0.401837	0.18397	0.411648	0.407798	0.424986	0.541272	0.394502	0.408593	0.557906	0.342498	0.472257	0.517393	0.540105	0.59268	0.194826	0.32938	0.387235	0.273553	0.231462	0.260508	0.305981	0.372339	0.172946	0.16196	0.34007	0.295333	0.326043	0.190392	0.204145	0.334458	0.344886	0.271889	0.268981	0.277672	0.153005	0.196078	0.166125	0.187892
k__Bacteria;p__Proteobacteria;c__Gammaproteobacteria;o__Enterobacteriales;f__Enterobacteriaceae	2.38374	2.20415	1.3277	0.0208091	0.562027	1.97307	0.0574053	5.25824	0.112268	7.47352	0.780363	0.0869901	0.151521	0.351727	0.0217366	0.591799	0.561132	0.551966	0.145103	0.168193	0.220611	0.324389	0.290426	0.100982	0.383888	0.106925	0.0557455	0.603309	0.904536	11.2444	0.0969498	0.101672	0.713218	1.26541	0.395619	0.0912159	0.018359	0.320997	0.713677	0.0747578	0.00813855	0.0303783	0.107707	0.128977
k__Bacteria;p__Proteobacteria;c__Gammaproteobacteria;o__Legionellales;Other	0.00390778	0.0164395	0.0249784	0.0208091	0.00679871	0.011958	0.0270143	0.00823746	0.0116945	0.0187254	0.0201502	0.0165696	0.00546023	0.014743	0.0217366	0.00698975	0.0174265	0.0441096	0.00604595	0.0106789	0.0114603	0.0133083	0.0149823	0.0123265	0.00987947	0.0155527	0.00991031	0.0139378	0.00686295	0.0062897	0.00298307	0.00161384	0.00452837	0.00928742	0.00985527	0.0121621	0.0209817	0.019164	0.0283849	0.00610268	0.00976626	0.008285	0.01643	0.00955384
k__Bacteria;p__Proteobacteria;c__Gammaproteobacteria;o__Legionellales;f__Coxiellaceae	0.017585	0.0303498	0.0595638	0.0249709	0.038526	0.0430488	0.030391	0.0356957	0.0163724	0.0707405	0.021982	0.0165696	0.0327614	0.0294861	0.0231857	0.0116496	0.0313676	0.0417253	0.0241838	0.0266973	0.0114603	0.00831767	0.0184398	0.00379276	0.00282271	0.00777635	0.00123879	0.0418135	0.0109807	0.00786213	0.00894921	0.00645536	0.0158493	0.00232186	0.00422369	0.0182432	0.00655678	0.0131752	0.0108133	0.00457701	0.0146494	0.0359017	0.0200811	0.0127384
k__Bacteria;p__Proteobacteria;c__Gammaproteobacteria;o__Legionellales;f__Legionellaceae	0.00781555	0.00252915	0.0134499	0.0187282	0.047591	0.0143496	0.0135071	0.0329498	0.0105251	0.0270478	0.0274776	0.0193311	0.0095554	0.0126369	0.0159402	0.0209692	0.0209118	0.00953721	0.0201532	0.0213578	0.00573017	0.00831767	0.00691491	0.0123265	0.00705676	0.0233291	0.0123879	0.0139378	0.0150985	0.00314485	0.00596614	0.00484152	0.0158493	0.0185748	0.00985527	0.0106419	0.0104908	0.0251527	0.00540665	0.0167824	0.00651084	0.00966584	0.00547665	0.00477692
k__Bacteria;p__Proteobacteria;c__Gammaproteobacteria;o__Methylococcales;f__Methylococcaceae	0	0	0	0	0	0	0	0	0	0	0	0	0	0	0	0	0	0	0	0	0	0	0	0	0	0	0	0	0	0	0	0	0	0	0	0	0	0	0	0	0	0.0041425	0	0
k__Bacteria;p__Proteobacteria;c__Gammaproteobacteria;o__Oceanospirillales;Other	0.00195389	0	0	0.00208091	0	0	0.00675356	0.00274582	0.00233891	0	0	0	0	0.0042123	0.00434732	0	0	0.0178823	0.00806127	0	0	0.00166353	0	0.000474095	0	0.00194409	0.00371637	0.00199112	0.00137259	0	0.00298307	0.00161384	0	0.00464371	0	0.00152027	0	0	0.00135166	0.00152567	0	0.00276167	0	0.00159231
k__Bacteria;p__Proteobacteria;c__Gammaproteobacteria;o__Oceanospirillales;f__Halomonadaceae	0.00586166	0.0227623	0.00192141	0.0187282	0.00906495	0	0.0236375	0.00549164	0.00935563	0	0.00183184	0.0110464	0.00136506	0.00631845	0.0101438	0.00465983	0.0104559	0.00715291	0.00403063	0.00266973	0.00573017	0.0515695	0.0161348	0.0151711	0.00423406	0.0174968	0.0123879	0.00597336	0.00137259	0.00786213	0.00596614	0.0129107	0.00679256	0.00464371	0.00844737	0.0121621	0.00917949	0.00718649	0.0162199	0.022885	0.00162771	0.00276167	0	0.00318461
k__Bacteria;p__Proteobacteria;c__Gammaproteobacteria;o__Pasteurellales;f__Pasteurellaceae	0.00390778	0.00632287	0.00384283	0.00208091	0.00453248	0.011958	0.00337678	0	0.00935563	0.00416121	0.021982	0.00828478	0.0136506	0.0189553	0.0115929	0.0116496	0.00697058	0.00119215	0.0161225	0.0240276	0.00286508	0.0133083	0.00576243	0.0109042	0.00705676	0.0136086	0.0111491	0.0099556	0.00411777	0.00786213	0.00894921	0.0161384	0.00905674	0.00232186	0.00703948	0.00760133	0.00786813	0.0119775	0.00405499	0.00762835	0.00813855	0.008285	0.0146044	0.0127384
k__Bacteria;p__Proteobacteria;c__Gammaproteobacteria;o__Pseudomonadales;Other	0	0.00252915	0.00576424	0.00832362	0.00226624	0.0215244	0.00337678	0.00823746	0.00467782	0.00624181	0.010991	0.00414239	0.00546023	0.014743	0.00869464	0.00931966	0.0104559	0.00715291	0.00604595	0	0	0.00332707	0.00230497	0.0109042	0.0141135	0.00583226	0.0136267	0	0.00411777	0.00157243	0.00298307	0.00161384	0	0	0.00844737	0.00304053	0.00262271	0.00479099	0.0108133	0.00152567	0.0146494	0.0179508	0.0328599	0.0398076
k__Bacteria;p__Proteobacteria;c__Gammaproteobacteria;o__Pseudomonadales;f__Moraxellaceae	8.05197	0.0973722	0.138342	0.0104045	0.00453248	0.437663	0.297157	0.488756	0.038592	0.278801	0.021982	0	0.00273011	0.0105307	0.0173893	0.237651	0.0470514	0.0464939	0.00201532	0.00800918	0.0773572	0.0881673	0.0726066	0.0853372	2.42188	3.72098	0.0978643	0.0378313	0.192163	1.28782	0.01939	0.0274353	0.108681	0.143955	0.316776	0.0547295	0.0144249	0.0431189	0.0770447	0.262415	0.0488313	0.0607567	0.0620687	0.0748384
k__Bacteria;p__Proteobacteria;c__Gammaproteobacteria;o__Pseudomonadales;f__Pseudomonadaceae	17.9719	11.1472	8.56182	1.58981	13.8263	19.2189	1.56345	23.1198	5.6625	14.1356	5.44239	2.26727	1.0156	6.14785	2.21134	10.2796	11.3411	13.3759	0.951229	0.905038	19.9553	4.65789	4.50391	3.40922	12.1461	3.03861	1.57078	8.6096	21.0761	31.7111	8.25565	8.47428	4.43101	4.50904	1.26711	2.27432	2.14275	1.55587	2.62222	7.16912	0.0797578	0.0621375	0.0784987	0.0605076
k__Bacteria;p__Proteobacteria;c__Gammaproteobacteria;o__Xanthomonadales;Other	0.017585	0.0151749	0.0249784	0.0124854	0.00679871	0.011958	0.0337678	0.00823746	0.00935563	0.00832241	0.021982	0.0303775	0.0191108	0.0231676	0.0217366	0.0116496	0.0156838	0.0286116	0.0141072	0.0160184	0.0143254	0.0232895	0.038032	0.0312903	0.0141135	0.0330495	0.0247758	0.0139378	0.00823554	0.0062897	0.0298307	0.0161384	0.0271702	0.0139311	0.0154869	0.0197634	0.0131136	0.019164	0.0108133	0.00152567	0.0309265	0.0207125	0.0255577	0.0207
k__Bacteria;p__Proteobacteria;c__Gammaproteobacteria;o__Xanthomonadales;f__Sinobacteraceae	0.529504	0.567794	1.13171	0.994673	0.972216	1.23407	1.08057	0.634284	0.92153	1.13601	1.15772	1.01903	1.23674	0.911963	1.2955	0.780522	1.49693	1.21242	1.04192	1.02251	1.10019	1.0447	1.05798	0.546158	0.69862	0.591003	0.968733	0.991578	0.605312	0.407258	0.905362	0.847266	0.792465	0.524739	0.577237	0.834626	0.920571	0.519823	0.566346	0.817759	0.569699	0.671085	0.699186	0.584376
k__Bacteria;p__Proteobacteria;c__Gammaproteobacteria;o__Xanthomonadales;f__Xanthomonadaceae	1.15475	1.43023	0.922279	0.339188	3.1818	1.29864	0.590937	1.48549	0.592913	0.709485	1.28045	0.613073	0.558308	2.22199	0.58399	0.617428	1.79841	0.623495	0.499798	0.477881	2.05999	1.57204	1.44176	1.43604	1.22647	1.17034	1.38373	1.21857	1.26004	0.470155	0.844209	0.887612	1.18643	1.79712	1.79084	1.1554	1.20776	1.34387	1.27462	1.16866	3.1659	3.16625	2.95739	2.99513
k__Bacteria;p__Spirochaetes;c__Spirochaetes;o__Spirochaetales;f__Spirochaetaceae	0	0.00252915	0.00768566	0.00624272	0	0.0023916	0.00337678	0	0.00233891	0.0020806	0.00732735	0.00690398	0.00682529	0	0.00434732	0.00465983	0	0.00119215	0	0	0.00286508	0	0.00115249	0	0	0	0.00123879	0.00597336	0	0	0.00149154	0	0	0	0	0	0	0	0	0	0.00162771	0.00552334	0	0.00159231
k__Bacteria;p__Tenericutes;c__Mollicutes;Other;Other	0	0.00252915	0	0.00624272	0	0	0.00337678	0.00274582	0.00233891	0	0	0	0.00682529	0	0.00289821	0.00698975	0.00174265	0	0.00403063	0	0	0.00166353	0	0.00142229	0.00141135	0	0.00123879	0.00199112	0.00137259	0	0	0.00161384	0	0.00232186	0	0	0.00131136	0.00119775	0	0	0.00162771	0	0	0.00159231
k__Bacteria;p__Tenericutes;c__Mollicutes;o__Acholeplasmatales;f__Acholeplasmataceae	0	0	0	0	0	0	0	0	0	0	0	0	0	0	0	0	0	0	0	0	0.00859525	0	0	0	0	0	0	0	0	0	0	0	0	0	0	0	0	0	0	0.00152567	0	0	0	0
k__Bacteria;p__Tenericutes;c__Mollicutes;o__Anaeroplasmatales;f__Anaeroplasmataceae	0.0586166	0.0316144	0.0634067	0.0374563	0.0453248	0.0502236	0.0709124	0.0988495	0.0619811	0.0436927	0.0384686	0.0303775	0.101014	0.0652906	0.0608625	0.0139795	0.0662205	0.0965642	0.130996	0.133486	0.00859525	0.0266165	0.035727	0.0109042	0.0493974	0.0311054	0.0433576	0.0896004	0.0384325	0.0172967	0.0671191	0.0693951	0.024906	0.0116093	0.0253421	0.0486485	0.0747472	0.0359324	0.0378465	0.0289877	0.00325542	0	0.00547665	0.00318461
k__Bacteria;p__Tenericutes;c__Mollicutes;o__Mycoplasmatales;f__Mycoplasmataceae	0.0156311	0.00632287	0.0192141	0.0124854	0.00226624	0.0047832	0.0101303	0.00549164	0.0105251	0.00416121	0.00183184	0.013808	0.0095554	0.00631845	0.0333295	0.0116496	0.00522794	0.0023843	0.0120919	0	0	0.00332707	0.00460994	0.00284457	0.00987947	0.00777635	0.00247758	0.0298668	0.0247066	0.00471728	0.0164069	0.0129107	0.0226419	0.0116093	0.00281579	0.0106419	0.0157363	0.00479099	0.00540665	0.018308	0.0211602	0.0220933	0.0200811	0.0175154
k__Bacteria;p__Thermi;c__Deinococci;o__Deinococcales;f__Deinococcaceae	0	0	0.00192141	0	0.00226624	0	0	0.00274582	0	0.0020806	0.00366367	0	0.00409517	0.0042123	0.00144911	0.00698975	0.00174265	0	0	0	0	0.00166353	0	0	0.00141135	0	0	0.00199112	0.00274518	0	0	0.00484152	0.00226419	0.00232186	0	0	0	0.00359324	0.00135166	0.00305134	0	0	0	0.00318461
k__Bacteria;p__Thermotogae;c__Thermotogae;o__Thermotogales;f__Thermotogaceae	0.0644783	0.0758745	0.0672495	0.133178	0.0317273	0.071748	0.077666	0.0741371	0.0725061	0.0395314	0.0915919	0.114606	0.133776	0.130581	0.143462	0.0885368	0.0784191	0.0977564	0.15921	0.133486	0.0315159	0.0665413	0.0460994	0.0336608	0.0677449	0.0524904	0.0582231	0.0597336	0.0741198	0.0566073	0.0671191	0.0580983	0.0588688	0.0557245	0.0647632	0.0699322	0.0511428	0.0622829	0.083803	0.0503471	0.112312	0.104943	0.122312	0.125792
k__Bacteria;p__Verrucomicrobia;Other;Other;Other	0.162173	0.174511	0.0441925	0.280922	0.0226624	0.0430488	0.260012	0.0549164	0.218688	0.0769823	0.0549551	0.314821	0.296217	0.16428	0.307211	0.158434	0.1185	0.151403	0.219669	0.248285	0.0171905	0.0815132	0.080674	0.0682697	0.0945606	0.0583226	0.137506	0.201103	0.0672569	0.0487452	0.0805429	0.0774643	0.0769823	0.0534027	0.0492763	0.0851348	0.103597	0.0610852	0.0364949	0.0457701	0.0683638	0.0621375	0.0821498	0.078023
k__Bacteria;p__Verrucomicrobia;c__Methylacidiphilae;o__Methylacidiphilales;f__Methylacidiphilaceae	0	0.00379372	0.00384283	0.00208091	0.0226624	0	0.00675356	0.00823746	0.00467782	0.00832241	0.010991	0.00276159	0.0095554	0	0.00289821	0.0116496	0.00871323	0.00715291	0	0.00533946	0	0.00332707	0.00576243	0.000948191	0.00423406	0	0.00619394	0.00597336	0.00274518	0.00314485	0.00447461	0.00484152	0.00679256	0	0	0.00304053	0	0.00119775	0.00270332	0.00152567	0.00162771	0.00276167	0	0.00159231
k__Bacteria;p__Verrucomicrobia;c__Opitutae;Other;Other	0.00390778	0	0	0.0270518	0	0	0.00337678	0	0	0.0020806	0.00549551	0.0013808	0.00136506	0.00210615	0.0144911	0.00698975	0	0	0.00201532	0.00266973	0	0	0	0	0	0	0	0.00199112	0	0	0	0	0.00226419	0	0.0014079	0	0	0	0	0	0	0.0041425	0.00912775	0.0111461
k__Bacteria;p__Verrucomicrobia;c__Opitutae;o__Opitutales;f__Opitutaceae	0.55295	0.627229	0.564896	0.674213	0.709332	0.700739	0.766529	0.51896	0.926207	0.578408	0.721744	0.568888	0.667513	0.355939	0.331846	0.780522	0.632581	0.716483	0.600564	0.680781	1.67034	1.50716	1.49362	1.10085	1.18695	1.42696	1.36762	0.76459	0.617665	0.798792	1.84801	1.71228	0.87624	0.847477	1.30653	1.23598	0.982205	0.889927	1.10025	0.913876	0.507846	0.584093	0.540363	0.55253
k__Bacteria;p__Verrucomicrobia;c__Opitutae;o__Pelagicoccales;f__Pelagicoccaceae	0	0	0	0	0	0	0	0	0	0.00624181	0	0	0	0	0	0	0	0	0	0	0	0	0	0	0	0	0	0	0	0	0	0	0	0	0	0	0	0	0	0	0	0	0	0
k__Bacteria;p__Verrucomicrobia;c__Opitutae;o__Puniceicoccales;f__Puniceicoccaceae	0	0	0	0	0.00453248	0.0047832	0	0	0.00116945	0.0020806	0	0	0.00136506	0	0	0	0	0.0023843	0	0	0	0	0	0.00237048	0.00423406	0.00194409	0.00247758	0.00199112	0.00137259	0	0.00149154	0.00161384	0.00226419	0	0.00985527	0.0045608	0	0	0	0.00152567	0	0	0	0
k__Bacteria;p__Verrucomicrobia;c__Pedosphaerae;o__Pedosphaerales;f__Pedosphaeraceae	2.3388	2.71251	1.18936	4.34077	1.21924	1.24363	3.99136	1.35369	3.42182	1.31702	1.31526	4.12444	4.20301	3.70893	3.48365	3.52749	1.54573	2.39861	4.27247	4.5599	0.475604	1.88146	1.84282	2.22872	2.47834	2.15211	2.59526	3.35703	2.23732	1.3287	2.42971	2.52727	2.02192	2.12218	2.35682	2.9858	2.4824	2.09247	2.00451	1.82317	1.53493	1.51477	1.329	1.53658
k__Bacteria;p__Verrucomicrobia;c__Spartobacteria;o__Chthoniobacterales;f__Chthoniobacteraceae	1.4068	1.65027	1.30848	1.62311	2.01015	1.06665	1.86061	1.47725	1.61619	1.48139	1.1852	2.00492	2.094	1.76074	1.52301	2.12721	2.37348	1.75485	2.09391	2.27461	0.885311	1.68516	1.70914	1.92909	2.03376	2.2182	1.91269	1.53316	2.21124	1.15888	1.69588	1.78975	1.61436	1.96661	2.12733	1.72094	2.01555	2.31884	2.18158	2.08864	0.706426	0.834024	0.775859	0.761122
k__Bacteria;p__Verrucomicrobia;c__Verrucomicrobiae;o__Verrucomicrobiales;f__Verrucomicrobiaceae	0.818679	0.65252	0.578346	0.476527	0.777319	0.557243	0.452489	0.675472	0.602269	0.834322	0.577029	0.550938	0.824495	0.564448	0.50284	0.771202	0.843441	0.561503	0.41314	0.339055	1.02283	1.44561	1.41064	1.77075	1.08674	2.34651	1.8458	0.549549	0.738453	0.75162	1.32299	1.28139	1.06643	1.77854	3.2818	1.06267	1.13563	1.169	1.37329	1.71943	0.218113	0.207125	0.219066	0.246807

## Sheet: Genera
# Constructed from biom file	235A_4	235A_4	235A_4	235A_4	OK72_4	OK72_4	OK72_4	OK72_4	11955_4	11955_4	11955_4	11955_4	280B_4	280B_4	280B_4	280B_4	Tpi_11	Tpi_11	Tpi_11	Tpi_11	235A_1	235A_1	235A_1	235A_1	11955_1	11955_1	11955_1	11955_1	OK72_1	OK72_1	OK72_1	OK72_1	280B_1	280B_1	280B_1	280B_1	Ardente_1	Ardente_1	Ardente_1	Ardente_1	Bare_none	Bare_none	Bare_none	Bare_none
Unclassified	0.00781555	0.0126457	0.00960707	0.0187282	0.0226624	0.0143496	0.0101303	0.0109833	0.012864	0.0145642	0.0146547	0.013808	0.0163807	0.00210615	0.0188384	0.0139795	0.0104559	0.015498	0.0221685	0.0160184	0.00573017	0.0116447	0.0126773	0.00711143	0.00705676	0.00388818	0.0123879	0.0238934	0.0150985	0.0251588	0.00745768	0.0129107	0.00905674	0.00928742	0.00844737	0.00608106	0.0157363	0.0107797	0.00810997	0.013731	0.00325542	0.008285	0.0127789	0.00477692
k__Archaea	0	0.00252915	0	0	0	0.0023916	0.00675356	0	0	0	0	0	0.00546023	0	0	0	0	0	0.00403063	0	0	0.00166353	0.00115249	0	0.00141135	0	0	0	0	0.00157243	0.00149154	0	0	0	0	0	0.00262271	0.00359324	0	0	0	0.00138083	0	0
k__Archaeap__Crenarchaeotac__Thaumarchaeotao__Nitrososphaeralesf__Nitrososphaeraceaeg__Candidatus Nitrososphaera	0.00390778	0.0101166	0	0.0187282	0.00226624	0.0047832	0.0101303	0.00274582	0.0116945	0.00416121	0.00183184	0.0151888	0.0095554	0	0.0202875	0.00465983	0.00348529	0.00357645	0.00201532	0.0133486	0	0.00665413	0.0080674	0.00758553	0.00987947	0.00777635	0.00867152	0.00597336	0.0164711	0.00471728	0.022373	0.0112969	0.00226419	0.00696557	0.00563158	0.00760133	0.00786813	0.00479099	0.00270332	0.00152567	0.00976626	0	0	0.00159231
k__Archaeap__Euryarchaeota	0	0	0	0.00208091	0	0.0047832	0	0	0.00233891	0	0.00183184	0.0013808	0.00273011	0.00210615	0.00289821	0	0.00174265	0.00119215	0.00403063	0	0	0.00166353	0	0.000474095	0.00423406	0	0.00371637	0.00199112	0	0	0.00149154	0.00161384	0.00226419	0.00232186	0.0014079	0	0.00131136	0	0.00270332	0	0.00813855	0.00690417	0.0036511	0.00796153
k__Archaeap__Euryarchaeotac__Methanobacteriao__Methanobacterialesf__Methanobacteriaceaeg__Methanobrevibacter	0	0	0	0.00208091	0	0	0	0	0	0	0	0	0	0	0	0	0	0	0	0	0	0	0	0	0	0	0	0	0	0	0	0	0	0	0	0.00152027	0	0	0	0	0.00325542	0	0	0
k__Bacteria	20.7151	23.0785	22.0348	28.7935	16.8381	15.897	29.2936	16.8758	26.9653	18.3821	20.2088	31.9489	27.9072	26.5249	28.5634	25.4357	21.3126	24.9493	31.5377	31.1958	11.8156	21.8605	22.5599	27.7844	23.4652	26.0819	24.6544	23.8596	22.7067	13.7839	24.0331	24.2028	25.5808	24.1752	21.8604	26.7475	27.8873	27.6824	25.2409	23.9027	29.25	28.5032	28.4676	28.8542
k__Bacteriap__Acidobacteria	0.0234467	0.0151749	0.00768566	0.0208091	0	0.0023916	0.0135071	0.00274582	0.00935563	0	0.00549551	0.0193311	0.0313963	0.0210615	0.0260839	0.0372787	0	0.00119215	0.00604595	0.00800918	0	0.00166353	0.00115249	0.0109042	0.0141135	0.00388818	0.0198206	0.0099556	0.0109807	0.00314485	0.00745768	0.00161384	0.00905674	0.00232186	0.00563158	0.0106419	0.0131136	0.00479099	0.00946163	0.00610268	0.011394	0.00552334	0.0200811	0.0207
k__Bacteriap__Acidobacteriac__Acidobacteriao__Acidobacteriales	0.00195389	0	0	0.00208091	0	0	0.00675356	0	0.00350836	0	0.00183184	0	0.00136506	0	0.00289821	0	0.00174265	0	0	0.00533946	0	0.00665413	0.00345746	0.000474095	0	0.00194409	0.00123879	0.00199112	0	0	0.00149154	0	0	0	0.00281579	0	0.00262271	0.00119775	0	0.00152567	0	0.00138083	0.00182555	0
k__Bacteriap__Acidobacteriac__Acidobacteriao__Acidobacterialesf__Acidobacteriaceae	0.0429855	0.0455247	0.0172927	0.0894789	0.0135974	0.035874	0.0472749	0.0247124	0.0678283	0.0249672	0.0183184	0.0524702	0.0682529	0.0589722	0.0391259	0.0675676	0.0505367	0.0739134	0.139057	0.0987799	0.0114603	0.0149718	0.0391845	0.0512023	0.0409292	0.0349936	0.0445964	0.0597336	0.0329421	0.0157243	0.0402715	0.0580983	0.024906	0.0441153	0.0464606	0.0592903	0.0524542	0.0455144	0.0310882	0.0335647	0.0292988	0.0345209	0.0565921	0.0477692
k__Bacteriap__Acidobacteriac__Acidobacteriao__Acidobacterialesf__Acidobacteriaceaeg__Acidobacterium	0	0	0	0	0	0	0	0	0	0	0	0	0	0	0	0	0	0.00357645	0	0	0	0	0	0	0	0	0	0	0	0	0	0	0	0	0	0	0	0	0	0	0	0	0	0
k__Bacteriap__Acidobacteriac__Acidobacteriao__Acidobacterialesf__Acidobacteriaceaeg__Edaphobacter	0.173896	0.239005	0.205591	0.129016	0.349001	0.162629	0.280273	0.271836	0.190621	0.162287	0.245466	0.255447	0.23206	0.16428	0.302863	0.177074	0.385125	0.385065	0.296252	0.325707	0.15758	0.237885	0.325001	0.184423	0.145369	0.237179	0.148655	0.145352	0.138632	0.132084	0.220747	0.195275	0.260381	0.16253	0.135158	0.22956	0.268828	0.184453	0.204101	0.25021	0.0602253	0.0469484	0.0584176	0.0589153
k__Bacteriap__Acidobacteriac__Acidobacteriao__Acidobacterialesf__Acidobacteriaceaeg__Granulicella	0	0	0	0.00416181	0	0	0	0	0.00116945	0.0020806	0	0.0013808	0.00546023	0.0042123	0.00144911	0	0.00348529	0.00953721	0.00403063	0.00800918	0	0	0	0	0	0	0.00247758	0	0	0	0.00149154	0	0	0	0	0	0	0	0	0	0.00162771	0	0	0
k__Bacteriap__Acidobacteriac__Acidobacteriao__Acidobacterialesf__Acidobacteriaceaeg__Terriglobus	0.00195389	0	0.0345855	0	0.0203961	0.0023916	0.00675356	0.0384415	0	0.010403	0.0403004	0.00552318	0.0150156	0.101095	0.00144911	0.00465983	0.0331103	0.0369567	0	0.0106789	0	0	0	0	0	0	0	0.00199112	0	0	0	0	0	0.00232186	0	0	0	0	0	0	0	0.00138083	0	0
k__Bacteriap__Acidobacteriac__Acidobacteriao__Acidobacterialesf__Koribacteraceaeg__Candidatus Koribacter	0.0312622	0.0126457	0.023057	0.0208091	0.0158637	0.0143496	0.0270143	0.0219666	0.0467782	0.0228866	0.0238139	0.0248543	0.023206	0.0294861	0.0231857	0.0163094	0.0418235	0.0190744	0.0362757	0.0347065	0.0200556	0.0349342	0.0265072	0.04978	0.0536314	0.0369377	0.0222982	0.0219023	0.0315696	0.0141518	0.0387799	0.0661675	0.0430195	0.0557245	0.0394211	0.0395269	0.0472088	0.0479099	0.0202749	0.0442444	0.0472036	0.0372825	0.0328599	0.0286615
k__Bacteriap__Acidobacteriac__Solibactereso__Solibacteralesf__Solibacteraceaeg__Candidatus Solibacter	1.00039	1.2064	0.70708	1.56068	0.883833	0.798795	1.48578	0.66998	1.17764	0.65747	0.890273	0.999696	1.47972	1.32266	0.781069	1.02982	0.643036	0.785627	1.15075	1.20672	0.366731	0.766889	0.844772	0.895566	0.825641	0.655158	1.29453	1.13295	0.617665	0.500031	1.30808	1.31044	0.9736	0.933386	0.915132	1.45337	1.29693	0.898311	0.998878	1.11221	0.841526	0.756697	0.737522	0.816853
k__Bacteriap__Actinobacteria	0.883157	1.05213	1.418	1.33802	0.607352	0.889675	1.16837	0.642522	1.02912	1.15057	1.58454	1.42636	1.20398	1.23631	2.00267	0.899348	1.00725	0.953721	1.20113	0.963772	0.521445	0.740272	0.701864	0.676534	0.894798	0.688207	0.833705	1.02742	0.669824	0.405686	0.793497	0.658447	0.871711	0.629223	0.560342	0.705403	0.785502	0.722242	0.752876	0.747578	1.21753	1.27037	1.52799	1.30888
k__Bacteriap__Actinobacteriac__Acidimicrobiiao__Acidimicrobiales	0.183665	0.26809	0.278605	0.27676	0.1745	0.205678	0.273519	0.156512	0.140334	0.212221	0.254625	0.314821	0.241615	0.153749	0.278229	0.256291	0.24397	0.213395	0.201532	0.232266	0.100278	0.156372	0.153281	0.14934	0.12561	0.182744	0.15361	0.113494	0.133141	0.0707592	0.164069	0.142018	0.19472	0.104484	0.1605	0.138344	0.171788	0.120973	0.135166	0.144939	0.24904	0.255454	0.288437	0.251584
k__Bacteriap__Actinobacteriac__Acidimicrobiiao__Acidimicrobialesf__Acidimicrobiaceae	0.017585	0.0316144	0.0730137	0.0395372	0.0271949	0.023916	0.0202607	0.0192207	0.0315753	0.0228866	0.0439641	0.0441855	0.0368565	0.014743	0.0695572	0.107176	0.0418235	0.0274195	0.0302297	0.0507248	0.0114603	0.0166353	0.0138298	0.0222825	0.023993	0.0311054	0.0260146	0.0318579	0.0274518	0.00786213	0.00596614	0.0161384	0.0203777	0.016253	0.0154869	0.0121621	0.0236044	0.019164	0.0189233	0.0213594	0.0472036	0.0483292	0.0602432	0.0700615
k__Bacteriap__Actinobacteriac__Acidimicrobiiao__Acidimicrobialesf__Acidimicrobiaceaeg__Acidimicrobium	0.0156311	0.0354081	0.0345855	0.0395372	0.0113312	0.0310908	0.0438982	0.0192207	0.0350836	0.0561763	0.0164865	0.0469471	0.0259361	0.0400168	0.0695572	0.0722274	0.0487941	0.0286116	0.044337	0.0347065	0.0143254	0.0299436	0.0507094	0.0431427	0.0578655	0.0505463	0.0359249	0.0457958	0.0247066	0.0283037	0.0357969	0.0371183	0.0701897	0.0557245	0.0520921	0.0273648	0.0301612	0.0419212	0.0729897	0.0244107	0.107429	0.103563	0.118661	0.100315
k__Bacteriap__Actinobacteriac__Acidimicrobiiao__Acidimicrobialesf__Acidimicrobiaceaeg__Ferrimicrobium	0	0.00126457	0.00192141	0	0.0203961	0.0095664	0.00337678	0.00274582	0	0.0020806	0.00183184	0.0013808	0.00409517	0	0.00144911	0.00232992	0.00174265	0.00119215	0	0	0	0	0	0	0	0	0	0	0	0	0	0	0	0	0	0	0	0.00119775	0	0	0	0.00138083	0	0.00159231
k__Bacteriap__Actinobacteriac__Acidimicrobiiao__Acidimicrobialesf__Iamiaceaeg__Iamia	0.0742478	0.103695	0.211356	0.235142	0.15637	0.181762	0.111434	0.115324	0.173079	0.135239	0.256457	0.113225	0.162442	0.124263	0.237654	0.111836	0.148125	0.109678	0.12495	0.112129	0.140389	0.126429	0.103724	0.0881817	0.105851	0.0797076	0.113969	0.161281	0.0864731	0.0676143	0.0790514	0.0774643	0.122266	0.0975179	0.0858816	0.100337	0.0957289	0.0766559	0.110836	0.0900145	0.279966	0.270643	0.304867	0.234069
k__Bacteriap__Actinobacteriac__Actinobacteria	0	0	0.00192141	0.00208091	0.00453248	0	0	0	0	0	0.00549551	0	0	0	0	0	0	0	0	0	0	0	0	0.000474095	0	0	0	0	0	0.00157243	0	0	0	0.00232186	0	0	0	0	0.00135166	0.00152567	0.00162771	0.00138083	0	0
k__Bacteriap__Actinobacteriac__Actinobacteriao__Actinomycetales	0.963267	1.2317	2.55932	1.89987	1.44813	1.9348	1.5128	1.09009	1.52497	1.80388	2.78622	1.70943	1.71588	1.69124	2.53594	1.17894	1.65551	1.60344	1.65054	1.44165	1.38097	1.07631	1.1375	1.06197	1.18413	1.22089	1.44319	1.62874	1.00199	0.709164	1.19621	1.14421	1.45587	0.928742	0.993974	1.20861	1.09236	1.16182	1.22596	1.06034	1.90605	1.94421	1.96612	2.0286
k__Bacteriap__Actinobacteriac__Actinobacteriao__Actinomycetalesf__Actinomycetaceaeg__Actinomyces	0.0156311	0.00758745	0.0153713	0.0187282	0.00453248	0.0215244	0.0236375	0.00823746	0.012864	0.0249672	0.0274776	0.0151888	0.0191108	0.0442291	0.0246348	0.0163094	0.0121985	0.0047686	0.0100766	0.0106789	0.0114603	0.0266165	0.0115249	0.0137488	0.0169362	0.0116645	0.00991031	0.0119467	0.00960813	0.00471728	0.0134238	0.00645536	0.0271702	0.0139311	0.00422369	0.0136824	0.00786813	0.0155707	0.0108133	0.00610268	0.0179048	0.00966584	0.0127789	0.0175154
k__Bacteriap__Actinobacteriac__Actinobacteriao__Actinomycetalesf__Actinomycetaceaeg__Parascardovia	0	0.00252915	0	0.00416181	0	0.0023916	0.00675356	0.00823746	0.00350836	0.00416121	0.00183184	0.00414239	0.00273011	0.00631845	0.00289821	0.00465983	0.00174265	0.00119215	0.00403063	0.00266973	0	0.0049906	0	0.00284457	0.00141135	0.00388818	0.00123879	0.00398224	0.00411777	0.00314485	0.00149154	0.00322768	0.00452837	0.00696557	0.00281579	0	0.00131136	0.00479099	0.00540665	0.00305134	0.00976626	0.00138083	0.00182555	0
k__Bacteriap__Actinobacteriac__Actinobacteriao__Actinomycetalesf__Actinosynnemataceae	0.017585	0.0189686	0.0595638	0.0457799	0.104247	0.0693564	0.0101303	0.0329498	0.0479476	0.0936271	0.0421323	0.0400431	0.0668878	0.0273799	0.120276	0.0186393	0.0348529	0.0500703	0.0584442	0.0373762	0.0716271	0.049906	0.0484044	0.0270234	0.023993	0.0272172	0.0384025	0.0378313	0.0219614	0.0235864	0.0208815	0.0387322	0.0113209	0.0464371	0.0971448	0.0197634	0.0118022	0.0167685	0.0270332	0.0167824	0.0244157	0.0276167	0.0255577	0.0318461
k__Bacteriap__Actinobacteriac__Actinobacteriao__Actinomycetalesf__Actinosynnemataceaeg__Actinoalloteichus	0	0	0	0	0	0	0	0	0	0	0	0	0.00136506	0	0.00144911	0	0	0	0.00403063	0	0	0.00166353	0	0.000474095	0	0	0	0	0	0	0	0	0	0	0	0	0	0	0	0	0	0	0	0
k__Bacteriap__Actinobacteriac__Actinobacteriao__Actinomycetalesf__Actinosynnemataceaeg__Actinokineospora	0	0	0	0	0	0	0.00337678	0	0	0	0	0	0	0	0	0	0.00174265	0	0	0	0	0	0	0	0	0	0	0.00398224	0	0	0	0	0	0	0	0	0	0	0	0	0	0	0	0
k__Bacteriap__Actinobacteriac__Actinobacteriao__Actinomycetalesf__Actinosynnemataceaeg__Kibdelosporangium	0.00390778	0.0139103	0.0288212	0.0249709	0.0158637	0.035874	0.030391	0.0109833	0.0163724	0.0124836	0.0256457	0.00966557	0.0286662	0.0105307	0.0173893	0.00465983	0.0191691	0.0143058	0.00201532	0.00266973	0.0372461	0.0116447	0.0218972	0.00853372	0.0127022	0.00583226	0.00867152	0.0278757	0.0150985	0.0062897	0.0119323	0.0193661	0.00452837	0.00232186	0.0112632	0.00760133	0.00917949	0.00359324	0.00405499	0.00762835	0.0130217	0.0151892	0.00912775	0.0159231
k__Bacteriap__Actinobacteriac__Actinobacteriao__Actinomycetalesf__Actinosynnemataceaeg__Lentzea	0.017585	0.0151749	0.0614853	0.131097	0.0589222	0.0550068	0.0135071	0.0521706	0.0631505	0.0416121	0.0806008	0.0386623	0.0259361	0.0315922	0.0347786	0.0349487	0.0418235	0.0536468	0.0221685	0.0400459	0.183365	0.0548966	0.0599292	0.0824926	0.0254044	0.0972044	0.123879	0.0796448	0.0315696	0.0298761	0.137221	0.119424	0.0475479	0.169495	0.257645	0.0562498	0.0249157	0.0371302	0.0459565	0.018308	0.0309265	0.0289975	0.0310344	0.0461769
k__Bacteriap__Actinobacteriac__Actinobacteriao__Actinomycetalesf__Actinosynnemataceaeg__Saccharothrix	0.0136772	0.00126457	0.0115285	0.00416181	0.0203961	0.0023916	0	0	0.0140334	0.00832241	0.0128229	0.0013808	0.00409517	0.0084246	0.0188384	0.00232992	0.0139412	0.0202666	0.00201532	0	0.171905	0.0166353	0.0126773	0.0156451	0.00141135	0.044714	0.0123879	0.015929	0.00823554	0.00314485	0.0149154	0.0242076	0.0135851	0.00928742	0.0591316	0.0106419	0.0275385	0.0215595	0.0202749	0.0152567	0.011394	0.00690417	0.00912775	0.00477692
k__Bacteriap__Actinobacteriac__Actinobacteriao__Actinomycetalesf__Bogoriellaceaeg__Georgenia	0.00195389	0	0	0	0	0	0	0	0.00233891	0.0020806	0	0	0	0	0	0	0	0	0.00403063	0	0	0	0	0	0	0.00194409	0	0	0	0	0	0	0	0	0	0	0	0	0.00135166	0	0	0	0.00182555	0.00318461
k__Bacteriap__Actinobacteriac__Actinobacteriao__Actinomycetalesf__Cellulomonadaceaeg__Actinotalea	0	0	0	0	0	0	0	0	0	0	0	0	0	0.00210615	0	0.00232992	0	0	0	0	0	0	0	0	0	0	0	0	0	0	0.00149154	0	0	0	0	0	0	0	0	0	0.00162771	0	0.00182555	0
k__Bacteriap__Actinobacteriac__Actinobacteriao__Actinomycetalesf__Cellulomonadaceaeg__Cellulomonas	0.00781555	0.0050583	0.0249784	0.00832362	0.0203961	0.023916	0	0.0109833	0	0.0124836	0.0439641	0.00414239	0.00273011	0.00631845	0.00289821	0.00465983	0.0400809	0.0166901	0.00403063	0.00800918	0.00859525	0.0049906	0.00460994	0.00379276	0	0.00388818	0.00991031	0.0099556	0.00549036	0.00314485	0.00149154	0.00161384	0.00452837	0.00464371	0.00563158	0.0136824	0	0.014373	0.00946163	0.00610268	0.00813855	0.01657	0.00547665	0.00477692
k__Bacteriap__Actinobacteriac__Actinobacteriao__Actinomycetalesf__Cellulomonadaceaeg__Demequina	0	0.00126457	0.00192141	0	0	0	0	0	0	0.00624181	0.00732735	0	0	0	0.00289821	0.00698975	0.0121985	0.0047686	0	0	0	0	0.00230497	0	0	0	0	0	0	0	0	0.00161384	0	0	0	0	0	0	0.00135166	0	0	0.00276167	0.00182555	0
k__Bacteriap__Actinobacteriac__Actinobacteriao__Actinomycetalesf__Cellulomonadaceaeg__Pseudoclavibacter	0	0.00126457	0.0268998	0.00416181	0.00453248	0.0023916	0.0135071	0.0109833	0.00467782	0.00624181	0.0201502	0.00276159	0.00409517	0.0042123	0.00724554	0.00465983	0	0.00953721	0.00201532	0.00533946	0.00286508	0	0	0	0.00141135	0.00194409	0.00123879	0	0	0.00157243	0	0.00161384	0.00452837	0.00928742	0	0	0	0	0	0	0.00162771	0.00276167	0	0
k__Bacteriap__Actinobacteriac__Actinobacteriao__Actinomycetalesf__Corynebacteriaceaeg__Corynebacterium	0	0	0	0	0.00226624	0.0023916	0	0	0	0	0	0	0.00136506	0	0	0	0	0	0	0	0	0	0	0	0	0	0	0	0	0	0	0	0	0.00232186	0	0	0	0	0	0	0.00651084	0	0	0
k__Bacteriap__Actinobacteriac__Actinobacteriao__Actinomycetalesf__Cryptosporangiaceaeg__Cryptosporangium	0.00390778	0.0050583	0.00960707	0.00416181	0.00226624	0.011958	0	0.00274582	0.00467782	0.010403	0.00915919	0.0013808	0.00546023	0.00631845	0.00289821	0.00232992	0	0	0.00604595	0.00266973	0	0	0.00460994	0.00189638	0.00282271	0.00194409	0.00123879	0.00597336	0.00549036	0	0.00596614	0	0	0.00232186	0	0.00152027	0.00131136	0.00359324	0.00270332	0.00305134	0.00162771	0.00552334	0.0073022	0.00636922
k__Bacteriap__Actinobacteriac__Actinobacteriao__Actinomycetalesf__Dietziaceaeg__Dietzia	0	0	0	0	0	0.0023916	0	0	0	0	0	0	0	0	0	0	0	0	0	0	0	0	0	0	0	0	0.00123879	0	0	0	0	0	0	0	0	0	0	0	0	0	0	0	0	0.00159231
k__Bacteriap__Actinobacteriac__Actinobacteriao__Actinomycetalesf__Frankiaceaeg__Frankia	0	0.00252915	0.00192141	0	0	0	0	0.00823746	0.00233891	0.0020806	0	0.00828478	0	0	0	0.00232992	0.00697058	0.00119215	0.0201532	0.0160184	0	0	0.00115249	0.000474095	0	0.00388818	0.00123879	0.00398224	0.00137259	0.00157243	0	0	0	0	0	0	0.00131136	0	0.00135166	0	0	0.00276167	0.00182555	0.00477692
k__Bacteriap__Actinobacteriac__Actinobacteriao__Actinomycetalesf__Geodermatophilaceae	0	0.00126457	0	0	0.00226624	0.0023916	0	0	0	0	0.010991	0	0	0.00210615	0	0	0.00174265	0	0	0	0	0	0	0.000474095	0	0	0	0	0.00137259	0	0	0	0	0	0	0	0	0	0.00135166	0	0.00162771	0	0.00182555	0.00159231
k__Bacteriap__Actinobacteriac__Actinobacteriao__Actinomycetalesf__Geodermatophilaceaeg__Blastococcus	0.00390778	0.00632287	0.0134499	0.0145663	0.00453248	0.0167412	0.00675356	0.00823746	0.0105251	0.010403	0.00915919	0.00414239	0.00682529	0.00631845	0.00869464	0.00931966	0.00522794	0.0107294	0.0100766	0.0133486	0.00573017	0.0116447	0.0103724	0.00331867	0.00141135	0.00388818	0.0111491	0.00199112	0.00686295	0.00157243	0.00298307	0	0.00679256	0.0116093	0.0014079	0.00760133	0.0104908	0.0107797	0.012165	0.00915402	0.0211602	0.0151892	0.0200811	0.0191077
k__Bacteriap__Actinobacteriac__Actinobacteriao__Actinomycetalesf__Geodermatophilaceaeg__Geodermatophilus	0.00586166	0.0139103	0.0422711	0.0249709	0.00906495	0.0215244	0.0168839	0.0219666	0.0175418	0.0145642	0.0366367	0.013808	0.0313963	0.0168492	0.0333295	0.0186393	0.0191691	0.0119215	0.0201532	0.0266973	0.0114603	0.0116447	0.0161348	0.00237048	0.00564541	0.00388818	0.0111491	0.015929	0.0123533	0.00314485	0.0119323	0.0112969	0.0113209	0.0116093	0.00422369	0.00304053	0.0104908	0.0119775	0.0135166	0.0198337	0.0146494	0.0151892	0.0292088	0.0222923
k__Bacteriap__Actinobacteriac__Actinobacteriao__Actinomycetalesf__Geodermatophilaceaeg__Modestobacter	0.07034	0.0606996	0.155635	0.104045	0.086117	0.141104	0.0472749	0.0933579	0.0982341	0.106111	0.175856	0.0593742	0.072348	0.0863521	0.0825991	0.0396086	0.0679632	0.063184	0.116888	0.10145	0.0429762	0.0682049	0.0587768	0.0507282	0.0268157	0.0583226	0.0755661	0.0477869	0.0439229	0.0283037	0.0402715	0.0419598	0.0679256	0.0742994	0.0478684	0.0668917	0.104908	0.101809	0.12165	0.0915402	0.174165	0.18227	0.186206	0.199038
k__Bacteriap__Actinobacteriac__Actinobacteriao__Actinomycetalesf__Glycomycetaceaeg__Glycomyces	0	0.00126457	0.00768566	0	0.00453248	0.0023916	0	0	0.00701672	0.0020806	0.00183184	0.00552318	0.00136506	0	0.00579643	0.00698975	0.00871323	0.00357645	0.00403063	0	0.0544366	0.0615507	0.0818265	0.0142229	0.00987947	0.0174968	0.0483128	0.00597336	0.00549036	0.0141518	0.108882	0.12588	0.00226419	0.0626901	0.157684	0.0319256	0.00655678	0.00479099	0.00270332	0.00762835	0.00162771	0.00138083	0	0
k__Bacteriap__Actinobacteriac__Actinobacteriao__Actinomycetalesf__Intrasporangiaceae	0	0	0.00384283	0.00208091	0.00226624	0.0023916	0	0	0.00233891	0	0.00183184	0	0	0	0	0	0	0	0	0.00533946	0.00286508	0.00332707	0.00345746	0.000948191	0	0.00194409	0.00495516	0	0	0.00157243	0	0.00484152	0.00226419	0	0.00281579	0	0	0.00359324	0	0	0	0.00276167	0.0109533	0.00318461
k__Bacteriap__Actinobacteriac__Actinobacteriao__Actinomycetalesf__Intrasporangiaceaeg__Janibacter	0	0.00252915	0.00192141	0	0.0113312	0	0	0	0.00116945	0.00416121	0.00549551	0.00414239	0.00273011	0	0	0	0.00871323	0.00119215	0.00806127	0.00266973	0	0.00166353	0.00230497	0.00142229	0.00141135	0	0.00247758	0	0	0	0	0.00322768	0	0.00232186	0	0.00608106	0.00131136	0	0	0	0	0	0.0073022	0.00318461
k__Bacteriap__Actinobacteriac__Actinobacteriao__Actinomycetalesf__Intrasporangiaceaeg__Knoellia	0.0156311	0.00885202	0.0153713	0.0291327	0.0407923	0.0191328	0.0270143	0.0109833	0.025728	0.00416121	0.0329731	0.00828478	0.0122855	0.0231676	0.0144911	0.0139795	0.0104559	0.00834506	0.0141072	0.0240276	0.0315159	0.0199624	0.0242022	0.0137488	0.0211703	0.021385	0.023537	0.0199112	0.0164711	0.0125794	0.0208815	0.0193661	0.0452837	0.0255404	0.0239342	0.0212837	0.0314725	0.0407234	0.0297366	0.0152567	0.0276711	0.0359017	0.0346855	0.0398076
k__Bacteriap__Actinobacteriac__Actinobacteriao__Actinomycetalesf__Intrasporangiaceaeg__Phycicoccus	0.00586166	0.00379372	0.0172927	0.00416181	0.0317273	0.0382656	0.0168839	0.0109833	0.00467782	0.00832241	0.0146547	0	0.0122855	0.00631845	0.00144911	0.00698975	0.0226544	0.00953721	0.0161225	0.00800918	0.0114603	0.0099812	0.0080674	0.0104301	0.00846812	0.0174968	0.0198206	0.00199112	0.00686295	0.00471728	0.00298307	0.00968304	0.00905674	0.0116093	0.0197105	0.0334458	0.0104908	0.0119775	0.0148683	0.013731	0.0195325	0.0151892	0.00547665	0.00318461
k__Bacteriap__Actinobacteriac__Actinobacteriao__Actinomycetalesf__Intrasporangiaceaeg__Serinicoccus	0	0	0	0	0	0	0	0	0	0	0	0	0.00136506	0	0	0	0	0	0	0	0	0	0	0	0	0	0	0	0.00137259	0	0	0	0	0.00232186	0	0	0	0	0	0	0	0	0	0
k__Bacteriap__Actinobacteriac__Actinobacteriao__Actinomycetalesf__Intrasporangiaceaeg__Terracoccus	0.0293083	0.0164395	0.0288212	0.0145663	0.0294611	0.035874	0.0371446	0.0109833	0.0327447	0.00416121	0.0421323	0.0220927	0.023206	0.0273799	0.027533	0.0256291	0.024397	0.0143058	0.0322451	0.0347065	0.0372461	0.0432519	0.0288121	0.0256012	0.0310498	0.0466581	0.0594619	0.0278757	0.0247066	0.0235864	0.0208815	0.0322768	0.0316986	0.032506	0.0478684	0.0425674	0.040652	0.0479099	0.0419015	0.0396674	0.0488313	0.0428059	0.0474643	0.0605076
k__Bacteriap__Actinobacteriac__Actinobacteriao__Actinomycetalesf__Kineosporiaceae	0	0	0	0	0	0	0	0	0	0	0	0	0	0	0	0	0	0	0	0	0	0.00166353	0	0	0	0.00194409	0	0	0.00137259	0	0	0	0	0	0	0.00152027	0	0.00119775	0	0	0	0	0	0
k__Bacteriap__Actinobacteriac__Actinobacteriao__Actinomycetalesf__Kineosporiaceaeg__Kineococcus	0.00195389	0.00126457	0.0134499	0	0.00226624	0.0095664	0.00675356	0	0.00233891	0	0.0128229	0	0	0	0.00289821	0	0	0.0023843	0.00201532	0	0.0143254	0.0099812	0.00460994	0.00805962	0.00141135	0.00388818	0.00619394	0.00398224	0.00274518	0.00314485	0.01939	0.0112969	0.00452837	0.00232186	0	0.00152027	0	0	0	0.00457701	0.00162771	0	0	0
k__Bacteriap__Actinobacteriac__Actinobacteriao__Actinomycetalesf__Kineosporiaceaeg__Kineosporia	0	0.00632287	0.0403497	0.0104045	0.0203961	0.0167412	0	0.0219666	0.00935563	0.0249672	0.0366367	0.0110464	0.0109205	0.00631845	0.0173893	0.0116496	0.0261397	0.0166901	0.0100766	0.00266973	0.00573017	0.00332707	0.00460994	0.000948191	0.00846812	0.00583226	0.00247758	0.015929	0.00137259	0.00314485	0.0119323	0.0177522	0.00226419	0.00232186	0.00281579	0.00304053	0	0.00598874	0.00675831	0.00152567	0.00813855	0.00690417	0.01643	0.00318461
k__Bacteriap__Actinobacteriac__Actinobacteriao__Actinomycetalesf__Microbacteriaceae	0.0117233	0.0139103	0.023057	0.00208091	0.00679871	0.0286992	0.0135071	0.0109833	0.0175418	0.00416121	0.0164865	0.0110464	0	0.0105307	0.0159402	0.0116496	0.00871323	0.00357645	0.00403063	0.0106789	0.0658969	0.0299436	0.0230497	0.0156451	0.0197589	0.0174968	0.0136267	0.0179201	0.0137259	0.00786213	0.0268476	0.0193661	0.0203777	0.00464371	0.0323816	0.0106419	0.0104908	0.00958199	0.0108133	0.00915402	0.00162771	0.00138083	0.00547665	0.00318461
k__Bacteriap__Actinobacteriac__Actinobacteriao__Actinomycetalesf__Microbacteriaceaeg__Agromyces	0.169988	0.131516	0.320876	0.237223	0.412455	0.349174	0.202607	0.205936	0.225705	0.176851	0.393845	0.183646	0.163807	0.157961	0.179689	0.100186	0.21086	0.246775	0.235792	0.19222	1.22053	0.314408	0.382625	0.358416	0.237107	0.456861	0.556216	0.23097	0.193535	0.14938	0.344545	0.377639	0.441516	0.431865	0.404066	0.361823	0.255714	0.329381	0.336564	0.335647	0.104173	0.104943	0.100405	0.0859845
k__Bacteriap__Actinobacteriac__Actinobacteriao__Actinomycetalesf__Microbacteriaceaeg__Clavibacter	0	0	0	0	0	0	0	0	0	0	0	0	0	0	0.00144911	0	0	0	0	0	0	0	0	0.000474095	0	0	0.00123879	0	0	0	0	0	0	0	0	0	0	0	0	0	0	0	0	0
k__Bacteriap__Actinobacteriac__Actinobacteriao__Actinomycetalesf__Microbacteriaceaeg__Curtobacterium	0.00195389	0	0.00192141	0	0	0	0.00337678	0	0	0.0020806	0.00366367	0	0	0	0	0	0	0.0023843	0	0	0	0	0	0	0	0.00194409	0	0	0.00137259	0	0	0.00161384	0	0	0	0.00304053	0.00131136	0	0	0	0	0	0	0
k__Bacteriap__Actinobacteriac__Actinobacteriao__Actinomycetalesf__Microbacteriaceaeg__Frigoribacterium	0	0.00632287	0.0172927	0.00624272	0.00226624	0.0143496	0.00675356	0.00823746	0.00701672	0.0020806	0.0293094	0.00966557	0.00546023	0.014743	0.00579643	0.00465983	0.00871323	0.0250352	0	0	0.034381	0.0166353	0.00576243	0.0142229	0.00846812	0.021385	0.04088	0.0139378	0.0137259	0.00471728	0.0432545	0.0387322	0.0113209	0.00928742	0.00422369	0.0212837	0.00917949	0.00718649	0.0148683	0.00762835	0	0.00138083	0	0
k__Bacteriap__Actinobacteriac__Actinobacteriao__Actinomycetalesf__Microbacteriaceaeg__Leucobacter	0.00390778	0	0	0	0	0	0	0	0	0	0	0	0	0	0	0	0	0.00119215	0	0	0	0	0	0.000474095	0	0	0	0	0	0	0	0	0	0	0.0014079	0	0	0	0	0	0	0	0	0
k__Bacteriap__Actinobacteriac__Actinobacteriao__Actinomycetalesf__Microbacteriaceaeg__Microbacterium	0.0508011	0.0227623	0.032664	0.0187282	0.0453248	0.0621816	0.0101303	0.0247124	0.012864	0.0291284	0.0421323	0.00552318	0.0136506	0.014743	0.0101438	0.0186393	0.0435662	0.0286116	0.0120919	0.0106789	0.0544366	0.0199624	0.0149823	0.0251271	0.0127022	0.0486022	0.0631782	0.0258846	0.0260792	0.0141518	0.0178984	0.0435737	0.0543404	0.0719775	0.137974	0.097297	0.0498315	0.0395257	0.0486598	0.0595011	0.011394	0.0151892	0.0146044	0.00955384
k__Bacteriap__Actinobacteriac__Actinobacteriao__Actinomycetalesf__Microbacteriaceaeg__Mycetocola	0.00195389	0.0126457	0.00384283	0	0	0.0071748	0.00337678	0.00274582	0.00233891	0.0020806	0.00366367	0	0	0.00210615	0.00144911	0	0.00174265	0	0	0	0	0	0	0.00142229	0	0.00388818	0.00867152	0	0.00686295	0.00314485	0	0	0.0203777	0.0116093	0.00985527	0.00152027	0	0.00119775	0.00270332	0.00610268	0	0	0	0
k__Bacteriap__Actinobacteriac__Actinobacteriao__Actinomycetalesf__Microbacteriaceaeg__Rathayibacter	0.00195389	0.00632287	0.00576424	0.00208091	0.00226624	0.0047832	0.00337678	0	0.00584727	0	0.0183184	0.00690398	0.00546023	0	0.00144911	0	0	0.0023843	0	0	0.0658969	0.0266165	0.0253547	0.0293939	0.0112908	0.0622108	0.0495516	0.0457958	0.0123533	0.00471728	0.0298307	0.030663	0.0158493	0.016253	0.0239342	0.0152027	0.018359	0.0251527	0.0378465	0.0106797	0	0	0	0.00159231
k__Bacteriap__Actinobacteriac__Actinobacteriao__Actinomycetalesf__Microbacteriaceaeg__Salinibacterium	0.0566628	0.0606996	0.165242	0.0353754	0.326338	0.155454	0.0675356	0.120816	0.0350836	0.17269	0.197838	0.0400431	0.0614276	0.0315922	0.0362277	0.0605778	0.14464	0.140674	0.0261991	0.029367	0.0859525	0.0482425	0.0472519	0.0658993	0.0663336	0.0777635	0.109013	0.0358402	0.0274518	0.0157243	0.107391	0.0790782	0.0837748	0.0580464	0.1605	0.097297	0.0695018	0.0754581	0.100023	0.134259	0.0130217	0.00966584	0.00182555	0.0127384
k__Bacteriap__Actinobacteriac__Actinobacteriao__Actinomycetalesf__Microbacteriaceaeg__Yonghaparkia	0.00976944	0.00758745	0.0134499	0.00624272	0.0113312	0.0143496	0.00675356	0.0247124	0.00467782	0.00416121	0.0457959	0.00552318	0.00546023	0.0084246	0.00434732	0.00465983	0.0139412	0.0250352	0.00604595	0.00533946	0.0171905	0.00665413	0.0138298	0.0165933	0.00141135	0.0174968	0.0185818	0.00597336	0.00823554	0	0.0119323	0.00968304	0.00226419	0.00928742	0.105592	0	0.00917949	0.00958199	0.0216266	0.00305134	0.00162771	0.00552334	0.00182555	0.00159231
k__Bacteriap__Actinobacteriac__Actinobacteriao__Actinomycetalesf__Micrococcaceae	0.0195389	0.0050583	0.00768566	0	0	0.0095664	0	0.00274582	0.00350836	0	0.00915919	0.0013808	0	0.00210615	0.00289821	0.00232992	0.00174265	0.00357645	0.00201532	0	0.00286508	0.0049906	0.00460994	0.0109042	0.00282271	0.021385	0.0545067	0.00199112	0.00823554	0.0188691	0.00298307	0.00484152	0.142644	0.032506	0.014079	0.0957767	0.0354066	0.0155707	0.0202749	0.0564498	0.00162771	0.00138083	0	0.00159231
k__Bacteriap__Actinobacteriac__Actinobacteriao__Actinomycetalesf__Micrococcaceaeg__Arthrobacter	0.257913	0.287058	0.130656	0.214333	0.194896	0.181762	0.0911731	0.109833	0.209332	0.0624181	0.172193	0.0994173	0.0586975	0.0737152	0.0623116	0.170084	0.054022	0.0345724	0.0967352	0.106789	0.295104	0.209605	0.183245	0.371691	0.231462	0.589059	1.02572	0.113494	0.172946	0.237436	0.205832	0.161384	2.88231	1.04948	0.437855	2.23631	1.5474	0.848006	1.16919	2.30529	0.0813855	0.0966584	0.0985797	0.0827999
k__Bacteriap__Actinobacteriac__Actinobacteriao__Actinomycetalesf__Micrococcaceaeg__Citricoccus	0	0	0	0	0.00226624	0	0	0	0	0	0	0	0	0	0	0	0	0	0	0	0	0	0	0	0	0	0	0	0	0	0	0	0	0	0	0	0.00131136	0.00119775	0	0	0	0	0	0
k__Bacteriap__Actinobacteriac__Actinobacteriao__Actinomycetalesf__Micrococcaceaeg__Kocuria	0	0	0	0	0.00226624	0	0	0	0	0	0	0	0.00136506	0.00210615	0	0	0	0	0	0	0	0	0	0	0	0	0	0	0	0	0	0	0	0	0	0	0.00131136	0	0	0	0	0	0	0
k__Bacteriap__Actinobacteriac__Actinobacteriao__Actinomycetalesf__Micrococcaceaeg__Rothia	0.0156311	0.0126457	0.00960707	0.0166472	0.0226624	0.0167412	0.00675356	0.00549164	0.0140334	0.020806	0.0403004	0.0207119	0.0259361	0.0168492	0.0217366	0.0139795	0.00697058	0.0143058	0.0201532	0.029367	0.0200556	0.0232895	0.0172873	0.00805962	0.00846812	0.0174968	0.0198206	0.0139378	0.0164711	0.00786213	0.0164069	0.0080692	0.0158493	0.0139311	0.0154869	0.0212837	0.0131136	0.00718649	0.00540665	0.00915402	0.0146494	0.0193317	0.0237322	0.0175154
k__Bacteriap__Actinobacteriac__Actinobacteriao__Actinomycetalesf__Micrococcaceaeg__Zhihengliuella	0	0	0	0	0	0	0	0	0	0	0	0	0.00136506	0	0	0	0	0	0	0	0	0	0	0	0.00141135	0	0	0	0	0	0	0	0	0	0	0	0.00131136	0.00119775	0	0	0	0	0	0
k__Bacteriap__Actinobacteriac__Actinobacteriao__Actinomycetalesf__Micromonosporaceae	0.00586166	0.0126457	0.0134499	0.0166472	0.00906495	0.011958	0.00675356	0.00823746	0.0280669	0.010403	0.0311412	0.0234735	0.023206	0.0168492	0.0362277	0.0209692	0.0121985	0.0166901	0.0141072	0.0133486	0.0171905	0.0182989	0.0195923	0.009956	0.0141135	0.0116645	0.0247758	0.0099556	0.00823554	0.00471728	0.0104407	0.0161384	0.0135851	0.0139311	0.00985527	0.0106419	0.0157363	0.0131752	0.0162199	0.013731	0.0244157	0.0234742	0.0237322	0.0238846
k__Bacteriap__Actinobacteriac__Actinobacteriao__Actinomycetalesf__Micromonosporaceaeg__Actinocatenispora	0.00195389	0.0113812	0.00192141	0.00624272	0	0.0023916	0	0	0	0.0020806	0.00549551	0.00552318	0.00409517	0	0.0115929	0	0	0.00119215	0	0	0.0114603	0.0116447	0.0172873	0.00474095	0	0.00194409	0.00123879	0	0.00274518	0	0	0	0	0.00696557	0	0.00304053	0	0.0023955	0.00135166	0.00152567	0.00325542	0.008285	0.0073022	0.0127384
k__Bacteriap__Actinobacteriac__Actinobacteriao__Actinomycetalesf__Micromonosporaceaeg__Actinoplanes	0	0.00252915	0.00576424	0.00208091	0.0113312	0.0167412	0	0	0.0116945	0.0020806	0.00732735	0	0.00136506	0.00631845	0.00289821	0	0.00348529	0.0023843	0.00201532	0.00266973	0.0315159	0.00831767	0.00460994	0.00521505	0.00705676	0.00194409	0.00247758	0.0099556	0.00549036	0.00314485	0.0238646	0.0129107	0	0.00696557	0.0535	0.00760133	0.00524542	0.0107797	0.00946163	0.00457701	0.00813855	0.00966584	0.0292088	0.0191077
k__Bacteriap__Actinobacteriac__Actinobacteriao__Actinomycetalesf__Micromonosporaceaeg__Catellatospora	0.0254005	0.0392018	0.117206	0.0541035	0.0453248	0.0621816	0.0540285	0.0356957	0.0678283	0.0499345	0.0824327	0.0303775	0.0627926	0.0484414	0.094192	0.0256291	0.0348529	0.0357645	0.0302297	0.0160184	0.0974128	0.0682049	0.0714541	0.0180156	0.0437519	0.0330495	0.0445964	0.0935826	0.0645117	0.0377382	0.0522037	0.0823059	0.0181135	0.0185748	0.0183026	0.0364864	0.0275385	0.023955	0.0270332	0.0595011	0.0423205	0.03314	0.036511	0.0270692
k__Bacteriap__Actinobacteriac__Actinobacteriao__Actinomycetalesf__Micromonosporaceaeg__Couchioplanes	0.0449394	0.0316144	0.13642	0.0915598	0.131442	0.138713	0.0438982	0.0466789	0.0479476	0.0769823	0.141051	0.0234735	0.0614276	0.042123	0.08115	0.0209692	0.0784191	0.0512625	0.0564289	0.0480551	0.171905	0.0415883	0.0507094	0.0189638	0.0183476	0.0272172	0.0198206	0.0378313	0.030197	0.0172967	0.0671191	0.0613259	0.0339628	0.0139311	0.02675	0.0182432	0.0301612	0.0299437	0.0270332	0.0244107	0.0602253	0.0441867	0.0821498	0.0652845
k__Bacteriap__Actinobacteriac__Actinobacteriao__Actinomycetalesf__Micromonosporaceaeg__Dactylosporangium	0.0136772	0.0227623	0.0960707	0.0416181	0.095182	0.0550068	0.0405214	0.060408	0.0502865	0.0332896	0.0512914	0.0317583	0.0791733	0.0210615	0.0753536	0.0116496	0.0505367	0.0250352	0.038291	0.0453854	0.275048	0.0815132	0.0622342	0.0180156	0.023993	0.0252731	0.0210594	0.0696892	0.0425503	0.0251588	0.0507122	0.0435737	0.024906	0.0232186	0.0183026	0.0334458	0.0196703	0.00958199	0.012165	0.0167824	0.0227879	0.0372825	0.0438132	0.0286615
k__Bacteriap__Actinobacteriac__Actinobacteriao__Actinomycetalesf__Micromonosporaceaeg__Micromonospora	0.00781555	0.0126457	0.0691709	0.0187282	0.115578	0.0406572	0.0236375	0.0384415	0.0175418	0.0457733	0.0842645	0.0193311	0.0259361	0.0210615	0.0289821	0.00698975	0.0365956	0.00715291	0.0120919	0.00800918	0.0544366	0.0116447	0.0195923	0.0137488	0.0183476	0.0194409	0.00991031	0.0099556	0.0123533	0.00314485	0.00894921	0.00968304	0.0203777	0.00696557	0.0422369	0.0182432	0.00786813	0.0107797	0.00946163	0.00915402	0.0195325	0.024855	0.0182555	0.0270692
k__Bacteriap__Actinobacteriac__Actinobacteriao__Actinomycetalesf__Micromonosporaceaeg__Pilimelia	0.0332161	0.0290852	0.113363	0.0707508	0.0997145	0.0932724	0.0742892	0.0631538	0.0421003	0.0603375	0.0842645	0.0303775	0.0423168	0.0484414	0.0768027	0.027959	0.0749338	0.0321881	0.0564289	0.029367	0.131794	0.0648778	0.0553193	0.0161192	0.0197589	0.0408258	0.0284921	0.0418135	0.0439229	0.0188691	0.0298307	0.0112969	0.0294344	0.0139311	0.0211184	0.0152027	0.0236044	0.0275482	0.0283849	0.0305134	0.0472036	0.0455675	0.0584176	0.0398076
k__Bacteriap__Actinobacteriac__Actinobacteriao__Actinomycetalesf__Micromonosporaceaeg__Verrucosispora	0	0	0.00192141	0	0	0	0	0	0	0	0	0	0	0	0	0	0	0	0	0	0	0	0	0.000474095	0	0	0	0	0	0	0	0	0	0	0	0	0	0	0	0	0.00162771	0	0.00182555	0
k__Bacteriap__Actinobacteriac__Actinobacteriao__Actinomycetalesf__Micromonosporaceaeg__Virgisporangium	0.00195389	0.0189686	0.0441925	0.02289	0.0181299	0.035874	0.0135071	0.0137291	0.0374225	0.031209	0.0201502	0.00966557	0.0491421	0.0231676	0.0695572	0.00931966	0.0226544	0.015498	0.0141072	0.0186881	0.0143254	0.0182989	0.0161348	0.00237048	0.0127022	0.00388818	0.0111491	0.0238934	0.0178437	0.00471728	0.0104407	0.0145246	0.00679256	0.00928742	0.00422369	0.00912159	0.00524542	0.00479099	0.0162199	0.00610268	0.0195325	0.0220933	0.0328599	0.0191077
k__Bacteriap__Actinobacteriac__Actinobacteriao__Actinomycetalesf__Mycobacteriaceaeg__Mycobacterium	0.0390778	0.0708162	0.14987	0.087398	0.190364	0.131538	0.0675356	0.123562	0.114606	0.118594	0.194175	0.0635166	0.0682529	0.101095	0.0724554	0.0512582	0.141154	0.0739134	0.126965	0.0987799	0.120333	0.0765225	0.0875889	0.0355572	0.0522201	0.0719313	0.0792825	0.0657069	0.0617665	0.0267312	0.0507122	0.040346	0.0883032	0.0394715	0.0689869	0.0501687	0.0721245	0.0682716	0.083803	0.114425	0.0716192	0.0718034	0.0821498	0.098723
k__Bacteriap__Actinobacteriac__Actinobacteriao__Actinomycetalesf__Nocardiaceae	0	0	0	0	0	0.0023916	0	0	0	0	0	0	0	0	0	0	0	0	0.00403063	0	0	0	0	0.000474095	0	0	0	0	0	0	0	0	0	0	0	0	0.00262271	0	0.00135166	0	0	0	0	0
k__Bacteriap__Actinobacteriac__Actinobacteriao__Actinomycetalesf__Nocardiaceaeg__Nocardia	0.00586166	0.00758745	0.00960707	0.00832362	0.0113312	0.0071748	0	0.00549164	0.00818618	0.00416121	0.0183184	0.0013808	0.00682529	0.0042123	0.0115929	0.00465983	0.00348529	0.0023843	0.00604595	0	0.0200556	0.00665413	0.00576243	0.00663734	0.00423406	0.00777635	0.0185818	0.0119467	0.00411777	0.0062897	0.01939	0.00161384	0.0203777	0.00696557	0.0154869	0.00912159	0.00262271	0.00598874	0.00270332	0.00305134	0.00976626	0.008285	0.00547665	0.00477692
k__Bacteriap__Actinobacteriac__Actinobacteriao__Actinomycetalesf__Nocardiaceaeg__Rhodococcus	0.0214928	0.0126457	0.00960707	0.00416181	0.0226624	0.011958	0.00337678	0.00823746	0.0187113	0.010403	0.0293094	0.00276159	0	0.00210615	0.00289821	0.00232992	0.00348529	0.00596075	0.00403063	0.00533946	0.00859525	0.0049906	0.0115249	0.0137488	0.0169362	0.0330495	0.0433576	0.0378313	0.0123533	0.011007	0.0462376	0.0371183	0.0158493	0.0116093	0.0549079	0.0364864	0.0157363	0.00718649	0.0270332	0.0305134	0.00651084	0.0041425	0	0
k__Bacteriap__Actinobacteriac__Actinobacteriao__Actinomycetalesf__Nocardioidaceae	0.00390778	0.00126457	0.0134499	0.00832362	0.0158637	0.0095664	0.0101303	0.00274582	0.00350836	0.00624181	0.0128229	0.0013808	0.00136506	0.0042123	0.00289821	0.00232992	0.00871323	0.00715291	0.00604595	0.00266973	0.00573017	0.0049906	0.00460994	0.00379276	0.00705676	0.00194409	0.00743273	0.00199112	0.00274518	0.00157243	0.00447461	0.00484152	0.00905674	0	0.0183026	0.00304053	0.00262271	0.00359324	0.00540665	0.00457701	0.00488313	0.0041425	0.0073022	0.00477692
k__Bacteriap__Actinobacteriac__Actinobacteriao__Actinomycetalesf__Nocardioidaceaeg__Actinopolymorpha	0	0.00126457	0.00192141	0.00416181	0.0135974	0.0023916	0	0.00274582	0	0.0124836	0.00366367	0.00276159	0.00409517	0	0.0144911	0	0	0	0.00403063	0.00266973	0	0.0049906	0.00230497	0.00189638	0	0.00583226	0.00247758	0	0.00823554	0	0.00149154	0	0.00226419	0.00696557	0.00703948	0	0.00524542	0.00119775	0.00135166	0.00457701	0.00651084	0.00690417	0.00912775	0.00477692
k__Bacteriap__Actinobacteriac__Actinobacteriao__Actinomycetalesf__Nocardioidaceaeg__Aeromicrobium	0.128957	0.151749	0.24402	0.141502	0.260617	0.286992	0.178969	0.0823746	0.10759	0.376589	0.344385	0.185027	0.0982841	0.153749	0.163749	0.118826	0.172522	0.182399	0.112858	0.122807	0.214881	0.148054	0.137146	0.181579	0.155249	0.252731	0.236609	0.131414	0.107062	0.105353	0.178984	0.18075	0.242268	0.278623	0.259053	0.202195	0.195392	0.241945	0.274387	0.169349	0.157888	0.158796	0.162474	0.167192
k__Bacteriap__Actinobacteriac__Actinobacteriao__Actinomycetalesf__Nocardioidaceaeg__Friedmanniella	0.00195389	0.00252915	0.0134499	0.0104045	0.00226624	0.011958	0.00337678	0.00549164	0.0140334	0.0166448	0.0164865	0.0013808	0.00819034	0	0.013042	0.0396086	0.00871323	0.00596075	0.00604595	0.0106789	0.00286508	0	0.00576243	0.00284457	0.00846812	0.00972044	0	0.00597336	0.00137259	0.00157243	0.00149154	0.0080692	0.0113209	0.00232186	0.00281579	0	0.00524542	0	0.00405499	0.00305134	0.00813855	0.00138083	0.00182555	0.00636922
k__Bacteriap__Actinobacteriac__Actinobacteriao__Actinomycetalesf__Nocardioidaceaeg__Kribbella	0.0254005	0.0581704	0.0845422	0.149825	0.244754	0.0693564	0.0472749	0.0768829	0.0725061	0.0853047	0.0970874	0.0579934	0.072348	0.0652906	0.0869464	0.0139795	0.054022	0.0453017	0.0665054	0.0640735	0.326619	0.116447	0.0991137	0.064477	0.0818585	0.0311054	0.0656558	0.113494	0.0686295	0.0393106	0.0701022	0.080692	0.0724539	0.0464371	0.0858816	0.074493	0.0695018	0.0431189	0.0675831	0.0625524	0.0797578	0.0800884	0.0492899	0.0939461
k__Bacteriap__Actinobacteriac__Actinobacteriao__Actinomycetalesf__Nocardioidaceaeg__Nocardioides	0.0918327	0.0847265	0.276684	0.131097	0.28328	0.353957	0.10468	0.11807	0.101742	0.195577	0.333394	0.133937	0.122855	0.145324	0.136216	0.083877	0.256169	0.218164	0.126965	0.162853	0.458413	0.144727	0.149823	0.160718	0.0931493	0.1808	0.283683	0.101547	0.14824	0.0597522	0.150645	0.106513	0.176606	0.213611	0.382948	0.244763	0.158674	0.176069	0.220321	0.105271	0.296243	0.296879	0.275658	0.222923
k__Bacteriap__Actinobacteriac__Actinobacteriao__Actinomycetalesf__Nocardioidaceaeg__Pimelobacter	0	0.00126457	0.00384283	0	0.00226624	0.011958	0	0.00549164	0.00116945	0.00416121	0.00366367	0.0013808	0.00546023	0	0.00144911	0	0.0174265	0.0047686	0.00201532	0.00533946	0.00859525	0.00166353	0.00345746	0.0128006	0.00282271	0.0174968	0.0272534	0	0.00823554	0.00157243	0.00596614	0.00161384	0.0181135	0.0255404	0.0506842	0.0182432	0.0118022	0.0155707	0.0162199	0.0106797	0.00162771	0.00276167	0.0036511	0.00318461
k__Bacteriap__Actinobacteriac__Actinobacteriao__Actinomycetalesf__Promicromonosporaceae	0.00195389	0	0.00192141	0	0.00453248	0.0143496	0	0.00274582	0.00116945	0.00416121	0.0164865	0	0.00136506	0	0.00579643	0	0.00697058	0.00119215	0	0.00266973	0	0	0	0	0	0	0.00123879	0	0	0.00157243	0	0.00161384	0	0	0.0014079	0.00152027	0	0	0	0	0.00162771	0	0.00182555	0
k__Bacteriap__Actinobacteriac__Actinobacteriao__Actinomycetalesf__Promicromonosporaceaeg__Cellulosimicrobium	0.0371239	0.0290852	0.132578	0.0645081	0.0226624	0.0382656	0.0607821	0.060408	0.0795229	0.0686599	0.0751053	0.0193311	0.0122855	0.0168492	0.027533	0.0139795	0.0418235	0.0405331	0.0100766	0.0213578	0.547231	0.286128	0.288121	0.108094	0.0875039	0.139974	0.242803	0.0657069	0.0919635	0.0723316	0.210307	0.192047	0.126794	0.0766212	0.170355	0.11554	0.0852381	0.0994131	0.0662314	0.0732321	0.0130217	0.0041425	0.0036511	0.00636922
k__Bacteriap__Actinobacteriac__Actinobacteriao__Actinomycetalesf__Promicromonosporaceaeg__Promicromonospora	0.0156311	0.0126457	0.0461139	0.043699	0.0249286	0.0430488	0.0472749	0.0521706	0.0549643	0.0228866	0.0622825	0.0234735	0.0259361	0.0168492	0.0202875	0.0163094	0.0331103	0.0751055	0.0201532	0.0106789	0.429762	0.118111	0.141756	0.247478	0.0663336	0.194409	0.303503	0.0696892	0.0617665	0.0550349	0.15512	0.127493	0.192456	0.438831	0.470237	0.159628	0.0957289	0.0874356	0.147331	0.0839118	0.0195325	0.0151892	0.00912775	0.00955384
k__Bacteriap__Actinobacteriac__Actinobacteriao__Actinomycetalesf__Propionibacteriaceaeg__Microlunatus	0.115279	0.2213	0.309348	0.380806	0.222091	0.220027	0.216114	0.244378	0.226874	0.187254	0.362704	0.19055	0.397232	0.237995	0.240552	0.111836	0.264882	0.119215	0.346634	0.325707	0.0515715	0.153045	0.141756	0.0554692	0.111497	0.0427699	0.123879	0.19513	0.0960813	0.0864834	0.0730852	0.0984443	0.106417	0.0742994	0.0746185	0.129223	0.167853	0.197628	0.183826	0.213594	0.115567	0.0883734	0.0839753	0.101908
k__Bacteriap__Actinobacteriac__Actinobacteriao__Actinomycetalesf__Propionibacteriaceaeg__Propionibacterium	0.00195389	0	0	0.00208091	0	0	0	0.00274582	0.00116945	0.0020806	0.00183184	0.0013808	0	0	0	0	0	0.00119215	0	0	0	0	0	0	0	0.00194409	0	0	0	0	0	0	0.00226419	0	0	0.00152027	0	0	0.00135166	0	0	0	0	0
k__Bacteriap__Actinobacteriac__Actinobacteriao__Actinomycetalesf__Pseudonocardiaceae	0.00195389	0.00379372	0.00192141	0.00416181	0.0226624	0.0023916	0.00337678	0	0.00116945	0.00624181	0.00366367	0.0013808	0.00136506	0	0.00144911	0.00232992	0	0.0023843	0.00201532	0.00800918	0.00859525	0	0.00460994	0	0.00141135	0.00194409	0.00123879	0	0	0	0	0	0.00226419	0.00232186	0.0014079	0	0	0.00119775	0	0.00152567	0.00325542	0.00552334	0.00182555	0.00318461
k__Bacteriap__Actinobacteriac__Actinobacteriao__Actinomycetalesf__Pseudonocardiaceaeg__Actinomycetospora	0	0.00126457	0.0192141	0.00416181	0.0271949	0.0215244	0.0101303	0.0137291	0.00116945	0.00416121	0.0256457	0.0013808	0.00136506	0	0.00144911	0	0.00522794	0.00834506	0.00201532	0.00266973	0.00573017	0	0.00115249	0.000948191	0	0	0	0.00398224	0	0.00314485	0	0	0.00226419	0	0.0014079	0	0	0	0.00270332	0	0	0.00276167	0.00182555	0
k__Bacteriap__Actinobacteriac__Actinobacteriao__Actinomycetalesf__Pseudonocardiaceaeg__Amycolatopsis	0.00195389	0.00252915	0.0211356	0.00832362	0.0679871	0.0167412	0.00675356	0.0219666	0.0233891	0.0436927	0.0201502	0.00690398	0.0218409	0.00631845	0.0289821	0.00931966	0.0470514	0.023843	0.00806127	0.00266973	0.0573017	0.0266165	0.00921988	0.00900781	0.00987947	0.00194409	0.0148655	0.049778	0.046668	0.00786213	0.01939	0.0129107	0.0203777	0.0255404	0.0464606	0.00608106	0.00786813	0.00119775	0.00675831	0.0122054	0.0211602	0.0193317	0.0219066	0.0175154
k__Bacteriap__Actinobacteriac__Actinobacteriao__Actinomycetalesf__Pseudonocardiaceaeg__Jiangella	0.0136772	0.0392018	0.0691709	0.108207	0.0611884	0.0430488	0.0236375	0.0439331	0.038592	0.0374508	0.0714417	0.0400431	0.0532372	0.042123	0.0739045	0.0256291	0.0156838	0.0321881	0.0544135	0.0480551	0.0257857	0.0482425	0.0334221	0.0132747	0.0155249	0.0116645	0.0359249	0.0418135	0.0219614	0.011007	0.0372884	0.0242076	0.0407553	0.0232186	0.0183026	0.0304053	0.0275385	0.0179662	0.0324399	0.0350904	0.0797578	0.0648992	0.0693709	0.0589153
k__Bacteriap__Actinobacteriac__Actinobacteriao__Actinomycetalesf__Pseudonocardiaceaeg__Pseudonocardia	0.0156311	0.0252915	0.0730137	0.0499417	0.147305	0.160237	0.0337678	0.0576622	0.0549643	0.0790629	0.119069	0.0289967	0.0518722	0.0442291	0.0608625	0.0163094	0.0557647	0.0464939	0.0523982	0.0533946	0.151849	0.0365977	0.0345746	0.0132747	0.0197589	0.00777635	0.0396412	0.0378313	0.030197	0.0235864	0.0253561	0.0242076	0.0294344	0.0208967	0.0366053	0.0258445	0.0393407	0.0419212	0.0419015	0.027462	0.0423205	0.041425	0.0511154	0.057323
k__Bacteriap__Actinobacteriac__Actinobacteriao__Actinomycetalesf__Pseudonocardiaceaeg__Saccharopolyspora	0.00390778	0.00379372	0.00384283	0.00208091	0	0.0023916	0	0	0.00350836	0	0.00732735	0.00414239	0	0	0.00289821	0	0	0.0023843	0.00403063	0	0.00286508	0	0.00115249	0.00189638	0	0.00194409	0.00247758	0.00199112	0.00137259	0.00157243	0.00149154	0.00161384	0	0	0.0014079	0.00152027	0	0.00119775	0.00135166	0.00152567	0.00651084	0	0.00547665	0.00159231
k__Bacteriap__Actinobacteriac__Actinobacteriao__Actinomycetalesf__Sanguibacteraceaeg__Sanguibacter	0	0	0.00192141	0	0	0	0	0	0	0	0	0	0	0	0.00144911	0	0.00174265	0	0	0	0	0.00166353	0.00115249	0.00331867	0	0	0.00247758	0.00597336	0	0	0	0.00322768	0.00679256	0	0.00703948	0.0106419	0	0.0023955	0.00135166	0	0	0.00138083	0	0
k__Bacteriap__Actinobacteriac__Actinobacteriao__Actinomycetalesf__Sporichthyaceaeg__Sporichthya	0.00781555	0	0.00768566	0.00208091	0.0158637	0.0215244	0.00337678	0.00274582	0.00818618	0.0353702	0.00732735	0.0110464	0.0122855	0.014743	0.0101438	0.00931966	0.024397	0.00715291	0	0	0.00859525	0.0049906	0.00460994	0.0118524	0.0112908	0.00583226	0.0111491	0.00199112	0.00960813	0.00157243	0.00745768	0.00645536	0.0113209	0.0139311	0.0239342	0.00608106	0	0.00598874	0.012165	0.00152567	0.00488313	0.00138083	0.00547665	0.00636922
k__Bacteriap__Actinobacteriac__Actinobacteriao__Actinomycetalesf__Streptomycetaceae	0.00390778	0.0050583	0.0172927	0.0145663	0.00906495	0.0167412	0.00675356	0.00549164	0.025728	0.010403	0.0128229	0.00690398	0.0191108	0.0126369	0.0144911	0.0139795	0.0139412	0.0107294	0.0201532	0.0213578	0.0229207	0.0099812	0.00576243	0.00805962	0.00846812	0.0174968	0.00991031	0.0119467	0.0123533	0.00786213	0.0134238	0.0145246	0.00679256	0.0185748	0.00844737	0.00912159	0.00655678	0.00838424	0.00270332	0.00610268	0.00488313	0.0124275	0.0182555	0.00477692
k__Bacteriap__Actinobacteriac__Actinobacteriao__Actinomycetalesf__Streptomycetaceaeg__Kitasatospora	0	0	0.00384283	0	0.00226624	0	0	0	0	0	0	0	0	0	0	0	0	0	0	0	0	0	0	0	0	0	0	0	0	0	0	0	0	0	0	0	0	0	0	0	0	0	0	0
k__Bacteriap__Actinobacteriac__Actinobacteriao__Actinomycetalesf__Streptomycetaceaeg__Streptomyces	0.158265	0.14922	0.293976	0.389129	0.448715	0.339607	0.253259	0.192207	0.410478	0.330816	0.51841	0.167076	0.199298	0.221146	0.307211	0.111836	0.378154	0.211011	0.35268	0.320367	1.25491	0.479098	0.390693	0.313377	0.306264	0.357712	0.42986	0.432073	0.315696	0.188691	0.310239	0.32761	0.303401	0.332025	0.467421	0.223479	0.221619	0.315008	0.210859	0.207491	0.271828	0.240265	0.2501	0.251584
k__Bacteriap__Actinobacteriac__Actinobacteriao__Actinomycetalesf__Streptosporangiaceae	0.00195389	0	0.00576424	0.00208091	0	0.0047832	0	0.00274582	0.00350836	0	0	0.00276159	0.00136506	0.0126369	0.00579643	0.00232992	0.00348529	0.0023843	0.0181378	0.0213578	0	0	0.00115249	0.000948191	0	0.00388818	0	0	0	0	0.00149154	0.00322768	0	0.00464371	0	0	0	0	0	0.00305134	0.00651084	0.00276167	0.0109533	0.00796153
k__Bacteriap__Actinobacteriac__Actinobacteriao__Actinomycetalesf__Streptosporangiaceaeg__Microtetraspora	0	0	0.0115285	0	0.038526	0.011958	0.00337678	0.00274582	0	0.020806	0.00183184	0.00276159	0.00409517	0.0042123	0	0	0.0104559	0.0047686	0	0	0.00286508	0.00332707	0.00230497	0.00189638	0	0.00194409	0	0	0.0137259	0	0	0	0	0	0	0.00152027	0	0.00119775	0	0	0.00162771	0.00138083	0.00182555	0.00318461
k__Bacteriap__Actinobacteriac__Actinobacteriao__Actinomycetalesf__Streptosporangiaceaeg__Nonomuraea	0.00195389	0.00758745	0.0192141	0.0187282	0.00453248	0.0071748	0.00337678	0.00549164	0.025728	0.0249672	0.0128229	0.00276159	0.0095554	0.0084246	0.00579643	0.00465983	0.0156838	0.0023843	0.0161225	0.00800918	0.0630318	0.0199624	0.0184398	0.00663734	0.00705676	0.00972044	0.00743273	0.00398224	0.0123533	0.00314485	0.0134238	0.0080692	0.00905674	0.00696557	0.00703948	0.00760133	0.0118022	0.0131752	0.0108133	0.00915402	0.0260434	0.0138083	0.0292088	0.0286615
k__Bacteriap__Actinobacteriac__Actinobacteriao__Actinomycetalesf__Streptosporangiaceaeg__Sphaerisporangium	0	0.0050583	0.00768566	0.00208091	0.0158637	0.0047832	0	0.00274582	0.00116945	0.00416121	0.00915919	0.00414239	0.00819034	0	0	0.00232992	0	0	0	0.00800918	0.0143254	0.00166353	0.00345746	0.00237048	0	0.00388818	0.00247758	0.00398224	0.00137259	0	0.00149154	0.00322768	0	0.00232186	0	0.00760133	0.00262271	0.00598874	0.00135166	0.00305134	0.00162771	0.0110467	0.00182555	0.00318461
k__Bacteriap__Actinobacteriac__Actinobacteriao__Actinomycetalesf__Streptosporangiaceaeg__Streptosporangium	0.00976944	0	0.00192141	0.00208091	0.0135974	0.0023916	0.00337678	0.00274582	0	0.0124836	0.010991	0.0013808	0.00409517	0.00210615	0.00434732	0.00698975	0.00522794	0.00119215	0	0.00266973	0.00859525	0.00166353	0.00115249	0.00284457	0.00282271	0.00194409	0	0.00398224	0.00411777	0.00471728	0	0	0.00679256	0.00464371	0	0	0.00262271	0.00359324	0.00270332	0.00152567	0.00488313	0.0110467	0.0073022	0.00318461
k__Bacteriap__Actinobacteriac__Actinobacteriao__Actinomycetalesf__Thermomonosporaceae	0	0	0	0.00208091	0	0	0	0	0	0	0	0	0	0.00210615	0	0	0	0	0.00201532	0	0	0	0	0	0.00141135	0	0	0	0	0	0.00149154	0	0	0	0	0.00152027	0	0	0	0	0	0	0	0
k__Bacteriap__Actinobacteriac__Actinobacteriao__Actinomycetalesf__Thermomonosporaceaeg__Actinoallomurus	0	0.00126457	0	0	0.00453248	0.0047832	0	0.00274582	0.00116945	0.00416121	0.00183184	0.0013808	0	0.00210615	0.00579643	0	0	0.00119215	0.00201532	0	0	0	0	0.000948191	0	0	0	0	0	0	0	0	0	0	0	0	0	0	0	0.00152567	0	0.0041425	0	0
k__Bacteriap__Actinobacteriac__Actinobacteriao__Actinomycetalesf__Thermomonosporaceaeg__Actinocorallia	0.00390778	0.00632287	0.0153713	0.0208091	0.0113312	0.0095664	0.00337678	0.00823746	0.012864	0.00416121	0.00915919	0.00552318	0.00273011	0.0084246	0.00289821	0.00931966	0.00348529	0.00357645	0	0	0.0200556	0.0166353	0.0242022	0.0128006	0.00423406	0.00388818	0.023537	0.0278757	0.00960813	0.00157243	0.00745768	0.0129107	0.00452837	0.032506	0.0225263	0.00304053	0.00655678	0.00359324	0.00946163	0.00762835	0.00813855	0.00276167	0.0073022	0.0127384
k__Bacteriap__Actinobacteriac__Actinobacteriao__Actinomycetalesf__Thermomonosporaceaeg__Actinomadura	0.0195389	0.0126457	0.0441925	0.0332945	0.0181299	0.0382656	0.0168839	0.0109833	0.0315753	0.0291284	0.0348049	0.0220927	0.023206	0.0168492	0.0420241	0.00931966	0.0121985	0.0047686	0.0181378	0.0133486	0.0171905	0.0299436	0.0230497	0.00711143	0.0211703	0.021385	0.0222982	0.0238934	0.030197	0.0125794	0.0178984	0.0145246	0.0181135	0.00232186	0.00985527	0.00760133	0.0157363	0.0203617	0.0202749	0.0122054	0.050459	0.041425	0.0565921	0.036623
k__Bacteriap__Actinobacteriac__Actinobacteriao__Actinomycetalesf__Williamsiaceaeg__Williamsia	0	0	0.00384283	0	0	0	0	0	0.00116945	0	0.00366367	0	0.00273011	0.00210615	0.00144911	0	0	0.00119215	0	0	0	0	0.00115249	0	0	0	0.00123879	0	0.00137259	0	0	0	0	0	0.00281579	0	0	0.00119775	0.00135166	0	0	0.00276167	0	0
k__Bacteriap__Actinobacteriac__Actinobacteriao__Bifidobacterialesf__Bifidobacteriaceaeg__Bifidobacterium	0	0.00126457	0.00960707	0.00416181	0.00226624	0.0023916	0.00337678	0.00274582	0.00233891	0.00416121	0.00366367	0.00828478	0	0.0042123	0.00144911	0	0	0.0047686	0.00201532	0.0106789	0.00286508	0.0049906	0	0.00284457	0.00141135	0.00194409	0	0.00796448	0	0	0	0	0.00226419	0.00464371	0	0.00304053	0.00524542	0.00479099	0	0.00152567	0.00162771	0.00276167	0	0.00318461
k__Bacteriap__Actinobacteriac__Nitriliruptoriao__Euzebyalesf__Euzebyaceaeg__Euzebya	0.0136772	0.0050583	0.0134499	0.0104045	0.00226624	0.0047832	0	0.00549164	0.00935563	0.00624181	0.0164865	0.00966557	0.0122855	0.0189553	0.0333295	0.0116496	0.0104559	0.0214587	0.0261991	0.00533946	0.00573017	0.00665413	0.00691491	0.00426686	0.00282271	0.00388818	0.00619394	0.00597336	0.00686295	0.00157243	0.00596614	0.00645536	0.00679256	0.00928742	0.00703948	0.0106419	0.00917949	0.00359324	0.00540665	0.00762835	0.0211602	0.0289975	0.0255577	0.0222923
k__Bacteriap__Actinobacteriac__Rubrobacteriao__Rubrobacteralesf__Rubrobacteraceaeg__Rubrobacter	0.49238	0.561471	0.662888	0.55144	0.271949	0.394614	0.540285	0.560147	0.736756	0.480619	0.566038	0.499848	0.420438	0.861415	0.627463	0.54753	0.745853	0.331418	0.945183	0.798249	0.200556	0.311081	0.265072	0.274501	0.355661	0.287725	0.303503	0.332517	0.377462	0.316058	0.325155	0.343748	0.475479	0.336669	0.277355	0.304053	0.470776	0.517427	0.344674	0.442444	0.424832	0.375587	0.443609	0.3933
k__Bacteriap__Actinobacteriac__Thermoleophiliao__Solirubrobacterales	0.103556	0.108753	0.195984	0.176877	0.0770521	0.0573984	0.168839	0.0713913	0.141504	0.0853047	0.241803	0.214023	0.155617	0.124263	0.326049	0.104846	0.149868	0.168093	0.126965	0.120138	0.0744922	0.0815132	0.103724	0.136065	0.0875039	0.132198	0.120163	0.185174	0.101572	0.0471728	0.0924752	0.0823059	0.156229	0.148599	0.0788421	0.097297	0.115399	0.14373	0.10543	0.135785	0.15626	0.139464	0.158823	0.151269
k__Bacteriap__Actinobacteriac__Thermoleophiliao__Solirubrobacteralesf__Conexibacteraceaeg__Conexibacter	0.17585	0.166924	0.245941	0.362078	0.235689	0.231985	0.297157	0.137291	0.249094	0.218463	0.329731	0.245782	0.286662	0.305392	0.472409	0.202703	0.257912	0.156172	0.310359	0.208239	0.0888176	0.10813	0.122163	0.128954	0.299207	0.165247	0.174669	0.298668	0.207261	0.084911	0.159594	0.179136	0.217362	0.123058	0.126711	0.145945	0.136381	0.158103	0.214914	0.143413	0.506218	0.523336	0.589653	0.484061
k__Bacteriap__Actinobacteriac__Thermoleophiliao__Solirubrobacteralesf__Patulibacteraceaeg__Patulibacter	0	0	0	0	0.00226624	0.0071748	0	0	0	0	0	0.0013808	0	0	0	0	0.00348529	0.00119215	0	0	0	0	0	0.000474095	0	0	0	0	0	0	0	0	0.00226419	0	0	0	0	0	0	0	0.00325542	0	0	0
k__Bacteriap__Actinobacteriac__Thermoleophiliao__Solirubrobacteralesf__Solirubrobacteraceaeg__Solirubrobacter	0.359515	0.418574	0.9511	0.62011	0.602819	0.607467	0.530155	0.428348	0.57888	0.642906	1.02217	0.548176	0.630656	0.690817	1.0535	0.400746	0.665691	0.649722	0.594518	0.509918	0.260723	0.312744	0.278901	0.401559	0.440342	0.328551	0.54259	0.593354	0.369227	0.20756	0.341562	0.351817	0.403025	0.297198	0.302698	0.538174	0.434059	0.421607	0.506873	0.416508	0.686894	0.608948	0.744825	0.721315
k__Bacteriap__Armatimonadetes	0	0	0	0	0	0	0	0	0	0	0	0	0	0	0	0	0	0	0	0	0	0	0	0	0	0	0	0	0	0	0	0	0.00226419	0	0.0014079	0	0	0	0.00405499	0	0	0	0	0
k__Bacteriap__Armatimonadetesc__Armatimonadiao__Armatimonadalesf__Armatimonadaceaeg__Armatimonas	0.0293083	0.0278206	0.0518782	0.0166472	0.147305	0.102839	0.0607821	0.0494248	0.0187113	0.0332896	0.0457959	0.0151888	0.0436818	0.0231676	0.013042	0.0326188	0.0731911	0.0441096	0.00806127	0.00533946	0.106008	0.0715319	0.0749115	0.034609	0.0409292	0.0233291	0.0433576	0.0139378	0.0137259	0.0408831	0.0402715	0.040346	0.0316986	0.0232186	0.0366053	0.0395269	0.0668791	0.0311415	0.0608248	0.0610268	0.0244157	0.0303783	0.036511	0.0398076
k__Bacteriap__Armatimonadetesc__Chthonomonadeteso__Chthonomonadalesf__Chthonomonadaceaeg__Chthonomonas	0.203204	0.45904	0.165242	0.48277	0.047591	0.0502236	0.435605	0.208682	0.497018	0.0686599	0.067778	0.738726	0.339899	0.240101	0.318804	0.426375	0.106301	0.0953721	0.231761	0.288331	0.0859525	0.297773	0.276596	0.416256	0.246987	0.29939	0.353055	0.436055	0.288244	0.275175	0.480274	0.456717	0.339628	0.48759	0.346342	0.448478	0.399963	0.511438	0.266277	0.370738	0.229507	0.185032	0.224543	0.218146
k__Bacteriap__Armatimonadetesc__Fimbriimonadeteso__Fimbriimonadalesf__Fimbriimonadaceaeg__Fimbriimonas	0.052755	0.128987	0.0672495	0.133178	0.106513	0.0765312	0.148578	0.104341	0.156707	0.0540957	0.067778	0.131176	0.12149	0.10952	0.131869	0.181733	0.0487941	0.0524546	0.0604595	0.0507248	0.0802223	0.131419	0.135993	0.195327	0.132667	0.174968	0.167237	0.157298	0.140004	0.11007	0.13573	0.164612	0.12453	0.181105	0.1605	0.17179	0.167853	0.197628	0.209508	0.149516	0.161143	0.136703	0.160648	0.135346
k__Bacteriap__Bacteroidetes	0.130911	0.0885202	0.24402	0.145663	0.1745	0.131538	0.155332	0.142783	0.222196	0.158126	0.188679	0.143603	0.132411	0.10952	0.133318	0.121156	0.153353	0.134713	0.0785973	0.106789	0.292238	0.337697	0.330763	0.176363	0.182065	0.196353	0.320846	0.217032	0.119415	0.128939	0.198374	0.217868	0.391704	0.380784	0.361829	0.269087	0.476022	0.355731	0.262222	0.311237	0.206719	0.158796	0.171602	0.162415
k__Bacteriap__Bacteroidetesc__Bacteroidiao__Bacteroidales	0	0	0	0	0	0.0023916	0	0	0.00116945	0.0020806	0.00183184	0.00276159	0.00409517	0.0042123	0	0.00232992	0	0	0.00201532	0.00266973	0.00286508	0.00166353	0.00230497	0.00142229	0.00141135	0	0.00495516	0	0.00137259	0.00157243	0	0	0	0	0.0014079	0.00152027	0.00393407	0	0	0	0	0	0.0036511	0.00159231
k__Bacteriap__Bacteroidetesc__Bacteroidiao__Bacteroidalesf__Bacteroidaceaeg__Bacteroides	0	0.00379372	0.00768566	0.0104045	0	0.0071748	0.00675356	0.00274582	0.00116945	0.0270478	0.0274776	0.0110464	0.0095554	0.00210615	0	0	0.00174265	0.00715291	0.0201532	0.00533946	0.00573017	0.00166353	0.00691491	0.00142229	0	0.0116645	0.00991031	0.0179201	0.00823554	0.0062897	0.00149154	0.00484152	0.00226419	0.00696557	0.0112632	0.00304053	0.00524542	0.00359324	0.00405499	0.00305134	0.00325542	0.00276167	0.0073022	0.00796153
k__Bacteriap__Bacteroidetesc__Bacteroidiao__Bacteroidalesf__Odoribacteraceaeg__Odoribacter	0	0	0	0	0	0	0	0	0	0	0	0	0	0	0	0	0	0.00119215	0	0	0	0	0	0	0	0	0	0	0	0	0	0	0	0	0	0	0	0	0.00135166	0	0	0	0	0.00159231
k__Bacteriap__Bacteroidetesc__Bacteroidiao__Bacteroidalesf__Paraprevotellaceaeg__Prevotella	0.00781555	0	0.00960707	0.00208091	0	0.0023916	0	0	0.00116945	0	0.00732735	0.00552318	0.00273011	0.0042123	0.00144911	0.00232992	0.00174265	0.0023843	0.0141072	0.00800918	0	0.00166353	0.00230497	0.00284457	0.00141135	0	0.00247758	0.00199112	0.00137259	0.00314485	0	0	0.00226419	0.00464371	0	0.00152027	0.00262271	0.00479099	0.00810997	0	0.00162771	0.00276167	0.00182555	0.00636922
k__Bacteriap__Bacteroidetesc__Bacteroidiao__Bacteroidalesf__Porphyromonadaceae	0.00195389	0.00379372	0.00192141	0	0.00226624	0	0	0	0.00116945	0.00416121	0.00366367	0	0.00409517	0.0042123	0.00144911	0	0.00174265	0	0	0.00533946	0.00286508	0	0.00460994	0.000474095	0.00141135	0.00194409	0.00247758	0.00398224	0	0.00314485	0.00745768	0.00322768	0	0.00232186	0.00281579	0.00152027	0.00262271	0.00119775	0.00135166	0.00305134	0	0.00276167	0	0.00477692
k__Bacteriap__Bacteroidetesc__Bacteroidiao__Bacteroidalesf__Porphyromonadaceaeg__Parabacteroides	0.00390778	0	0.00960707	0.00208091	0.00679871	0	0.00337678	0.00274582	0	0	0	0.0013808	0	0.0042123	0.00579643	0	0.00174265	0	0	0.00266973	0	0.00166353	0	0.000474095	0.00423406	0.00388818	0	0	0.00274518	0.00157243	0.00298307	0	0.00226419	0.00464371	0.0014079	0.00304053	0	0	0.00135166	0.00152567	0	0	0	0
k__Bacteriap__Bacteroidetesc__Bacteroidiao__Bacteroidalesf__Porphyromonadaceaeg__Porphyromonas	0.00390778	0.0050583	0.00384283	0	0	0.0023916	0.00337678	0.00274582	0.00233891	0.00832241	0.010991	0.00276159	0.00682529	0	0.00289821	0.00232992	0.00348529	0.00596075	0.00806127	0.00266973	0.00286508	0.0099812	0.00230497	0.00426686	0	0.00194409	0.00247758	0.00796448	0.00137259	0.00157243	0.00149154	0.00161384	0.00452837	0.00696557	0.0014079	0.00152027	0.00262271	0.0023955	0.00405499	0.00305134	0.00162771	0.0041425	0.0073022	0.00955384
k__Bacteriap__Bacteroidetesc__Bacteroidiao__Bacteroidalesf__Prevotellaceaeg__Prevotella	0.0429855	0.0543767	0.0461139	0.0707508	0.047591	0.0573984	0.0675356	0.0384415	0.0362531	0.0520151	0.08976	0.0718014	0.070983	0.084246	0.0768027	0.0302889	0.0418235	0.0345724	0.100766	0.114798	0.0429762	0.074859	0.0460994	0.0478836	0.0395179	0.0602667	0.0532679	0.0756625	0.030197	0.0314485	0.041763	0.0419598	0.0679256	0.0510808	0.0450527	0.045608	0.0380293	0.0431189	0.0527148	0.0427187	0.0455759	0.06628	0.0602432	0.0605076
k__Bacteriap__Bacteroidetesc__Bacteroidiao__Bacteroidalesf__Rikenellaceaeg__Rikenella	0	0	0	0	0	0	0	0.00274582	0.00116945	0.0020806	0	0.0013808	0	0	0.00144911	0.00232992	0.00174265	0.0023843	0	0	0.00286508	0	0	0	0	0	0.00123879	0	0.00137259	0.00157243	0.00149154	0	0	0	0	0	0.00131136	0	0	0	0	0	0.00182555	0
k__Bacteriap__Bacteroidetesc__Flavobacteriiao__Flavobacterialesf__Cryomorphaceaeg__Fluviicola	0.0273544	0.0126457	0.0211356	0.0312136	0.0271949	0.0310908	0.0135071	0.0109833	0.0140334	0.020806	0.0512914	0.0179503	0.0163807	0.0231676	0.0101438	0.0186393	0.0104559	0.0250352	0.00403063	0.00800918	0.0257857	0.024953	0.038032	0.0630547	0.0112908	0.0233291	0.0198206	0.0179201	0.0123533	0.0062897	0.022373	0.0177522	0.0135851	0.0417934	0.205553	0.0182432	0.00917949	0.0251527	0.0175716	0.013731	0.00162771	0.00138083	0.00182555	0.00636922
k__Bacteriap__Bacteroidetesc__Flavobacteriiao__Flavobacterialesf__Flavobacteriaceae	0.244236	0.202332	0.153713	0.384968	0.131442	0.162629	0.334301	0.0768829	0.279499	0.145642	0.13922	0.204358	0.335804	0.278012	0.163749	0.412395	0.121985	0.178823	0.187424	0.186881	0.0859525	0.146391	0.200532	0.267864	0.433285	0.365489	0.313414	0.161281	0.226477	0.0864834	0.298307	0.26467	0.181135	0.148599	0.412513	0.259965	0.171788	0.342556	0.194639	0.0747578	0.524123	0.537144	0.410749	0.488838
k__Bacteriap__Bacteroidetesc__Flavobacteriiao__Flavobacterialesf__Flavobacteriaceaeg__Capnocytophaga	0	0	0	0	0	0	0	0	0	0	0	0	0	0	0	0	0.00174265	0	0	0	0.00286508	0	0	0	0	0	0	0	0	0	0	0	0	0.00232186	0	0	0	0	0	0	0	0	0	0
k__Bacteriap__Bacteroidetesc__Flavobacteriiao__Flavobacterialesf__Flavobacteriaceaeg__Chryseobacterium	0.328253	0.791623	0.245941	0.0208091	0.226624	0.155454	0.361316	0.815508	0.194129	0.00832241	0.131892	0.0552318	0.0436818	0.905644	0.0159402	0.219012	0.0191691	0.0262273	0.00201532	0.00800918	0.0974128	0.365977	0.466757	0.477414	3.27293	0.165247	0.196967	1.40175	0.314323	0.984339	0.346036	0.337293	0.108681	0.471337	1.02354	0.101858	0.0957289	0.200024	0.125705	0.0717065	0.0341819	0.0220933	0.0292088	0.0175154
k__Bacteriap__Bacteroidetesc__Flavobacteriiao__Flavobacterialesf__Flavobacteriaceaeg__Elizabethkingia	0	0	0	0	0	0	0	0	0	0	0	0	0	0	0	0	0	0	0	0	0	0	0	0	0	0	0	0	0	0.00157243	0	0	0	0	0	0	0	0	0	0	0	0.00138083	0	0.00159231
k__Bacteriap__Bacteroidetesc__Flavobacteriiao__Flavobacterialesf__Flavobacteriaceaeg__Flavobacterium	2.13951	1.41632	0.224805	0.470285	0.618683	0.255901	0.59769	0.343227	1.10747	0.193496	0.4085	0.19055	0.334439	2.01137	0.343438	2.38816	0.315419	0.251544	0.227731	0.282991	0.312294	2.16426	2.12057	1.79967	1.02323	0.744586	0.903077	1.39179	1.03493	1.09913	2.1329	2.16416	0.480007	1.54868	2.09636	0.655234	0.63863	1.10911	1.26245	1.15341	0.0944072	0.0980392	0.0675454	0.0668769
k__Bacteriap__Bacteroidetesc__Flavobacteriiao__Flavobacterialesf__Flavobacteriaceaeg__Gramella	0.00195389	0.00126457	0	0.00208091	0	0	0.0101303	0.00274582	0	0	0.00183184	0.00414239	0.023206	0	0.00144911	0.00465983	0	0.00119215	0	0	0	0	0.00115249	0	0	0	0	0	0	0	0	0	0	0	0	0	0	0	0	0	0	0	0	0
k__Bacteriap__Bacteroidetesc__Flavobacteriiao__Flavobacterialesf__Flavobacteriaceaeg__Salinimicrobium	0.00195389	0	0	0.00208091	0	0	0	0	0	0	0	0.0013808	0.00136506	0	0	0	0	0	0.00403063	0	0	0	0	0.000474095	0	0	0	0.00199112	0.00137259	0	0.00149154	0	0	0	0	0	0	0	0	0	0	0	0	0
k__Bacteriap__Bacteroidetesc__Flavobacteriiao__Flavobacterialesf__Flavobacteriaceaeg__Wautersiella	0	0	0	0	0	0	0	0.00274582	0.00116945	0	0	0	0	0	0	0	0	0.0023843	0	0	0	0	0	0	0	0	0	0	0	0	0	0	0	0	0.0351974	0	0	0	0	0	0	0	0.00547665	0
k__Bacteriap__Bacteroidetesc__Sphingobacteriiao__Sphingobacteriales	1.59047	1.44541	1.97137	2.02888	2.74441	2.46813	2.36037	2.13076	1.96585	1.8559	2.18172	1.73152	2.43253	1.75442	1.66502	2.27866	2.7952	2.70141	2.01532	2.20253	2.54133	1.86815	1.87394	1.36824	1.61882	1.25588	1.44814	1.60882	1.52906	1.21234	2.0449	2.20289	1.24077	1.17718	1.24176	1.5081	1.50281	1.25764	1.29489	1.5455	1.33635	1.23308	1.24685	1.2834
k__Bacteriap__Bacteroidetesc__Sphingobacteriiao__Sphingobacterialesf__Amoebophilaceaeg__Candidatus Amoebophilus	0.00195389	0.00379372	0.00192141	0.00416181	0	0.0023916	0	0.00274582	0.00584727	0.0020806	0.00366367	0.00690398	0.0382216	0.0042123	0.00144911	0.00232992	0.0174265	0.00596075	0.00201532	0	0	0.00166353	0.00115249	0.000474095	0.00141135	0	0.00247758	0.00199112	0.00274518	0	0	0.00161384	0	0.00232186	0.00422369	0.00152027	0	0	0	0	0.00162771	0.00138083	0	0.00159231
k__Bacteriap__Bacteroidetesc__Sphingobacteriiao__Sphingobacterialesf__Chitinophagaceae	1.31497	1.58831	1.23355	1.76669	1.54557	1.22689	2.18478	1.21091	1.76003	0.913385	1.37388	2.40949	2.02028	1.55855	1.35781	2.3206	1.13621	1.34713	2.73478	2.96073	0.805088	1.48387	1.48325	1.84471	1.33937	1.79439	1.62281	1.3679	1.54279	0.828668	1.83608	1.84462	1.51474	1.82266	1.80211	1.91857	1.94605	2.00383	1.79906	1.80029	1.36728	1.3256	1.29797	1.32798
k__Bacteriap__Bacteroidetesc__Sphingobacteriiao__Sphingobacterialesf__Chitinophagaceaeg__Chitinophaga	0.125049	0.213713	0.13642	0.124854	0.867969	0.401789	0.297157	0.258107	0.14969	0.156045	0.243634	0.215404	0.323519	0.212721	0.0927429	0.198043	0.155095	0.174054	0.149133	0.154844	0.487064	0.282801	0.274292	0.193905	0.131256	0.132198	0.230415	0.175219	0.163338	0.0817661	0.228205	0.219482	0.183399	0.246117	0.594132	0.273648	0.246535	0.120973	0.166254	0.213594	0.126961	0.125656	0.0967542	0.0875768
k__Bacteriap__Bacteroidetesc__Sphingobacteriiao__Sphingobacterialesf__Chitinophagaceaeg__Flavisolibacter	1.27003	1.44414	1.06638	1.23606	0.98808	1.08818	1.35071	1.11755	1.55771	0.915465	0.906759	1.27862	1.25585	1.05307	0.8115	1.52377	1.01248	0.962066	1.08021	1.1373	0.882446	1.74006	1.65266	2.17183	1.65411	1.84105	1.8458	1.18472	1.422	0.825524	1.93452	2.08347	1.6121	1.70889	2.23715	2.18614	1.9172	2.30567	2.23159	1.75452	3.2717	3.53079	2.9939	3.06678
k__Bacteriap__Bacteroidetesc__Sphingobacteriiao__Sphingobacterialesf__Chitinophagaceaeg__Niabella	0.365377	0.637345	0.478432	0.489013	1.00168	0.583551	0.655096	0.623301	0.536779	0.590891	0.571533	0.908564	0.640212	0.431761	0.353582	0.815471	0.494911	0.592499	0.532044	0.539285	0.830874	1.08462	1.00612	0.839623	0.549016	0.692095	0.780437	0.418135	0.524329	0.386817	1.02319	1.0732	0.579631	0.787109	0.856	0.647633	0.78419	1.00611	0.760986	0.857426	0.2702	0.288594	0.2501	0.2277
k__Bacteriap__Bacteroidetesc__Sphingobacteriiao__Sphingobacterialesf__Chitinophagaceaeg__Niastella	0.347792	0.373049	0.361226	0.599301	0.258351	0.356349	0.773283	0.398144	0.463104	0.278801	0.366367	0.490183	0.468215	0.513901	0.453571	0.519571	0.360728	0.383873	0.586457	0.595349	1.04003	0.532331	0.548583	0.383543	0.536314	0.347992	0.473217	0.422117	0.362364	0.273602	0.49519	0.468014	0.330571	0.408647	0.35479	0.428715	0.363245	0.348545	0.355487	0.30666	0.320659	0.346589	0.313995	0.3726
k__Bacteriap__Bacteroidetesc__Sphingobacteriiao__Sphingobacterialesf__Chitinophagaceaeg__Segetibacter	0.173896	0.274413	0.274762	0.216414	0.40339	0.320474	0.246505	0.310278	0.375395	0.266317	0.368199	0.223689	0.267551	0.153749	0.0825991	0.682665	0.32936	0.180015	0.161225	0.170863	0.458413	0.678722	0.59814	0.859061	0.42764	0.890392	0.633021	0.215041	0.341775	0.201271	0.750242	0.823059	0.418874	0.652441	0.633553	0.532093	0.681905	0.933046	0.85425	0.834541	0.247412	0.227838	0.202636	0.146492
k__Bacteriap__Bacteroidetesc__Sphingobacteriiao__Sphingobacterialesf__Ekhidnaceae	0.0293083	0.00885202	0.00768566	0.00832362	0.00679871	0.0071748	0.0337678	0.00823746	0.0233891	0.0166448	0.010991	0.0262351	0.0122855	0.0315922	0.0304313	0.0116496	0.0209118	0.0226509	0.0241838	0.0347065	0.00859525	0.0049906	0.00576243	0.0175415	0.00846812	0.00777635	0.00743273	0.0219023	0.0137259	0.0062897	0.00745768	0.0080692	0.0226419	0.0116093	0.00844737	0.0106419	0.0209817	0.0131752	0.0189233	0.0122054	0.0162771	0.008285	0.0200811	0.0175154
k__Bacteriap__Bacteroidetesc__Sphingobacteriiao__Sphingobacterialesf__Ekhidnaceaeg__Fulvivirga	0	0.00126457	0.00384283	0	0	0	0	0	0	0	0.00183184	0	0.00136506	0	0	0	0	0.0047686	0	0	0.00286508	0	0	0.000948191	0.00564541	0	0	0	0.00137259	0	0	0	0	0	0	0	0	0	0	0	0	0.00138083	0.00182555	0
k__Bacteriap__Bacteroidetesc__Sphingobacteriiao__Sphingobacterialesf__Flexibacteraceae	0.423994	0.265561	0.288212	0.45988	0.548429	0.593117	0.411967	0.378923	0.398784	0.605455	0.467119	0.325868	0.47231	0.400168	0.369522	0.724604	0.707514	0.569848	0.465538	0.509918	0.260723	0.379286	0.314628	0.281139	0.262512	0.31883	0.343145	0.382295	0.403541	0.185546	0.383325	0.376025	0.210569	0.232186	0.364645	0.270607	0.313414	0.318601	0.354135	0.23953	0.296243	0.316211	0.248275	0.253177
k__Bacteriap__Bacteroidetesc__Sphingobacteriiao__Sphingobacterialesf__Flexibacteraceaeg__Adhaeribacter	0.291129	0.0619641	0.0768566	0.120693	0.038526	0.0789228	0.0844195	0.0741371	0.356683	0.0603375	0.0806008	0.0759438	0.11057	0.273799	0.22751	0.181733	0.186463	0.0882192	0.149133	0.181542	0.143254	0.27781	0.333068	0.617746	0.340136	0.474357	0.452158	0.234952	0.311578	0.166677	0.250578	0.290491	0.375855	0.445796	0.567382	0.560978	0.50356	0.639598	0.633929	0.326493	1.28426	1.14057	1.09716	1.07958
k__Bacteriap__Bacteroidetesc__Sphingobacteriiao__Sphingobacterialesf__Flexibacteraceaeg__Dyadobacter	0.0918327	0.0897848	0.132578	0.0291327	0.262884	0.11958	0.0405214	0.0878662	0.0491171	0.0478539	0.128229	0.0179503	0.0191108	0.0884583	0.0144911	0.0419385	0.0278823	0.0607997	0.0120919	0.00800918	0.587342	0.173008	0.19477	0.581715	0.162306	0.493798	0.641693	0.127432	0.0933361	0.127367	0.272951	0.287264	0.153965	0.833546	1.21079	0.238682	0.281941	0.366511	0.41496	0.825387	0.00325542	0.008285	0.0073022	0.00318461
k__Bacteriap__Bacteroidetesc__Sphingobacteriiao__Sphingobacterialesf__Flexibacteraceaeg__Emticicia	0.00195389	0.00126457	0.0288212	0.00208091	0.0203961	0.0071748	0	0.00274582	0	0	0.0201502	0.0013808	0.00136506	0	0	0.00931966	0.00348529	0.00119215	0.00201532	0	0.00286508	0.00332707	0.00460994	0.00284457	0.00141135	0.00194409	0.00619394	0	0	0.0172967	0.00447461	0.0080692	0	0.00232186	0.00281579	0	0	0.00119775	0.00135166	0.00152567	0	0	0	0.00159231
k__Bacteriap__Bacteroidetesc__Sphingobacteriiao__Sphingobacterialesf__Flexibacteraceaeg__Hymenobacter	0.017585	0.0316144	0.0672495	0.00208091	0.0113312	0.0573984	0.0270143	0.0329498	0.0654894	0.0353702	0.157538	0.0179503	0.023206	0.0189553	0.0231857	0.0512582	0.0226544	0.087027	0.00201532	0.0106789	0.306564	0.121438	0.112944	0.266442	0.0762131	0.26634	0.198206	0.276766	0.0960813	0.0581798	0.132747	0.162998	0.183399	0.134668	0.121079	0.22956	0.220308	0.306624	0.840734	0.265466	0.283222	0.229218	0.230019	0.213369
k__Bacteriap__Bacteroidetesc__Sphingobacteriiao__Sphingobacterialesf__Flexibacteraceaeg__Pontibacter	0.17585	0.0189686	0.0249784	0.0998835	0.0113312	0.0263076	0.0371446	0.0109833	0.438545	0.00624181	0.0164865	0.0662782	0.0163807	0.0189553	0.0333295	0.055918	0.00871323	0.0178823	0.0584442	0.0507248	0.0773572	0.266165	0.311171	0.487844	0.783301	0.363544	0.192012	0.169245	0.2704	0.138373	0.258036	0.330837	0.255853	0.280945	0.24075	0.264526	0.249157	0.235956	0.217618	0.190709	0.646201	0.708368	0.693709	0.722907
k__Bacteriap__Bacteroidetesc__Sphingobacteriiao__Sphingobacterialesf__Flexibacteraceaeg__Runella	0.23642	0.130251	0.134499	0.189362	0.208494	0.270251	0.368069	0.222411	0.4058	0.143562	0.150211	0.120129	0.150156	0.301179	0.142013	0.216682	0.235257	0.216971	0.237807	0.280321	0.779303	0.507378	0.531296	0.331867	0.454456	0.268284	0.491799	0.306632	0.194908	0.290899	0.748751	0.748822	0.185663	0.304163	0.468829	0.325337	0.368491	0.367709	0.441993	0.169349	0.0911518	0.0966584	0.0876264	0.101908
k__Bacteriap__Bacteroidetesc__Sphingobacteriiao__Sphingobacterialesf__Flexibacteraceaeg__Spirosoma	0.00390778	0.0252915	0.0576424	0.00208091	0.0226624	0.0573984	0.0135071	0.0494248	0.00584727	0.0166448	0.0622825	0.00414239	0.0122855	0.0273799	0.0115929	0.0349487	0.00697058	0.0190744	0.00201532	0	0.00286508	0.00166353	0	0.00331867	0	0.0155527	0.00371637	0.00199112	0.00137259	0.00157243	0.00149154	0.00161384	0.00679256	0.0185748	0.00281579	0.00304053	0.00524542	0	0.00135166	0.0427187	0.00488313	0.00552334	0	0.00159231
k__Bacteriap__Bacteroidetesc__Sphingobacteriiao__Sphingobacterialesf__Rhodmaceaeg__Rhodmus	0	0	0	0	0	0	0	0	0	0	0	0.0013808	0	0	0	0	0	0	0.00201532	0	0	0	0	0	0	0	0	0	0	0	0	0	0	0	0	0	0	0	0	0	0	0	0	0.00159231
k__Bacteriap__Bacteroidetesc__Sphingobacteriiao__Sphingobacterialesf__Saprospiraceae	0.0586166	0.111283	0.0576424	0.129016	0.0929157	0.0884892	0.101303	0.0933579	0.101742	0.0603375	0.133724	0.118748	0.117395	0.0505476	0.0666589	0.170084	0.115015	0.0894113	0.0523982	0.0560643	0.0487064	0.0981485	0.103724	0.219506	0.0945606	0.0777635	0.177147	0.0557513	0.230595	0.0864834	0.119323	0.116197	0.174342	0.116093	0.206961	0.194594	0.220308	0.202419	0.283849	0.117477	0.125334	0.102182	0.113184	0.0891691
k__Bacteriap__Bacteroidetesc__Sphingobacteriiao__Sphingobacterialesf__Saprospiraceaeg__Aureispira	0	0	0	0	0	0	0	0	0.00116945	0	0.00183184	0	0	0	0	0	0	0	0	0	0	0	0	0.000948191	0	0.00194409	0.00371637	0	0	0	0	0	0	0	0	0	0	0	0	0	0	0	0	0
k__Bacteriap__Bacteroidetesc__Sphingobacteriiao__Sphingobacterialesf__Saprospiraceaeg__Haliscomenobacter	0	0	0.132578	0	0	0	0	0.00274582	0	0	0.0366367	0.0013808	0	0.0084246	0.00289821	0.00465983	0	0	0	0	0	0	0	0	0	0	0	0	0	0	0	0	0	0	0.0014079	0	0	0	0	0	0	0	0	0
k__Bacteriap__Bacteroidetesc__Sphingobacteriiao__Sphingobacterialesf__Saprospiraceaeg__Lewinella	0.138726	0.115076	0.0768566	0.226819	0.149572	0.251118	0.111434	0.192207	0.173079	0.153965	0.201502	0.13808	0.23752	0.0863521	0.110132	0.347158	0.383382	0.162133	0.130996	0.104119	0.0200556	0.124765	0.116401	0.210498	0.095972	0.116645	0.105297	0.175219	0.229222	0.10378	0.132747	0.13879	0.226419	0.146277	0.150645	0.217398	0.243912	0.184453	0.186529	0.216645	0.102546	0.0938967	0.0638943	0.0827999
k__Bacteriap__Bacteroidetesc__Sphingobacteriiao__Sphingobacterialesf__Sphingobacteriaceae	0.0410317	0.0404664	0.0499568	0.0769935	0.108779	0.0645732	0.0709124	0.0658997	0.0900479	0.0686599	0.0879282	0.0441855	0.0750781	0.0358045	0.0188384	0.107176	0.0941029	0.0524546	0.0503829	0.0373762	0.0716271	0.0582237	0.080674	0.0815444	0.0804471	0.089428	0.0891928	0.0477869	0.0741198	0.0456004	0.0954583	0.0984443	0.0475479	0.0789431	0.0774343	0.0988172	0.0603223	0.0634807	0.0594731	0.0244107	0.0455759	0.0510909	0.036511	0.0812076
k__Bacteriap__Bacteroidetesc__Sphingobacteriiao__Sphingobacterialesf__Sphingobacteriaceaeg__Olivibacter	0	0	0.00384283	0	0.00226624	0.0023916	0	0.00823746	0.00116945	0	0	0	0	0	0.00144911	0	0	0.00119215	0	0	0	0	0.00115249	0.0109042	0.0141135	0	0.00619394	0.00199112	0.0109807	0.00157243	0.00149154	0.00322768	0	0	0.00703948	0.0106419	0.00262271	0	0.00270332	0.00152567	0.00976626	0.0124275	0.00547665	0.00318461
k__Bacteriap__Bacteroidetesc__Sphingobacteriiao__Sphingobacterialesf__Sphingobacteriaceaeg__Pedobacter	1.32669	3.74061	0.659045	0.220576	0.745592	0.593117	0.631458	1.00222	0.560168	0.203899	1.03499	0.338295	0.446374	1.99242	0.179689	1.03448	0.374669	0.336187	0.0987505	0.106789	0.51858	0.773543	0.840162	0.955776	1.1559	0.594891	1.26233	1.76413	0.851005	0.515756	1.1798	1.13937	0.498121	2.36829	1.53601	0.681079	0.443238	0.5318	0.760986	0.492791	0.17742	0.169843	0.142393	0.151269
k__Bacteriap__Bacteroidetesc__Sphingobacteriiao__Sphingobacterialesf__Sphingobacteriaceaeg__Sphingobacterium	0.146542	0.0467892	0.0268998	0	0.0135974	0.011958	0.0202607	0.0521706	0	0.00416121	0.00183184	0.0110464	0.0095554	0.014743	0.00144911	0.00698975	0	0.00596075	0	0.00533946	0.00573017	0.0099812	0.0161348	0.00521505	0.158072	0.00583226	0.0297309	0.0139378	0.00137259	0.0786213	0.00745768	0.0209799	0.00226419	0.00464371	1.41071	0.0273648	0	0	0.00270332	0.00305134	0.0292988	0.0289975	0.0438132	0.0159231
k__Bacteriap__Chlamydiaec__Chlamydiiao__Chlamydiales	0	0	0.00192141	0	0	0	0	0	0	0	0	0	0	0	0.00144911	0	0.00348529	0	0	0	0	0	0.00345746	0	0	0.00388818	0.00123879	0	0	0	0	0.00322768	0	0.00464371	0.00422369	0.00760133	0	0.0023955	0	0.00152567	0.00162771	0.00138083	0	0.00318461
k__Bacteriap__Chlamydiaec__Chlamydiiao__Chlamydialesf__Parachlamydiaceae	0	0	0	0	0	0	0	0	0.00116945	0	0	0	0	0	0	0.00232992	0	0	0	0	0.00286508	0	0	0	0.00141135	0	0	0	0	0	0.00149154	0	0	0	0.0014079	0	0.00131136	0	0	0.00152567	0	0	0	0
k__Bacteriap__Chlamydiaec__Chlamydiiao__Chlamydialesf__Parachlamydiaceaeg__Candidatus Protochlamydia	0.00586166	0.00126457	0.00192141	0.00416181	0.0135974	0	0	0.00549164	0.00116945	0.0520151	0.0311412	0.00690398	0.00136506	0.00210615	0.00289821	0	0.0104559	0	0	0.00266973	0.00286508	0	0.00115249	0.00142229	0	0.00194409	0.00123879	0	0	0	0	0	0	0	0	0.00152027	0.00131136	0.00479099	0	0	0	0.00138083	0.00182555	0.00636922
k__Bacteriap__Chlamydiaec__Chlamydiiao__Chlamydialesf__Rhabdochlamydiaceaeg__Candidatus Rhabdochlamydia	0.00390778	0.00379372	0.00384283	0	0.00226624	0.0023916	0.00337678	0.0466789	0.00350836	0.0145642	0.0164865	0.00690398	0.00546023	0.0042123	0.0202875	0	0.0174265	0.0226509	0.00403063	0.00266973	0	0.0049906	0.00460994	0.00284457	0.00282271	0	0.00743273	0.0139378	0	0	0	0.00322768	0.0158493	0	0	0	0	0.00119775	0.00135166	0.00305134	0.00162771	0.00276167	0.00182555	0.00477692
k__Bacteriap__Chlamydiaec__Chlamydiiao__Chlamydialesf__Waddliaceaeg__Waddlia	0	0	0	0	0	0	0	0.00549164	0	0.0020806	0.00183184	0.00276159	0	0	0	0.00232992	0.00348529	0	0	0.00266973	0	0	0	0	0	0	0.00123879	0	0	0	0	0	0	0	0	0.00760133	0	0	0.00135166	0	0	0.00138083	0	0
k__Bacteriap__Chlorobic__Ignavibacteriao__Ignavibacterialesf__Ignavibacteriaceaeg__Ignavibacterium	0	0	0	0	0	0	0	0	0	0	0	0	0	0	0	0	0	0	0	0	0	0	0	0	0	0	0	0.00199112	0	0.00314485	0.00745768	0.00484152	0.00452837	0	0	0.0045608	0.00131136	0.00359324	0	0	0	0.00138083	0.00182555	0.00159231
k__Bacteriap__Chloroflexi	0.252052	0.216242	0.405418	0.316298	0.328604	0.296558	0.232998	0.23614	0.362531	0.307929	0.377358	0.394908	0.270281	0.282224	0.394157	0.370457	0.38861	0.308767	0.312374	0.301679	0.260723	0.231231	0.195923	0.324281	0.272391	0.252731	0.313414	0.348446	0.411777	0.187119	0.241629	0.227551	0.344156	0.232186	0.223855	0.23108	0.267516	0.354533	0.331157	0.297506	0.276711	0.24855	0.261054	0.246807
k__Bacteriap__Chloroflexic__Anaerolineae	0.052755	0.0821973	0.14987	0.168553	0.0566559	0.0980556	0.101303	0.0878662	0.0970647	0.0686599	0.102583	0.0773246	0.146061	0.10952	0.105785	0.125815	0.0993308	0.11087	0.0947199	0.10145	0.0458413	0.0715319	0.0622342	0.0530987	0.0663336	0.0505463	0.0656558	0.101547	0.0741198	0.0440279	0.041763	0.0484152	0.0475479	0.0208967	0.0281579	0.0334458	0.0681905	0.0467122	0.0500115	0.0579754	0.0358096	0.0276167	0.0401621	0.0382153
k__Bacteriap__Chloroflexic__Anaerolineaeo__Anaerolinealesf__Anaerolinaceae	0.214928	0.35661	0.399654	0.536874	0.274215	0.322866	0.520024	0.255361	0.387089	0.422362	0.265616	0.347961	0.547388	0.296967	0.3246	0.412395	0.338073	0.336187	0.239823	0.218918	0.191961	0.309417	0.318086	0.31717	0.254044	0.155527	0.384025	0.481851	0.256674	0.251588	0.393765	0.31954	0.434724	0.283266	0.188658	0.372465	0.427502	0.288657	0.335212	0.402777	0.17091	0.153273	0.153346	0.170377
k__Bacteriap__Chloroflexic__Anaerolineaeo__Anaerolinealesf__Anaerolinaceaeg__Anaerolinea	0.00390778	0.00252915	0.00192141	0.00416181	0	0	0	0.00549164	0.00935563	0	0.00366367	0.0013808	0.00273011	0.0105307	0.00434732	0	0	0	0.00403063	0	0.00286508	0.0049906	0.00460994	0	0.00282271	0	0.00619394	0.0219023	0.00411777	0.00786213	0.0238646	0.0209799	0.0203777	0.00464371	0.00281579	0.0121621	0.00262271	0.00359324	0.00540665	0.00457701	0.011394	0.0124275	0.0109533	0.0111461
k__Bacteriap__Chloroflexic__Anaerolineaeo__Anaerolinealesf__Anaerolinaceaeg__Bellilinea	0.017585	0.0189686	0.032664	0.0395372	0.0113312	0.0191328	0.0574053	0.0137291	0.0222196	0.0270478	0.0293094	0.0179503	0.0327614	0.0168492	0.0173893	0.0372787	0.0209118	0.0178823	0.0100766	0.0133486	0.00859525	0.0199624	0.0253547	0.0175415	0.0254044	0.00194409	0.0284921	0.0258846	0.0178437	0.0157243	0.0328138	0.0338906	0.0113209	0.016253	0.014079	0.0304053	0.022293	0.0203617	0.0202749	0.018308	0.0227879	0.0276167	0.0237322	0.0270692
k__Bacteriap__Chloroflexic__Anaerolineaeo__Anaerolinealesf__Anaerolinaceaeg__Longilinea	0.187573	0.245327	0.293976	0.34543	0.0929157	0.176978	0.357939	0.197699	0.261958	0.128997	0.174025	0.244401	0.35355	0.250632	0.270983	0.305219	0.142897	0.162133	0.181378	0.168193	0.0916827	0.241212	0.23165	0.18869	0.259689	0.0816517	0.267578	0.40818	0.260792	0.15567	0.363935	0.28565	0.323778	0.192714	0.147829	0.360303	0.304234	0.148521	0.209508	0.33107	0.196953	0.193317	0.153346	0.205407
k__Bacteriap__Chloroflexic__Anaerolineaeo__Caldilinealesf__Caldilineaceaeg__Caldilinea	0.0840172	0.153013	0.359304	0.233061	0.308208	0.157846	0.192477	0.192207	0.178926	0.305849	0.344385	0.131176	0.307138	0.16428	0.185486	0.177074	0.299735	0.147827	0.137042	0.109459	0.106008	0.096485	0.0933513	0.0763294	0.108674	0.0466581	0.135028	0.183183	0.102944	0.0990628	0.102916	0.0936027	0.135851	0.0975179	0.0633553	0.110979	0.119333	0.101809	0.114891	0.149516	0.112312	0.109086	0.0949286	0.117831
k__Bacteriap__Chloroflexic__Chloroflexi	0.0214928	0.0151749	0.0922279	0.0416181	0.086117	0.0645732	0.030391	0.060408	0.0666589	0.0561763	0.0457959	0.0289967	0.0764432	0.0336984	0.0507188	0.0232992	0.0313676	0.0333802	0.0221685	0.0240276	0.0916827	0.0532331	0.0460994	0.0123265	0.0310498	0.0155527	0.0297309	0.0876093	0.0343147	0.0424555	0.0626445	0.0484152	0.0475479	0.0139311	0.0281579	0.0608106	0.0209817	0.00479099	0.0243299	0.0305134	0.0211602	0.01657	0.0292088	0.0429923
k__Bacteriap__Chloroflexic__Chloroflexio__Chloroflexales	0.0117233	0.0366727	0.0461139	0.0478608	0.0498572	0.0215244	0.0371446	0.0192207	0.0268974	0.0249672	0.0494596	0.0193311	0.0641577	0.0336984	0.0391259	0.0163094	0.0209118	0.0202666	0.0241838	0.00800918	0.0171905	0.0166353	0.0184398	0.0132747	0.0155249	0.00583226	0.0111491	0.0438046	0.0164711	0.0141518	0.01939	0.0258214	0.0113209	0.0185748	0.00985527	0.0182432	0.0288498	0.00598874	0.0256816	0.0167824	0.0211602	0.0193317	0.01643	0.0191077
k__Bacteriap__Chloroflexic__Chloroflexio__Chloroflexalesf__Chloroflexaceaeg__Chloroflexus	0	0	0	0.00208091	0	0	0.00337678	0	0.00233891	0	0	0.00276159	0	0	0	0.00232992	0	0	0	0	0	0.00166353	0	0	0	0	0	0.00398224	0	0	0	0	0	0	0	0	0	0	0	0	0.00162771	0	0	0
k__Bacteriap__Chloroflexic__Chloroflexio__Chloroflexalesf__Oscillochloridaceaeg__Oscillochloris	0.0449394	0.0429955	0.0806994	0.0707508	0.0725196	0.0573984	0.0506517	0.0521706	0.0608116	0.0520151	0.0659461	0.0345199	0.072348	0.0463353	0.0449223	0.0419385	0.0609926	0.0417253	0.0282144	0.0240276	0.126064	0.0349342	0.0714541	0.039824	0.0423406	0.0311054	0.064417	0.0716803	0.0411777	0.0503176	0.0536953	0.0613259	0.0407553	0.0441153	0.0619474	0.0486485	0.0393407	0.0419212	0.0743414	0.0549241	0.0537144	0.057995	0.0821498	0.0796153
k__Bacteriap__Chloroflexic__Chloroflexio__Roseiflexales	0	0.0050583	0.00384283	0	0.00453248	0.0023916	0	0.00274582	0	0.0020806	0	0	0.00546023	0	0.00144911	0	0.00174265	0	0.00201532	0	0	0.00166353	0	0	0.00141135	0	0	0.00398224	0	0	0	0	0	0	0	0	0	0	0	0	0	0	0	0
k__Bacteriap__Chloroflexic__Chloroflexio__Roseiflexalesf__Kouleothrixaceaeg__Kouleothrix	0.156311	0.502036	1.09136	0.796987	0.709332	0.849018	0.580806	0.609572	0.49234	0.782307	0.758381	0.414239	0.797193	0.248526	0.353582	0.435694	0.482713	0.350492	0.231761	0.277652	0.727731	0.424201	0.490959	0.153133	0.36554	0.200241	0.309697	0.555522	0.251184	0.290899	0.441495	0.422826	0.41661	0.155564	0.154869	0.378546	0.27145	0.155707	0.275739	0.424136	0.183931	0.207125	0.213589	0.261138
k__Bacteriap__Chloroflexic__Ktedonobacteriao__Thermogemmatisporalesf__Thermogemmatisporaceaeg__Thermogemmatispora	0.00976944	0.0606996	0.0518782	0.112369	0.0203961	0.0023916	0.0270143	0.0384415	0.0842007	0.0291284	0.0348049	0.0787054	0.0627926	0.0610783	0.0594134	0.027959	0.0348529	0.0226509	0.0785973	0.0667432	0.00573017	0.0415883	0.0553193	0.0165933	0.0395179	0.0311054	0.0619394	0.0258846	0.0150985	0.062897	0.041763	0.0419598	0.0588688	0.0371497	0.0225263	0.0729727	0.0655678	0.0694694	0.0256816	0.0884888	0.0211602	0.0234742	0.0383366	0.036623
k__Bacteriap__Chloroflexic__Thermobaculao__Thermobaculalesf__Thermobaculaceaeg__Thermobaculum	0.0293083	0.0278206	0.0903065	0.0645081	0.047591	0.071748	0.0371446	0.0439331	0.0432698	0.0436927	0.117238	0.0400431	0.0586975	0.0463353	0.0594134	0.0535881	0.0557647	0.0429174	0.0503829	0.0720827	0.0401112	0.0199624	0.0276596	0.0227566	0.0155249	0.0369377	0.0359249	0.0637158	0.023334	0.0298761	0.0253561	0.0387322	0.0543404	0.0185748	0.0239342	0.0349661	0.0367179	0.0491077	0.0432532	0.027462	0.0813855	0.0773267	0.0766731	0.0875768
k__Bacteriap__Cyanobacteria	0.0156311	0.0164395	0.0941493	0.02289	0.0135974	0.0191328	0.00675356	0.0247124	0.0304058	0.0291284	0.0421323	0.00828478	0.0122855	0.014743	0.0231857	0.00698975	0.024397	0.0107294	0.0302297	0.0266973	0.0544366	0.0182989	0.0126773	0.00758553	0.0112908	0.00583226	0.0198206	0.0099556	0.0137259	0.022014	0.0313222	0.0258214	0.0339628	0.0139311	0.0197105	0.0121621	0.0249157	0.0203617	0.0513632	0.0335647	0.011394	0.0207125	0.0073022	0.00477692
k__Bacteriap__Cyanobacteriac__Nostocophycideae	0.0273544	0.0101166	0.0537996	0.0582654	0.0113312	0.0334824	0.0236375	0.0439331	0.121623	0.0416121	0.137388	0.0262351	0.0150156	0.0168492	0.0420241	0.0722274	0.0453088	0.0107294	0.0302297	0.0213578	0.744922	0.239549	0.207447	0.0948191	0.0423406	0.143863	0.137506	0.0816359	0.076865	0.0408831	0.0894921	0.0919889	0.129059	0.181105	1.25021	0.200675	0.018359	0.033537	0.0270332	0.0381417	0.0260434	0.008285	0.0146044	0.00955384
k__Bacteriap__Cyanobacteriac__Nostocophycideaeo__Nostocales	0	0.00126457	0.00384283	0.00416181	0.00226624	0.011958	0	0.00274582	0.00350836	0.00416121	0.00732735	0.00414239	0.00136506	0	0.00144911	0.00232992	0	0	0.00403063	0.00266973	0.00286508	0	0.00115249	0.00284457	0	0	0.00123879	0	0	0.00314485	0.00149154	0	0	0.00696557	0.0014079	0.00304053	0.00131136	0.00359324	0	0.00152567	0	0.00276167	0.00182555	0
k__Bacteriap__Cyanobacteriac__Nostocophycideaeo__Nostocalesf__Nostocaceae	0	0.00126457	0.00960707	0	0	0	0	0.00549164	0	0.00416121	0.00549551	0	0.00136506	0.00210615	0	0.00465983	0.00348529	0.00596075	0.00604595	0	0.00286508	0	0	0	0	0	0.00123879	0.00199112	0	0	0.00149154	0	0	0	0	0	0	0.00119775	0	0	0.00162771	0	0	0
k__Bacteriap__Cyanobacteriac__Nostocophycideaeo__Nostocalesf__Nostocaceaeg__Anabaena	0	0	0.00384283	0	0	0	0	0.00274582	0	0	0	0	0	0.00210615	0.00144911	0	0.00522794	0	0.00201532	0	0	0	0	0	0	0	0	0	0	0	0	0	0	0	0.00281579	0	0.00131136	0	0	0	0	0	0	0
k__Bacteriap__Cyanobacteriac__Nostocophycideaeo__Nostocalesf__Nostocaceaeg__Aphanizomenon	0	0	0	0	0	0	0	0.00274582	0	0	0.00366367	0	0.00136506	0	0	0	0.00697058	0.00119215	0.00201532	0	0	0	0	0	0	0	0	0	0	0	0	0	0	0	0	0	0	0	0	0	0	0	0	0
k__Bacteriap__Cyanobacteriac__Nostocophycideaeo__Nostocalesf__Nostocaceaeg__Nodularia	0	0	0	0	0	0	0	0	0	0	0	0	0	0	0	0	0.00174265	0	0	0	0	0	0	0	0	0	0.00247758	0	0	0	0	0	0	0.00232186	0	0	0	0	0	0	0	0	0	0
k__Bacteriap__Cyanobacteriac__Nostocophycideaeo__Nostocalesf__Nostocaceaeg__Nostoc	0.00195389	0.0252915	0.0153713	0.0249709	0.0113312	0.0047832	0	0.0439331	0.0105251	0.0145642	0.0439641	0.0013808	0.0122855	0.0210615	0.00579643	0.00232992	0.0975882	0.00834506	0.0201532	0.0266973	0	0.00166353	0.00691491	0.000948191	0	0	0.00495516	0.00398224	0.00137259	0.00471728	0	0.00161384	0.00679256	0	0.00422369	0.00608106	0.00917949	0.0023955	0.00135166	0.00305134	0.00325542	0.00138083	0	0
k__Bacteriap__Cyanobacteriac__Nostocophycideaeo__Stigonematalesf__Rivulariaceaeg__Calothrix	0.0136772	0.00252915	0.00384283	0.00208091	0	0.0095664	0	0	0	0.00832241	0	0	0	0	0	0.00232992	0.00174265	0.00119215	0	0.00266973	0	0	0	0.000474095	0.00141135	0	0	0	0	0	0.00149154	0	0	0	0	0	0	0	0	0	0	0	0	0
k__Bacteriap__Cyanobacteriac__Oscillatoriophycideae	0	0.00379372	0.0403497	0.00416181	0.00226624	0.0071748	0.00337678	0.00274582	0	0.0145642	0.0293094	0.0013808	0.00273011	0	0.00144911	0	0.0191691	0	0.00201532	0	0.00286508	0.00166353	0.00230497	0	0	0.00194409	0.00123879	0	0	0	0	0	0	0	0	0	0.00131136	0.0023955	0.00135166	0	0	0.00276167	0	0
k__Bacteriap__Cyanobacteriac__Oscillatoriophycideaeo__Chroococcales	0.0293083	0.0126457	0.0499568	0.0249709	0.00453248	0.0071748	0.0202607	0.0164749	0.166062	0.0353702	0.0146547	0.00414239	0.0136506	0.0189553	0.0217366	0.0163094	0.0278823	0.00357645	0.0261991	0.0320367	0.100278	0.0914944	0.0633867	0.0493059	0.0578655	0.0622108	0.201923	0.0716803	0.0713746	0.0676143	0.0357969	0.0290491	0.0543404	0.048759	0.0351974	0.0760133	0.0826154	0.0778536	0.178419	0.0457701	0.0537144	0.041425	0.0821498	0.0493615
k__Bacteriap__Cyanobacteriac__Oscillatoriophycideaeo__Chroococcalesf__Gomphosphaeriaceaeg__Snowella	0	0	0.00192141	0	0.00226624	0	0.00337678	0	0	0	0	0	0.00136506	0	0.00144911	0	0	0	0	0	0	0	0	0	0	0	0	0	0	0	0	0	0	0	0	0	0	0	0	0	0	0	0	0
k__Bacteriap__Cyanobacteriac__Oscillatoriophycideaeo__Chroococcalesf__Phormidiaceaeg__Microcoleus	0	0	0	0	0	0	0	0	0	0	0	0	0	0	0	0	0	0	0	0	0.0487064	0.0049906	0.00576243	0.00284457	0	0	0	0	0	0	0.00894921	0.00968304	0.0113209	0.00696557	0.00422369	0	0.0104908	0.0119775	0.00946163	0.00457701	0	0.00138083	0	0.00159231
k__Bacteriap__Cyanobacteriac__Oscillatoriophycideaeo__Chroococcalesf__Xenococcaceaeg__Chroococcidiopsis	0	0	0	0	0	0	0	0	0	0	0	0	0	0	0	0.00232992	0	0.00119215	0	0	0.00286508	0	0	0	0	0	0	0	0	0	0	0	0	0	0	0	0	0	0	0	0	0	0	0
k__Bacteriap__Cyanobacteriac__Synechococcophycideae	0	0	0	0	0	0	0	0	0	0	0	0	0	0	0	0	0	0	0	0	0.00573017	0	0	0.000474095	0.00141135	0.00388818	0	0	0	0	0	0	0	0	0.0014079	0	0	0.00119775	0.00135166	0	0	0	0.00182555	0.00159231
k__Bacteriap__Cyanobacteriac__Synechococcophycideaeo__Pseudanabaenalesf__Pseudanabaenaceaeg__Leptolyngbya	0	0	0.00192141	0	0	0	0	0	0	0.0020806	0	0	0	0	0	0	0	0.00357645	0	0.00266973	0	0	0	0	0	0	0	0	0	0	0	0	0	0	0	0	0	0	0	0	0.00162771	0.00138083	0	0
k__Bacteriap__Fibrobacteresc__Fibrobacteriao__Fibrobacteralesf__Fibrobacteraceaeg__Fibrobacter	0.0293083	0.017704	0.0979921	0.120693	0.0770521	0.0789228	0.0270143	0.060408	0.0947258	0.0749017	0.0641143	0.0248543	0.0436818	0.0168492	0.040575	0.0512582	0.0470514	0.0500703	0.0181378	0.0186881	0.0601667	0.10813	0.0656917	0.0521505	0.0733904	0.0563786	0.0619394	0.101547	0.0398051	0.0298761	0.14617	0.12588	0.0498121	0.0441153	0.0858816	0.0988172	0.0563883	0.028746	0.0581215	0.0533984	0.0423205	0.0566142	0.0565921	0.0525461
k__Bacteriap__Firmicutes	0.138726	0.218771	0.195984	0.193524	0.0929157	0.0741396	0.229621	0.123562	0.125132	0.13732	0.137388	0.218166	0.223869	0.204297	0.247797	0.193383	0.125471	0.153787	0.179363	0.19756	0.0573017	0.106466	0.108334	0.123265	0.122788	0.139974	0.130073	0.115485	0.141377	0.0660419	0.101424	0.0823059	0.142644	0.113771	0.0999606	0.136824	0.133758	0.144928	0.158144	0.0717065	0.239273	0.226457	0.255577	0.222923
k__Bacteriap__Firmicutesc__Bacilli	0	0	0	0	0.00453248	0	0	0	0	0	0	0	0	0	0	0	0	0	0	0	0	0	0	0.000474095	0	0	0	0	0	0	0	0	0.00226419	0	0	0.00152027	0	0.00359324	0	0	0	0	0	0
k__Bacteriap__Firmicutesc__Bacillio__Bacillales	0.00586166	0.00379372	0.00768566	0.00416181	0.0113312	0.0047832	0	0.00274582	0.0140334	0.0020806	0.00732735	0.00690398	0.00273011	0.00631845	0.0101438	0.00465983	0.00174265	0.00357645	0.0100766	0.0133486	0.00286508	0.0049906	0.00576243	0.00900781	0.00423406	0.021385	0.00371637	0.00199112	0.00549036	0.00157243	0.0104407	0	0.00905674	0.00696557	0	0.00304053	0.00524542	0.00958199	0.00675831	0.00305134	0.00488313	0.00276167	0.00912775	0.00477692
k__Bacteriap__Firmicutesc__Bacillio__Bacillalesf__Alicyclobacillaceaeg__Alicyclobacillus	0.00976944	0.00885202	0.023057	0.02289	0.0181299	0.0215244	0.0202607	0.00549164	0.0268974	0.0187254	0.0439641	0.0193311	0.0109205	0.0084246	0.0144911	0.0163094	0.00174265	0.00715291	0.0100766	0.0186881	0.0315159	0.00831767	0.0126773	0.0104301	0.00846812	0.0330495	0.00619394	0	0.00823554	0.00314485	0.0178984	0.00968304	0.00905674	0.00464371	0.00422369	0.00608106	0.0104908	0.0275482	0.00810997	0.0152567	0.00651084	0.00966584	0.0109533	0.0127384
k__Bacteriap__Firmicutesc__Bacillio__Bacillalesf__Bacillaceae	0.0117233	0.0050583	0.00768566	0.00624272	0.00453248	0.0071748	0.00675356	0.00274582	0.0116945	0	0.0183184	0.00414239	0.00409517	0.00631845	0.0144911	0.0139795	0.00348529	0.0023843	0.00604595	0.00266973	0.00859525	0.00166353	0.00115249	0.00379276	0.00282271	0.00777635	0	0.00199112	0.00137259	0	0.00298307	0	0.00226419	0	0	0.00608106	0.00524542	0.0131752	0.00540665	0.00152567	0	0.00276167	0	0
k__Bacteriap__Firmicutesc__Bacillio__Bacillalesf__Bacillaceaeg__Anoxybacillus	0	0	0	0.00208091	0.00226624	0	0	0.00274582	0	0	0.00183184	0	0	0	0	0	0	0	0	0	0	0.00332707	0	0	0	0	0.00247758	0	0.00137259	0	0	0	0	0	0	0.00152027	0	0	0	0	0	0	0	0
k__Bacteriap__Firmicutesc__Bacillio__Bacillalesf__Bacillaceaeg__Bacillus	2.12583	2.76815	3.38361	4.0432	2.94158	2.49683	2.41778	2.67992	3.96211	2.4135	4.11797	2.27693	1.68039	1.89553	3.01269	1.77773	1.84023	2.36761	3.51874	3.49467	3.52405	2.63005	2.50896	2.90336	2.28921	5.38318	4.37664	1.53316	1.91064	2.12906	2.10456	2.01246	5.93896	4.06325	2.75384	3.38563	4.24223	6.172	3.0534	3.23747	1.16381	1.06738	1.31075	1.31365
k__Bacteriap__Firmicutesc__Bacillio__Bacillalesf__Bacillaceaeg__Geobacillus	0.0156311	0.0164395	0.0268998	0.0270518	0.0113312	0.0143496	0.030391	0.0274582	0.012864	0.0124836	0.0256457	0.0110464	0.0122855	0.0084246	0.0159402	0.0256291	0.00522794	0.0047686	0.00403063	0.0133486	0.00573017	0.00831767	0.00345746	0.0118524	0	0.0174968	0.00991031	0.00796448	0.00411777	0.00314485	0.00149154	0	0.00226419	0	0	0.00304053	0.00524542	0.00838424	0.00540665	0	0.00976626	0.00552334	0.00547665	0.00477692
k__Bacteriap__Firmicutesc__Bacillio__Bacillalesf__Bacillaceaeg__Marinibacillus	0	0	0	0	0	0	0	0	0	0.0020806	0.00183184	0	0	0	0.00144911	0	0	0	0	0	0	0	0	0	0	0	0	0	0	0	0	0	0	0	0	0	0	0	0	0	0	0	0	0
k__Bacteriap__Firmicutesc__Bacillio__Bacillalesf__Bacillaceaeg__Terribacillus	0.00195389	0.00126457	0	0	0.00226624	0.0023916	0.00337678	0.00274582	0.00350836	0	0.010991	0.0013808	0.00136506	0.0042123	0.00724554	0.00232992	0.00348529	0	0.00604595	0.00266973	0	0	0.00230497	0.00142229	0.00141135	0	0	0	0	0.00157243	0.00149154	0.00161384	0	0	0.00281579	0.00152027	0	0.00359324	0.00540665	0.00305134	0.00162771	0.00276167	0	0
k__Bacteriap__Firmicutesc__Bacillio__Bacillalesf__Bacillaceaeg__Virgibacillus	0.00195389	0.00252915	0.00576424	0.00208091	0.00226624	0.0023916	0.00337678	0	0.00233891	0.0020806	0.00366367	0	0.00136506	0.00210615	0.00289821	0	0.00174265	0.0023843	0.00403063	0.00266973	0	0.00332707	0	0.00189638	0	0.00777635	0.00247758	0.00597336	0	0.00157243	0.00149154	0	0.00452837	0.00464371	0	0.0045608	0	0.00598874	0.00270332	0	0.00162771	0	0	0
k__Bacteriap__Firmicutesc__Bacillio__Bacillalesf__Paenibacillaceae	0.00586166	0.0050583	0.00576424	0	0.00226624	0.0095664	0.00337678	0	0.00116945	0.00416121	0.010991	0.00414239	0	0	0.00579643	0	0.00871323	0	0	0.00266973	0	0	0.00115249	0.000474095	0	0.00194409	0	0	0	0	0	0	0	0	0	0	0	0	0	0.00152567	0	0	0	0
k__Bacteriap__Firmicutesc__Bacillio__Bacillalesf__Paenibacillaceaeg__Ammoniphilus	0.0254005	0.0265561	0.0480354	0.0603463	0.0271949	0.0334824	0.0270143	0.0274582	0.0304058	0.0166448	0.0842645	0.0331391	0.0163807	0.0252738	0.040575	0.0186393	0.0278823	0.0298038	0.0463523	0.0614037	0.0458413	0.0116447	0.0195923	0.0355572	0.0169362	0.0855399	0.0272534	0.00796448	0.0247066	0.0267312	0.00596614	0.0129107	0.0407553	0.0232186	0.02675	0.0212837	0.022293	0.0754581	0.0459565	0.0381417	0.00976626	0.0138083	0.00182555	0.0191077
k__Bacteriap__Firmicutesc__Bacillio__Bacillalesf__Paenibacillaceaeg__Aneurinibacillus	0.00195389	0.00885202	0.00192141	0.00624272	0.00453248	0.0071748	0.00675356	0.00823746	0.00116945	0.0020806	0.00732735	0	0.00136506	0.0042123	0.00434732	0.00465983	0.00871323	0.0023843	0	0.00533946	0.00573017	0	0.00576243	0.00189638	0.00141135	0	0	0	0.00137259	0.00157243	0	0.00161384	0	0	0	0.00152027	0.00262271	0.00359324	0	0	0.00325542	0.0041425	0.0036511	0.00159231
k__Bacteriap__Firmicutesc__Bacillio__Bacillalesf__Paenibacillaceaeg__Brevibacillus	0.0136772	0.0214978	0.023057	0.0270518	0.0203961	0.0167412	0.0236375	0.0274582	0.0327447	0.020806	0.0348049	0.0110464	0.0191108	0.00631845	0.0289821	0.0163094	0.00522794	0.0131137	0.0141072	0.00800918	0.00286508	0.0099812	0.0138298	0.0161192	0.00705676	0.0408258	0.00743273	0.015929	0.00411777	0.0141518	0.00745768	0.00322768	0.00679256	0.00928742	0.00844737	0.0167229	0.0144249	0.0263505	0.0162199	0.00915402	0.011394	0.008285	0.01643	0.0143308
k__Bacteriap__Firmicutesc__Bacillio__Bacillalesf__Paenibacillaceaeg__Cohnella	0.0156311	0.0354081	0.0345855	0.0457799	0.0271949	0.0263076	0.0202607	0.0109833	0.0280669	0.0145642	0.0329731	0.00966557	0.0177457	0.00631845	0.0289821	0.0163094	0.0139412	0.0202666	0.0100766	0.0266973	0.0773572	0.049906	0.0633867	0.0431427	0.0268157	0.106925	0.0185818	0.0139378	0.0356873	0.0330209	0.0134238	0.0161384	0.0498121	0.0394715	0.0309737	0.0121621	0.0419634	0.0598874	0.0446048	0.0320391	0.0146494	0.0138083	0.0200811	0.0159231
k__Bacteriap__Firmicutesc__Bacillio__Bacillalesf__Paenibacillaceaeg__Paenibacillus	0.136772	0.156807	0.295898	0.174796	0.269682	0.22481	0.185723	0.175732	0.301719	0.20806	0.293094	0.129795	0.105109	0.128475	0.218815	0.160764	0.162066	0.13829	0.15921	0.218918	0.243532	0.256184	0.271987	0.349408	0.190533	0.583226	0.458352	0.312606	0.333539	0.462293	0.14617	0.112969	0.405289	0.596717	0.456158	0.224999	0.298989	0.546173	0.352784	0.355481	0.0699915	0.0938967	0.0766731	0.0764307
k__Bacteriap__Firmicutesc__Bacillio__Bacillalesf__Paenibacillaceaeg__Thermobacillus	0	0	0	0	0	0	0	0	0	0	0.00366367	0	0	0	0	0.00232992	0	0	0	0	0	0	0	0.000474095	0.00141135	0	0	0	0	0	0	0	0	0	0	0	0	0	0	0	0.00162771	0	0	0
k__Bacteriap__Firmicutesc__Bacillio__Bacillalesf__Pasteuriaceaeg__Pasteuria	0	0	0	0	0.00453248	0	0	0.00274582	0	0	0	0	0	0	0	0	0	0	0	0	0	0	0	0	0	0	0	0	0	0	0	0	0	0	0	0	0	0	0	0	0	0	0	0
k__Bacteriap__Firmicutesc__Bacillio__Bacillalesf__Planococcaceae	0.00195389	0.0050583	0.0134499	0.00624272	0.00226624	0.0023916	0.00337678	0	0.00350836	0.0020806	0	0.0013808	0.00409517	0.00210615	0.00434732	0.00465983	0.00174265	0.0023843	0.00403063	0	0	0.00166353	0.00230497	0.00616324	0.00282271	0.0155527	0.023537	0.00398224	0.00137259	0.00157243	0.00298307	0.00484152	0.0316986	0.0232186	0.00703948	0.0106419	0.00655678	0.014373	0.00675831	0.00152567	0.00162771	0.00138083	0	0
k__Bacteriap__Firmicutesc__Bacillio__Bacillalesf__Planococcaceaeg__Lysinibacillus	0.00976944	0.0252915	0.0192141	0.0249709	0.0158637	0.0071748	0.0202607	0.0192207	0.0362531	0.0228866	0.0274776	0.0331391	0.00273011	0.0168492	0.0304313	0.0186393	0.00871323	0.0166901	0.0181378	0.0106789	0.0257857	0.0116447	0.0126773	0.019912	0.0169362	0.0583226	0.00991031	0.0099556	0.0178437	0.0251588	0.0104407	0.0080692	0.024906	0.032506	0.014079	0.0212837	0.0157363	0.0670739	0.0256816	0.0198337	0.00162771	0.00690417	0.0073022	0.0111461
k__Bacteriap__Firmicutesc__Bacillio__Bacillalesf__Planococcaceaeg__Paenisporosarcina	0.00586166	0.00885202	0.0268998	0.0104045	0.0135974	0.0047832	0.00337678	0.0109833	0.0304058	0.010403	0.0183184	0.0151888	0.00546023	0	0.00579643	0.00465983	0.0104559	0.00357645	0.0141072	0.00533946	0.00859525	0.00665413	0.0103724	0.123265	0.00564541	0.0563786	0.102819	0.0119467	0.0274518	0.0141518	0.00745768	0.0129107	0.896617	0.517774	0.0366053	0.310134	0.350132	0.0598874	0.132463	0.166298	0.00488313	0.00690417	0.00547665	0.0111461
k__Bacteriap__Firmicutesc__Bacillio__Bacillalesf__Planococcaceaeg__Planomicrobium	0	0	0.00192141	0	0	0.0047832	0.00337678	0.00274582	0	0	0.00183184	0	0.00136506	0.0042123	0.00144911	0.00232992	0	0	0	0	0	0.00166353	0	0.00142229	0	0	0	0	0.00137259	0.00157243	0	0	0.00226419	0	0	0.00304053	0.00262271	0.00119775	0.00405499	0	0	0	0	0
k__Bacteriap__Firmicutesc__Bacillio__Bacillalesf__Planococcaceaeg__Solibacillus	0	0.00126457	0	0.00416181	0.00226624	0.0023916	0	0.00274582	0.00233891	0	0.00549551	0.00276159	0	0	0.00869464	0.00931966	0.00348529	0.00119215	0.00403063	0	0.00573017	0.00166353	0.00345746	0.000948191	0.00141135	0.0155527	0.00495516	0.00398224	0.00137259	0	0.00149154	0.00161384	0.00452837	0.00232186	0.0014079	0.00304053	0.00262271	0.00479099	0.00405499	0.00152567	0	0	0.00547665	0.00159231
k__Bacteriap__Firmicutesc__Bacillio__Bacillalesf__Planococcaceaeg__Sporosarcina	0.00781555	0.00379372	0.00768566	0.0208091	0.00906495	0.0047832	0.0135071	0.0219666	0.00935563	0.00416121	0.00915919	0.00828478	0.00409517	0.0084246	0.0173893	0.0139795	0.00522794	0.00953721	0.0241838	0.0133486	0.00573017	0.0049906	0.00460994	0.0118524	0.00705676	0.0563786	0.0136267	0.0099556	0.00686295	0.0125794	0.00298307	0.00645536	0.0294344	0.016253	0.00703948	0.0182432	0.0196703	0.0299437	0.0148683	0.0198337	0.00976626	0.00276167	0.00547665	0.00636922
k__Bacteriap__Firmicutesc__Bacillio__Bacillalesf__Sporolactobacillaceaeg__Sporolactobacillus	0	0	0	0	0	0	0	0	0	0	0.00183184	0	0	0	0	0	0	0	0	0	0	0	0	0	0	0	0	0	0	0	0	0	0	0	0	0	0	0	0	0	0	0	0.0036511	0
k__Bacteriap__Firmicutesc__Bacillio__Bacillalesf__Staphylococcaceaeg__Staphylococcus	0	0	0	0	0	0	0	0	0.00116945	0	0.00183184	0	0.00546023	0.0042123	0	0	0.00174265	0	0	0	0	0	0	0.000474095	0.00141135	0	0.00123879	0	0.00274518	0.00471728	0	0	0	0	0.0014079	0	0.00262271	0.0023955	0	0	0.00162771	0	0	0
k__Bacteriap__Firmicutesc__Bacillio__Bacillalesf__Thermoactinomycetaceae	0.0234467	0.0126457	0.00960707	0.0187282	0.0249286	0.011958	0.0135071	0.00823746	0.012864	0.00832241	0.0164865	0.0234735	0.0109205	0.0210615	0.0173893	0.00232992	0.00871323	0.00596075	0.0100766	0.0133486	0.0114603	0.0149718	0.0080674	0.0137488	0.00987947	0.0369377	0.00371637	0.00199112	0.00686295	0.0062897	0.00596614	0.00322768	0.0226419	0.00696557	0.00563158	0.00304053	0.0104908	0.028746	0.00540665	0.00915402	0.00813855	0.00552334	0.0036511	0
k__Bacteriap__Firmicutesc__Bacillio__Bacillalesf__Thermoactinomycetaceaeg__Laceyella	0.00390778	0.0101166	0.0134499	0.00832362	0.00906495	0.0023916	0.0135071	0.00549164	0.00701672	0.010403	0.00183184	0.00552318	0.00136506	0.00210615	0.00144911	0.0139795	0.00348529	0.00357645	0.00201532	0.00533946	0.0114603	0.0049906	0.00460994	0.00900781	0.00423406	0.0388818	0.00495516	0.00597336	0.00274518	0.00471728	0	0.00161384	0.00679256	0.00232186	0.0014079	0.00608106	0.00524542	0.0119775	0.00405499	0.00610268	0.00162771	0.00138083	0.00182555	0.0111461
k__Bacteriap__Firmicutesc__Bacillio__Bacillalesf__Thermoactinomycetaceaeg__Mechercharimyces	0	0	0	0.00208091	0	0	0	0.00274582	0.00467782	0	0	0.00276159	0.00136506	0	0.00144911	0	0	0	0	0.00266973	0.00859525	0.00665413	0.00460994	0.00237048	0.00141135	0.0116645	0	0	0.00137259	0.00157243	0	0	0.00226419	0.00232186	0.0014079	0	0.00524542	0.00718649	0.00135166	0.00152567	0	0	0	0
k__Bacteriap__Firmicutesc__Bacillio__Bacillalesf__Thermoactinomycetaceaeg__Planifilum	0.0664322	0.0695516	0.0826208	0.0707508	0.0453248	0.0573984	0.0844195	0.0796288	0.120454	0.0749017	0.078769	0.120129	0.047777	0.056866	0.107234	0.055918	0.0226544	0.0202666	0.0463523	0.0533946	0.0716271	0.0682049	0.0530143	0.0725366	0.047986	0.227458	0.0495516	0.0597336	0.083728	0.0361658	0.01939	0.0371183	0.086039	0.0557245	0.0323816	0.0182432	0.0445861	0.155707	0.0810997	0.0488214	0.0325542	0.0372825	0.0547665	0.057323
k__Bacteriap__Firmicutesc__Bacillio__Bacillalesf__Thermoactinomycetaceaeg__Shimazuella	0.0566628	0.017704	0.0288212	0.0187282	0.0113312	0.0143496	0.0202607	0.0192207	0.0268974	0.00832241	0.0274776	0.0193311	0.0122855	0.0168492	0.0217366	0.00931966	0.00697058	0.00953721	0.0141072	0.0106789	0.0200556	0.0049906	0.0242022	0.0175415	0.0211703	0.0486022	0.0111491	0.00597336	0.0192163	0.0172967	0.00447461	0.00968304	0.0113209	0.0139311	0.00844737	0.00912159	0.018359	0.0299437	0.0148683	0.00915402	0.00976626	0.0124275	0.0036511	0.00636922
k__Bacteriap__Firmicutesc__Bacillio__Bacillalesf__Thermoactinomycetaceaeg__Thermoactinomyces	0.0214928	0.0189686	0.0307426	0.0457799	0.0271949	0.0143496	0.0168839	0.0466789	0.0280669	0.020806	0.0256457	0.0414239	0.0177457	0.0105307	0.0217366	0.0163094	0.00522794	0.00715291	0.0201532	0.0106789	0.0229207	0.024953	0.0138298	0.0265493	0.0211703	0.0797076	0.0111491	0.0179201	0.023334	0.0141518	0.00149154	0.00968304	0.0203777	0.00696557	0.0126711	0.0136824	0.00917949	0.0586897	0.0256816	0.0305134	0.00976626	0.00552334	0.0146044	0.00955384
k__Bacteriap__Firmicutesc__Bacillio__Exiguobacteralesf__Exiguobacteraceaeg__Exiguobacterium	0.00586166	0.00758745	0.0307426	0.00416181	0	0.0167412	0.030391	0.0521706	0.00116945	0.00416121	0	0.00414239	0	0	0	0.00465983	0.0121985	0.0202666	0.0100766	0	0.00573017	0.0199624	0.0207447	0.0630547	0.00564541	0.00777635	0.0334473	0	0.00274518	0.0141518	0.00894921	0.0112969	0.0679256	0.032506	0.040829	0.11706	0.0419634	0.0323392	0.0162199	0.0640781	0	0	0	0.00159231
k__Bacteriap__Firmicutesc__Bacillio__Gemellalesf__Gemellaceaeg__Gemella	0.00390778	0.00379372	0.00384283	0.00624272	0.00453248	0.0095664	0.00337678	0	0.00584727	0.00624181	0.0146547	0.00552318	0.0122855	0.0042123	0.00434732	0.00698975	0.00348529	0.00596075	0.0161225	0.00800918	0.0171905	0.00831767	0.00691491	0.00663734	0.00141135	0.00388818	0.00371637	0.00398224	0.00274518	0.00314485	0.00298307	0.00322768	0.00679256	0.00232186	0.00563158	0.00912159	0.00524542	0.0107797	0.00270332	0.00457701	0.00976626	0.00690417	0.00547665	0.00477692
k__Bacteriap__Firmicutesc__Bacillio__Lactobacillalesf__Aerococcaceaeg__Abiotrophia	0	0	0.00576424	0	0	0	0	0	0	0	0	0	0	0	0	0.00232992	0	0.00119215	0.00201532	0	0	0.00166353	0	0	0	0.00388818	0.00123879	0	0	0	0	0	0	0	0	0	0	0.00119775	0.00270332	0	0	0	0	0
k__Bacteriap__Firmicutesc__Bacillio__Lactobacillalesf__Carnobacteriaceaeg__Granulicatella	0	0.00632287	0.00192141	0.0104045	0.00679871	0.0047832	0.0236375	0	0.00467782	0.00832241	0.0183184	0.00552318	0.00682529	0.0105307	0.00289821	0.00232992	0.00522794	0.00715291	0.0120919	0	0.0114603	0.0049906	0.00345746	0.00711143	0.0155249	0.0116645	0.00371637	0.0119467	0.00549036	0.00471728	0.00596614	0.00484152	0.00679256	0.0139311	0.00563158	0.00760133	0.00524542	0.0023955	0.00540665	0.00305134	0.00488313	0.00552334	0.0127789	0.00477692
k__Bacteriap__Firmicutesc__Bacillio__Lactobacillalesf__Carnobacteriaceaeg__Trichococcus	0	0	0	0	0	0	0	0	0	0	0	0.0013808	0.00136506	0	0	0	0	0	0	0	0	0	0	0	0	0	0	0	0	0	0	0	0	0	0	0	0	0	0.00135166	0	0	0	0	0
k__Bacteriap__Firmicutesc__Bacillio__Lactobacillalesf__Enterococcaceaeg__Enterococcus	0.00781555	0.00632287	0.00768566	0.00624272	0.00906495	0.011958	0.00675356	0.00823746	0.0116945	0.0249672	0.0183184	0.0207119	0.0122855	0.0252738	0.0202875	0.0163094	0.0121985	0.00715291	0.0201532	0.0240276	0.0143254	0.00831767	0.00691491	0.00805962	0.00987947	0.0174968	0.00991031	0.0119467	0.00960813	0.0062897	0.00447461	0.00322768	0.0158493	0.00464371	0.00985527	0.0106419	0.00655678	0.00359324	0.00810997	0.00610268	0.00488313	0.0138083	0.0146044	0.00955384
k__Bacteriap__Firmicutesc__Bacillio__Lactobacillalesf__Lactobacillaceaeg__Lactobacillus	0.00195389	0.00126457	0.00960707	0.00416181	0	0.0047832	0.00675356	0.00274582	0.00467782	0.0020806	0.0384686	0.0013808	0.00136506	0.0042123	0.00434732	0.00232992	0.00174265	0.0023843	0.0161225	0.00800918	0.00573017	0.00332707	0.00230497	0.00237048	0.00141135	0.00777635	0.023537	0.00398224	0.00549036	0.00157243	0.00298307	0.00322768	0.00226419	0.00464371	0.014079	0.00304053	0.00131136	0.0023955	0	0.00305134	0.00325542	0.00552334	0.0182555	0.00159231
k__Bacteriap__Firmicutesc__Bacillio__Lactobacillalesf__Leuconostocaceaeg__Weissella	0	0	0	0	0	0.0143496	0	0	0	0	0	0	0	0	0	0.00698975	0	0	0	0	0	0	0	0	0	0	0	0.00199112	0	0	0	0	0	0	0	0	0	0	0	0	0	0	0	0
k__Bacteriap__Firmicutesc__Bacillio__Lactobacillalesf__Streptococcaceaeg__Lactococcus	0	0.00252915	0	0	0.00453248	0	0	0	0.00116945	0	0	0	0	0	0	0	0	0.00119215	0	0	0	0	0	0.000474095	0	0	0	0	0	0	0	0	0	0	0	0	0	0	0.00135166	0	0	0.00552334	0.00182555	0
k__Bacteriap__Firmicutesc__Bacillio__Lactobacillalesf__Streptococcaceaeg__Streptococcus	0.0742478	0.0606996	0.122971	0.0978026	0.0634547	0.141104	0.0742892	0.0741371	0.118115	0.118594	0.214325	0.13946	0.174727	0.181129	0.11303	0.104846	0.0522794	0.0703369	0.147118	0.189551	0.0888176	0.1414	0.0921988	0.0820185	0.100206	0.106925	0.0854764	0.111503	0.083728	0.062897	0.0880006	0.0968304	0.131323	0.116093	0.0971448	0.11402	0.0760586	0.0922266	0.108133	0.0839118	0.123706	0.0897542	0.138742	0.146492
k__Bacteriap__Firmicutesc__Bacillio__Turicibacteralesf__Turicibacteraceaeg__Turicibacter	0	0.00126457	0	0	0.0271949	0	0	0	0.00233891	0	0	0	0.00136506	0	0	0.00232992	0	0.00119215	0	0	0	0	0	0	0	0.00194409	0.00123879	0	0	0	0.00149154	0	0.00226419	0	0	0.00152027	0	0	0.00135166	0	0	0	0.00182555	0
k__Bacteriap__Firmicutesc__Clostridia	0.0644783	0.103695	0.0730137	0.108207	0.113312	0.0550068	0.0844195	0.0521706	0.105251	0.0416121	0.0494596	0.164315	0.103744	0.0610783	0.0912938	0.0815471	0.0714485	0.0607997	0.0685208	0.0987799	0.0315159	0.0865038	0.0795215	0.0720625	0.0663336	0.0855399	0.0730885	0.0776537	0.0686295	0.0314485	0.0745768	0.040346	0.0928316	0.0812649	0.0520921	0.0714525	0.0668791	0.0766559	0.0567698	0.0686551	0.0781301	0.0800884	0.100405	0.0748384
k__Bacteriap__Firmicutesc__Clostridiao__Clostridiales	0.0273544	0.0265561	0.0384283	0.0457799	0.0113312	0.011958	0.0506517	0.0192207	0.038592	0.0145642	0.021982	0.0469471	0.0218409	0.0084246	0.0521679	0.0256291	0.0156838	0.015498	0.0221685	0.0240276	0.034381	0.024953	0.0311171	0.0426686	0.0381065	0.0369377	0.0222982	0.0358402	0.0205888	0.0361658	0.0402715	0.0242076	0.0203777	0.0348278	0.02675	0.0243242	0.0301612	0.0359324	0.0216266	0.0320391	0.0276711	0.0386634	0.0419877	0.0302538
k__Bacteriap__Firmicutesc__Clostridiao__Clostridialesf__Clostridiaceae	0.00195389	0.00379372	0.00576424	0.00416181	0.00226624	0	0	0	0	0.00416121	0.00183184	0.00414239	0.00136506	0	0.00579643	0.00232992	0.00348529	0.00834506	0.00403063	0.00533946	0.00286508	0	0.00115249	0.00237048	0	0.00194409	0.00123879	0.00199112	0.00686295	0.00157243	0.00149154	0.00322768	0.00905674	0	0.00281579	0.00608106	0.00524542	0.00119775	0.00810997	0	0	0.00138083	0.0036511	0
k__Bacteriap__Firmicutesc__Clostridiao__Clostridialesf__Clostridiaceaeg__Alkaliphilus	0	0.00126457	0	0.00208091	0	0	0	0	0.00116945	0	0	0.0013808	0	0	0	0	0	0	0.00403063	0	0.00286508	0	0.00115249	0.00426686	0	0.0116645	0	0.00199112	0.00274518	0.00157243	0	0	0.00452837	0.00232186	0.00281579	0.0045608	0.00393407	0.0131752	0.00270332	0.00305134	0.00162771	0.00138083	0.00182555	0
k__Bacteriap__Firmicutesc__Clostridiao__Clostridialesf__Clostridiaceaeg__Caloramator	0.00781555	0.00126457	0.00576424	0.00416181	0.0135974	0.0047832	0.00675356	0.00274582	0.00350836	0.00832241	0.00549551	0.00690398	0.00136506	0.00210615	0.00579643	0.00232992	0.00174265	0.00119215	0	0.00800918	0.00859525	0.00166353	0.00230497	0.00189638	0.00282271	0.00972044	0	0	0.00686295	0.00157243	0	0	0.00226419	0.00696557	0.00563158	0.00304053	0.00524542	0.0107797	0.00135166	0	0.00651084	0.00276167	0.0036511	0.00636922
k__Bacteriap__Firmicutesc__Clostridiao__Clostridialesf__Clostridiaceaeg__Clostridium	0.123095	0.0644933	0.0979921	0.0957217	0.0974482	0.0860976	0.111434	0.0878662	0.261958	0.106111	0.155706	0.120129	0.131045	0.0716091	0.105785	0.186393	0.0819044	0.0512625	0.328497	0.272312	0.0830874	0.0515695	0.0530143	0.0559433	0.0748017	0.147751	0.0421188	0.147343	0.304715	0.0723316	0.0656276	0.071009	0.0905674	0.0719775	0.0253421	0.0562498	0.0721245	0.237154	0.11354	0.0793348	0.0406928	0.041425	0.0492899	0.0493615
k__Bacteriap__Firmicutesc__Clostridiao__Clostridialesf__Clostridiaceaeg__Sarcina	0.00195389	0.00126457	0	0	0.00453248	0.0047832	0.0101303	0	0.00116945	0	0	0.00276159	0	0	0.00144911	0	0.00174265	0.00119215	0.00604595	0.00266973	0.00286508	0.00332707	0.00115249	0.00237048	0.00141135	0.00777635	0	0.00398224	0.00274518	0.0062897	0	0	0.00226419	0	0.0014079	0.00152027	0	0.00119775	0	0	0.00651084	0.0041425	0.00182555	0.00159231
k__Bacteriap__Firmicutesc__Clostridiao__Clostridialesf__Clostridiaceaeg__Sedimentibacter	0	0.00126457	0.00192141	0.00208091	0	0	0	0	0.00233891	0.0020806	0	0	0	0	0	0	0.00174265	0.0023843	0	0	0	0	0	0	0	0.00583226	0.00123879	0	0.00411777	0	0.00149154	0	0	0	0	0	0.00393407	0.00119775	0.00270332	0.00457701	0.00162771	0	0	0
k__Bacteriap__Firmicutesc__Clostridiao__Clostridialesf__Clostridiaceaeg__Soehngenia	0	0.00126457	0	0.00208091	0	0	0	0	0.00116945	0	0	0.0013808	0.00136506	0	0.00724554	0	0.00174265	0.0023843	0	0	0	0.00332707	0	0.00331867	0	0.00388818	0.00123879	0.00199112	0.00274518	0.00157243	0.00298307	0.00322768	0	0.00232186	0.00281579	0.00608106	0.00131136	0.00838424	0.00540665	0.00152567	0.00162771	0.00138083	0	0.00159231
k__Bacteriap__Firmicutesc__Clostridiao__Clostridialesf__Dehalobacteriaceaeg__Dehalobacterium	0	0	0	0	0	0	0	0	0	0	0.00183184	0	0	0	0	0	0	0	0	0	0	0	0	0.00142229	0	0	0	0	0	0	0	0	0	0	0	0	0	0	0	0	0	0	0	0
k__Bacteriap__Firmicutesc__Clostridiao__Clostridialesf__Lachnospiraceae	0.00586166	0.00252915	0.00192141	0.00624272	0.00226624	0	0	0	0.00350836	0.00832241	0.010991	0.00414239	0.00136506	0.0042123	0.00144911	0.00698975	0	0.0023843	0.00806127	0	0.00573017	0.00166353	0.00230497	0.00284457	0	0.0136086	0	0	0.00137259	0	0.00149154	0.00322768	0.00679256	0	0.0014079	0.00304053	0.00393407	0.00958199	0.00135166	0.00305134	0.00325542	0.00276167	0	0.00477692
k__Bacteriap__Firmicutesc__Clostridiao__Clostridialesf__Lachnospiraceaeg__Anaerostipes	0	0	0	0	0	0	0	0	0	0	0.00366367	0.0013808	0	0.00210615	0	0	0	0	0	0	0	0.00166353	0	0	0	0	0	0.00199112	0	0	0	0	0	0	0	0	0.00131136	0.00119775	0.00135166	0	0	0	0	0
k__Bacteriap__Firmicutesc__Clostridiao__Clostridialesf__Lachnospiraceaeg__Blautia	0.00781555	0.0101166	0.00768566	0.00208091	0.00453248	0.0023916	0.0135071	0.00549164	0.00584727	0.00624181	0.00915919	0.0110464	0.00819034	0.00210615	0.00724554	0.0116496	0.00871323	0.0047686	0.0141072	0.0160184	0.0114603	0.0049906	0.00576243	0.0104301	0.00564541	0.0116645	0.00743273	0	0.00274518	0.00314485	0	0.00645536	0.00905674	0.00696557	0.00422369	0.00760133	0.00393407	0.00359324	0.00405499	0.00305134	0.00976626	0.0110467	0.00912775	0.00955384
k__Bacteriap__Firmicutesc__Clostridiao__Clostridialesf__Lachnospiraceaeg__Butyrivibrio	0.00195389	0	0	0	0	0.0095664	0	0.00274582	0.00116945	0.00416121	0.00366367	0.00414239	0.00136506	0.00210615	0.00144911	0	0.00348529	0.0023843	0.00403063	0	0.00286508	0	0.00115249	0.000474095	0	0	0.00247758	0	0	0	0.00149154	0	0	0	0	0.00304053	0	0	0	0.00305134	0	0.00138083	0	0.00159231
k__Bacteriap__Firmicutesc__Clostridiao__Clostridialesf__Lachnospiraceaeg__Coprococcus	0.00390778	0.00379372	0.0115285	0.00416181	0.00679871	0.0191328	0	0	0.00584727	0	0.0183184	0.00276159	0.00273011	0.00631845	0.00144911	0.00465983	0.00174265	0.0047686	0.00201532	0.00800918	0.00859525	0.00166353	0.00345746	0.00189638	0.00141135	0.00777635	0.00619394	0.0099556	0.0137259	0.0062897	0.00447461	0.00322768	0.0113209	0.00464371	0.0014079	0.00608106	0.0131136	0.0179662	0.00405499	0.00610268	0.00325542	0.0041425	0.00182555	0.00477692
k__Bacteriap__Firmicutesc__Clostridiao__Clostridialesf__Lachnospiraceaeg__Dorea	0	0	0	0	0	0	0	0	0	0	0	0	0	0	0.00144911	0	0	0.00119215	0	0.00266973	0	0	0	0	0	0	0.00123879	0	0	0	0	0.00161384	0	0	0	0	0	0	0	0	0	0.00138083	0	0
k__Bacteriap__Firmicutesc__Clostridiao__Clostridialesf__Lachnospiraceaeg__Lachnospira	0	0.00126457	0	0	0	0	0	0	0	0	0.00183184	0	0.00273011	0	0	0	0	0.00119215	0	0	0.00573017	0	0	0.00142229	0	0	0	0	0	0	0	0.00161384	0	0	0	0	0	0.00119775	0	0	0	0	0	0.00318461
k__Bacteriap__Firmicutesc__Clostridiao__Clostridialesf__Lachnospiraceaeg__Moryella	0	0	0.00192141	0.00208091	0.00226624	0	0	0	0	0	0.00366367	0	0	0	0	0	0.00174265	0	0.00201532	0	0	0	0	0	0	0	0	0	0	0	0	0	0	0	0	0	0	0	0	0	0	0	0	0.00159231
k__Bacteriap__Firmicutesc__Clostridiao__Clostridialesf__Lachnospiraceaeg__Oribacterium	0	0	0	0	0.00226624	0	0	0	0.00233891	0	0.00183184	0	0.00136506	0	0	0	0	0.00119215	0	0	0	0.00166353	0	0	0	0	0.00123879	0	0.00137259	0	0	0	0	0	0	0	0	0	0.00405499	0	0.00162771	0	0	0.00159231
k__Bacteriap__Firmicutesc__Clostridiao__Clostridialesf__Lachnospiraceaeg__Roseburia	0.00195389	0.00126457	0.00192141	0	0	0	0	0	0.00233891	0.00624181	0.00549551	0.00414239	0.00136506	0	0.00289821	0.00232992	0.00174265	0.0023843	0.00403063	0	0.00859525	0	0.00115249	0.00189638	0.00423406	0	0.00123879	0	0.00137259	0.00157243	0.00149154	0	0	0.00464371	0.00281579	0	0.00262271	0.00479099	0.00135166	0.00152567	0.00162771	0.00276167	0.00182555	0.00477692
k__Bacteriap__Firmicutesc__Clostridiao__Clostridialesf__Lachnospiraceaeg__Ruminococcus	0.00195389	0.00126457	0.00768566	0.00208091	0	0.0071748	0	0	0.00467782	0.0020806	0.00366367	0.00690398	0.00136506	0.0042123	0.00144911	0.00232992	0.00174265	0.00357645	0.00403063	0	0.00573017	0.00166353	0.00460994	0.00142229	0.00282271	0.00194409	0.00123879	0.00199112	0	0.0062897	0.00298307	0	0.00226419	0.00232186	0	0.00304053	0	0	0.00135166	0	0.00162771	0.00276167	0.00182555	0.00159231
k__Bacteriap__Firmicutesc__Clostridiao__Clostridialesf__Peptococcaceae	0	0	0.00192141	0	0	0	0	0	0	0	0	0	0	0	0	0	0	0	0	0	0	0	0	0	0.00141135	0	0	0	0	0	0	0	0	0	0	0.00152027	0	0	0	0	0.00162771	0	0	0
k__Bacteriap__Firmicutesc__Clostridiao__Clostridialesf__Peptococcaceaeg__Desulfitobacterium	0	0	0	0.00416181	0.00226624	0	0	0	0.00350836	0	0.00183184	0.0013808	0	0.00210615	0	0	0	0.00119215	0.00403063	0	0.00286508	0.00332707	0.00230497	0.00189638	0.00141135	0.00777635	0	0.00199112	0.00137259	0	0	0	0.00226419	0.00232186	0	0.0121621	0	0.00598874	0.00405499	0.00305134	0	0.00276167	0.0036511	0.00477692
k__Bacteriap__Firmicutesc__Clostridiao__Clostridialesf__Peptococcaceaeg__Desulfosporosinus	0.00586166	0.00126457	0.0115285	0.0104045	0.00226624	0	0.0168839	0.0137291	0.012864	0.00624181	0.010991	0.0124272	0.0109205	0.00631845	0.013042	0.0116496	0.00174265	0.00357645	0.0261991	0.0427156	0.00573017	0.0049906	0.00230497	0.00711143	0.00282271	0.0194409	0.00495516	0.00597336	0.0219614	0.00786213	0.00447461	0.00484152	0.00905674	0.00464371	0.00422369	0.00304053	0.00786813	0.0179662	0.0148683	0.00610268	0	0.00138083	0.0073022	0.00955384
k__Bacteriap__Firmicutesc__Clostridiao__Clostridialesf__Peptococcaceaeg__Desulfotomaculum	0.00781555	0	0.00192141	0	0	0	0	0	0	0	0	0.00966557	0	0	0	0	0	0.00119215	0	0.00266973	0	0	0.00460994	0	0	0.00194409	0	0	0.00137259	0	0.00447461	0	0	0.00232186	0	0.00152027	0	0.00119775	0	0	0	0	0	0
k__Bacteriap__Firmicutesc__Clostridiao__Clostridialesf__Peptococcaceaeg__Desulfurispora	0	0.00126457	0	0	0	0	0	0	0.00116945	0	0	0	0	0	0	0	0	0	0	0	0	0	0	0.000474095	0	0	0	0	0	0	0	0	0	0	0	0	0	0	0	0	0	0	0	0
k__Bacteriap__Firmicutesc__Clostridiao__Clostridialesf__Peptococcaceaeg__Pelotomaculum	0	0.00126457	0	0	0.00226624	0.0023916	0.00337678	0	0.00233891	0	0	0	0	0	0.00144911	0	0	0	0	0	0.00286508	0	0	0.00189638	0	0.00194409	0	0	0	0	0	0	0	0	0	0	0	0	0.00135166	0	0	0	0	0
k__Bacteriap__Firmicutesc__Clostridiao__Clostridialesf__Peptostreptococcaceaeg__Clostridium	0.0371239	0.00379372	0.00768566	0.00416181	0.00453248	0.0023916	0.00337678	0.00823746	0.074845	0.0020806	0.010991	0.00966557	0.00682529	0.0084246	0.013042	0.0396086	0.00522794	0.00119215	0.0201532	0.0106789	0	0.0049906	0.00345746	0.00284457	0.00846812	0.0116645	0.00495516	0.00796448	0.0205888	0.00471728	0.00298307	0.00484152	0.00905674	0.00464371	0.0014079	0.00760133	0.00524542	0.014373	0.00405499	0.00762835	0.00976626	0.00552334	0.0036511	0.00159231
k__Bacteriap__Firmicutesc__Clostridiao__Clostridialesf__Peptostreptococcaceaeg__Tepidibacter	0.00390778	0.00252915	0.00192141	0.00208091	0.00453248	0.0191328	0.00337678	0.00274582	0.00935563	0	0.0238139	0	0	0.0126369	0.00434732	0.00698975	0.00174265	0.00357645	0.00806127	0.00800918	0.0114603	0.00332707	0.00345746	0.00521505	0.00423406	0.0136086	0.00123879	0.00597336	0.00137259	0.00471728	0.00298307	0.00161384	0.00226419	0.00464371	0.0014079	0.00304053	0.00655678	0.00838424	0.00270332	0.00457701	0.00325542	0.00552334	0.00182555	0.00636922
k__Bacteriap__Firmicutesc__Clostridiao__Clostridialesf__Ruminococcaceae	0	0	0	0	0	0	0	0	0	0	0	0	0	0	0	0	0	0.00119215	0	0	0	0	0	0	0	0	0	0.00199112	0	0	0	0	0	0	0	0	0	0.00119775	0	0	0	0	0	0
k__Bacteriap__Firmicutesc__Clostridiao__Clostridialesf__Ruminococcaceaeg__Anaerotruncus	0	0	0	0	0	0	0	0	0	0	0	0	0	0	0	0	0	0	0	0	0	0	0	0	0	0	0	0	0	0	0	0	0	0	0	0	0	0.0023955	0	0	0	0.00138083	0	0
k__Bacteriap__Firmicutesc__Clostridiao__Clostridialesf__Ruminococcaceaeg__Faecalibacterium	0.00390778	0.00252915	0.00768566	0.00832362	0.00906495	0.0071748	0.0135071	0.00274582	0.00467782	0.0166448	0.0201502	0.00966557	0.00409517	0.0126369	0.013042	0.00931966	0.00174265	0.00357645	0.0181378	0.00800918	0	0.0133083	0.00576243	0.00663734	0.00564541	0.0136086	0.0198206	0.00796448	0.00411777	0.00157243	0.00298307	0.0145246	0.0135851	0.016253	0.0112632	0.00760133	0.00524542	0.00718649	0.00675831	0.00305134	0.00976626	0.0110467	0.0146044	0.00636922
k__Bacteriap__Firmicutesc__Clostridiao__Clostridialesf__Ruminococcaceaeg__Oscillospira	0.00195389	0.00379372	0.00192141	0	0.00453248	0.0047832	0	0	0.00116945	0.0020806	0.00366367	0	0.00136506	0	0	0.00232992	0.00522794	0.0023843	0.00201532	0	0	0	0.00115249	0.000474095	0	0.00194409	0.00123879	0.00199112	0.00137259	0.00157243	0	0	0	0	0	0	0	0	0	0	0	0	0.00182555	0
k__Bacteriap__Firmicutesc__Clostridiao__Clostridialesf__Ruminococcaceaeg__Ruminococcus	0	0.00632287	0	0.00208091	0	0.0167412	0.00337678	0.00274582	0.00350836	0	0.00915919	0.00414239	0.00409517	0.0042123	0.00579643	0.00232992	0.00697058	0.0023843	0.00604595	0.0106789	0.00573017	0.00831767	0.00345746	0.00426686	0.00141135	0.00388818	0.00123879	0.00597336	0.00274518	0	0.00745768	0.00322768	0.00226419	0.00232186	0.00563158	0.0045608	0.00262271	0.0023955	0.00135166	0.00305134	0.00325542	0.00276167	0.00547665	0.00477692
k__Bacteriap__Firmicutesc__Clostridiao__Clostridialesf__Symbiobacteriaceaeg__Symbiobacterium	0.00976944	0.0126457	0.0153713	0.0187282	0.00906495	0.0071748	0.0202607	0.0219666	0.0116945	0.020806	0.0366367	0.0207119	0.0095554	0.00631845	0.0231857	0.0116496	0.00522794	0.00119215	0.0141072	0.0106789	0.00859525	0.00166353	0.00345746	0.00948191	0.00141135	0.0174968	0.00371637	0	0.0109807	0.00157243	0.00298307	0.00322768	0.00226419	0.00232186	0.00422369	0.00304053	0.00655678	0.019164	0.0175716	0.00305134	0.0244157	0.00966584	0.0292088	0.0111461
k__Bacteriap__Firmicutesc__Clostridiao__Clostridialesf__Syntrophomonadaceaeg__Syntrophomonas	0	0	0	0	0	0	0	0	0.00116945	0	0	0	0	0	0.00144911	0	0	0	0	0	0	0	0	0	0	0	0.00123879	0	0	0	0	0	0	0	0	0	0	0	0	0	0	0	0	0
k__Bacteriap__Firmicutesc__Clostridiao__Clostridialesf__Veillonellaceae	0.00976944	0.0101166	0.0153713	0.0187282	0.0407923	0.0143496	0.00337678	0.0137291	0.038592	0.0249672	0.0366367	0.0372815	0.0150156	0.0210615	0.0173893	0.0326188	0.0191691	0.0107294	0.0302297	0.0347065	0.0171905	0.0199624	0.0138298	0.0180156	0.0155249	0.0233291	0.0136267	0.0278757	0.0205888	0.0157243	0.00596614	0.0161384	0.0271702	0.0185748	0.014079	0.0121621	0.018359	0.0371302	0.0162199	0.0152567	0.0227879	0.0151892	0.0109533	0.0143308
k__Bacteriap__Firmicutesc__Clostridiao__Clostridialesf__Veillonellaceaeg__Acidaminococcus	0	0	0	0	0	0	0	0	0	0	0	0	0	0	0	0	0	0	0	0	0	0.00166353	0	0	0	0	0	0	0	0	0	0.00161384	0	0	0	0	0	0	0.00135166	0	0	0	0	0
k__Bacteriap__Firmicutesc__Clostridiao__Clostridialesf__Veillonellaceaeg__Anaeromusa	0	0	0	0	0	0	0	0	0.00116945	0	0	0	0	0	0	0	0.00174265	0.00119215	0	0	0	0	0	0	0	0	0	0	0	0	0	0.00322768	0	0.00232186	0.0014079	0	0	0	0.00270332	0	0	0	0	0.00159231
k__Bacteriap__Firmicutesc__Clostridiao__Clostridialesf__Veillonellaceaeg__Desulfosporomusa	0.00195389	0	0	0.00208091	0	0	0	0.00274582	0.00350836	0	0.00183184	0	0.00136506	0.00210615	0	0.00931966	0.00174265	0.00119215	0	0.00533946	0	0	0	0	0.00282271	0	0	0	0	0.00157243	0.00298307	0	0	0.00232186	0.0014079	0.00152027	0.00262271	0.00359324	0.00135166	0	0.00325542	0	0	0
k__Bacteriap__Firmicutesc__Clostridiao__Clostridialesf__Veillonellaceaeg__Megamonas	0	0	0	0	0.00226624	0	0	0	0	0	0.00183184	0	0	0.00210615	0	0	0	0.00119215	0	0	0	0.00166353	0.00115249	0.000474095	0	0	0	0	0	0.00157243	0.00149154	0	0.00226419	0	0.0014079	0	0	0	0	0	0	0	0	0
k__Bacteriap__Firmicutesc__Clostridiao__Clostridialesf__Veillonellaceaeg__Megasphaera	0	0	0	0	0	0.0047832	0	0	0.00116945	0.00624181	0	0.0013808	0	0.00210615	0.00289821	0	0	0.00119215	0.00403063	0	0	0.00166353	0	0.00142229	0.00282271	0.00194409	0.00123879	0.00199112	0.00274518	0.00157243	0.00149154	0	0.00226419	0	0.00281579	0	0	0	0	0	0.00162771	0.00276167	0	0.00318461
k__Bacteriap__Firmicutesc__Clostridiao__Clostridialesf__Veillonellaceaeg__Mitsuokella	0	0	0	0.00208091	0.00453248	0.0023916	0	0	0.00116945	0.0020806	0.00183184	0.0013808	0.00409517	0	0.00144911	0	0	0.00119215	0	0.00266973	0	0	0	0.000474095	0	0	0	0.00199112	0	0.00314485	0	0.00161384	0	0.00232186	0.0014079	0	0	0	0	0	0.00488313	0	0	0.00159231
k__Bacteriap__Firmicutesc__Clostridiao__Clostridialesf__Veillonellaceaeg__Phascolarctobacterium	0	0	0	0	0	0	0	0	0	0	0	0	0.00136506	0	0	0.00465983	0	0	0	0	0	0	0	0.000474095	0	0.00194409	0.00123879	0	0	0	0	0	0	0	0	0	0	0	0	0.00305134	0	0	0	0
k__Bacteriap__Firmicutesc__Clostridiao__Clostridialesf__Veillonellaceaeg__Propionispora	0	0	0.00192141	0.00416181	0	0	0	0.00549164	0.00701672	0.00416121	0.00183184	0.0013808	0.00546023	0	0.00289821	0.00931966	0.00174265	0	0.00403063	0	0	0.00332707	0	0.000474095	0.00141135	0	0	0.00398224	0	0.00314485	0.00298307	0.00161384	0	0.00232186	0	0	0.00131136	0.00958199	0.00135166	0	0	0.00138083	0	0.00477692
k__Bacteriap__Firmicutesc__Clostridiao__Clostridialesf__Veillonellaceaeg__Thermosinus	0.00195389	0	0.00192141	0	0	0.0023916	0.00337678	0	0	0.0020806	0	0.0013808	0	0	0	0	0	0	0	0	0	0	0	0.000474095	0.00282271	0	0	0.00199112	0	0	0	0	0	0	0	0	0.00655678	0.00479099	0	0	0	0.00138083	0	0
k__Bacteriap__Firmicutesc__Clostridiao__Clostridialesf__Veillonellaceaeg__Veillonella	0.0136772	0.00758745	0.0192141	0.0208091	0.0158637	0.0310908	0.0202607	0.0192207	0.00818618	0.00832241	0.0403004	0.0372815	0.0163807	0.0273799	0.0289821	0.00465983	0.0121985	0.0166901	0.0201532	0.0427156	0.0200556	0.0116447	0.0103724	0.0165933	0.0155249	0.0136086	0.0161043	0.0199112	0.00823554	0.0157243	0.01939	0.0161384	0.0158493	0.016253	0.0168947	0.0182432	0.0144249	0.0119775	0.0108133	0.013731	0.00813855	0.01657	0.0127789	0.0143308
k__Bacteriap__Firmicutesc__Clostridiao__Coriobacterialesf__Coriobacteriaceaeg__Adlercreutzia	0	0	0	0	0	0	0	0	0.00116945	0	0	0	0	0	0	0	0	0	0	0	0	0	0.00115249	0	0.00141135	0	0	0.00199112	0	0	0	0	0	0	0	0.00152027	0.00131136	0	0	0	0	0	0	0
k__Bacteriap__Firmicutesc__Clostridiao__Coriobacterialesf__Coriobacteriaceaeg__Atopobium	0.00195389	0	0.00192141	0	0	0	0	0.00274582	0.00116945	0	0.00366367	0	0	0.0042123	0.00144911	0	0	0	0	0	0	0.00332707	0	0.000474095	0.00141135	0	0	0	0.00137259	0.00157243	0.00149154	0.00161384	0	0.00232186	0.00281579	0.00152027	0.00262271	0	0.00270332	0	0	0	0	0.00636922
k__Bacteriap__Firmicutesc__Clostridiao__Coriobacterialesf__Coriobacteriaceaeg__Collinsella	0.00781555	0.00252915	0.0153713	0.00208091	0.00453248	0.0095664	0.00675356	0.00823746	0.00350836	0.010403	0.00183184	0.00828478	0.0122855	0.00631845	0.00289821	0.0139795	0.00348529	0.00357645	0.00604595	0.0106789	0.00286508	0.0116447	0.0115249	0.00521505	0.00423406	0.00972044	0.00371637	0.00199112	0.00549036	0.00314485	0.00298307	0.00484152	0.0135851	0.00928742	0.00703948	0.0045608	0.00917949	0.00958199	0.0108133	0	0.00976626	0.0041425	0.0073022	0.00318461
k__Bacteriap__Firmicutesc__Clostridiao__Coriobacterialesf__Coriobacteriaceaeg__Slackia	0.0214928	0.0113812	0.0153713	0.0395372	0.00679871	0.0143496	0.0270143	0.00274582	0.0245585	0.0145642	0.021982	0.0124272	0.0218409	0.0273799	0.0260839	0.00931966	0.00348529	0.0047686	0.038291	0.0186881	0.00286508	0.0099812	0.00921988	0.00900781	0.0211703	0.00777635	0.0123879	0.0219023	0.0164711	0.00786213	0.0134238	0.0129107	0.00905674	0.00696557	0.00703948	0.00608106	0.00524542	0.00958199	0.00405499	0.0167824	0.0423205	0.0262358	0.0310344	0.036623
k__Bacteriap__Firmicutesc__Clostridiao__Thermoanaerobacterales	0.087925	0.0872556	0.0710923	0.131097	0.0181299	0.0310908	0.145202	0.0549164	0.166062	0.0457733	0.0659461	0.135318	0.131045	0.126369	0.134767	0.116496	0.0784191	0.151403	0.237807	0.224257	0.0515715	0.106466	0.108334	0.10762	0.0705676	0.0835958	0.0891928	0.123449	0.0713746	0.0896283	0.114848	0.0855335	0.061133	0.136989	0.0858816	0.138344	0.153429	0.0934244	0.0824514	0.131208	0.0878963	0.0980392	0.124137	0.119423
k__Bacteriap__Firmicutesc__Clostridiao__Thermoanaerobacteralesf__Thermoanaerobacteraceae	0.00390778	0.00126457	0.00576424	0.00208091	0	0	0.00675356	0	0.00116945	0.00416121	0.00549551	0.00414239	0.0095554	0.0042123	0.013042	0	0.00174265	0.00596075	0.00201532	0.00800918	0	0.0049906	0.0115249	0.000948191	0.00141135	0.00194409	0.00495516	0.00796448	0.00137259	0.00157243	0.00745768	0	0.00452837	0	0	0.00152027	0.00524542	0.0023955	0.00270332	0	0	0	0.00547665	0.00159231
k__Bacteriap__Firmicutesc__Clostridiao__Thermoanaerobacteralesf__Thermoanaerobacteraceaeg__Ammonifex	0	0	0.00192141	0	0	0	0	0.00274582	0	0	0.00183184	0	0	0	0	0	0	0	0	0	0	0	0	0	0	0	0.00123879	0	0.00137259	0	0	0	0.00226419	0	0	0	0	0.00119775	0.00405499	0	0	0	0	0
k__Bacteriap__Firmicutesc__Clostridiao__Thermoanaerobacteralesf__Thermoanaerobacteraceaeg__Thermacetogenium	0	0	0	0	0	0	0	0	0	0.0020806	0.00366367	0	0	0	0	0	0	0	0	0	0	0	0	0	0	0	0	0	0	0	0	0	0	0	0	0	0	0	0	0	0	0	0	0
k__Bacteriap__Firmicutesc__Clostridiao__Thermoanaerobacteralesf__Thermovenabulumg__Thermovenabulum	0	0	0	0	0	0.0023916	0	0.00549164	0.00116945	0	0	0	0	0	0	0	0	0	0	0	0	0	0	0	0	0	0	0	0	0	0	0	0	0	0.00281579	0.00152027	0	0.00119775	0	0	0	0	0	0
k__Bacteriap__Firmicutesc__Erysipelotrichio__Erysipelotrichalesf__Coprobacillaceaeg__Catenibacterium	0	0	0	0	0	0	0	0	0	0	0	0	0	0	0	0	0	0	0	0	0	0	0	0.000474095	0	0	0.00123879	0	0	0	0	0	0.00226419	0	0	0	0	0	0	0	0	0	0	0.00318461
k__Bacteriap__Firmicutesc__Erysipelotrichio__Erysipelotrichalesf__Coprobacillaceaeg__Coprobacillus	0	0	0	0	0	0	0	0	0.00116945	0	0	0	0	0	0	0	0	0	0.00403063	0	0.00573017	0	0	0.000474095	0	0	0	0.00199112	0	0	0	0.00322768	0	0	0	0	0	0	0	0	0.00162771	0	0	0
k__Bacteriap__Firmicutesc__Erysipelotrichio__Erysipelotrichalesf__Erysipelotrichaceaeg__Allobaculum	0.00195389	0	0	0	0	0	0.00337678	0	0	0	0.00366367	0	0.00409517	0	0	0.00232992	0	0	0	0	0	0.00332707	0	0.000948191	0.00141135	0.00194409	0	0	0	0.00157243	0	0	0.00226419	0	0	0.00152027	0.00131136	0.00119775	0.00135166	0	0	0.00138083	0	0.00159231
k__Bacteriap__Firmicutesc__Erysipelotrichio__Erysipelotrichalesf__Erysipelotrichaceaeg__Bulleidia	0	0	0	0	0	0	0	0	0	0	0	0	0.00136506	0	0	0	0	0	0	0	0	0	0.00115249	0	0.00141135	0.00194409	0	0	0	0	0	0	0.00226419	0	0	0	0	0	0	0	0	0	0	0
k__Bacteriap__Fusobacteriac__Fusobacteriao__Fusobacterialesf__Fusobacteriaceaeg__Fusobacterium	0.00390778	0.00252915	0.00384283	0.00624272	0.00453248	0.0071748	0	0	0.00467782	0	0.0128229	0.00552318	0.00546023	0.0084246	0.00724554	0.00465983	0.00522794	0	0.00201532	0.00266973	0.00286508	0.0049906	0.00345746	0.00237048	0.00282271	0.00583226	0.00619394	0.00597336	0.00549036	0.00157243	0.00298307	0.00322768	0.00452837	0.00696557	0.00703948	0.00152027	0.00262271	0.00359324	0.00135166	0.00457701	0.00813855	0.00966584	0.0073022	0.00636922
k__Bacteriap__Fusobacteriac__Fusobacteriao__Fusobacterialesf__Leptotrichiaceaeg__Leptotrichia	0	0.00379372	0.00576424	0.00832362	0.0135974	0.011958	0.00337678	0.00823746	0.00935563	0.0020806	0.00366367	0.00690398	0.0095554	0.0084246	0.013042	0.00465983	0.00174265	0.00596075	0.00403063	0.00800918	0.00573017	0.00332707	0	0.00379276	0.00705676	0.00194409	0.00123879	0.00398224	0.00411777	0.00157243	0	0.00161384	0.0158493	0.00232186	0.00563158	0.00304053	0.00393407	0.00598874	0.00270332	0.00305134	0.00325542	0.0124275	0.00547665	0.00477692
k__Bacteriap__Fusobacteriac__Fusobacteriao__Fusobacterialesf__Leptotrichiaceaeg__Sneathia	0	0	0	0	0	0	0	0	0.00233891	0	0	0	0	0	0.00144911	0	0	0	0	0	0	0	0	0	0	0	0	0	0	0	0	0	0	0	0	0	0	0	0	0	0	0	0	0
k__Bacteriap__Fusobacteriac__Fusobacteriao__Fusobacterialesf__Leptotrichiaceaeg__Streptobacillus	0	0.00126457	0	0	0	0	0	0	0	0.0020806	0.00183184	0.0013808	0.00136506	0	0	0	0.00174265	0	0.00806127	0	0	0	0	0.000474095	0	0	0	0	0.00137259	0.00157243	0	0	0	0.00232186	0	0.00152027	0.00262271	0	0.00135166	0	0.00162771	0	0	0.00159231
k__Bacteriap__Gemmatimonadetesc__Gemmatimonadeteso__Gemmatimonadalesf__Gemmatimonadaceaeg__Gemmatimonas	1.58656	1.59969	1.26237	2.70102	0.487241	0.743788	2.48869	0.955545	2.81721	0.628342	1.09178	2.78921	2.38885	2.34625	2.92865	2.21342	0.897463	1.31256	2.12616	2.30398	0.85666	1.98626	1.8774	2.2951	2.83541	2.17932	2.27318	2.48492	2.48439	1.06453	2.17168	2.03021	2.32532	1.98054	1.65428	2.23935	1.99719	2.50689	2.41542	1.76062	5.95905	6.20409	6.14298	6.06032
k__Bacteriap__Nitrospiraec__Nitrospirao__Nitrospirales	0	0.00632287	0	0.00416181	0	0	0	0	0.00116945	0	0	0.00276159	0.00136506	0	0	0	0	0	0	0	0	0.0199624	0.0149823	0.000474095	0	0	0.00743273	0.00199112	0	0.00314485	0	0	0	0	0	0.00152027	0.00131136	0	0.00270332	0.00152567	0.00162771	0.00276167	0.0036511	0.00159231
k__Bacteriap__Nitrospiraec__Nitrospirao__Nitrospiralesf__Nitrospiraceaeg__Nitrospira	0.195389	0.22383	0.363147	0.289246	0.101981	0.126755	0.145202	0.170241	0.308736	0.13732	0.238139	0.13808	0.161077	0.153749	0.255043	0.200373	0.160323	0.139482	0.118904	0.136156	0.120333	0.32938	0.348051	0.239418	0.213114	0.295501	0.308458	0.226988	0.112552	0.21385	0.283392	0.221096	0.217362	0.181105	0.432224	0.190033	0.199326	0.186849	0.131111	0.248684	0.245784	0.227838	0.275658	0.272284
k__Bacteriap__Nitrospiraec__Nitrospirao__Nitrospiralesf__Thermodesulfovibrionaceaeg__Thermodesulfovibrio	0.0254005	0.0493184	0.0307426	0.0561845	0.00906495	0.0071748	0.0574053	0.0247124	0.0467782	0.0249672	0.0164865	0.0593742	0.0423168	0.056866	0.0333295	0.0232992	0.0348529	0.023843	0.0624748	0.0774221	0.00859525	0.0465789	0.0230497	0.0265493	0.0169362	0.0291613	0.0396412	0.0318579	0.0178437	0.0141518	0.0313222	0.0193661	0.0316986	0.0255404	0.02675	0.0440877	0.0458974	0.0299437	0.0189233	0.0472958	0.0227879	0.0179508	0.0219066	0.0191077
k__Bacteriap__Planctomycetesc__Brocadiaeo__Brocadialesf__Brocadiaceaeg__Candidatus Scalindua	0.00195389	0.0101166	0	0.0208091	0.00226624	0	0.0101303	0	0.00935563	0	0.00366367	0.0124272	0.00546023	0.0042123	0.00869464	0.00232992	0.00348529	0.00953721	0.00604595	0.00533946	0	0.0199624	0.00345746	0.000948191	0.00141135	0.00388818	0.00495516	0.0099556	0.00274518	0.00314485	0.00149154	0.00161384	0.00226419	0.00696557	0.0014079	0.00608106	0.00131136	0	0	0.00305134	0.00162771	0.00138083	0.0036511	0.00318461
k__Bacteriap__Planctomycetesc__Planctomycetia	0.111372	0.150484	0.199827	0.235142	0.201695	0.167412	0.172216	0.120816	0.139165	0.24343	0.175856	0.182265	0.331709	0.162174	0.284025	0.179404	0.196919	0.121599	0.0927046	0.112129	0.0716271	0.0914944	0.110639	0.0858113	0.0818585	0.0641549	0.0867152	0.185174	0.138632	0.0581798	0.0656276	0.0823059	0.0883032	0.0789431	0.040829	0.0760133	0.0852381	0.0850401	0.0716381	0.0747578	0.0455759	0.0372825	0.0584176	0.0620999
k__Bacteriap__Planctomycetesc__Planctomycetiao__Gemmatales	0.0976944	0.0746099	0.0595638	0.101964	0.106513	0.100447	0.0911731	0.107087	0.0806923	0.1394	0.0824327	0.106321	0.101014	0.0905644	0.128971	0.135135	0.111529	0.0822584	0.076582	0.0720827	0.0401112	0.0598872	0.040337	0.0663734	0.0846812	0.0719313	0.0681334	0.109512	0.0809828	0.0440279	0.0477291	0.0564844	0.0701897	0.0441153	0.0647632	0.0729727	0.0786813	0.101809	0.0594731	0.0595011	0.0602253	0.0635184	0.0602432	0.0652845
k__Bacteriap__Planctomycetesc__Planctomycetiao__Gemmatalesf__Gemmataceaeg__Gemmata	1.16256	1.35057	1.5525	1.01964	1.59543	1.38713	1.45539	1.44705	1.03848	1.59374	1.41235	1.6252	1.29134	1.19208	1.48534	1.63327	1.35404	1.16831	0.981459	1.03852	0.962668	0.753581	0.877041	1.02642	0.910323	1.13729	0.934047	1.02344	0.921007	0.795648	0.884481	0.850494	0.9736	0.812649	0.771527	0.827024	1.03859	1.1187	0.952922	0.669769	0.686894	0.715272	0.742999	0.808891
k__Bacteriap__Planctomycetesc__Planctomycetiao__Gemmatalesf__Isosphaeraceae	0.00586166	0.00379372	0.00384283	0.00208091	0.00679871	0.0023916	0.00675356	0.00823746	0.00467782	0.00832241	0.00549551	0.00414239	0.0095554	0.00631845	0.00579643	0.00465983	0.00348529	0.0047686	0.00806127	0.00800918	0.00286508	0.00166353	0.00230497	0.00758553	0.00423406	0.0136086	0.00495516	0.00398224	0.00274518	0.00471728	0.00447461	0.00968304	0	0.00232186	0.00281579	0.00304053	0.00786813	0.00838424	0.00405499	0.00305134	0.00162771	0	0	0.00636922
k__Bacteriap__Planctomycetesc__Planctomycetiao__Gemmatalesf__Isosphaeraceaeg__Isosphaera	0	0	0.00192141	0.00624272	0.00226624	0.0023916	0.00337678	0	0	0	0.00732735	0.0013808	0.00136506	0	0.00289821	0	0.00522794	0.0023843	0.00403063	0	0.00573017	0.00166353	0	0.00189638	0	0	0	0	0.00137259	0.00157243	0	0	0	0	0	0.00152027	0	0.0023955	0.00540665	0.00152567	0.00162771	0.00138083	0.00182555	0
k__Bacteriap__Planctomycetesc__Planctomycetiao__Gemmatalesf__Isosphaeraceaeg__Singulisphaera	0.0410317	0.0796682	0.126813	0.0541035	0.285546	0.220027	0.077666	0.0933579	0.0537949	0.187254	0.203334	0.0359007	0.0737131	0.0652906	0.0565152	0.0605778	0.111529	0.109678	0.0725514	0.0640735	0.100278	0.0565601	0.0484044	0.0308162	0.0395179	0.0311054	0.0569843	0.0378313	0.0219614	0.0550349	0.0372884	0.0484152	0.0475479	0.0371497	0.0422369	0.0532093	0.0511428	0.0515032	0.0554181	0.0442444	0.0374373	0.0483292	0.036511	0.0605076
k__Bacteriap__Planctomycetesc__Planctomycetiao__Pirellulalesf__Pirellulaceaeg__Pirellula	0.805002	0.957283	1.06062	1.11953	1.12632	0.683998	1.10421	0.851204	0.919191	1.27541	0.904928	1.14468	1.59712	1.06571	1.60561	1.3164	1.15363	0.858349	0.727529	0.771551	0.243532	0.667077	0.663832	0.572707	0.598414	0.577394	0.584708	1.03936	0.87983	0.588087	0.559326	0.687496	0.618123	0.545636	0.478684	0.614187	0.679282	0.518625	0.566346	0.582806	0.449248	0.437724	0.405272	0.476099
k__Bacteriap__Planctomycetesc__Planctomycetiao__Planctomycetalesf__Planctomycetaceaeg__Planctomyces	0.257913	0.293381	0.311269	0.335026	0.709332	0.341999	0.273519	0.343227	0.249094	0.580488	0.423154	0.374196	0.536468	0.242207	0.40575	0.393756	0.454831	0.264657	0.201532	0.229597	0.140389	0.222914	0.2086	0.177312	0.179242	0.182744	0.156087	0.308624	0.269028	0.157243	0.228205	0.174295	0.172078	0.136989	0.183026	0.165709	0.229487	0.168883	0.212211	0.216645	0.242529	0.201602	0.155172	0.200631
k__Bacteriap__Proteobacteria	4.19695	4.89896	3.29138	5.34168	2.78294	3.27649	6.38887	3.28949	4.72693	2.73599	3.76626	5.94709	6.22193	5.23589	5.30228	4.96738	3.51143	4.88067	6.64651	6.18576	1.67894	4.27362	4.41517	5.02209	3.95038	4.45002	4.51786	3.9902	3.66344	2.52846	4.63868	4.58331	4.50346	4.07718	4.11669	5.2586	4.84939	4.36579	4.76731	4.15135	3.69327	3.78763	4.20424	3.93618
k__Bacteriap__Proteobacteriac__Alphaproteobacteria	0.207112	0.285794	0.418868	0.312136	0.886099	0.483103	0.297157	0.450314	0.293533	0.584649	0.577029	0.247162	0.36174	0.19166	0.3246	0.28425	0.562875	0.355261	0.374849	0.371092	1.14317	0.475771	0.514008	0.26739	0.272391	0.332439	0.405084	0.280748	0.341775	0.205988	0.269968	0.275967	0.31925	0.348278	1.20375	0.339019	0.292432	0.261109	0.218969	0.314288	0.201836	0.226457	0.224543	0.1863
k__Bacteriap__Proteobacteriac__Alphaproteobacteriao__Caulobacteralesf__Caulobacteraceae	0.00195389	0.00379372	0.00768566	0	0.00226624	0	0.00337678	0	0.00233891	0	0.00366367	0	0.00273011	0.00631845	0	0.00232992	0.00697058	0.00715291	0	0	0.00573017	0.00166353	0.00230497	0.00237048	0	0	0	0	0	0	0.00298307	0	0	0	0.00281579	0.00152027	0.00524542	0.00479099	0	0.00152567	0	0.00138083	0.00182555	0.00318461
k__Bacteriap__Proteobacteriac__Alphaproteobacteriao__Caulobacteralesf__Caulobacteraceaeg__Arthrospira	0.00586166	0	0.0249784	0.0124854	0.0113312	0.0095664	0.0101303	0.0109833	0.0105251	0.0020806	0.0238139	0.00414239	0.00273011	0.00631845	0	0.00465983	0.0226544	0.00953721	0.00201532	0.00266973	0.034381	0.0182989	0.0253547	0.0251271	0.0141135	0.0116645	0.0198206	0.0099556	0.0123533	0.0062897	0.0164069	0.0242076	0.0113209	0.0185748	0.0520921	0.0258445	0.0170476	0.0467122	0.0892097	0.0320391	0.0179048	0.0124275	0.0182555	0.0159231
k__Bacteriap__Proteobacteriac__Alphaproteobacteriao__Caulobacteralesf__Caulobacteraceaeg__Asticcacaulis	0.0195389	0.0126457	0.0153713	0.0104045	0.00679871	0.0047832	0.0540285	0.0109833	0.0491171	0.00624181	0.00366367	0.00414239	0.00136506	0.0105307	0.00579643	0.00698975	0.0139412	0.00953721	0.00806127	0.00533946	0.0401112	0.146391	0.132536	0.0725366	0.0381065	0.066099	0.104058	0.0258846	0.00411777	0.0330209	0.0894921	0.0548706	0.0294344	0.148599	0.0985527	0.0440877	0.0616337	0.103006	0.198694	0.0427187	0	0	0	0.00318461
k__Bacteriap__Proteobacteriac__Alphaproteobacteriao__Caulobacteralesf__Caulobacteraceaeg__Brevundimonas	0.00976944	0.0227623	0.0345855	0.00832362	0.00906495	0.011958	0.0101303	0.0192207	0.00935563	0.0020806	0.0806008	0.00690398	0.00273011	0.0189553	0.00579643	0.00232992	0.00174265	0.0131137	0.00201532	0	0.00573017	0.0166353	0.0115249	0.0132747	0.00564541	0.0194409	0.0136267	0.0577425	0.00823554	0.0298761	0.00894921	0.0193661	0.00226419	0	0.0126711	0.00152027	0.00131136	0.00359324	0.00270332	0.00152567	0	0	0.00182555	0
k__Bacteriap__Proteobacteriac__Alphaproteobacteriao__Caulobacteralesf__Caulobacteraceaeg__Caulobacter	0.00976944	0.0354081	0.055721	0.0166472	0.0611884	0.0669648	0.0911731	0.060408	0.140334	0.0416121	0.152042	0.00552318	0.0136506	0.0379107	0.0144911	0.0163094	0.174265	0.0703369	0.0100766	0.00266973	0.636048	0.252857	0.254699	0.323333	0.129844	0.192465	0.312175	0.119467	0.0809828	0.0801937	0.13573	0.145246	0.131323	0.559567	0.471645	0.185472	0.249157	0.120973	0.448752	0.157144	0.0195325	0.0359017	0.0401621	0.0207
k__Bacteriap__Proteobacteriac__Alphaproteobacteriao__Caulobacteralesf__Caulobacteraceaeg__Mycoplana	0.00390778	0.00885202	0.0480354	0.00416181	0.00906495	0.0334824	0.0101303	0.00549164	0.0116945	0.00624181	0.0952555	0.00690398	0.00819034	0.0042123	0.00144911	0	0.0331103	0.0131137	0	0	0.0171905	0.00665413	0.0161348	0.0184897	0.0127022	0.00777635	0.0260146	0.00597336	0.00960813	0.00943456	0.00596614	0.0080692	0.00679256	0.0557245	0.0380132	0.0243242	0.022293	0.0179662	0.0297366	0.0122054	0.148122	0.190555	0.127789	0.138531
k__Bacteriap__Proteobacteriac__Alphaproteobacteriao__Caulobacteralesf__Caulobacteraceaeg__Phenylobacterium	0.121141	0.139103	0.299741	0.135259	0.355799	0.25351	0.135071	0.192207	0.0994036	0.239269	0.245466	0.0994173	0.180188	0.130581	0.117378	0.125815	0.264882	0.268234	0.0725514	0.0827616	0.478469	0.202951	0.177483	0.167356	0.100206	0.122478	0.148655	0.127432	0.119415	0.0691867	0.159594	0.142018	0.153965	0.141633	0.145013	0.153547	0.182278	0.120973	0.214914	0.192234	0.314148	0.283071	0.275658	0.296169
k__Bacteriap__Proteobacteriac__Alphaproteobacteriao__Kiloniellalesf__Kiloniellaceaeg__Thalassospira	0	0.00126457	0	0	0	0	0	0	0	0	0.00183184	0	0	0	0.00144911	0.00465983	0	0	0	0	0	0	0	0.000948191	0	0	0.00123879	0	0	0	0	0	0	0	0	0	0	0	0.00135166	0	0	0	0	0
k__Bacteriap__Proteobacteriac__Alphaproteobacteriao__Rhizobiales	0.261821	0.35661	0.426554	0.522307	0.541631	0.437663	0.39846	0.285565	0.40697	0.563843	0.591683	0.425285	0.522817	0.381213	0.449223	0.372787	0.479228	0.419637	0.390971	0.331046	0.203421	0.36265	0.307714	0.310058	0.248398	0.291613	0.333234	0.390259	0.300597	0.165105	0.283392	0.300174	0.296608	0.318094	0.266092	0.357262	0.37767	0.407234	0.305476	0.288352	0.2702	0.252693	0.303041	0.315277
k__Bacteriap__Proteobacteriac__Alphaproteobacteriao__Rhizobialesf__Beijerinckiaceaeg__Beijerinckia	0	0	0.00192141	0.00208091	0	0	0	0	0	0	0.00183184	0.0013808	0	0	0	0	0.00348529	0	0	0	0	0	0	0.000474095	0	0.00388818	0.00123879	0	0.00411777	0.00157243	0	0	0.00226419	0	0.0014079	0	0.00393407	0	0.00540665	0	0	0.008285	0.00182555	0
k__Bacteriap__Proteobacteriac__Alphaproteobacteriao__Rhizobialesf__Beijerinckiaceaeg__Chelatococcus	0.00390778	0.0050583	0.0134499	0.0104045	0.0113312	0.011958	0.0135071	0.00823746	0.00467782	0.00832241	0.0128229	0.00414239	0.0136506	0.00631845	0.0144911	0	0.00522794	0.0047686	0.00806127	0.00266973	0.00573017	0.00665413	0.00460994	0.00379276	0.00846812	0	0.00123879	0.00597336	0.00274518	0.00314485	0.00745768	0.00322768	0	0	0.00703948	0.00304053	0.00786813	0.00119775	0.00540665	0.00457701	0.011394	0.00690417	0.0036511	0.0175154
k__Bacteriap__Proteobacteriac__Alphaproteobacteriao__Rhizobialesf__Beijerinckiaceaeg__Methylocella	0	0	0.00192141	0	0	0.0023916	0	0	0	0	0.00183184	0	0.00136506	0	0	0	0.00174265	0.0047686	0	0	0	0	0	0	0	0	0	0	0	0	0	0	0	0	0	0	0	0	0	0	0	0	0	0
k__Bacteriap__Proteobacteriac__Alphaproteobacteriao__Rhizobialesf__Bradyrhizobiaceae	0.00390778	0	0.0153713	0.0104045	0.038526	0.0023916	0.00337678	0.00823746	0.00584727	0.0228866	0.010991	0.00966557	0.0150156	0.00210615	0.00579643	0.00698975	0.024397	0.0250352	0.00201532	0.0213578	0	0.00166353	0	0.00474095	0.00423406	0	0.00495516	0.00199112	0.00274518	0.00786213	0.00447461	0.0112969	0.00452837	0.00232186	0	0.00152027	0.00262271	0.00119775	0.00270332	0.00915402	0.00325542	0.00276167	0.00182555	0.00318461
k__Bacteriap__Proteobacteriac__Alphaproteobacteriao__Rhizobialesf__Bradyrhizobiaceaeg__Balneimonas	0.136772	0.182099	0.34009	0.264275	0.337669	0.444838	0.121564	0.263599	0.17074	0.434846	0.459791	0.10494	0.204759	0.170598	0.149258	0.0931966	0.252684	0.231277	0.231761	0.269643	0.212016	0.191306	0.153281	0.0805962	0.0776244	0.130254	0.126356	0.129423	0.0741198	0.132084	0.0939667	0.0903751	0.153965	0.153242	0.0886974	0.136824	0.190146	0.246736	0.189233	0.222748	0.164399	0.156034	0.180729	0.173561
k__Bacteriap__Proteobacteriac__Alphaproteobacteriao__Rhizobialesf__Bradyrhizobiaceaeg__Bosea	0.00195389	0.00379372	0.0192141	0.0124854	0.0407923	0.011958	0.00675356	0.0576622	0.00467782	0.010403	0.056787	0.00828478	0.0122855	0.042123	0.00579643	0.0139795	0.0453088	0.0143058	0	0	0.0544366	0.0182989	0.0115249	0.0227566	0.0183476	0.0136086	0.0123879	0.0139378	0.0713746	0.011007	0.0238646	0.0274353	0.0113209	0.0301841	0.02675	0.022804	0.0157363	0.0179662	0.0202749	0.0625524	0.00325542	0.0041425	0.00182555	0.00796153
k__Bacteriap__Proteobacteriac__Alphaproteobacteriao__Rhizobialesf__Bradyrhizobiaceaeg__Bradyrhizobium	0.0781555	0.168188	0.42079	0.203929	0.557494	0.339607	0.182346	0.285565	0.162554	0.401556	0.437809	0.158792	0.372661	0.130581	0.253594	0.109506	0.315419	0.240814	0.165256	0.141496	0.547231	0.237885	0.262767	0.164985	0.159483	0.147751	0.185818	0.228979	0.15922	0.152525	0.164069	0.193661	0.169814	0.202001	0.152053	0.17027	0.186212	0.134148	0.159496	0.297506	0.0944072	0.0980392	0.0620687	0.0668769
k__Bacteriap__Proteobacteriac__Alphaproteobacteriao__Rhizobialesf__Brucellaceaeg__Ochrobactrum	0	0.00252915	0.00192141	0	0.00226624	0.0023916	0	0	0	0.0020806	0.00549551	0	0.00136506	0.00210615	0	0	0	0.00119215	0	0	0	0	0	0	0	0	0.00371637	0.00398224	0.00137259	0.00314485	0	0	0	0	0.00422369	0.00608106	0	0	0	0	0	0	0	0
k__Bacteriap__Proteobacteriac__Alphaproteobacteriao__Rhizobialesf__Brucellaceaeg__Pseudochrobactrum	0	0	0	0	0	0	0	0	0	0	0	0	0	0	0	0	0	0.0047686	0	0	0	0	0	0	0	0	0	0	0	0	0	0	0	0	0	0	0	0	0	0	0	0	0	0
k__Bacteriap__Proteobacteriac__Alphaproteobacteriao__Rhizobialesf__Hyphomicrobiaceae	0.0781555	0.123928	0.261312	0.199767	0.299143	0.320474	0.195853	0.203191	0.077184	0.382831	0.31874	0.19055	0.187013	0.0547599	0.094192	0.170084	0.230029	0.126368	0.145103	0.114798	0.203421	0.103139	0.0921988	0.101931	0.0620995	0.132198	0.109013	0.0657069	0.0425503	0.0581798	0.110374	0.0855335	0.117738	0.0696557	0.0506842	0.104898	0.102286	0.12217	0.12976	0.19376	0.0292988	0.0400442	0.0182555	0.0429923
k__Bacteriap__Proteobacteriac__Alphaproteobacteriao__Rhizobialesf__Hyphomicrobiaceaeg__Devosia	0.0762016	0.161865	0.165242	0.145663	0.312741	0.222419	0.165462	0.172987	0.125132	0.27464	0.225316	0.140841	0.165172	0.098989	0.111581	0.123486	0.249198	0.175246	0.100766	0.10145	0.329485	0.227904	0.207447	0.276872	0.146781	0.274116	0.335712	0.205085	0.126278	0.0896283	0.246103	0.267897	0.219626	0.297198	0.606803	0.220438	0.205883	0.223979	0.302772	0.363109	0.105801	0.103563	0.116835	0.111461
k__Bacteriap__Proteobacteriac__Alphaproteobacteriao__Rhizobialesf__Hyphomicrobiaceaeg__Hyphomicrobium	0.00976944	0.0189686	0.0749352	0.0707508	0.172234	0.141104	0.0337678	0.0576622	0.0245585	0.116514	0.0952555	0.0372815	0.0641577	0.0379107	0.0608625	0.0163094	0.0853897	0.0524546	0.0282144	0.029367	0.0544366	0.0216259	0.040337	0.0203861	0.0183476	0.00777635	0.0247758	0.0219023	0.0192163	0.0157243	0.022373	0.030663	0.0316986	0.0139311	0.0239342	0.0182432	0.022293	0.028746	0.0162199	0.027462	0.0244157	0.0303783	0.0328599	0.0334384
k__Bacteriap__Proteobacteriac__Alphaproteobacteriao__Rhizobialesf__Hyphomicrobiaceaeg__Pedomicrobium	0.0293083	0.0429955	0.0826208	0.0998835	0.108779	0.0980556	0.0438982	0.0549164	0.0596421	0.112353	0.137388	0.0552318	0.101014	0.0336984	0.0768027	0.0349487	0.083647	0.0524546	0.0463523	0.0507248	0.0515715	0.0399248	0.0530143	0.0327126	0.0381065	0.0349936	0.0545067	0.0896004	0.0329421	0.0172967	0.0283392	0.0435737	0.0407553	0.0255404	0.0126711	0.0471282	0.0367179	0.0395257	0.0419015	0.0366161	0.0309265	0.0510909	0.0511154	0.0398076
k__Bacteriap__Proteobacteriac__Alphaproteobacteriao__Rhizobialesf__Hyphomicrobiaceaeg__Rhodoplanes	0.212974	0.333848	0.678259	0.48277	0.68667	0.557243	0.428851	0.33499	0.286516	0.838483	0.784026	0.419762	0.775353	0.374895	0.688326	0.417055	0.679632	0.447057	0.35268	0.405799	0.289373	0.299436	0.310019	0.220928	0.220171	0.200241	0.227937	0.354419	0.323931	0.16196	0.220747	0.237235	0.294344	0.26237	0.218224	0.297972	0.326527	0.307821	0.264926	0.323442	0.323914	0.318973	0.354157	0.326423
k__Bacteriap__Proteobacteriac__Alphaproteobacteriao__Rhizobialesf__Methylobacteriaceaeg__Methylobacterium	0.0156311	0.0455247	0.107599	0.0457799	0.0611884	0.083706	0.030391	0.0631538	0.038592	0.0603375	0.177688	0.0220927	0.0259361	0.042123	0.0217366	0.0326188	0.0470514	0.0798741	0.0141072	0.0240276	0.17477	0.0532331	0.0576243	0.0407722	0.0423406	0.0835958	0.070611	0.133405	0.053531	0.0361658	0.061153	0.0629398	0.0520763	0.0580464	0.0760264	0.0623309	0.0262271	0.0431189	0.0567698	0.027462	0.011394	0.0207125	0.0182555	0.0175154
k__Bacteriap__Proteobacteriac__Alphaproteobacteriao__Rhizobialesf__Methylocystaceaeg__Methylopila	0	0.00126457	0.00192141	0.00208091	0	0.0023916	0	0.00274582	0	0	0.00366367	0.00276159	0.00273011	0.00631845	0.00289821	0	0.00871323	0.00119215	0.00201532	0	0	0.00332707	0	0.00142229	0.00141135	0	0.00371637	0.00199112	0.00274518	0	0	0	0.00679256	0.00464371	0.0112632	0.00152027	0.00131136	0.00119775	0	0	0	0	0.00182555	0.00318461
k__Bacteriap__Proteobacteriac__Alphaproteobacteriao__Rhizobialesf__Methylocystaceaeg__Methylosinus	0.00390778	0.0050583	0.0134499	0.00416181	0.0135974	0.0143496	0.00337678	0.00274582	0.00116945	0.0270478	0.0274776	0.00552318	0.00819034	0.00631845	0.013042	0.0163094	0.0348529	0.0357645	0.0120919	0	0.00286508	0.0099812	0.00576243	0.00284457	0.00282271	0.00972044	0.00247758	0.00796448	0.00137259	0.00157243	0.00149154	0.00484152	0.00226419	0.00464371	0.00563158	0.00760133	0.0104908	0.0023955	0.00810997	0.00457701	0.00325542	0.00552334	0.0127789	0.00636922
k__Bacteriap__Proteobacteriac__Alphaproteobacteriao__Rhizobialesf__Phyllobacteriaceae	0.00390778	0	0	0	0	0	0	0	0	0	0	0	0	0	0	0	0	0.00119215	0	0	0	0	0	0	0	0	0	0	0	0	0	0	0	0	0	0	0.00131136	0	0	0	0	0	0	0
k__Bacteriap__Proteobacteriac__Alphaproteobacteriao__Rhizobialesf__Phyllobacteriaceaeg__Aminobacter	0.00390778	0.00252915	0.00768566	0.00208091	0.0203961	0.0023916	0	0.0164749	0.00584727	0.00416121	0.00549551	0.00552318	0.00273011	0.0042123	0	0.00931966	0.00348529	0.0143058	0.00201532	0.00266973	0.00573017	0.0099812	0.0080674	0.00474095	0.00705676	0.0116645	0.0161043	0	0.0150985	0.0062897	0.00596614	0.0161384	0.00679256	0.016253	0.00563158	0.00760133	0.00524542	0.00479099	0.00810997	0.0167824	0.00325542	0	0.00182555	0
k__Bacteriap__Proteobacteriac__Alphaproteobacteriao__Rhizobialesf__Phyllobacteriaceaeg__Chelativorans	0.00195389	0.00758745	0.0172927	0.0104045	0.0203961	0.0071748	0.0101303	0.00274582	0.0105251	0.00624181	0.0164865	0.013808	0.00682529	0.00631845	0.00869464	0.00465983	0.0174265	0.0131137	0.0100766	0.00533946	0.00859525	0.0166353	0.0161348	0.00521505	0	0.00777635	0.0148655	0.00597336	0.0109807	0.00157243	0.00298307	0	0.00226419	0.00696557	0.00703948	0.00760133	0.0104908	0.0155707	0.0135166	0.00762835	0.00162771	0.00276167	0.00182555	0.00159231
k__Bacteriap__Proteobacteriac__Alphaproteobacteriao__Rhizobialesf__Phyllobacteriaceaeg__Mesorhizobium	0.0801094	0.10496	0.240177	0.0936408	0.61415	0.231985	0.10468	0.205936	0.0842007	0.299607	0.304085	0.0966557	0.102379	0.0652906	0.0912938	0.0465983	0.264882	0.156172	0.0886739	0.0854313	0.670429	0.189643	0.144061	0.163089	0.128433	0.192465	0.231654	0.0796448	0.161966	0.084911	0.108882	0.103286	0.246796	0.160208	0.161908	0.164189	0.180967	0.130555	0.116243	0.198337	0.0244157	0.0276167	0.0255577	0.0254769
k__Bacteriap__Proteobacteriac__Alphaproteobacteriao__Rhizobialesf__Phyllobacteriaceaeg__Phyllobacterium	0.00586166	0.0316144	0.0461139	0.00416181	0.432851	0.169804	0.0236375	0.0988495	0.0397614	0.0790629	0.0457959	0.0331391	0.0136506	0.0189553	0.00724554	0.0209692	0.149868	0.0417253	0.00806127	0.0106789	0.318024	0.0365977	0.0299646	0.16783	0.167951	0.0427699	0.0619394	0.0398224	0.118043	0.0676143	0.0357969	0.0355045	0.0588688	0.157886	0.146421	0.0471282	0.0799927	0.0431189	0.0946163	0.0686551	0.00488313	0.00690417	0.00182555	0.00159231
k__Bacteriap__Proteobacteriac__Alphaproteobacteriao__Rhizobialesf__Rhizobiaceae	0.00390778	0.0202332	0.00576424	0.0104045	0.00679871	0.0095664	0.00337678	0.00823746	0.00935563	0.00832241	0.00915919	0	0.00546023	0.0042123	0.00289821	0	0.0209118	0.00715291	0.00201532	0	0.00573017	0.0049906	0.00691491	0.00568915	0.00423406	0	0.00619394	0.0099556	0.00686295	0.00471728	0.00596614	0.0112969	0.00226419	0.00464371	0.0014079	0.00760133	0.00917949	0	0	0.00457701	0.00162771	0.00138083	0.00182555	0.00318461
k__Bacteriap__Proteobacteriac__Alphaproteobacteriao__Rhizobialesf__Rhizobiaceaeg__Agrobacterium	0.205158	0.967399	0.482275	0.0686699	0.262884	0.437663	0.172216	0.527197	0.221027	0.120675	0.439641	0.146364	0.0682529	0.244313	0.0623116	0.228332	0.205632	0.226509	0.0584442	0.0614037	0.922557	0.670404	0.686881	0.432375	0.633697	0.577394	0.533918	2.5327	0.709629	0.915152	1.0918	1.17326	0.321514	0.882305	1.07845	0.480404	0.253092	0.275482	0.559588	0.369212	0.0374373	0.0207125	0.0200811	0.0445846
k__Bacteriap__Proteobacteriac__Alphaproteobacteriao__Rhizobialesf__Rhizobiaceaeg__Candidatus Liberibacter	0	0	0	0	0.00226624	0.0071748	0.00337678	0.00823746	0	0	0	0	0.00136506	0	0	0.00232992	0	0	0.00201532	0	0	0	0	0	0	0	0	0	0	0	0	0	0	0	0	0	0	0	0	0	0	0	0	0
k__Bacteriap__Proteobacteriac__Alphaproteobacteriao__Rhizobialesf__Rhizobiaceaeg__Kaistia	0	0.00126457	0.00192141	0	0.00906495	0	0.00337678	0.00549164	0	0.0020806	0.010991	0.0013808	0	0.00210615	0	0.00698975	0.00871323	0.00357645	0.00201532	0	0.00859525	0.00166353	0.00345746	0	0.00846812	0	0.00619394	0	0.00137259	0.00157243	0.0253561	0.0242076	0.00679256	0.00928742	0.00281579	0.00152027	0.00131136	0.00119775	0.00946163	0.00457701	0	0.00138083	0.00182555	0
k__Bacteriap__Proteobacteriac__Alphaproteobacteriao__Rhizobialesf__Rhizobiaceaeg__Rhizobium	0.320438	0.480538	0.735902	0.247628	0.888365	0.839452	0.341055	0.936324	0.290025	0.326655	0.659461	0.274778	0.207489	0.537068	0.210121	0.188723	1.73393	0.524546	0.149133	0.128147	1.3208	0.683712	0.585463	0.317644	0.574421	0.392706	0.255191	0.278757	1.05415	0.636833	0.405698	0.422826	0.31925	0.545636	0.252013	0.331418	0.390784	0.450353	0.474433	0.759783	0.00976626	0.00690417	0.0146044	0.0127384
k__Bacteriap__Proteobacteriac__Alphaproteobacteriao__Rhizobialesf__Rhizobiaceaeg__Shinella	0.0332161	0.0113812	0.0268998	0.0187282	0.0453248	0.0669648	0.0202607	0.030204	0.00818618	0.0395314	0.0714417	0.00966557	0.00546023	0.0042123	0.00289821	0.0163094	0.0261397	0.0143058	0.00403063	0.00533946	0.0372461	0.0182989	0.0126773	0.00711143	0.0197589	0.0408258	0.023537	0.00796448	0.0329421	0.0251588	0.0178984	0.0129107	0.0203777	0.0301841	0.040829	0.0182432	0.00917949	0.014373	0.012165	0.0122054	0	0.00138083	0.0036511	0
k__Bacteriap__Proteobacteriac__Alphaproteobacteriao__Rhizobialesf__Rhizobiaceaeg__Sinorhizobium	0.03517	0.0050583	0.00768566	0.00832362	0.00906495	0.0215244	0	0.0137291	0.00233891	0.0145642	0.00549551	0.00414239	0	0.0042123	0.00579643	0.00465983	0.0139412	0.00715291	0.00403063	0	0.0315159	0.00332707	0.00921988	0.00616324	0.0197589	0.00194409	0.00867152	0	0.0150985	0.0204415	0.00447461	0.0080692	0.00905674	0.0139311	0.00985527	0.00152027	0.00655678	0.00598874	0.0135166	0.00762835	0.00325542	0.008285	0	0.00159231
k__Bacteriap__Proteobacteriac__Alphaproteobacteriao__Rhizobialesf__Rhodobiaceaeg__Afifella	0.00586166	0.0278206	0.0749352	0.0332945	0.0566559	0.0693564	0.0438982	0.030204	0.0245585	0.0873853	0.0622825	0.0248543	0.0614276	0.0105307	0.0782518	0.0256291	0.0906176	0.0560311	0.0423216	0.0507248	0.0401112	0.0216259	0.0311171	0.0123265	0.0211703	0.00777635	0.0247758	0.0219023	0.0288244	0.0251588	0.0164069	0.00322768	0.0203777	0.00696557	0.00703948	0.0167229	0.0249157	0.0251527	0.0229783	0.027462	0.0309265	0.0041425	0.0200811	0.0175154
k__Bacteriap__Proteobacteriac__Alphaproteobacteriao__Rhizobialesf__Xanthobacteraceae	0.00195389	0.00252915	0.00384283	0.00416181	0.00679871	0.0023916	0	0.0247124	0	0.00624181	0.00183184	0.00276159	0.00819034	0.00210615	0.00144911	0.00698975	0.0174265	0.0047686	0.00604595	0.00533946	0	0.00332707	0.00230497	0.000948191	0.00141135	0.00194409	0	0.00398224	0.00411777	0.00314485	0	0	0	0	0.00281579	0.00152027	0	0.0023955	0	0.00305134	0	0.0041425	0.00547665	0.00159231
k__Bacteriap__Proteobacteriac__Alphaproteobacteriao__Rhizobialesf__Xanthobacteraceaeg__Ancylobacter	0.00195389	0.00252915	0.00768566	0	0.00679871	0.0215244	0	0.0109833	0	0.00832241	0.00549551	0.0013808	0.00273011	0.00631845	0.00144911	0.00232992	0.00697058	0.0023843	0	0.00266973	0.0200556	0	0.00345746	0.00426686	0.00987947	0	0	0.00597336	0.00960813	0	0.00149154	0	0.00452837	0	0.0014079	0	0.00786813	0.0023955	0.00135166	0.00305134	0.00162771	0	0	0
k__Bacteriap__Proteobacteriac__Alphaproteobacteriao__Rhizobialesf__Xanthobacteraceaeg__Blastochloris	0	0	0	0	0	0.0023916	0	0	0	0	0	0	0	0	0	0	0.00522794	0.00119215	0	0	0	0	0	0	0	0	0	0	0	0	0	0	0	0	0	0	0	0	0	0	0	0	0	0
k__Bacteriap__Proteobacteriac__Alphaproteobacteriao__Rhizobialesf__Xanthobacteraceaeg__Labrys	0	0.00126457	0.00192141	0	0.0997145	0.0095664	0	0.0164749	0	0	0.00732735	0	0.00409517	0.0042123	0	0.00232992	0.0121985	0.00357645	0	0.00266973	0	0	0.00115249	0	0.00282271	0	0	0	0.00411777	0	0.00149154	0	0	0.00232186	0	0.00152027	0	0	0	0.00152567	0	0.00138083	0.00182555	0
k__Bacteriap__Proteobacteriac__Alphaproteobacteriao__Rhodobacterales	0.00390778	0.00126457	0.00192141	0.00208091	0	0.0023916	0	0	0.00233891	0.00416121	0	0	0.00273011	0.00210615	0	0.00232992	0.00174265	0.00357645	0	0	0	0.00332707	0	0.00189638	0.00282271	0	0.00495516	0	0.00274518	0	0	0.00161384	0	0	0	0	0.00131136	0.0023955	0.00270332	0.00152567	0.00162771	0.00138083	0.00182555	0.00477692
k__Bacteriap__Proteobacteriac__Alphaproteobacteriao__Rhodobacteralesf__Hyphomonadaceae	0.00195389	0.0101166	0.0153713	0.0124854	0.0589222	0.0286992	0.0168839	0.0109833	0.00935563	0.0187254	0.0311412	0.00690398	0.0218409	0.00210615	0.00579643	0.0232992	0.0313676	0.0166901	0.00604595	0	0.00859525	0.00665413	0.00576243	0.0109042	0.00564541	0	0.0161043	0.00796448	0.00549036	0.00314485	0.0104407	0.00968304	0.00679256	0.0116093	0.0112632	0.0152027	0.00786813	0.00718649	0.00405499	0.0213594	0.0146494	0.0193317	0.0310344	0.0159231
k__Bacteriap__Proteobacteriac__Alphaproteobacteriao__Rhodobacteralesf__Hyphomonadaceaeg__Hyphomonas	0	0	0	0.00208091	0	0.0047832	0	0	0	0.0020806	0.00183184	0	0.00136506	0	0	0	0.00348529	0.0047686	0	0.00266973	0	0	0	0	0	0	0	0	0	0	0	0	0	0	0	0	0	0	0	0	0.00162771	0	0	0
k__Bacteriap__Proteobacteriac__Alphaproteobacteriao__Rhodobacteralesf__Rhodobacteraceae	0.00781555	0	0	0	0.00226624	0.0095664	0	0.00274582	0.00116945	0.0020806	0.00732735	0.00276159	0	0.00210615	0.00434732	0	0.0174265	0.00357645	0.00403063	0	0	0	0.00345746	0	0	0	0	0.00597336	0	0	0	0.00161384	0.00226419	0	0.00281579	0.00152027	0	0.00359324	0	0.00457701	0.00325542	0.00138083	0	0
k__Bacteriap__Proteobacteriac__Alphaproteobacteriao__Rhodobacteralesf__Rhodobacteraceaeg__Amaricoccus	0	0.0392018	0.0672495	0.0270518	0.104247	0.0789228	0.0202607	0.0356957	0.0210502	0.0582569	0.0860964	0.0165696	0.0136506	0.0189553	0.0202875	0.0139795	0.0505367	0.0309959	0.0544135	0.0373762	0.0515715	0.024953	0.0311171	0.00758553	0.00705676	0.00777635	0.0210594	0.0119467	0.00137259	0.00471728	0.00894921	0.0080692	0.0294344	0.0116093	0.00985527	0.0167229	0.0340952	0.0383279	0.0216266	0.0411931	0.0162771	0.0262358	0.0292088	0.0127384
k__Bacteriap__Proteobacteriac__Alphaproteobacteriao__Rhodobacteralesf__Rhodobacteraceaeg__Paracoccus	0	0	0	0.00416181	0	0.0047832	0.0101303	0.00549164	0	0	0.00549551	0.0013808	0.00819034	0.0042123	0.00434732	0.00931966	0.00174265	0.00119215	0	0.00266973	0.00573017	0.0182989	0.00460994	0.00142229	0.00141135	0.00777635	0.00495516	0.0099556	0.00274518	0.0157243	0.00745768	0.00484152	0.00905674	0.00232186	0.00563158	0.00304053	0.00524542	0.00958199	0	0.00152567	0.00325542	0.0041425	0	0
k__Bacteriap__Proteobacteriac__Alphaproteobacteriao__Rhodobacteralesf__Rhodobacteraceaeg__Rhodobacter	0.0156311	0.0164395	0.0537996	0.00416181	0.183565	0.10523	0.00337678	0.0658997	0.00116945	0.0124836	0.0806008	0.0193311	0.0204759	0.00631845	0	0.0186393	0.0278823	0.0226509	0.00201532	0.00533946	0.00286508	0.0099812	0.0115249	0.0156451	0	0.00583226	0.00743273	0.00796448	0.00137259	0	0.0134238	0.0177522	0.00452837	0.00232186	0.00281579	0.00912159	0.00262271	0.00718649	0.0148683	0.00305134	0.011394	0.0110467	0.00912775	0.00477692
k__Bacteriap__Proteobacteriac__Alphaproteobacteriao__Rhodobacteralesf__Rhodobacteraceaeg__Rubellimicrobium	0.00390778	0	0.00384283	0.00208091	0.00226624	0.0095664	0	0.0164749	0.00818618	0	0.00732735	0.0013808	0.00273011	0.0189553	0.013042	0.0116496	0.00522794	0	0.00201532	0.00266973	0.0401112	0.0199624	0.0218972	0.0222825	0.00141135	0.021385	0.0284921	0.00398224	0.00823554	0.0062897	0.0164069	0.0129107	0.00905674	0.0232186	0.0239342	0.0395269	0.00786813	0.0586897	0.0621764	0.027462	0.00976626	0.0151892	0.01643	0.00955384
k__Bacteriap__Proteobacteriac__Alphaproteobacteriao__Rhodospirillales	0.441579	0.647462	0.903065	0.761611	1.70648	0.892067	0.972513	0.834729	0.563677	1.17554	0.985528	0.759438	1.32138	0.741365	0.979597	0.759553	1.27039	1.05625	0.937122	0.803588	0.733461	0.841748	0.757183	0.463665	0.469981	0.342159	0.592141	0.67499	0.616293	0.342789	0.593631	0.539023	0.532084	0.415612	0.442079	0.670437	0.613714	0.43598	0.640688	0.566023	0.31252	0.260978	0.286611	0.318461
k__Bacteriap__Proteobacteriac__Alphaproteobacteriao__Rhodospirillalesf__Acetobacteraceae	0.0195389	0.0113812	0.032664	0.00832362	0.038526	0.0645732	0.00675356	0.0109833	0.0116945	0.0499345	0.0201502	0.0248543	0.0136506	0.0042123	0.0188384	0.0116496	0.0313676	0.0417253	0.0141072	0.0160184	0.00573017	0.0049906	0.0149823	0.00189638	0.00846812	0.00388818	0	0.00398224	0.00823554	0.00786213	0.00298307	0	0.0158493	0.0116093	0.00703948	0	0.00131136	0.00119775	0.00135166	0.0106797	0.0146494	0.0220933	0.0109533	0.00796153
k__Bacteriap__Proteobacteriac__Alphaproteobacteriao__Rhodospirillalesf__Acetobacteraceaeg__Acidiphilium	0	0	0	0	0.0249286	0.0454404	0	0.00274582	0	0.0187254	0.0366367	0.00552318	0.0150156	0	0	0.00232992	0.0139412	0	0	0	0	0	0.00115249	0.000474095	0	0	0	0	0	0	0	0.00161384	0	0	0	0	0.00131136	0	0.00135166	0	0	0.00138083	0	0
k__Bacteriap__Proteobacteriac__Alphaproteobacteriao__Rhodospirillalesf__Acetobacteraceaeg__Acidisoma	0.0234467	0.0164395	0.0422711	0.0249709	0.0657209	0.035874	0.0202607	0.0439331	0.0292363	0.0540957	0.0531233	0.0317583	0.0395867	0.0231676	0.0579643	0.0163094	0.0627353	0.0655683	0.0322451	0.0213578	0.0658969	0.0316071	0.0265072	0.0137488	0.0296384	0.021385	0.0210594	0.0199112	0.0150985	0.0125794	0.0208815	0.0258214	0.0271702	0.00928742	0.00985527	0.0258445	0.0249157	0.0131752	0.0162199	0.018308	0.0162771	0.0193317	0.0200811	0.0222923
k__Bacteriap__Proteobacteriac__Alphaproteobacteriao__Rhodospirillalesf__Acetobacteraceaeg__Acidisphaera	0	0.00126457	0.00384283	0	0	0.0023916	0	0	0	0	0.00915919	0.0013808	0.00136506	0.0042123	0.00434732	0	0	0.0023843	0	0.00266973	0	0.00332707	0	0	0	0.00194409	0	0	0	0	0	0	0	0	0	0	0	0	0	0	0	0	0	0
k__Bacteriap__Proteobacteriac__Alphaproteobacteriao__Rhodospirillalesf__Acetobacteraceaeg__Acidocella	0	0	0	0	0	0.0047832	0	0	0	0	0	0	0	0	0	0	0	0	0	0	0	0	0	0	0	0	0	0	0	0	0	0	0.00452837	0	0.0014079	0	0	0	0	0	0.00488313	0.0041425	0	0
k__Bacteriap__Proteobacteriac__Alphaproteobacteriao__Rhodospirillalesf__Acetobacteraceaeg__Gluconobacter	0	0	0	0	0	0	0	0	0	0	0	0	0	0	0	0	0	0	0	0	0	0	0	0	0.00141135	0	0.00247758	0	0	0	0	0	0	0	0.0014079	0	0	0	0	0	0	0	0	0
k__Bacteriap__Proteobacteriac__Alphaproteobacteriao__Rhodospirillalesf__Acetobacteraceaeg__Roseococcus	0	0	0	0	0.0249286	0.0023916	0	0.00823746	0	0.0020806	0	0.0013808	0.00136506	0.0042123	0	0	0	0	0	0	0.00859525	0	0.00115249	0.00284457	0.00423406	0.00194409	0.00371637	0.00199112	0.00823554	0	0.00298307	0	0	0.00464371	0.00563158	0.00152027	0	0.00119775	0	0.00152567	0	0.00276167	0	0
k__Bacteriap__Proteobacteriac__Alphaproteobacteriao__Rhodospirillalesf__Acetobacteraceaeg__Roseomonas	0.0195389	0.0467892	0.0749352	0.0374563	0.0770521	0.112405	0.0270143	0.0494248	0.0140334	0.0644987	0.104415	0.0220927	0.0423168	0.0463353	0.0260839	0.0139795	0.0505367	0.0262273	0.0403063	0.0480551	0.0515715	0.0216259	0.0230497	0.0165933	0.0141135	0.0174968	0.0247758	0.0139378	0.0178437	0.0172967	0.0283392	0.0225938	0.0294344	0.0208967	0.067579	0.0304053	0.0249157	0.0395257	0.0324399	0.027462	0.0341819	0.0345209	0.0310344	0.0382153
k__Bacteriap__Proteobacteriac__Alphaproteobacteriao__Rhodospirillalesf__Acetobacteraceaeg__Swaminathania	0	0	0	0	0	0	0	0	0	0	0	0	0	0	0	0	0.00174265	0	0	0	0	0	0	0	0.00141135	0	0	0	0	0	0	0	0	0	0	0	0	0	0	0	0.00162771	0	0	0
k__Bacteriap__Proteobacteriac__Alphaproteobacteriao__Rhodospirillalesf__Acetobacteraceaeg__Tanticharoenia	0	0.00126457	0.00384283	0.00208091	0.00453248	0.0047832	0	0.00823746	0	0	0.010991	0.00276159	0.00136506	0	0.00144911	0	0.00871323	0.00715291	0.00201532	0	0	0	0	0	0	0	0	0	0	0	0	0	0	0	0	0	0	0	0	0	0	0	0	0
k__Bacteriap__Proteobacteriac__Alphaproteobacteriao__Rhodospirillalesf__Rhodospirillaceae	0.123095	0.150484	0.397733	0.185201	0.31954	0.490278	0.270143	0.258107	0.161385	0.355783	0.371863	0.325868	0.292122	0.16428	0.268085	0.249301	0.324132	0.344532	0.201532	0.272312	0.16331	0.191306	0.192465	0.106671	0.122788	0.101093	0.0966255	0.123449	0.076865	0.0786213	0.131255	0.154929	0.12453	0.0905524	0.118263	0.0912159	0.140315	0.137741	0.116243	0.114425	0.118823	0.111848	0.129614	0.152861
k__Bacteriap__Proteobacteriac__Alphaproteobacteriao__Rhodospirillalesf__Rhodospirillaceaeg__Azospirillum	0.0547089	0.0531121	0.111442	0.0749126	0.154104	0.129146	0.0911731	0.0823746	0.0502865	0.149803	0.100751	0.0497087	0.12149	0.0631845	0.0637607	0.0512582	0.162066	0.0679526	0.0564289	0.0667432	0.068762	0.0931579	0.116401	0.0384017	0.0381065	0.0252731	0.0483128	0.049778	0.0288244	0.0314485	0.0626445	0.0597121	0.0430195	0.0417934	0.0520921	0.0608106	0.0747472	0.0550964	0.0513632	0.0564498	0.0472036	0.0510909	0.0565921	0.057323
k__Bacteriap__Proteobacteriac__Alphaproteobacteriao__Rhodospirillalesf__Rhodospirillaceaeg__Inquilinus	0.017585	0.00758745	0.0345855	0.00624272	0.333137	0.0310908	0	0.0521706	0.00233891	0.0749017	0.0329731	0.0289967	0.0177457	0.0084246	0.0144911	0.00698975	0.0226544	0.0190744	0.00201532	0.00266973	0.128929	0.0133083	0.00921988	0.0303421	0.0296384	0.00777635	0.00867152	0.0119467	0.0398051	0.00314485	0.00447461	0.00484152	0.00452837	0.016253	0.00281579	0.00152027	0.0118022	0.0023955	0.0189233	0.00152567	0.00325542	0.00690417	0.00547665	0.00318461
k__Bacteriap__Proteobacteriac__Alphaproteobacteriao__Rhodospirillalesf__Rhodospirillaceaeg__Magnetospirillum	0	0	0	0	0	0	0	0	0	0	0	0	0	0	0	0.00232992	0	0	0	0.00266973	0	0	0	0	0	0	0	0.00398224	0	0.00314485	0.00149154	0	0	0	0	0	0.00393407	0	0	0	0	0	0	0
k__Bacteriap__Proteobacteriac__Alphaproteobacteriao__Rhodospirillalesf__Rhodospirillaceaeg__Phaeospirillum	0.00195389	0.00252915	0.0461139	0.00416181	0.0294611	0.05979	0.0168839	0.0137291	0.00350836	0.0145642	0.0201502	0.0151888	0.00819034	0.0084246	0.0434732	0.00232992	0.0139412	0.0309959	0.00604595	0	0.00573017	0.00332707	0.00576243	0.00189638	0	0.00388818	0.00123879	0.00199112	0.00137259	0.00157243	0.00298307	0.00161384	0.00452837	0	0	0.00152027	0	0	0.00405499	0	0	0.00276167	0.00182555	0.0127384
k__Bacteriap__Proteobacteriac__Alphaproteobacteriao__Rhodospirillalesf__Rhodospirillaceaeg__Rhodovibrio	0.0762016	0.202332	0.39389	0.324621	0.462312	0.327649	0.216114	0.205936	0.201146	0.386992	0.666789	0.222308	0.288027	0.157961	0.27678	0.0931966	0.193434	0.243199	0.302297	0.285661	0.154714	0.144727	0.154433	0.0516764	0.0606882	0.0835958	0.116446	0.145352	0.0631391	0.0801937	0.0745768	0.0758505	0.12453	0.113771	0.0633553	0.0836146	0.148183	0.223979	0.140573	0.172401	0.179048	0.216791	0.246449	0.222923
k__Bacteriap__Proteobacteriac__Alphaproteobacteriao__Rhodospirillalesf__Rhodospirillaceaeg__Roseospira	0	0	0	0	0	0	0	0	0	0	0	0	0	0	0	0	0	0	0	0	0	0	0	0	0	0	0.00123879	0	0	0	0	0	0	0	0.0014079	0	0	0	0	0	0	0.00138083	0.00182555	0
k__Bacteriap__Proteobacteriac__Alphaproteobacteriao__Rhodospirillalesf__Rhodospirillaceaeg__Skermanella	0.154357	0.166924	0.347776	0.241385	0.49404	0.399397	0.0742892	0.315769	0.183604	0.559682	0.492764	0.10356	0.199298	0.162174	0.17824	0.0535881	0.188206	0.121599	0.401048	0.379101	0.128929	0.151382	0.175178	0.0611583	0.0211703	0.0505463	0.1437	0.125441	0.0727472	0.084911	0.064136	0.0613259	0.190192	0.134668	0.0718027	0.0699322	0.22293	0.285064	0.309531	0.454649	0.0960349	0.0800884	0.0803242	0.0875768
k__Bacteriap__Proteobacteriac__Alphaproteobacteriao__Rickettsiales	0	0	0	0	0	0	0	0	0	0	0	0	0	0	0	0	0	0	0	0	0	0	0.00230497	0	0	0	0	0	0	0.00157243	0	0.00161384	0	0	0	0	0	0	0	0	0	0	0	0
k__Bacteriap__Proteobacteriac__Alphaproteobacteriao__Rickettsialesf__Rickettsiaceaeg__Rickettsia	0.00195389	0.00126457	0.00384283	0.00416181	0.0113312	0	0.00337678	0.00274582	0	0.00416121	0.0348049	0.00414239	0.0109205	0	0.00289821	0.00232992	0.0191691	0.0023843	0.0141072	0.0160184	0.00286508	0.0116447	0.00691491	0.00474095	0.00141135	0.00583226	0.00247758	0.00398224	0	0	0	0	0.00226419	0	0.00703948	0.0045608	0	0.00479099	0.00270332	0.00610268	0.00162771	0.00138083	0	0.00159231
k__Bacteriap__Proteobacteriac__Alphaproteobacteriao__Rickettsialesf__Rickettsiaceaeg__Wolbachia	0	0	0	0	0	0	0	0	0	0	0	0	0	0	0	0	0	0	0	0	0	0	0	0	0	0	0	0	0	0	0	0	0	0.00928742	0	0	0	0	0	0	0	0	0	0
k__Bacteriap__Proteobacteriac__Alphaproteobacteriao__Sphingomonadales	0	0	0.00384283	0	0	0	0	0.00549164	0	0	0.00183184	0	0.00273011	0	0.00144911	0.00232992	0.00522794	0	0	0	0	0.00166353	0.0103724	0.00237048	0	0.00583226	0.00247758	0.00398224	0.00137259	0.00471728	0	0.00161384	0	0.00928742	0.00422369	0.00152027	0.00524542	0.00359324	0.00540665	0.00305134	0.0179048	0.0207125	0.01643	0.0191077
k__Bacteriap__Proteobacteriac__Alphaproteobacteriao__Sphingomonadalesf__Erythrobacteraceae	0	0.00126457	0	0	0.00226624	0	0	0	0	0	0	0	0	0.00210615	0	0	0	0.00119215	0	0	0	0	0.00115249	0	0	0	0.00619394	0	0	0	0	0	0	0.00464371	0	0	0	0	0.00270332	0	0	0.00138083	0	0.00159231
k__Bacteriap__Proteobacteriac__Alphaproteobacteriao__Sphingomonadalesf__Erythrobacteraceaeg__Erythromicrobium	0	0	0.00576424	0.00208091	0	0	0.00337678	0.00274582	0	0.00624181	0.010991	0.00552318	0.00136506	0	0	0.00465983	0.0121985	0.00119215	0.0100766	0.00266973	0.00573017	0.0133083	0.00921988	0.00711143	0.00282271	0.00194409	0.023537	0	0.00137259	0	0.00149154	0.00161384	0.00452837	0.00232186	0.0168947	0.00912159	0.00655678	0.00718649	0.00405499	0.00152567	0.0146494	0.0124275	0.00182555	0.0111461
k__Bacteriap__Proteobacteriac__Alphaproteobacteriao__Sphingomonadalesf__Erythrobacteraceaeg__Lutibacterium	0.128957	0.171982	0.313191	0.110288	0.269682	0.289384	0.236375	0.238886	0.156707	0.212221	0.256457	0.129795	0.167902	0.122157	0.224612	0.130475	0.331103	0.227701	0.082628	0.104119	0.707676	0.52235	0.485196	0.514394	0.272391	0.433532	0.568604	0.199112	0.211379	0.165105	0.316206	0.334065	0.380383	0.520096	0.61525	0.404391	0.584864	0.516229	0.777206	0.456175	0.478547	0.492958	0.434481	0.479284
k__Bacteriap__Proteobacteriac__Alphaproteobacteriao__Sphingomonadalesf__Sphingomonadaceae	0.00976944	0.0126457	0.0384283	0.0104045	0.0271949	0.011958	0	0.0137291	0.0268974	0.0291284	0.0256457	0.0110464	0.0095554	0.0168492	0.0188384	0.00698975	0.024397	0.0178823	0.00806127	0.00533946	0.0143254	0.024953	0.0161348	0.0265493	0.0112908	0.0330495	0.0445964	0.00796448	0.0260792	0.00786213	0.0104407	0.0193661	0.0339628	0.0255404	0.040829	0.0334458	0.0275385	0.0479099	0.0527148	0.0350904	0.162771	0.178128	0.144218	0.199038
k__Bacteriap__Proteobacteriac__Alphaproteobacteriao__Sphingomonadalesf__Sphingomonadaceaeg__Kaistobacter	1.17429	1.01925	1.63897	0.867738	1.92857	1.60237	1.34396	1.14226	1.08174	1.91207	1.5131	1.21924	1.07703	1.49115	1.97368	1.06943	2.42925	1.52595	1.63644	1.70062	1.89669	2.42211	2.46978	2.83367	1.616	2.33291	2.40325	1.07919	1.73221	0.913579	1.07838	1.06029	2.82344	2.31721	1.85279	1.97026	2.92826	2.93568	3.13991	2.67602	9.12494	9.23364	9.11497	8.97742
k__Bacteriap__Proteobacteriac__Alphaproteobacteriao__Sphingomonadalesf__Sphingomonadaceaeg__Novosphingobium	0.0293083	0.085991	0.0576424	0.0332945	0.0339936	0.0621816	0.0202607	0.030204	0.0456087	0.0811435	0.135556	0.00552318	0.0505071	0.0652906	0.0231857	0.0372787	0.102816	0.0441096	0.0161225	0.0240276	0.0487064	0.0981485	0.0749115	0.136065	0.0451633	0.0855399	0.11273	0.0955737	0.0631391	0.0550349	0.0701022	0.0564844	0.0837748	0.0859087	0.11404	0.110979	0.123267	0.107797	0.151386	0.132733	0.130217	0.124275	0.113184	0.098723
k__Bacteriap__Proteobacteriac__Alphaproteobacteriao__Sphingomonadalesf__Sphingomonadaceaeg__Sphingobium	0.0254005	0.0164395	0.0192141	0.0124854	0.101981	0.0573984	0.0337678	0.0384415	0.0280669	0.0291284	0.0769372	0.0234735	0.0163807	0.0484414	0.00289821	0.0302889	0.0209118	0.0262273	0.00806127	0.00800918	0.0888176	0.0848402	0.0714541	0.0948191	0.0437519	0.0524904	0.109013	0.163272	0.0356873	0.0471728	0.13573	0.143632	0.0475479	0.102162	0.108408	0.0775335	0.0655678	0.0814469	0.0810997	0.138836	0.0488313	0.057995	0.0565921	0.0700615
k__Bacteriap__Proteobacteriac__Alphaproteobacteriao__Sphingomonadalesf__Sphingomonadaceaeg__Sphingomonas	0.338023	0.704368	0.981843	0.324621	0.639079	0.650515	0.580806	0.587605	0.325108	0.451491	1.18886	0.510894	0.524182	0.572873	0.553559	0.526561	0.508853	0.613958	0.274083	0.269643	0.68762	0.702011	0.745658	0.708299	0.405058	0.612388	0.770527	0.945782	0.542173	0.209133	0.618987	0.622942	0.636236	0.696557	0.851777	0.691721	0.55208	0.574919	1.08133	0.607216	2.12253	2.12096	1.97159	2.14006
k__Bacteriap__Proteobacteriac__Alphaproteobacteriao__Sphingomonadalesf__Sphingomonadaceaeg__Sphingopyxis	0.00390778	0.0126457	0.0249784	0.00208091	0.106513	0.0310908	0.0101303	0.0164749	0.0105251	0.020806	0.0201502	0.00690398	0.0095554	0.0315922	0.00144911	0.00931966	0.0174265	0.0429174	0	0	0.0315159	0.0216259	0.0207447	0.0350831	0.00846812	0.021385	0.0569843	0.00199112	0.0356873	0.00471728	0.0343053	0.0419598	0.0294344	0.0510808	0.0844737	0.0380066	0.0340952	0.033537	0.0419015	0.120528	0.0146494	0.01657	0.0273833	0.0270692
k__Bacteriap__Proteobacteriac__Betaproteobacteria	0.90465	1.11915	1.39303	1.57525	0.695735	0.83706	1.44864	0.741371	1.17296	1.05903	1.21451	1.51335	1.78003	1.4722	1.80849	1.06244	1.31047	1.24699	1.39057	1.33486	0.461278	1.28258	1.25736	0.977585	0.87645	0.923442	1.17561	1.05728	0.753552	0.600667	0.920277	0.865018	1.11398	1.00304	0.920764	1.18885	1.18415	1.20014	0.997526	1.03593	1.04173	1.27865	1.23407	1.13213
k__Bacteriap__Proteobacteriac__Betaproteobacteriao__Burkholderiales	0.429855	0.394547	0.672495	0.634676	0.303676	0.526152	0.648342	0.326753	0.341481	0.665793	0.672284	0.590981	0.847701	0.505476	0.797009	0.468313	0.695316	0.612766	0.594518	0.528606	0.0773572	0.405902	0.402217	0.378802	0.333079	0.320775	0.422427	0.334508	0.33903	0.174539	0.284883	0.248531	0.407553	0.213611	0.322408	0.478884	0.398652	0.323392	0.278442	0.218171	0.532261	0.603424	0.642594	0.603484
k__Bacteriap__Proteobacteriac__Betaproteobacteriao__Burkholderialesf__Alcaligenaceaeg__Achromobacter	0.0293083	0.00126457	0.00384283	0	0.0226624	0.0047832	0.00337678	0.0192207	0.00935563	0.00416121	0.0128229	0.00276159	0.00136506	0.0084246	0.00144911	0.00232992	0.00697058	0.00357645	0	0	0.0257857	0.0116447	0.0161348	0.00237048	0.0268157	0.00388818	0.0297309	0.0238934	0.00960813	0.0157243	0.00894921	0.00645536	0.00905674	0.0185748	0.0577237	0.00304053	0.00393407	0.00119775	0.00540665	0.0152567	0.0162771	0.00966584	0.01643	0.0159231
k__Bacteriap__Proteobacteriac__Betaproteobacteriao__Burkholderialesf__Alcaligenaceaeg__Pigmentiphaga	0	0.0720807	0.0307426	0.00208091	0.00679871	0.0047832	0.00337678	0.0466789	0.00116945	0	0.0311412	0	0.00273011	0.0273799	0	0.0232992	0.0139412	0.00715291	0	0	0.00286508	0.00166353	0.00230497	0	0	0	0.00123879	0.00796448	0.00960813	0	0.00298307	0.00161384	0.00226419	0.00464371	0.00844737	0.0045608	0	0.00119775	0.00405499	0	0.00325542	0.00138083	0	0
k__Bacteriap__Proteobacteriac__Betaproteobacteriao__Burkholderialesf__Alcaligenaceaeg__Sutterella	0.00195389	0.00126457	0	0	0	0	0	0	0	0	0	0	0	0.00210615	0	0	0	0	0	0	0	0	0.00115249	0	0	0	0	0.00199112	0	0	0	0	0.00226419	0	0	0	0	0	0	0	0	0	0	0
k__Bacteriap__Proteobacteriac__Betaproteobacteriao__Burkholderialesf__Alcaligenaceaeg__Tetrathiobacter	0	0	0	0	0	0	0	0	0	0	0	0	0.00136506	0	0	0	0	0	0	0	0	0	0	0.000474095	0	0	0	0	0	0	0	0	0	0	0.00563158	0	0.00131136	0	0	0	0	0	0	0
k__Bacteriap__Proteobacteriac__Betaproteobacteriao__Burkholderialesf__Burkholderiaceae	0	0	0.00192141	0	0.00226624	0	0	0	0.00233891	0.0270478	0.00366367	0	0.00273011	0.00210615	0.013042	0	0.0156838	0.0143058	0.00806127	0	0.00286508	0	0.00115249	0.000948191	0.00282271	0	0.00247758	0.00597336	0.00686295	0.00471728	0.00149154	0	0	0	0.0014079	0.00152027	0	0.00119775	0.00135166	0.00457701	0.00976626	0.00552334	0.0073022	0.00796153
k__Bacteriap__Proteobacteriac__Betaproteobacteriao__Burkholderialesf__Burkholderiaceaeg__Burkholderia	0	0.0050583	0.0211356	0.00208091	0	0	0.0168839	0.0961037	0.00233891	0.0020806	0.0531233	0.00552318	0.024571	0.176917	0.013042	0.0232992	0.083647	0.0321881	0.00201532	0.00266973	0	0	0	0	0	0	0	0.0099556	0	0.00157243	0	0	0.00226419	0	0	0	0	0	0	0.00152567	0.00162771	0.0041425	0.00182555	0
k__Bacteriap__Proteobacteriac__Betaproteobacteriao__Burkholderialesf__Burkholderiaceaeg__Candidatus Glomeribacter	0	0	0	0	0	0	0.00337678	0	0.00233891	0	0	0	0.00819034	0	0	0	0.0121985	0	0.0120919	0.00266973	0	0.00166353	0	0.000474095	0.00423406	0	0	0	0	0	0	0.00161384	0	0	0	0	0.00131136	0	0	0	0	0.00138083	0	0
k__Bacteriap__Proteobacteriac__Betaproteobacteriao__Burkholderialesf__Burkholderiaceaeg__Lautropia	0	0.00126457	0.00768566	0.00208091	0.0135974	0.0071748	0	0.00549164	0	0.00624181	0.00549551	0	0.00273011	0	0.00289821	0.00232992	0.00174265	0.0023843	0	0.00266973	0	0	0	0.000474095	0.00141135	0	0	0	0	0	0.00149154	0.00161384	0	0	0	0.0045608	0	0.00119775	0.00135166	0.00457701	0	0.00552334	0	0.00318461
k__Bacteriap__Proteobacteriac__Betaproteobacteriao__Burkholderialesf__Comamonadaceae	0.513873	0.819444	0.837737	1.46288	0.482709	0.614641	1.21564	0.650759	1.2595	0.72613	0.740062	1.38908	1.4729	1.26369	1.15494	0.922647	1.15015	1.02287	1.98106	2.15714	0.595937	1.2726	1.33458	0.987541	0.763542	1.10619	1.44443	0.951755	0.551781	0.748475	1.42591	1.33626	1.15247	1.12378	1.17559	1.8608	1.66149	1.21212	1.12053	1.91777	0.875708	0.825739	0.907299	0.917168
k__Bacteriap__Proteobacteriac__Betaproteobacteriao__Burkholderialesf__Comamonadaceaeg__Acidovorax	0.00390778	0	0	0.00208091	0.00226624	0	0	0	0.00935563	0.0020806	0	0.0013808	0.00136506	0.00210615	0	0.0722274	0.00174265	0.00119215	0	0	0.0401112	0.252857	0.18555	0.0730107	0.0409292	0.0622108	0.0222982	0.0557513	0.053531	0.0393106	0.064136	0.0468014	0.00905674	0.0835868	0.370277	0.0760133	0.0157363	0.0251527	0.0405499	0.0122054	0.00162771	0	0.0073022	0.00318461
k__Bacteriap__Proteobacteriac__Betaproteobacteriao__Burkholderialesf__Comamonadaceaeg__Azohydromonas	0.00586166	0.00885202	0.0192141	0	0.00679871	0.0167412	0.00337678	0	0.00116945	0.00624181	0.0238139	0	0	0	0.00724554	0.00465983	0.00174265	0.0119215	0.00604595	0.00266973	0.0143254	0.00665413	0.0115249	0.00521505	0.00423406	0.00972044	0.00867152	0	0.00274518	0.00157243	0.00447461	0.00322768	0.00679256	0.00464371	0.00281579	0.00304053	0.00262271	0.00359324	0.00270332	0.00762835	0	0	0	0
k__Bacteriap__Proteobacteriac__Betaproteobacteriao__Burkholderialesf__Comamonadaceaeg__Comamonas	0	0.00126457	0.0518782	0	0	0	0	0	0	0	0	0	0	0.0042123	0	0.00698975	0	0.00119215	0	0	0	0.00831767	0.00115249	0.00284457	0.0324611	0	0.00619394	0.0179201	0	0.0157243	0.00298307	0.00322768	0	0	0.02675	0.0045608	0	0.0023955	0.00135166	0	0	0.00138083	0	0
k__Bacteriap__Proteobacteriac__Betaproteobacteriao__Burkholderialesf__Comamonadaceaeg__Delftia	0.00586166	0	0.0115285	0.00208091	0	0	0	0	0	0	0	0	0	0	0	0.00232992	0	0	0	0	0.00286508	0.00665413	0.00691491	0.00142229	0.0127022	0.00777635	0.00619394	0.00597336	0	0.0062897	0.00894921	0.00645536	0	0.00696557	0.0436448	0.0045608	0	0	0.00675831	0	0.00162771	0	0.00182555	0.00159231
k__Bacteriap__Proteobacteriac__Betaproteobacteriao__Burkholderialesf__Comamonadaceaeg__Hydrogenophaga	0.00195389	0.00126457	0.00576424	0	0	0.0047832	0	0	0.00584727	0	0.00549551	0.0013808	0.00273011	0.00631845	0	0.00698975	0.0104559	0.00953721	0	0	0.034381	0.00665413	0.0115249	0.029868	0.0141135	0.0291613	0.0421188	0.00597336	0.00686295	0.00943456	0.0164069	0.0145246	0.0226419	0.032506	0.0197105	0.00608106	0.0104908	0.00958199	0.0216266	0.0335647	0.00162771	0.00138083	0.00182555	0
k__Bacteriap__Proteobacteriac__Betaproteobacteriao__Burkholderialesf__Comamonadaceaeg__Leptothrix	0.00390778	0.00758745	0.00960707	0.0124854	0.0203961	0.0286992	0.0101303	0.00274582	0.00818618	0.0124836	0.0201502	0.0110464	0.00819034	0.0084246	0.00724554	0.0116496	0.0104559	0.00953721	0.0100766	0.00266973	0.0143254	0.0049906	0.0138298	0.00379276	0.00423406	0.00388818	0.00371637	0.00398224	0	0.00157243	0.0149154	0.0145246	0.00452837	0.00464371	0.00703948	0.00912159	0.00393407	0.00119775	0.00270332	0.00152567	0.00325542	0	0.00547665	0.0238846
k__Bacteriap__Proteobacteriac__Betaproteobacteriao__Burkholderialesf__Comamonadaceaeg__Limnobacter	0	0	0	0	0	0	0	0.00274582	0.00116945	0	0	0	0	0	0	0	0	0	0	0	0	0	0	0.000948191	0	0	0	0	0	0	0	0	0	0	0	0	0	0	0	0	0.00162771	0.00276167	0	0
k__Bacteriap__Proteobacteriac__Betaproteobacteriao__Burkholderialesf__Comamonadaceaeg__Limnohabitans	0	0	0	0	0	0	0	0	0	0	0	0	0	0	0	0.0116496	0	0	0	0	0	0	0	0	0	0	0	0	0	0	0	0	0	0	0	0	0	0	0	0	0	0	0	0
k__Bacteriap__Proteobacteriac__Betaproteobacteriao__Burkholderialesf__Comamonadaceaeg__Methylibium	0.0664322	0.136574	0.315112	0.201848	0.278747	0.260684	0.195853	0.282819	0.152029	0.299607	0.322403	0.142222	0.159712	0.151643	0.124623	0.139795	0.30322	0.224124	0.108827	0.136156	0.70481	0.707002	0.658069	0.234677	0.162306	0.219682	0.302265	0.175219	0.0700021	0.160387	0.256544	0.256601	0.233211	0.264692	0.191474	0.275168	0.241289	0.233561	0.283849	0.34175	0.0862686	0.0759459	0.113184	0.128977
k__Bacteriap__Proteobacteriac__Betaproteobacteriao__Burkholderialesf__Comamonadaceaeg__Pelomonas	0.00781555	0.017704	0.032664	0.0416181	0.0317273	0.0286992	0.0202607	0.0274582	0.087709	0.0228866	0.0183184	0.0013808	0.00546023	0.0400168	0.013042	0.0256291	0.0174265	0.0119215	0.00201532	0.00266973	0.340945	0.670404	0.644239	0.380225	0.0931493	0.200241	0.319608	0.113494	0.023334	0.169822	0.210307	0.209799	0.113209	0.197358	0.277355	0.150506	0.107531	0.15451	0.271684	0.0900145	0.00976626	0.00552334	0.0036511	0
k__Bacteriap__Proteobacteriac__Betaproteobacteriao__Burkholderialesf__Comamonadaceaeg__Polaromonas	0.0371239	0.0531121	0.188299	0.0312136	0.111046	0.148279	0.0405214	0.0356957	0.0888785	0.114433	0.10991	0.0276159	0.0136506	0.0336984	0.0333295	0.0629077	0.0522794	0.0369567	0.0100766	0.00266973	0.246397	0.159699	0.195923	0.0967155	0.0860925	0.112757	0.0668946	0.0696892	0.0356873	0.0566073	0.0581699	0.0645536	0.0837748	0.0905524	0.0478684	0.0668917	0.0603223	0.0706671	0.109485	0.105271	0.00651084	0.00552334	0.0109533	0.0143308
k__Bacteriap__Proteobacteriac__Betaproteobacteriao__Burkholderialesf__Comamonadaceaeg__Ramlibacter	0.181712	0.226359	0.274762	0.291327	0.0974482	0.136321	0.270143	0.159258	0.314583	0.183093	0.137388	0.269255	0.23206	0.265375	0.330396	0.226002	0.291022	0.252736	0.380895	0.347065	0.240667	0.563938	0.554345	0.546632	0.379654	0.384929	0.331995	0.219023	0.266282	0.210705	0.310239	0.316313	0.391704	0.573498	0.43504	0.559458	0.672725	0.64918	0.570401	0.566023	0.937561	0.847832	0.722918	0.703799
k__Bacteriap__Proteobacteriac__Betaproteobacteriao__Burkholderialesf__Comamonadaceaeg__Rhodoferax	0	0	0	0	0.00906495	0	0	0	0	0	0.00183184	0	0.00136506	0	0	0	0.00174265	0	0	0	0	0.00166353	0.00115249	0.000474095	0	0	0.00247758	0	0	0.00314485	0.00298307	0	0.00226419	0	0	0.00304053	0	0	0.00135166	0.00305134	0	0	0	0
k__Bacteriap__Proteobacteriac__Betaproteobacteriao__Burkholderialesf__Comamonadaceaeg__Roseateles	0.00195389	0.00632287	0.0307426	0.00624272	0.0271949	0.0167412	0.00337678	0.0247124	0	0.00624181	0.0201502	0	0.00546023	0.0463353	0.013042	0.0116496	0.00697058	0.00357645	0.00403063	0	0.0515715	0.0282801	0.0253547	0.00189638	0.00423406	0	0	0	0.00137259	0	0	0	0	0.032506	0.00281579	0	0.00131136	0	0	0	0.00162771	0	0	0
k__Bacteriap__Proteobacteriac__Betaproteobacteriao__Burkholderialesf__Comamonadaceaeg__Rubrivivax	0.205158	0.388224	0.534153	0.401615	0.781852	0.664865	0.408591	0.389906	0.360192	0.686599	0.597179	0.343818	0.371296	0.252738	0.337642	0.28192	0.665691	0.650914	0.314389	0.384441	0.948343	0.850066	0.856297	0.434746	0.351427	0.439364	0.57232	0.270792	0.186672	0.350651	0.608546	0.598735	0.468686	0.362209	0.458974	0.535133	0.479956	0.424003	0.514983	0.5706	0.169282	0.205744	0.204462	0.232477
k__Bacteriap__Proteobacteriac__Betaproteobacteriao__Burkholderialesf__Comamonadaceaeg__Schlegelella	0	0.00126457	0	0.00208091	0	0	0	0.00274582	0	0	0	0	0	0	0	0	0	0	0	0	0	0	0.00230497	0.00237048	0.00141135	0	0.00123879	0.00199112	0	0.0062897	0	0.00484152	0.00226419	0.00464371	0.0014079	0.00304053	0.00393407	0	0	0	0	0	0	0
k__Bacteriap__Proteobacteriac__Betaproteobacteriao__Burkholderialesf__Comamonadaceaeg__Tepidimonas	0	0	0	0.00208091	0	0	0.00675356	0	0	0.0020806	0	0	0	0	0	0	0	0.0023843	0	0	0	0.00332707	0.00115249	0.000474095	0	0.00194409	0.00123879	0	0	0	0.00149154	0	0	0	0.00422369	0.0045608	0	0	0.00540665	0.00152567	0	0.00138083	0	0.00318461
k__Bacteriap__Proteobacteriac__Betaproteobacteriao__Burkholderialesf__Comamonadaceaeg__Variovorax	0.214928	0.288323	0.268998	0.131097	0.450981	0.322866	0.124941	0.197699	0.233891	0.176851	0.276607	0.0925133	0.106474	0.157961	0.0883955	0.221342	0.306706	0.159748	0.0644901	0.0720827	0.561556	0.610517	0.633867	0.362209	0.256866	0.377153	0.303503	0.234952	0.50374	0.264168	0.366918	0.369569	0.348685	0.736028	0.547671	0.34662	0.354066	0.355731	0.37441	0.48974	0.102546	0.09942	0.151521	0.0923537
k__Bacteriap__Proteobacteriac__Betaproteobacteriao__Burkholderialesf__Comamonadaceaeg__Xenophilus	0.0156311	0.0227623	0.0268998	0.0145663	0.0226624	0.0047832	0.0135071	0.00274582	0.0222196	0.00624181	0.00915919	0.00966557	0.0122855	0.0210615	0.00289821	0.0139795	0.0139412	0.0107294	0.00403063	0.00800918	0.0802223	0.0881673	0.118706	0.0734848	0.0282271	0.0388818	0.102819	0.0378313	0.0247066	0.0361658	0.0566784	0.0742367	0.0452837	0.0975179	0.111224	0.0638511	0.0550769	0.0515032	0.0594731	0.0579754	0.0195325	0.0400442	0.0310344	0.036623
k__Bacteriap__Proteobacteriac__Betaproteobacteriao__Burkholderialesf__Oxalobacteraceae	0.0117233	0.00379372	0.0307426	0.0166472	0.0339936	0.0550068	0.0168839	0.0521706	0.0327447	0.0416121	0.0238139	0.00966557	0.0273011	0.0273799	0.027533	0.0209692	0.0191691	0.00834506	0.0120919	0.0266973	0.0286508	0.0548966	0.042642	0.0237048	0.0282271	0.044714	0.0309697	0.0179201	0.0109807	0.0204415	0.0268476	0.0290491	0.00679256	0.0348278	0.0253421	0.0334458	0.022293	0.00958199	0.0540665	0.0152567	0.0195325	0.0220933	0.01643	0.0143308
k__Bacteriap__Proteobacteriac__Betaproteobacteriao__Burkholderialesf__Oxalobacteraceaeg__Collimonas	0.00195389	0.00379372	0.00384283	0	0.00679871	0	0.00337678	0.00274582	0.00233891	0.0020806	0.00732735	0.0013808	0.00136506	0.0042123	0.00289821	0	0	0	0.00403063	0.00266973	0.00573017	0.0166353	0.0161348	0.0218084	0.00423406	0.0116645	0.0222982	0.00199112	0.00274518	0.00786213	0.00894921	0.0112969	0.0181135	0.0301841	0.0183026	0.0501687	0.0340952	0.0227572	0.0243299	0.0640781	0.0227879	0.01657	0.0255577	0.0286615
k__Bacteriap__Proteobacteriac__Betaproteobacteriao__Burkholderialesf__Oxalobacteraceaeg__Cupriavidus	0.00781555	0	0.00384283	0.00208091	0	0.0071748	0.0101303	0.00274582	0	0	0	0	0	0	0.00144911	0	0	0	0	0	0	0	0	0	0	0	0.00247758	0	0	0.00314485	0	0	0	0	0	0.00152027	0.00131136	0	0	0.00762835	0.00162771	0.00276167	0.00182555	0
k__Bacteriap__Proteobacteriac__Betaproteobacteriao__Burkholderialesf__Oxalobacteraceaeg__Herbaspirillum	0.00976944	0.0429955	0.00768566	0.00416181	0.0271949	0.0095664	0.00675356	0.0713913	0.0210502	0.0166448	0.0311412	0	0.00409517	0.056866	0.00869464	0.0186393	0.00348529	0.0107294	0.00201532	0.00800918	0.0257857	0.0216259	0.0288121	0.024653	0.0197589	0.0291613	0.017343	0.00597336	0.00823554	0.0125794	0.0238646	0.0387322	0.0113209	0.0232186	0.0183026	0.0258445	0.0288498	0.0251527	0.0351432	0.0381417	0.0813855	0.0731842	0.0675454	0.0589153
k__Bacteriap__Proteobacteriac__Betaproteobacteriao__Burkholderialesf__Oxalobacteraceaeg__Herminiimonas	0	0.00126457	0.00192141	0.00832362	0.00226624	0	0	0	0.00116945	0.00624181	0	0	0.00136506	0.00210615	0.00289821	0	0.00174265	0	0.00201532	0	0	0.0049906	0.00460994	0.00284457	0.00564541	0.00388818	0.00247758	0.00199112	0.00549036	0.00314485	0.00298307	0.00645536	0.00679256	0	0	0.00608106	0.00393407	0.0023955	0.00675831	0.0259364	0.00162771	0.00138083	0.00182555	0.00318461
k__Bacteriap__Proteobacteriac__Betaproteobacteriao__Burkholderialesf__Oxalobacteraceaeg__Janthinobacterium	0.158265	1.52255	0.491882	0.187282	0.373929	0.315691	0.202607	0.277328	0.590574	0.10403	0.381022	0.0869901	0.106474	0.564448	0.0825991	0.200373	0.083647	0.134713	0.0221685	0.0720827	2.98828	3.20729	3.07483	2.46577	0.711322	1.11007	1.9226	1.40971	0.711001	1.58186	1.65262	1.56865	0.946429	2.61905	2.34555	1.45945	0.94811	1.04803	2.22213	1.98032	0.942444	1.01629	0.805068	0.870991
k__Bacteriap__Proteobacteriac__Betaproteobacteriao__Burkholderialesf__Oxalobacteraceaeg__Oxalobacter	0	0	0	0	0	0	0.00337678	0	0	0	0	0	0.00273011	0	0	0.00232992	0	0	0	0	0	0	0.00230497	0.000474095	0	0	0	0	0.00137259	0	0	0	0	0	0	0	0	0.00119775	0	0	0	0	0	0
k__Bacteriap__Proteobacteriac__Betaproteobacteriao__Burkholderialesf__Oxalobacteraceaeg__Ralstonia	0.00195389	0	0.00384283	0	0	0	0	0.00274582	0.00701672	0.0020806	0.0146547	0.00276159	0.00136506	0	0	0	0.00174265	0	0.00403063	0	0	0.0049906	0.0149823	0.0312903	0.00846812	0.00388818	0.00371637	0.00199112	0.00137259	0.00943456	0.00596614	0.00484152	0	0.016253	0	0.0440877	0.00917949	0.00359324	0.00675831	0.00152567	0.00813855	0.0110467	0.0182555	0.00636922
k__Bacteriap__Proteobacteriac__Betaproteobacteriao__Gallionellalesf__Gallionellaceaeg__Gallionella	0	0	0	0	0	0	0	0	0.0175418	0	0	0	0	0	0	0	0	0	0	0	0.034381	0.0582237	0.0553193	0.0142229	0.00846812	0.0252731	0.0668946	0.0099556	0.00274518	0.0125794	0.0328138	0.0258214	0.0294344	0.0185748	0.0112632	0.00304053	0.00262271	0.0023955	0.0432532	0.0396674	0.00488313	0.00138083	0	0.00159231
k__Bacteriap__Proteobacteriac__Betaproteobacteriao__Methylophilalesf__Methylophilaceae	0	0	0	0	0	0	0	0	0.00233891	0	0	0	0.00136506	0	0	0.00465983	0	0	0	0	0	0	0	0.00284457	0	0.00194409	0.00123879	0.00199112	0.00549036	0.00157243	0	0.00484152	0.00226419	0.00232186	0.00281579	0	0	0	0.00270332	0	0.00325542	0.00552334	0.0127789	0.0191077
k__Bacteriap__Proteobacteriac__Betaproteobacteriao__Methylophilalesf__Methylophilaceaeg__Methylobacillus	0.00195389	0	0	0	0	0	0	0	0	0	0	0	0	0	0	0	0	0	0	0	0.00286508	0.00332707	0	0.000474095	0	0	0.00247758	0.00199112	0	0	0	0.00161384	0	0	0.00563158	0	0	0	0.00135166	0	0	0	0	0
k__Bacteriap__Proteobacteriac__Betaproteobacteriao__Methylophilalesf__Methylophilaceaeg__Methylotenera	0.00195389	0.00379372	0.00576424	0.00416181	0.00226624	0.0023916	0	0.00274582	0.0339142	0	0.00915919	0	0.00273011	0.0252738	0.00144911	0.0535881	0.00174265	0	0.00201532	0	0.0401112	0.0349342	0.0576243	0.116627	0.0225816	0.0835958	0.105297	0.015929	0.0274518	0.0141518	0.0715937	0.0645536	0.0407553	0.0905524	0.116855	0.0638511	0.10622	0.0347347	0.0946163	0.0854375	0.0244157	0.03314	0.0657198	0.0541384
k__Bacteriap__Proteobacteriac__Betaproteobacteriao__Neisserialesf__Neisseriaceae	0	0	0	0	0	0	0	0	0.00233891	0	0	0	0	0	0	0	0	0	0	0	0.00286508	0	0.00115249	0.00142229	0	0	0	0.00199112	0	0	0	0.00161384	0.00226419	0.00232186	0.00281579	0	0	0	0	0	0	0.00138083	0	0.00477692
k__Bacteriap__Proteobacteriac__Betaproteobacteriao__Neisserialesf__Neisseriaceaeg__Deefgea	0.00586166	0	0	0	0	0	0	0	0	0	0	0	0	0	0	0	0	0	0	0	0	0	0	0	0	0	0	0	0	0	0	0	0	0	0	0	0	0	0	0	0	0	0	0
k__Bacteriap__Proteobacteriac__Betaproteobacteriao__Neisserialesf__Neisseriaceaeg__Neisseria	0.017585	0.0151749	0.0192141	0.0208091	0.00679871	0.0263076	0.0202607	0.0109833	0.0140334	0.0249672	0.0256457	0.0207119	0.0273011	0.0168492	0.0144911	0.0209692	0.0156838	0.0143058	0.0221685	0.0213578	0.0229207	0.0216259	0.0126773	0.0156451	0.0169362	0.0272172	0.0185818	0.0199112	0.0109807	0.00943456	0.00596614	0.0193661	0.0135851	0.016253	0.0126711	0.0243242	0.0209817	0.0179662	0.0189233	0.022885	0.00651084	0.01657	0.0219066	0.0238846
k__Bacteriap__Proteobacteriac__Betaproteobacteriao__Nitrosomonadalesf__Nitrosomonadaceae	0	0	0	0.00208091	0	0	0	0	0	0	0	0	0	0	0	0	0	0	0	0	0	0.00665413	0	0	0	0	0	0	0	0.00157243	0	0	0	0.00232186	0	0	0.00131136	0.00119775	0	0.00152567	0	0	0	0
k__Bacteriap__Proteobacteriac__Betaproteobacteriao__Nitrosomonadalesf__Nitrosomonadaceaeg__Nitrosovibrio	0.00976944	0.0265561	0.0307426	0.0353754	0.0181299	0.0167412	0.0135071	0.0219666	0.0526254	0.0124836	0.0476278	0.0179503	0.024571	0.0273799	0.0202875	0.00698975	0.0226544	0.0131137	0.0503829	0.0373762	0.0286508	0.0632143	0.0772165	0.0218084	0.0381065	0.0349936	0.0594619	0.0557513	0.0205888	0.0550349	0.0536953	0.0645536	0.0271702	0.0278623	0.0577237	0.0197634	0.0301612	0.0467122	0.0865064	0.0625524	0.00813855	0.03314	0.0237322	0.0222923
k__Bacteriap__Proteobacteriac__Betaproteobacteriao__Rhodocyclalesf__Rhodocyclaceae	0.459164	0.503301	0.513018	0.903113	0.389793	0.61225	0.668603	0.436585	0.639691	0.707405	0.580692	0.752534	1.08386	0.863521	0.940471	0.82712	0.979367	1.2613	1.26159	1.26545	0.148984	0.432519	0.450622	0.446124	0.41776	0.470469	0.536396	0.541585	0.605312	0.234291	0.454918	0.448648	0.640764	0.515452	0.498395	0.732768	0.73567	0.609654	0.551478	0.463803	0.971743	1.01215	0.998576	0.955384
k__Bacteriap__Proteobacteriac__Betaproteobacteriao__Rhodocyclalesf__Rhodocyclaceaeg__Azoarcus	0	0	0	0	0	0	0	0	0	0	0	0	0	0.00210615	0	0	0	0	0.0100766	0.029367	0.00286508	0	0.00230497	0	0.00282271	0.00194409	0	0.00199112	0	0	0.00149154	0	0	0	0	0.0045608	0.00524542	0.0023955	0.00405499	0.00610268	0.00325542	0	0.0036511	0
k__Bacteriap__Proteobacteriac__Betaproteobacteriao__Rhodocyclalesf__Rhodocyclaceaeg__Dechloromonas	0.00195389	0	0	0	0	0	0	0	0.00116945	0	0	0	0	0	0	0	0	0	0.082628	0.109459	0.0200556	0.00166353	0.00345746	0.000474095	0	0.00583226	0	0.00398224	0.00686295	0.00157243	0.00149154	0	0.0113209	0	0.0014079	0.0045608	0.00917949	0.00958199	0.00270332	0.0106797	0.011394	0.00552334	0	0.00159231
k__Bacteriap__Proteobacteriac__Betaproteobacteriao__Rhodocyclalesf__Rhodocyclaceaeg__Propionivibrio	0	0	0	0	0	0	0	0	0	0	0	0	0	0	0	0	0	0	0	0	0	0.00166353	0.00115249	0.000948191	0	0	0.00123879	0.00199112	0.00137259	0	0.00149154	0.00645536	0	0	0	0.0045608	0.00131136	0.00359324	0	0.00152567	0.00162771	0.00138083	0	0
k__Bacteriap__Proteobacteriac__Betaproteobacteriao__Rhodocyclalesf__Rhodocyclaceaeg__Sulfuritalea	0	0	0	0	0	0	0	0	0	0	0	0	0	0	0	0	0	0	0	0	0	0	0	0	0	0	0	0	0	0	0	0	0.00226419	0	0	0	0	0	0	0	0	0.00138083	0	0.00318461
k__Bacteriap__Proteobacteriac__Betaproteobacteriao__Rhodocyclalesf__Rhodocyclaceaeg__Thauera	0	0.00379372	0.00384283	0	0.00906495	0.0071748	0	0.0109833	0.00116945	0.0020806	0.00366367	0.00690398	0.00409517	0.00210615	0.00144911	0.00232992	0.00871323	0.00119215	0.00604595	0.00266973	0	0	0.00115249	0.000948191	0	0	0	0	0	0	0.00149154	0	0	0	0.0014079	0	0.00131136	0	0.00135166	0.00152567	0.00488313	0.0041425	0	0.00159231
k__Bacteriap__Proteobacteriac__Betaproteobacteriao__Rhodocyclalesf__Rhodocyclaceaeg__Uliginosibacterium	0	0	0	0	0	0	0	0	0	0	0	0	0	0.00210615	0	0	0.00348529	0	0	0	0	0	0	0.000474095	0	0	0	0	0	0	0.00298307	0.00161384	0	0	0	0	0	0	0	0	0.00325542	0.00138083	0	0.00159231
k__Bacteriap__Proteobacteriac__Deltaproteobacteria	1.73896	2.07264	2.45941	2.60529	1.75407	1.63107	2.38063	1.65573	2.21261	2.49672	2.51145	2.24655	2.62228	2.26201	3.08225	1.815	1.86986	2.01593	2.1181	2.11442	1.15463	1.86981	1.86703	1.68778	1.7275	1.73413	1.54849	1.57298	1.43847	1.15416	1.64218	1.70422	1.78418	1.29327	1.25162	1.79543	1.80442	1.67685	1.56252	1.75757	1.74491	1.91246	1.84563	1.89803
k__Bacteriap__Proteobacteriac__Deltaproteobacteriao__Bdellovibrionalesf__Bacteriovoracaceaeg__Bacteriovorax	0.0566628	0.0126457	0.0115285	0.00832362	0.00453248	0.0095664	0.0101303	0.0109833	0.025728	0.0124836	0.0183184	0.00414239	0.0095554	0.0126369	0.00289821	0.0489282	0.0121985	0.0047686	0.00403063	0.00266973	0.0544366	0.19297	0.237412	0.0649511	0.0423406	0.0797076	0.0557455	0.0298668	0.0274518	0.0235864	0.0686106	0.0532567	0.036227	0.0417934	0.112632	0.0805741	0.0511428	0.0574919	0.0608248	0.0457701	0.128589	0.139464	0.13144	0.152861
k__Bacteriap__Proteobacteriac__Deltaproteobacteriao__Bdellovibrionalesf__Bdellovibrionaceaeg__Bdellovibrio	0.0801094	0.0910493	0.0845422	0.104045	0.154104	0.117188	0.0675356	0.0961037	0.0958952	0.0853047	0.102583	0.0469471	0.0887287	0.0800337	0.0710063	0.146785	0.116757	0.0941799	0.0604595	0.0533946	0.126064	0.159699	0.174025	0.120894	0.149603	0.159415	0.111491	0.0856181	0.0796102	0.0927731	0.181967	0.135563	0.0883032	0.120736	0.143605	0.121621	0.110154	0.119775	0.135166	0.0854375	0.24904	0.24855	0.244624	0.240438
k__Bacteriap__Proteobacteriac__Deltaproteobacteriao__Desulfovibrionales	0.156311	0.317408	0.265155	0.62011	0.181299	0.124363	0.364692	0.222411	0.639691	0.322493	0.278439	0.356245	0.378121	0.412805	0.494146	0.249301	0.317162	0.344532	0.433293	0.435166	0.0888176	0.296109	0.325001	0.221403	0.237107	0.184688	0.198206	0.390259	0.181182	0.245298	0.350511	0.34052	0.255853	0.234507	0.180211	0.297972	0.414388	0.289855	0.202749	0.329545	0.292988	0.302403	0.339552	0.321646
k__Bacteriap__Proteobacteriac__Deltaproteobacteriao__Desulfovibrionalesf__Desulfonatronumaceaeg__Desulfonatronum	0.00976944	0.0417309	0.00960707	0.0478608	0.0203961	0.0286992	0.0337678	0.0164749	0.0245585	0.010403	0.0201502	0.0552318	0.024571	0.0168492	0.0260839	0.0302889	0.0209118	0.0417253	0.0181378	0.0427156	0.00859525	0.0615507	0.0703016	0.00853372	0.0127022	0.00972044	0.0210594	0.0457958	0.0164711	0.00943456	0.00894921	0.0145246	0.00905674	0.0139311	0.014079	0.0273648	0.0170476	0.00718649	0.0202749	0.0259364	0.0244157	0.00966584	0.0200811	0.0238846
k__Bacteriap__Proteobacteriac__Deltaproteobacteriao__Desulfovibrionalesf__Desulfovibrionaceaeg__Desulfovibrio	0.113326	0.134045	0.119128	0.124854	0.0339936	0.0573984	0.101303	0.030204	0.0619811	0.0478539	0.0604506	0.0869901	0.0791733	0.0926706	0.0666589	0.109506	0.0731911	0.078682	0.0503829	0.0774221	0.0200556	0.109793	0.100266	0.129902	0.11432	0.0641549	0.133789	0.0816359	0.0590213	0.0550349	0.107391	0.101672	0.106417	0.0835868	0.0886974	0.0820943	0.137692	0.0874356	0.164903	0.100694	0.711309	0.640707	0.416225	0.402853
k__Bacteriap__Proteobacteriac__Deltaproteobacteriao__Desulfuromonadales	0.00195389	0.0101166	0.0115285	0.0124854	0.0249286	0.0095664	0.0135071	0.00274582	0.0842007	0.0270478	0.010991	0.00276159	0.023206	0.0210615	0.0260839	0.00931966	0.0191691	0.0321881	0.0261991	0.0453854	0.0143254	0.0382613	0.0288121	0.0165933	0.0211703	0.0252731	0.0198206	0.109512	0.0603939	0.0581798	0.0164069	0.0145246	0.0226419	0.0116093	0.00422369	0.0380066	0.0196703	0.0107797	0.0162199	0.0122054	0.0179048	0.0207125	0.0219066	0.0143308
k__Bacteriap__Proteobacteriac__Deltaproteobacteriao__Desulfuromonadalesf__Geobacteraceaeg__Geobacter	0	0.00379372	0.00192141	0	0.00226624	0.0023916	0	0	0.0187113	0.0020806	0.00915919	0.00414239	0.00273011	0.00631845	0.00144911	0.00232992	0.00174265	0.0023843	0.584442	0.619377	0.00573017	0.00665413	0.00230497	0.00426686	0.00423406	0.00194409	0.00123879	0.00597336	0.0137259	0.00471728	0.00447461	0.0177522	0.0158493	0.00464371	0.00844737	0.00152027	0.0118022	0.00598874	0.00540665	0	0.00651084	0.008285	0.00547665	0.00955384
k__Bacteriap__Proteobacteriac__Deltaproteobacteriao__Desulfuromonadalesf__Pelobacteraceaeg__Pelobacter	0	0	0	0	0	0	0	0	0	0	0	0	0	0	0	0	0	0	0.00201532	0	0	0	0.00115249	0	0	0	0	0	0.00411777	0	0.00149154	0.00322768	0.00226419	0	0	0	0	0.00119775	0	0	0.00162771	0	0	0
k__Bacteriap__Proteobacteriac__Deltaproteobacteriao__Entotheonellalesf__Entotheonellaceaeg__Candidatus Entotheonella	0.187573	0.484332	0.586031	0.807391	0.233422	0.23916	0.347808	0.409127	0.443223	0.62002	0.564206	0.394908	0.58834	0.398062	0.443427	0.212022	0.474	0.368375	1.0399	0.929065	0.194826	0.242876	0.221277	0.108094	0.118554	0.163303	0.234131	0.270792	0.0741198	0.166677	0.15512	0.13879	0.29208	0.276301	0.142197	0.186993	0.359311	0.316206	0.316289	0.404302	0.258806	0.255454	0.339552	0.367823
k__Bacteriap__Proteobacteriac__Deltaproteobacteriao__Myxococcales	0.0957405	0.0961076	0.201748	0.104045	0.0566559	0.0932724	0.172216	0.0466789	0.119284	0.0749017	0.113574	0.151888	0.0900938	0.113732	0.118827	0.0768872	0.0819044	0.104909	0.0846433	0.120138	0.111738	0.0648778	0.0898939	0.112361	0.071979	0.0719313	0.0891928	0.145352	0.104317	0.0503176	0.0760683	0.0855335	0.0792465	0.0812649	0.08025	0.0881754	0.0865494	0.0790514	0.0770447	0.0579754	0.154632	0.204363	0.226368	0.216554
[truncated: 109 more rows]
