# Supplementary material for: Perenniality, more than genotypes, shapes biological and chemical rhizosphere composition of perennial wheat lines
Source: Front Plant Sci. 2023 May 8;14:1172857. doi: 10.3389/fpls.2023.1172857 (PMC10200949; doi:10.3389/fpls.2023.1172857)
Supplement: Supplementary file 2 [file Table_2.xlsx]

## Sheet: Phylum
# Constructed from biom file	235A_4	235A_4	235A_4	235A_4	OK72_4	OK72_4	OK72_4	OK72_4	11955_4	11955_4	11955_4	11955_4	280B_4	280B_4	280B_4	280B_4	Tpi_11	Tpi_11	Tpi_11	Tpi_11	235A_1	235A_1	235A_1	235A_1	11955_1	11955_1	11955_1	11955_1	OK72_1	OK72_1	OK72_1	OK72_1	280B_1	280B_1	280B_1	280B_1	Ardente_1	Ardente_1	Ardente_1	Ardente_1	Bare_none	Bare_none	Bare_none	Bare_none
Unassigned;Other	33.5392	45.6788	43.4564	49.2197	45.4696	38.4211	47.324	38.082	34.6719	37.1315	39.6489	45.9516	53.9834	65.8869	48.9485	63.3277	52.2954	38.9938	47.9605	46.2162	13.0965	18.512	19.6923	20.2638	25.8149	27.1787	21.0182	24.6895	25.0369	25.0952	20.0163	20.345	26.192	19.5401	20.2181	19.3935	25.9387	17.5876	24.7244	27.7174	39.3859	41.3647	44.7477	43.9639
k__Fungi;Other	0.595694	0.472683	1.47152	0.44622	0.462436	0.886173	0.186469	2.22971	0.270337	1.79522	0.216165	0.383871	1.18559	0.0614412	0.570737	0.299585	0.0729115	0.0281854	0.0789041	0.166208	0.0660013	0.066	0.0366995	0.145961	0.0650879	0.0229417	0.0319183	0.833191	0.0756402	0.210244	0.111171	0.121652	0.111535	0.155825	0.0292367	0.160277	0.121445	0.121541	0.207599	0.595382	0.370729	0.438785	0.20031	0.466209
k__Fungi;p__Ascomycota	40.5618	36.0998	37.3293	22.1419	43.7509	42.8175	35.9133	27.4008	29.1546	45.3079	39.4328	40.8581	32.3392	25.7965	40.6088	25.5147	27.2203	46.7547	42.3299	45.3696	32.8781	13.484	11.6888	24.1772	19.1709	40.842	30.4054	43.2213	32.1435	42.4632	30.987	30.0479	18.8416	31.2269	10.2208	22.8135	36.6441	58.4284	45.0146	45.1873	21.0671	19.8971	33.5461	33.3245
k__Fungi;p__Basidiomycota	17.3024	6.44828	10.0617	17.0607	5.07196	10.8748	9.54329	27.1805	5.65741	9.53038	6.2731	4.13871	6.57614	3.33099	4.13006	5.00845	3.37823	5.96636	3.04	3.03329	3.64489	2.746	2.35794	6.85467	26.5559	3.65203	6.22407	3.22053	10.55	2.96475	24.1703	25.25	4.43969	6.57186	1.55987	3.55426	11.7559	4.33963	13.6471	10.6766	2.04707	2.11396	3.14212	2.64564
k__Fungi;p__Chytridiomycota	0	0.213257	0.0739989	0.137944	0.0568772	0.0303484	0.111324	0.0100137	1.25338	0.0248187	0.0151315	0	0.209222	0.013166	0.0691802	0.023045	0.130473	0.107597	0.133699	0.041552	0.0848588	0.022	0.0382286	0.0110159	0.255345	0.0172063	0.0319183	0.087504	0.0972517	0.0487522	0.0230477	0.0340624	0.0929454	0.128593	0.0120387	0.0693091	0.360287	0.0607704	0.110854	0.177005	0.46744	0.543356	0.948528	0.962741
k__Fungi;p__Glomeromycota	0.0218603	0.037375	0.00422851	0.0851656	0.0222563	0.0364181	0.0779271	0.0133516	0.0319489	0.0082729	0.00864659	0.0935484	0.0615359	0.013166	0.0449671	0.00384084	0.0268621	0.0465283	0.0175342	0.041552	0.00134696	0.012	0.00764573	0	0.182747	0.00573542	0.00319183	0.0247294	0.0396211	0.0121881	0.00677874	0.0145982	0.00619636	0.00907716	0.00171981	0.0368204	0.0344095	0.00155821	0.00403104	0.0107276	0	0	0.00196383	0
k__Fungi;p__Rozellomycota	0	0	0	0	0	0	0	0	0	0.00275763	0	0	0	0	0	0	0	0	0	0	0	0	0	0	0	0	0	0	0	0	0	0	0	0.00453858	0	0	0	0	0	0	0.00805932	0	0	0
k__Fungi;p__Zygomycota	7.04995	7.1716	3.26229	7.02676	3.81324	3.77939	5.02908	2.43333	12.637	3.11061	2.28702	6.70645	4.34033	3.17739	3.69076	4.21724	9.06149	4.26807	4.98192	3.50075	0.43507	1.712	1.59031	3.24695	3.2619	4.1209	4.75263	2.15907	1.25347	6.99595	5.31453	5.77358	2.9789	5.72769	0.80659	3.96361	7.03573	3.44833	5.58702	7.72655	35.6343	35.1479	16.2998	17.8714
k__Fungi;p__unidentified	0.759646	3.82544	4.11645	3.17752	1.09798	2.82442	1.55019	2.40996	2.22659	2.36053	4.31897	1.17097	1.00098	0.631967	1.41128	1.49024	3.42172	1.99624	0.199452	0.212954	2.3518	0.694	0.695761	1.44584	0.88119	3.18173	2.03639	3.10449	2.16475	3.99768	2.0526	1.46955	3.00214	2.99395	1.30533	1.73922	2.14351	7.54955	3.26111	3.2156	0.858317	0.391626	0.962275	0.602661
k__Plantae;p__unidentified	0.169417	0.0241838	0.0887987	0.59376	0.0519314	0.0364181	0.203167	0.096799	14.0624	0.135124	7.72357	0.558065	0.0287168	1.04011	0.456589	0.0192042	4.29282	1.79917	1.18137	1.37121	47.4401	62.752	63.8846	43.8104	23.7971	20.94	35.4708	22.6369	28.5704	18.1846	17.3075	16.9363	44.3071	33.6157	65.8429	48.2608	15.9174	8.42527	7.42316	4.64237	0.0322373	0.0041008	0.0844445	0.0871773
k__Protista;p__Cercozoa	0	0.0285809	0.135312	0.110355	0.200307	0.293368	0.0612285	0.143529	0.0270337	0.592891	0.0756577	0.129032	0.274861	0.0482753	0.0691802	0.0960209	0.0984944	0.0384753	0.0767123	0.046746	0.00134696	0	0.00764573	0.0385558	0.0150203	0.0344125	0.0159591	0.0190226	0.0648345	0.0274231	0.00813449	0.00729909	0.0263345	0.0257186	0.00343962	0.00216591	0.046554	0.0373972	0.0201552	0.0455923	0.128949	0.0943183	0.0628424	0.0758064
k__Protista;p__Ciliophora	0	0	0	0	0.00247292	0	0	0	0.00737282	0	0	0.00967742	0	0	0	0	0.00127915	0.000894775	0	0	0	0	0	0.00550797	0	0.00430157	0.00957549	0.00380452	0.00360192	0	0.0027115	0	0.00154909	0	0	0.00649773	0.00202409	0	0	0.0053638	0	0.0041008	0.00392765	0

## Sheet: Classes
# Constructed from biom file	235A_4	235A_4	235A_4	235A_4	OK72_4	OK72_4	OK72_4	OK72_4	11955_4	11955_4	11955_4	11955_4	280B_4	280B_4	280B_4	280B_4	Tpi_11	Tpi_11	Tpi_11	Tpi_11	235A_1	235A_1	235A_1	235A_1	11955_1	11955_1	11955_1	11955_1	OK72_1	OK72_1	OK72_1	OK72_1	280B_1	280B_1	280B_1	280B_1	Ardente_1	Ardente_1	Ardente_1	Ardente_1	Bare_none	Bare_none	Bare_none	Bare_none
Unassigned;Other;Other	33.5392	45.6788	43.4564	49.2197	45.4696	38.4211	47.324	38.082	34.6719	37.1315	39.6489	45.9516	53.9834	65.8869	48.9485	63.3277	52.2954	38.9938	47.9605	46.2162	13.0965	18.512	19.6923	20.2638	25.8149	27.1787	21.0182	24.6895	25.0369	25.0952	20.0163	20.345	26.192	19.5401	20.2181	19.3935	25.9387	17.5876	24.7244	27.7174	39.3859	41.3647	44.7477	43.9639
k__Fungi;Other;Other	0.595694	0.472683	1.47152	0.44622	0.462436	0.886173	0.186469	2.22971	0.270337	1.79522	0.216165	0.383871	1.18559	0.0614412	0.570737	0.299585	0.0729115	0.0281854	0.0789041	0.166208	0.0660013	0.066	0.0366995	0.145961	0.0650879	0.0229417	0.0319183	0.833191	0.0756402	0.210244	0.111171	0.121652	0.111535	0.155825	0.0292367	0.160277	0.121445	0.121541	0.207599	0.595382	0.370729	0.438785	0.20031	0.466209
k__Fungi;p__Ascomycota;Other	0.0601159	0.494669	0.369995	0.627347	0.0989169	0.246834	0.275528	0.300411	0.28754	0.526708	0.255074	0.606452	0.607155	0.29404	0.695261	0.526194	0.446423	1.19139	0.315616	0.794681	0.0740831	0.034	0.0397578	0.0660957	0.197767	0.299676	0.233004	0.452738	0.165688	0.146257	0.157267	0.141116	0.343898	0.388805	0.17714	0.138618	0.253011	0.518886	0.199536	1.28195	0.406995	0.227594	0.408476	0.697419
k__Fungi;p__Ascomycota;c__Dothideomycetes	11.9412	21.3345	21.3624	3.53617	5.16346	21.0658	7.3001	17.1201	6.12435	8.55969	28.8083	11.4419	8.0489	3.65575	7.96264	6.41035	6.86903	19.9329	1.03233	1.58936	28.5705	10.686	9.22075	17.7274	7.74295	32.8138	23.3131	22.5513	14.8183	21.192	22.4593	21.963	14.0131	20.7806	6.71413	18.2694	20.1295	46.896	32.9396	28.1814	3.56222	3.87525	8.93934	9.45685
k__Fungi;p__Ascomycota;c__Eurotiomycetes	7.04995	3.7287	4.15874	9.03595	10.3863	9.01347	15.95	4.92673	4.72598	10.035	4.05741	21.2548	10.8016	14.1798	20.8993	9.556	10.8497	18.8703	33.0718	33.9583	0.21282	0.756	0.532143	0.550797	1.32929	1.51559	0.887328	4.00236	1.71811	10.887	0.840564	0.66665	1.23308	1.80787	0.488426	0.534979	4.3113	4.1355	2.28963	3.60716	8.84107	8.64038	11.0701	11.1322
k__Fungi;p__Ascomycota;c__Geoglossomycetes	0	0	0	0	0	0	0	0	0	0	0	0	0.0041024	0	0.00691802	0	0.00383745	0.00178955	0	0	0	0	0	0	0	0	0	0	0	0	0	0	0	0	0	0	0	0	0	0	0	0	0	0
k__Fungi;p__Ascomycota;c__Incertae sedis	0	0	0.0105713	0.00359855	0.625649	0.384413	0.00834934	0.0200274	0.0319489	0.0082729	0.397743	0.00645161	0	0	0	0	0.0191872	0.0539102	0.019726	0	0.00808179	0.018	0.0137623	0.0220319	0.0500676	0.00860314	0.0255346	0.0152181	0.00720383	0.00304702	0.0393167	0.0364955	0	0.0166415	0.00343962	0.00433182	0.0202409	0.0280479	0	0.0107276	0.0201483	0.071764	0.168889	0.0644354
k__Fungi;p__Ascomycota;c__Lecanoromycetes	0	0	0	0	0.00741876	0.0263019	0	0	0	0	0	0	0	0	0	0	0.00511659	0.00827666	0	0	0	0	0.00458744	0	0	0	0	0	0	0	0.00406725	0	0	0	0	0.00649773	0	0	0	0	0	0	0	0
k__Fungi;p__Ascomycota;c__Leotiomycetes	9.09936	4.72024	5.25392	3.37664	6.3925	3.49816	4.31382	1.75573	10.58	1.83383	2.33242	2.60645	3.28602	2.64636	2.8606	3.4798	1.43776	2.21166	1.03014	2.09318	1.23382	0.866	0.726344	2.66861	7.32489	2.2956	2.38749	8.64578	4.03775	3.98245	3.19008	2.88557	1.55529	2.5416	1.03532	1.94065	6.89201	2.91386	3.10995	5.39866	0.914732	0.773	1.2922	1.28492
k__Fungi;p__Ascomycota;c__Orbiliomycetes	0	0.0153897	0.0972557	0	0	0.00606968	0	0.0200274	0.0417793	0.0799713	0.0453946	0.0193548	0.123072	0.0877732	0.0588032	0.0576125	0.14966	0.106478	0.0284932	0	0.00269393	0.016	0.0290538	0.00550797	0.0801081	0.0272433	0.0829876	0.0665792	0.043223	0.0182821	0.112527	0.0681249	0.0201382	0	0	0.0151614	0.0141686	0	0.0362794	0.0026819	0.0967118	0	0.587184	0.526854
k__Fungi;p__Ascomycota;c__Pezizomycetes	0.306044	0.496867	1.48844	0.07437	0.173105	0.161858	2.87774	0.477319	0.7594	0.736288	0.0907892	0.322581	2.48605	0.482753	3.28952	0.291904	0.920987	1.67233	3.5463	3.05407	0.501071	0.16	0.110098	0.0523257	0.300406	0.0186401	0.45324	0.530731	2.40248	0.20415	2.57321	2.62524	0.371782	0.121029	0.158222	0.387698	0.59913	0.0779107	1.29195	0.957438	0.685042	1.10311	1.53964	1.03097
k__Fungi;p__Ascomycota;c__Saccharomycetes	0.196743	0.0549632	0.89433	0.0647738	0.0469855	0.151742	0	0.0200274	0.0614402	0.00275763	0.188063	0.0354839	0.246144	0.0702186	0	0.0844984	0.245597	0	0	0.041552	0.00134696	0	0.0229372	0.0660957	0	0.0157724	0.00319183	0.0133158	0	0.0487522	0.027115	0	0.100691	0.104387	0.00515943	0.0216591	0.0546503	0.179195	0	0.21187	0.0322373	0.0574112	0.135504	0.147822
k__Fungi;p__Ascomycota;c__Sordariomycetes	9.61307	3.22964	2.29608	3.77008	20.1494	7.32813	2.76085	2.44	2.83116	22.1576	2.51616	3.72903	4.20496	2.90968	2.89173	2.63097	4.9324	1.30973	2.34959	2.54506	0.255923	0.652	0.677411	0.666465	1.20413	0.464569	0.944781	3.26428	2.30883	3.02569	1.07918	1.17029	0.687796	1.04085	0.703402	0.599957	1.51604	1.31358	2.07195	2.42444	4.70664	3.78299	5.19236	4.45363
k__Fungi;p__Ascomycota;c__Taphrinomycetes	0	0.0307794	0.00634276	0	0	0	0	0	0	0	0	0	0	0	0	0	0	0.0225931	0	0	0	0	0	0	0	0.00143386	0	0	0	0	0	0.00729909	0	0	0	0	0.0263131	0	0	0.0187733	0	0	0	0
k__Fungi;p__Ascomycota;c__unidentified	2.29533	1.99406	1.39118	1.65293	0.707256	0.934731	2.42687	0.320438	3.71099	1.36779	0.741445	0.835484	2.53118	1.4702	1.94396	2.47734	1.34055	1.37326	0.93589	1.2933	2.01775	0.296	0.311946	2.3519	0.941271	3.38103	2.07469	3.67897	6.64193	2.9556	0.504338	0.484173	0.515847	4.42511	0.935576	0.89452	2.82765	2.36537	3.07568	3.09223	1.80126	1.36557	4.21241	4.52943
k__Fungi;p__Basidiomycota;Other	0.0109302	0.160492	0.473593	2.75529	0.0173105	0.107231	0.768139	0.480657	0.068813	0.325401	1.4375	0.441935	0.295372	0.245765	0.110688	0.933323	0.0613991	0.343817	0.00438356	0.005194	0.00538786	0.016	0.010704	0.0605877	0.0175237	0.0157724	0	0.0913086	0.0180096	0	0.00949024	0.0170312	0.00154909	0.0272315	0	0.0216591	0.00404817	0	0.00201552	0	0	0.0020504	0.0314212	0.0985483
k__Fungi;p__Basidiomycota;c__Agaricomycetes	16.0783	2.40739	6.54785	12.7496	4.10505	7.70242	6.69338	11.9096	4.47039	7.73791	3.5732	1.95484	5.33311	2.03634	2.68765	3.31464	2.54167	4.17994	2.43288	2.31133	1.91	2.014	1.8518	5.61813	25.3067	2.36873	5.36866	1.9346	9.5811	1.47476	23.1508	24.0967	2.48474	4.26778	0.522822	1.82153	7.77452	0.983234	9.46488	5.73658	1.58366	1.60136	2.14646	1.87242
k__Fungi;p__Basidiomycota;c__Agaricostilbomycetes	0	0.0307794	0.0317138	0.00719709	0.0494584	0.0424878	0	0.0767716	0.012288	0.0358492	0.0648494	0	0.0123072	0	0	0	0.0294204	0.126611	0.019726	0.036358	0.0215514	0	0	0	0.0400541	0.0129047	0.0414938	0.0551656	0.0144077	0.0213291	0.0149132	0.0145982	0.01704	0.0438729	0.00515943	0.0324886	0.0202409	0.079469	0.0161242	0.0348647	0	0	0	0
k__Fungi;p__Basidiomycota;c__Cystobasidiomycetes	0	0	0	0	0	0	0	0	0	0	0	0	0	0	0	0	0	0.00134216	0	0	0	0	0	0	0	0	0	0	0	0	0	0	0	0	0	0	0	0	0	0.0026819	0	0	0	0
k__Fungi;p__Basidiomycota;c__Exobasidiomycetes	0	0	0	0	0	0	0	0	0	0.0110305	0.00216165	0	0	0	0	0	0	0.0105136	0	0	0.00673482	0.002	0	0.0247859	0	0.101804	0.0159591	0.14267	0.0108057	0.0975045	0.0732104	0.08029	0.0123927	0.02118	0.00343962	0.0433182	0.0667949	0.00623286	0	0.0053638	0	0	0	0
k__Fungi;p__Basidiomycota;c__Incertae sedis	0.0382555	0.00659558	0.00845702	0.0179927	0.00989169	0.0263019	0.0111324	0	0.00983043	0.0165458	0.0129699	0.00967742	0	0	0.0657212	0	0.00127915	0	0	0.0727159	0	0	0.0275246	0.00275399	0.0100135	0.0272433	0	0.00570679	0.0144077	0	0	0.00973212	0	0	0	0.00216591	0.0344095	0.0109075	0.0141086	0.0053638	0.0604449	0.0533104	0.0216021	0.0492742
k__Fungi;p__Basidiomycota;c__Microbotryomycetes	0.071046	0.619985	1.28758	0.311874	0.0692418	0.463319	0.197601	4.18238	0.262964	0.0634255	0.198872	0.164516	0.00820479	0.373036	0.0691802	0.119066	0.243038	0.501745	0.0876712	0.02597	0.606134	0.288	0.270659	0.413098	0.608321	0.692553	0.386211	0.272023	0.248532	0.703861	0.385033	0.520669	0.796233	0.757943	0.756716	1.01365	1.16183	1.69534	1.05412	0.742886	0.141038	0.0471592	0.0785531	0
k__Fungi;p__Basidiomycota;c__Pucciniomycetes	0.35523	0.740904	0.0486278	0	0.0544043	0.184114	0.00278311	0.113488	0.00983043	0.0661832	0.0172932	0	0	0.013166	0	0.122907	0.0396536	0.032883	0.00438356	0.0831039	0.0431029	0.014	0.00764573	0.00826196	0	0	0	0	0	0.0274231	0	0	0.0139418	0.0226929	0.00859904	0.0303227	0.159903	0.0124657	0.0302328	0.136777	0.00402966	0	0.0216021	0.0341129
k__Fungi;p__Basidiomycota;c__Tremellomycetes	0.633949	2.48214	1.63855	1.16113	0.722093	2.29434	1.8452	10.4042	0.823298	1.26575	0.961933	1.55484	0.927141	0.662688	1.19682	0.518513	0.43619	0.748255	0.490959	0.498624	1.04659	0.382	0.17891	0.727052	0.573274	0.433025	0.395787	0.719055	0.633937	0.639873	0.52603	0.510936	1.1138	1.42511	0.259691	0.582629	2.5038	1.54263	3.06157	4.01212	0.217602	0.352669	0.801241	0.545806
k__Fungi;p__Basidiomycota;c__Tritirachiomycetes	0.0874413	0	0	0	0.00494584	0.0384413	0	0	0	0	0	0.0129032	0	0	0	0	0	0	0	0	0	0	0	0	0	0	0	0	0	0	0.0027115	0	0	0.00151286	0.00343962	0	0	0.00934929	0.00403104	0	0.00402966	0.0328064	0.0412404	0
k__Fungi;p__Basidiomycota;c__Ustilaginomycetes	0.0273254	0	0.0211425	0.00959612	0.0395667	0.0161858	0	0.0100137	0	0.0082729	0.0043233	0	0	0	0	0	0.0115123	0.0212509	0	0	0.00404089	0.006	0.00611658	0	0	0	0	0	0	0	0	0	0	0.00453858	0	0.00649773	0.00809635	0	0	0	0.0362669	0.0246048	0	0.00379032
k__Fungi;p__Basidiomycota;c__Wallemiomycetes	0	0	0.00422851	0.0479806	0	0	0	0.0033379	0	0	0	0	0	0	0	0	0.0102332	0	0	0	0	0.006	0.00458744	0	0	0	0	0	0	0	0.00813449	0	0	0	0	0	0.022265	0	0	0	0	0	0	0
k__Fungi;p__Basidiomycota;c__unidentified	0	0	0	0	0	0	0.025048	0	0	0	0	0	0	0	0	0	0.00383745	0	0	0	0.00134696	0.018	0	0	0	0	0.0159591	0	0.0288153	0	0	0	0	0	0	0	0	0	0	0	0	0	0	0.0416935
k__Fungi;p__Chytridiomycota;c__Chytridiomycetes	0	0.213257	0.0739989	0.137944	0.0568772	0.0303484	0.111324	0.0100137	0.0393217	0.0248187	0.0151315	0	0.209222	0.013166	0.0380491	0.0115225	0.130473	0.102899	0.133699	0.041552	0.0794709	0.02	0.0336412	0.0110159	0.222801	0	0.0127673	0.0551656	0.0972517	0.0121881	0.0230477	0.0340624	0.0882982	0.0922844	0.00171981	0.0693091	0.33195	0.00934929	0.0201552	0.0992303	0.229691	0.469541	0.871939	0.886935
k__Fungi;p__Chytridiomycota;c__unidentified	0	0	0	0	0	0	0	0	1.21406	0	0	0	0	0	0.0311311	0.0115225	0	0.00469757	0	0	0.00538786	0.002	0.00458744	0	0.0325439	0.0172063	0.019151	0.0323385	0	0.0365642	0	0	0.00464727	0.0363086	0.0103189	0	0.0283372	0.0514211	0.0906984	0.0777751	0.23775	0.0738144	0.0765892	0.0758064
k__Fungi;p__Glomeromycota;Other	0	0	0	0	0	0	0	0	0	0.00275763	0	0.00645161	0	0	0	0	0	0	0	0	0	0.006	0	0	0.00751014	0	0	0	0	0	0	0	0	0.00151286	0	0	0	0	0	0	0	0	0	0
k__Fungi;p__Glomeromycota;c__Glomeromycetes	0.0218603	0.037375	0.00422851	0.0827666	0.0222563	0.0343949	0.0779271	0.0133516	0.0319489	0.00551526	0.00864659	0.0870968	0.0615359	0.013166	0.0449671	0.00384084	0.0268621	0.0465283	0.0175342	0.041552	0.00134696	0.006	0.00764573	0	0.175237	0.00573542	0.00319183	0.0247294	0.0396211	0.0121881	0.00677874	0.0145982	0.00619636	0.0075643	0.00171981	0.0368204	0.0344095	0.00155821	0.00403104	0.0107276	0	0	0.00196383	0
k__Fungi;p__Glomeromycota;c__unidentified	0	0	0	0.00239903	0	0.00202323	0	0	0	0	0	0	0	0	0	0	0	0	0	0	0	0	0	0	0	0	0	0	0	0	0	0	0	0	0	0	0	0	0	0	0	0	0	0
k__Fungi;p__Rozellomycota;c__unidentified	0	0	0	0	0	0	0	0	0	0.00275763	0	0	0	0	0	0	0	0	0	0	0	0	0	0	0	0	0	0	0	0	0	0	0	0.00453858	0	0	0	0	0	0	0.00805932	0	0	0
k__Fungi;p__Zygomycota;c__Incertae sedis	7.04995	7.1716	3.26229	7.02676	3.81324	3.77939	5.02908	2.43333	12.637	3.11061	2.28702	6.70645	4.34033	3.17739	3.69076	4.21724	9.06149	4.26807	4.98192	3.50075	0.43507	1.712	1.59031	3.24695	3.2619	4.1209	4.75263	2.15907	1.25347	6.99595	5.31453	5.77358	2.9789	5.72769	0.80659	3.96361	7.03573	3.44833	5.58702	7.72655	35.6343	35.1479	16.2998	17.8714
k__Fungi;p__unidentified;c__unidentified	0.759646	3.82544	4.11645	3.17752	1.09798	2.82442	1.55019	2.40996	2.22659	2.36053	4.31897	1.17097	1.00098	0.631967	1.41128	1.49024	3.42172	1.99624	0.199452	0.212954	2.3518	0.694	0.695761	1.44584	0.88119	3.18173	2.03639	3.10449	2.16475	3.99768	2.0526	1.46955	3.00214	2.99395	1.30533	1.73922	2.14351	7.54955	3.26111	3.2156	0.858317	0.391626	0.962275	0.602661
k__Plantae;p__unidentified;c__unidentified	0.169417	0.0241838	0.0887987	0.59376	0.0519314	0.0364181	0.203167	0.096799	14.0624	0.135124	7.72357	0.558065	0.0287168	1.04011	0.456589	0.0192042	4.29282	1.79917	1.18137	1.37121	47.4401	62.752	63.8846	43.8104	23.7971	20.94	35.4708	22.6369	28.5704	18.1846	17.3075	16.9363	44.3071	33.6157	65.8429	48.2608	15.9174	8.42527	7.42316	4.64237	0.0322373	0.0041008	0.0844445	0.0871773
k__Protista;p__Cercozoa;c__unidentified	0	0.0285809	0.135312	0.110355	0.200307	0.293368	0.0612285	0.143529	0.0270337	0.592891	0.0756577	0.129032	0.274861	0.0482753	0.0691802	0.0960209	0.0984944	0.0384753	0.0767123	0.046746	0.00134696	0	0.00764573	0.0385558	0.0150203	0.0344125	0.0159591	0.0190226	0.0648345	0.0274231	0.00813449	0.00729909	0.0263345	0.0257186	0.00343962	0.00216591	0.046554	0.0373972	0.0201552	0.0455923	0.128949	0.0943183	0.0628424	0.0758064
k__Protista;p__Ciliophora;c__unidentified	0	0	0	0	0.00247292	0	0	0	0.00737282	0	0	0.00967742	0	0	0	0	0.00127915	0.000894775	0	0	0	0	0	0.00550797	0	0.00430157	0.00957549	0.00380452	0.00360192	0	0.0027115	0	0.00154909	0	0	0.00649773	0.00202409	0	0	0.0053638	0	0.0041008	0.00392765	0

## Sheet: Order
# Constructed from biom file	235A_4	235A_4	235A_4	235A_4	OK72_4	OK72_4	OK72_4	OK72_4	11955_4	11955_4	11955_4	11955_4	280B_4	280B_4	280B_4	280B_4	Tpi_11	Tpi_11	Tpi_11	Tpi_11	235A_1	235A_1	235A_1	235A_1	11955_1	11955_1	11955_1	11955_1	OK72_1	OK72_1	OK72_1	OK72_1	280B_1	280B_1	280B_1	280B_1	Ardente_1	Ardente_1	Ardente_1	Ardente_1	Bare_none	Bare_none	Bare_none	Bare_none
Unassigned;Other;Other;Other	33.5392	45.6788	43.4564	49.2197	45.4696	38.4211	47.324	38.082	34.6719	37.1315	39.6489	45.9516	53.9834	65.8869	48.9485	63.3277	52.2954	38.9938	47.9605	46.2162	13.0965	18.512	19.6923	20.2638	25.8149	27.1787	21.0182	24.6895	25.0369	25.0952	20.0163	20.345	26.192	19.5401	20.2181	19.3935	25.9387	17.5876	24.7244	27.7174	39.3859	41.3647	44.7477	43.9639
k__Fungi;Other;Other;Other	0.595694	0.472683	1.47152	0.44622	0.462436	0.886173	0.186469	2.22971	0.270337	1.79522	0.216165	0.383871	1.18559	0.0614412	0.570737	0.299585	0.0729115	0.0281854	0.0789041	0.166208	0.0660013	0.066	0.0366995	0.145961	0.0650879	0.0229417	0.0319183	0.833191	0.0756402	0.210244	0.111171	0.121652	0.111535	0.155825	0.0292367	0.160277	0.121445	0.121541	0.207599	0.595382	0.370729	0.438785	0.20031	0.466209
k__Fungi;p__Ascomycota;Other;Other	0.0601159	0.494669	0.369995	0.627347	0.0989169	0.246834	0.275528	0.300411	0.28754	0.526708	0.255074	0.606452	0.607155	0.29404	0.695261	0.526194	0.446423	1.19139	0.315616	0.794681	0.0740831	0.034	0.0397578	0.0660957	0.197767	0.299676	0.233004	0.452738	0.165688	0.146257	0.157267	0.141116	0.343898	0.388805	0.17714	0.138618	0.253011	0.518886	0.199536	1.28195	0.406995	0.227594	0.408476	0.697419
k__Fungi;p__Ascomycota;c__Dothideomycetes;Other	0	0	0.120512	0.121151	0.064296	0.0242787	0.183685	0.0033379	0	0.0937595	0.0540412	0	0.0164096	0.122882	0.0899343	0	0.0997736	0.0984252	0	0.005194	0.00269393	0	0	0.00275399	0	0	0	0	0.00360192	0	0	0	0.00619636	0	0	0.0108295	0.00202409	0	0	0	0	0	0.00392765	0
k__Fungi;p__Ascomycota;c__Dothideomycetes;o__Botryosphaeriales	0	0.0307794	0.0528564	0	0.0519314	0.149719	0	0.0133516	0.012288	0	0	0	0.213325	0.0219433	0	0	0.0102332	0.00290802	0	0	0	0	0.00458744	0.0110159	0	0	0.0510693	0.0171204	0.0900479	0.00304702	0.016269	0.00243303	0	0.0620272	0.00171981	0.0108295	0.0526263	0	0	0.0482742	0	0	0.0490957	0.174355
k__Fungi;p__Ascomycota;c__Dothideomycetes;o__Capnodiales	0.0546508	12.5074	12.1168	1.31947	3.16534	8.62299	4.24146	10.4176	3.16785	4.56112	13.3849	7.88065	2.03069	1.40437	2.71878	1.45184	3.43451	11.1605	0.464658	0.581728	25.2933	5.932	4.93149	14.1665	5.73775	19.4718	15.4133	10.1219	10.089	15.1437	18.4544	17.221	11.186	17.1664	5.60314	14.0892	15.9437	41.9627	28.1991	23.3862	0.189394	0.0902175	0.259225	0.208468
k__Fungi;p__Ascomycota;c__Dothideomycetes;o__Dothideales	0.0218603	0.351764	0.238911	0.0623748	0.0123646	0.0606968	0.0222649	0.106813	0.00491521	0.0137882	0.0237781	0.0322581	0.0164096	0.114105	0.0449671	0.0115225	0.00767489	0.0550286	0	0	0.142778	0.074	0.0764573	0.00826196	0.0150203	0.0673912	0.0446856	0.11794	0.0576307	0.0639873	0.0949024	0.0340624	0.139418	0.19062	0.104908	0.114793	0.499949	0.176078	0.282173	0.128731	0	0	0.00196383	0
k__Fungi;p__Ascomycota;c__Dothideomycetes;o__Incertae sedis	0.0273254	0.0241838	0	0	0	0.159835	0	0	0	0	0	0	0	0	0	0	0.0179081	0	0	0	0	0.002	0.0168206	0	0	0	0	0	0	0	0	0	0	0	0.00343962	0	0	0	0	0.0429104	0	0.0164032	0.0137468	0.0341129
k__Fungi;p__Ascomycota;c__Dothideomycetes;o__Pleosporales	11.7171	7.7674	7.44852	1.42263	1.73599	10.8162	2.4547	6.11502	2.91472	3.53253	14.0875	3.32581	4.83262	1.83007	3.27914	4.58212	3.11089	7.97714	0.558904	0.981665	3.11688	4.664	4.18833	3.51959	1.99019	13.246	7.79764	12.087	4.57443	5.95082	3.87608	4.67629	2.67373	3.36006	0.997489	4.03725	3.63121	4.751	4.41399	4.56996	3.37282	3.76453	8.61138	9.03991
k__Fungi;p__Ascomycota;c__Dothideomycetes;o__Tubeufiales	0	0.0527646	0.181826	0.0143942	0.032148	0.173997	0	0.0300411	0	0.00551526	0.0410713	0.0774194	0	0.140437	0.0795572	0.272699	0.00767489	0.04966	0.00657534	0.020776	0	0	0	0	0	0.00860314	0	0	0	0	0	0	0	0	0	0	0	0	0	0	0	0	0	0
k__Fungi;p__Ascomycota;c__Dothideomycetes;o__Valsariales	0	0	0.0147998	0	0.00989169	0	0	0	0.00245761	0.0165458	0	0	0	0	0	0	0	0.0102899	0	0	0	0	0	0	0	0	0	0	0	0	0	0	0	0.00151286	0	0	0	0.00623286	0	0.0053638	0	0.0041008	0	0
k__Fungi;p__Ascomycota;c__Dothideomycetes;o__unidentified	0.120232	0.600198	1.18821	0.596159	0.0914981	1.05815	0.397985	0.433926	0.0221185	0.336431	1.21701	0.125806	0.939449	0.0219433	1.75026	0.0921801	0.18036	0.578919	0.00219178	0	0.0148166	0.014	0.00305829	0.0192779	0	0.020074	0.00638366	0.207347	0.00360192	0.0304702	0.0176247	0.0291964	0.00774545	0	0.00343962	0.00649773	0	0	0.0443414	0	0	0	0	0
k__Fungi;p__Ascomycota;c__Eurotiomycetes;o__Chaetothyriales	0.00546508	0.182478	0.279082	2.55137	7.0775	2.20734	0.475912	1.0481	0.0319489	1.52497	0.687404	0.374194	1.0338	0.184324	0.252508	0.579966	0.543638	0.514272	0.118356	0.057134	0.0404089	0.004	0.0443452	0.0220319	0.112652	0.0143386	0.0510693	0.460347	0.223319	0	0.0488069	0.0437946	0.0759054	0.0408472	0.0103189	0.0541477	0.0789394	0.105959	0.0806208	0.182369	0.145068	0.0594616	0.10801	0.0909677
k__Fungi;p__Ascomycota;c__Eurotiomycetes;o__Eurotiales	6.11542	1.96988	1.18187	2.18672	2.89826	6.3853	1.39156	1.69899	2.12337	4.19712	1.7358	3.88065	1.27585	1.80374	3.86717	1.65156	1.0553	3.69229	3.59671	4.29024	0.129309	0.54	0.302771	0.212057	0.302909	0.997964	0.564954	0.452738	0.536686	9.30559	0.338937	0.294397	0.69864	1.18759	0.307846	0.1906	3.34986	2.89361	1.77164	2.02483	6.56028	6.99186	7.91226	7.54653
k__Fungi;p__Ascomycota;c__Eurotiomycetes;o__Onygenales	0.704995	1.30593	1.46095	1.7357	0.247292	0.37632	4.08839	0.90457	1.45736	1.20509	1.03975	8.01935	1.68608	2.92724	4.63162	2.37748	5.94804	9.33764	26.7047	26.4322	0.0350211	0.2	0.163619	0.289169	0.768538	0.424421	0.252154	0.342407	0.58351	1.0238	0.424349	0.274932	0.359389	0.531014	0.170261	0.14295	0.724623	1.07517	0.380933	1.00571	2.07527	1.58086	2.68651	3.23314
k__Fungi;p__Ascomycota;c__Eurotiomycetes;o__unidentified	0.224068	0.270419	1.23684	2.56216	0.163213	0.044511	9.99416	1.27508	1.1133	3.10785	0.594453	8.98065	6.80587	9.26446	12.148	4.947	3.30276	5.32615	2.65205	3.17873	0.00808179	0.012	0.021408	0.0275399	0.145196	0.0788621	0.019151	2.74687	0.374599	0.557604	0.0284707	0.0535267	0.0991418	0.0484115	0	0.147282	0.157879	0.0607704	0.0564345	0.394239	0.0604449	0.0082016	0.363308	0.261532
k__Fungi;p__Ascomycota;c__Geoglossomycetes;o__Geoglossales	0	0	0	0	0	0	0	0	0	0	0	0	0.0041024	0	0.00691802	0	0.00383745	0.00178955	0	0	0	0	0	0	0	0	0	0	0	0	0	0	0	0	0	0	0	0	0	0	0	0	0	0
k__Fungi;p__Ascomycota;c__Incertae sedis;o__Incertae sedis	0	0	0.0105713	0.00359855	0.625649	0.384413	0.00834934	0.0200274	0.0319489	0.0082729	0.397743	0.00645161	0	0	0	0	0.0191872	0.0539102	0.019726	0	0.00808179	0.018	0.0137623	0.0220319	0.0500676	0.00860314	0.0255346	0.0152181	0.00720383	0.00304702	0.0393167	0.0364955	0	0.0166415	0.00343962	0.00433182	0.0202409	0.0280479	0	0.0107276	0.0201483	0.071764	0.168889	0.0644354
k__Fungi;p__Ascomycota;c__Lecanoromycetes;Other	0	0	0	0	0	0.0263019	0	0	0	0	0	0	0	0	0	0	0	0	0	0	0	0	0	0	0	0	0	0	0	0	0	0	0	0	0	0	0	0	0	0	0	0	0	0
k__Fungi;p__Ascomycota;c__Lecanoromycetes;o__Acarosporales	0	0	0	0	0.00741876	0	0	0	0	0	0	0	0	0	0	0	0	0	0	0	0	0	0	0	0	0	0	0	0	0	0	0	0	0	0	0	0	0	0	0	0	0	0	0
k__Fungi;p__Ascomycota;c__Lecanoromycetes;o__Lecanorales	0	0	0	0	0	0	0	0	0	0	0	0	0	0	0	0	0.00511659	0.00827666	0	0	0	0	0	0	0	0	0	0	0	0	0	0	0	0	0	0	0	0	0	0	0	0	0	0
k__Fungi;p__Ascomycota;c__Lecanoromycetes;o__Ostropales	0	0	0	0	0	0	0	0	0	0	0	0	0	0	0	0	0	0	0	0	0	0	0	0	0	0	0	0	0	0	0	0	0	0	0	0.00649773	0	0	0	0	0	0	0	0
k__Fungi;p__Ascomycota;c__Lecanoromycetes;o__Teloschistales	0	0	0	0	0	0	0	0	0	0	0	0	0	0	0	0	0	0	0	0	0	0	0.00458744	0	0	0	0	0	0	0	0.00406725	0	0	0	0	0	0	0	0	0	0	0	0	0
k__Fungi;p__Ascomycota;c__Leotiomycetes;Other	0	0.22425	1.0825	0.0839661	0.00989169	0.0606968	0	0.0901232	0	0	0	0	0	0.013166	0.0588032	0	0.232805	0.569524	0	0	0.00673482	0.014	0	0	0	0	0	0.0380452	0.00360192	0.00609403	0.00677874	0	0	0	0	0	0	0	0	0	0	0	0	0
k__Fungi;p__Ascomycota;c__Leotiomycetes;o__Erysiphales	0	0.0175882	0.00211425	0	0	0	0	0	0	0	0	0	0	0	0	0	0	0	0	0	0	0	0	0	0	0	0	0	0	0	0	0	0	0	0	0	0	0	0	0	0	0	0	0
k__Fungi;p__Ascomycota;c__Leotiomycetes;o__Helotiales	9.09936	4.43663	4.1228	3.2219	6.38261	3.43746	4.31382	1.66227	10.3465	1.79522	2.32161	2.53226	3.22448	2.6332	2.65306	3.4798	1.19984	1.57793	0.98411	1.99449	1.15839	0.848	0.698819	2.6631	7.31988	2.25115	2.31727	8.60203	3.9477	3.79353	3.11144	2.88314	1.4484	2.39334	0.99061	1.9125	6.84951	2.77206	3.06762	5.32357	0.898614	0.613069	1.18419	1.175
k__Fungi;p__Ascomycota;c__Leotiomycetes;o__Incertae sedis	0	0.041772	0.0359423	0.0707714	0	0	0	0.0033379	0.233473	0.0386068	0.0108082	0.0741935	0.0615359	0	0.148737	0	0.00511659	0.0642001	0.0460274	0.0986859	0.0686952	0.004	0.0275246	0.00550797	0.00500676	0.0444495	0.0702202	0.00570679	0.0540287	0.182821	0.0718547	0.00243303	0.0805527	0.14826	0.044715	0.0281568	0.0425058	0.141798	0.0423259	0.0750932	0.0161186	0.159931	0.10801	0.109919
k__Fungi;p__Ascomycota;c__Leotiomycetes;o__Thelebolales	0	0	0.0105713	0	0	0	0	0	0	0	0	0	0	0	0	0	0	0	0	0	0	0	0	0	0	0	0	0	0	0	0	0	0.0263345	0	0	0	0	0	0	0	0	0	0	0
k__Fungi;p__Ascomycota;c__Leotiomycetes;o__unidentified	0	0	0	0	0	0	0	0	0	0	0	0	0	0	0	0	0	0	0	0	0	0	0	0	0	0	0	0	0.0324172	0	0	0	0	0	0	0	0	0	0	0	0	0	0	0
k__Fungi;p__Ascomycota;c__Orbiliomycetes;o__Orbiliales	0	0.0153897	0.0972557	0	0	0.00606968	0	0.0200274	0.0417793	0.0799713	0.0453946	0.0193548	0.123072	0.0877732	0.0588032	0	0.145823	0.0503311	0.00219178	0	0.00269393	0.016	0.0290538	0.00550797	0.0801081	0.0272433	0.0829876	0.0665792	0.043223	0.0182821	0.112527	0.0681249	0.0201382	0	0	0.0151614	0.0141686	0	0.0362794	0.0026819	0.0967118	0	0.587184	0.526854
k__Fungi;p__Ascomycota;c__Orbiliomycetes;o__unidentified	0	0	0	0	0	0	0	0	0	0	0	0	0	0	0	0.0576125	0.00383745	0.0561471	0.0263014	0	0	0	0	0	0	0	0	0	0	0	0	0	0	0	0	0	0	0	0	0	0	0	0	0
k__Fungi;p__Ascomycota;c__Pezizomycetes;o__Pezizales	0.306044	0.496867	1.47364	0.07437	0.150848	0.161858	2.7024	0.477319	0.756943	0.736288	0.0907892	0.322581	0.865606	0.482753	3.2238	0.291904	0.920987	1.6305	3.51342	3.05407	0.498377	0.096	0.0672824	0.0440638	0.232814	0	0.092563	0.47937	0.0720383	0.198056	1.20119	1.24571	0.316014	0.0847201	0.044715	0.277236	0.414938	0.0249314	0.149148	0.935983	0.604449	0.959587	0.852301	0.394193
k__Fungi;p__Ascomycota;c__Pezizomycetes;o__unidentified	0	0	0.0147998	0	0.0222563	0	0.175336	0	0.00245761	0	0	0	1.62045	0	0.0657212	0	0	0.0418307	0.0328767	0	0.00269393	0.064	0.0428161	0.00826196	0.0675912	0.0186401	0.360677	0.0513611	2.33044	0.00609403	1.37202	1.37953	0.0557673	0.0363086	0.113507	0.110461	0.184192	0.0529793	1.1428	0.0214552	0.0805932	0.143528	0.687339	0.636774
k__Fungi;p__Ascomycota;c__Saccharomycetes;o__Saccharomycetales	0.196743	0.0549632	0.89433	0.0647738	0.0469855	0.151742	0	0.0200274	0.0614402	0.00275763	0.188063	0.0354839	0.246144	0.0702186	0	0.0844984	0.245597	0	0	0.041552	0.00134696	0	0.0229372	0.0660957	0	0.0157724	0.00319183	0.0133158	0	0.0487522	0.027115	0	0.100691	0.104387	0.00515943	0.0216591	0.0546503	0.179195	0	0.21187	0.0322373	0.0574112	0.135504	0.147822
k__Fungi;p__Ascomycota;c__Sordariomycetes;Other	0.0382555	0.0879411	0.0317138	0.0443821	0.00494584	0.0242787	0.00556622	0.0433926	0.0172032	0.00551526	0.0043233	0.0387097	0	0.00438866	0	0.0729759	0.0396536	0.027738	0.0350685	0.046746	0	0	0	0.00275399	0	0	0	0.00380452	0.00360192	0.00914105	0.00135575	0	0.00309818	0	0.00687924	0	0.0404817	0	0.00806208	0	0.161186	0.118923	0.0157106	0.00758064
k__Fungi;p__Ascomycota;c__Sordariomycetes;o__Chaetosphaeriales	0	0	0	0	0	0	0	0	0	0	0	0	0	0	0	0	0	0.00268432	0	0	0	0	0	0	0	0	0	0	0	0	0	0	0	0	0	0	0	0	0	0	0	0	0	0
k__Fungi;p__Ascomycota;c__Sordariomycetes;o__Coniochaetales	0.0218603	0.00659558	0.00845702	0.00359855	0	0	0	0.033379	0.0466945	0.00275763	0	0.00967742	0	0	0.010377	0.00768167	0.0102332	0.00156586	0.0131507	0.005194	0	0	0.00305829	0.00550797	0.0100135	0.0587881	0	0.00951131	0.0648345	0.0396112	0.037961	0.00486606	0.0216873	0.0166415	0.00515943	0.00866363	0.093108	0.0529793	0.0584501	0.134095	0.0322373	0.0430584	0.0412404	0.011371
k__Fungi;p__Ascomycota;c__Sordariomycetes;o__Hypocreales	8.52006	2.15675	1.37215	2.37504	0.759187	3.03889	2.00106	1.26506	1.81863	2.72454	1.09812	2.15484	2.98654	2.24261	2.13075	1.40959	0.842959	0.778678	1.66137	1.85945	0.126615	0.276	0.371582	0.473686	0.753517	0.260962	0.635174	2.10771	2.03868	0.962857	0.284707	0.294397	0.44304	0.676248	0.512503	0.389864	0.898694	0.961419	1.61645	1.60646	3.09881	2.5712	3.76269	3.22177
k__Fungi;p__Ascomycota;c__Sordariomycetes;o__Incertae sedis	0.0601159	0.0659558	0.26851	0.381446	16.8505	3.397	0.116891	0.620848	0.201524	18.9394	0.888437	0.703226	0.0369216	0.100939	0.0415081	0.295744	3.61359	0.187903	0.0876712	0.036358	0.0175105	0.126	0.142211	0	0.00751014	0.0129047	0.0510693	0.129354	0.00360192	0.231573	0.00813449	0	0.0139418	0.00907716	0.00515943	0.0129955	0.00607226	0.00155821	0.00806208	0.0160914	0.326402	0.326013	0.164961	0.325967
k__Fungi;p__Ascomycota;c__Sordariomycetes;o__Magnaporthales	0	0.00219853	0.00845702	0.0467811	2.35175	0	0.0278311	0.0033379	0	0.0165458	0	0.0419355	0.361011	0	0	0.0537717	0.0102332	0.00134216	0.0241096	0.031164	0.00134696	0.006	0	0	0	0	0	0	0	0	0.00542299	0.00729909	0.00774545	0.00151286	0	0.00216591	0	0	0	0	0	0	0	0
k__Fungi;p__Ascomycota;c__Sordariomycetes;o__Microascales	0.00546508	0.0197867	0.0126855	0.0563772	0	0.0263019	0.0417467	0.00667579	0.0393217	0.0275763	0.0302631	0.016129	0.041024	0	0.0172951	0	0.0025583	0.000894775	0	0	0.00269393	0.002	0.0183497	0	0.020027	0.020074	0.00957549	0.00570679	0	0.0365642	0.135575	0.16058	0.00774545	0.0332829	0.00687924	0.00216591	0.0485781	0.0451882	0.0201552	0.0241371	0.0644745	0.10252	0.0922998	0.0379032
k__Fungi;p__Ascomycota;c__Sordariomycetes;o__Sordariales	0.661274	0.290206	0.186054	0.44622	0.0148375	0.0748594	0.225432	0.166895	0.292455	0.168216	0.105921	0.351613	0.434854	0.368647	0.24559	0.384084	0.0844238	0.126834	0.273973	0.23373	0.0134696	0.104	0.0764573	0.0743576	0.167726	0.060222	0.162783	0.232076	0.108057	1.5814	0.225054	0.194642	0.109985	0.217852	0.120387	0.110461	0.218601	0.165171	0.153179	0.450559	0.757576	0.467491	0.63628	0.504112
k__Fungi;p__Ascomycota;c__Sordariomycetes;o__Trichosphaeriales	0	0.28361	0.0507421	0	0.0148375	0.089022	0	0.0133516	0	0.0220611	0.118891	0.00967742	0.0123072	0	0	0.0307267	0.0294204	0.0125268	0	0	0	0	0	0	0	0	0.0159591	0	0	0	0	0	0	0	0	0	0	0	0	0	0	0	0	0
k__Fungi;p__Ascomycota;c__Sordariomycetes;o__Xylariales	0.218603	0.151698	0.175483	0.250699	0.0568772	0.123417	0.222649	0.106813	0.324404	0.184761	0.162124	0.209677	0.172301	0.0833845	0.166033	0.207405	0.124077	0.110057	0.0789041	0.041552	0.0848588	0.13	0.0366995	0.101897	0.15521	0.0430157	0.0638366	0.627746	0.043223	0.0944575	0.375542	0.489039	0.0356291	0.0544629	0.0378358	0.0411523	0.149782	0.0467464	0.0906984	0.0885027	0.0846228	0.0799656	0.263153	0.23879
k__Fungi;p__Ascomycota;c__Sordariomycetes;o__unidentified	0.0874413	0.16489	0.181826	0.165533	0.0964439	0.554364	0.119674	0.180246	0.0909314	0.0661832	0.108082	0.193548	0.159993	0.109716	0.28018	0.168997	0.175243	0.0595025	0.175342	0.290864	0.00942875	0.008	0.0290538	0.00826196	0.0901217	0.00860314	0.00638366	0.148376	0.0468249	0.0700814	0.00542299	0.0194642	0.0449236	0.03177	0.00859904	0.0324886	0.0607226	0.0405136	0.1169	0.104594	0.181335	0.0738144	0.216021	0.106129
k__Fungi;p__Ascomycota;c__Taphrinomycetes;o__Taphrinales	0	0.0307794	0.00634276	0	0	0	0	0	0	0	0	0	0	0	0	0	0	0.0225931	0	0	0	0	0	0	0	0.00143386	0	0	0	0	0	0.00729909	0	0	0	0	0.0263131	0	0	0.0187733	0	0	0	0
k__Fungi;p__Ascomycota;c__unidentified;o__unidentified	2.29533	1.99406	1.39118	1.65293	0.707256	0.934731	2.42687	0.320438	3.71099	1.36779	0.741445	0.835484	2.53118	1.4702	1.94396	2.47734	1.34055	1.37326	0.93589	1.2933	2.01775	0.296	0.311946	2.3519	0.941271	3.38103	2.07469	3.67897	6.64193	2.9556	0.504338	0.484173	0.515847	4.42511	0.935576	0.89452	2.82765	2.36537	3.07568	3.09223	1.80126	1.36557	4.21241	4.52943
k__Fungi;p__Basidiomycota;Other;Other	0.0109302	0.160492	0.473593	2.75529	0.0173105	0.107231	0.768139	0.480657	0.068813	0.325401	1.4375	0.441935	0.295372	0.245765	0.110688	0.933323	0.0613991	0.343817	0.00438356	0.005194	0.00538786	0.016	0.010704	0.0605877	0.0175237	0.0157724	0	0.0913086	0.0180096	0	0.00949024	0.0170312	0.00154909	0.0272315	0	0.0216591	0.00404817	0	0.00201552	0	0	0.0020504	0.0314212	0.0985483
k__Fungi;p__Basidiomycota;c__Agaricomycetes;Other	0	0.0439705	0.0190283	0.0203918	0.0123646	0.06272	0.0166987	0.0033379	0.0368641	0.0165458	0.043233	0	0	0.0175546	0	0	0.00383745	0.0266195	0.0306849	0.005194	0.00269393	0.002	0	0.00826196	0	0	0.00957549	0	0	0	0.0122017	0.00729909	0	0.00453858	0.00859904	0	0.0364336	0.00467464	0.338607	0.0321828	0.0765635	0	0	0
k__Fungi;p__Basidiomycota;c__Agaricomycetes;o__Agaricales	0.890808	0.323183	0.591991	3.13193	0.445126	0.347995	1.11603	3.12761	3.1998	5.15953	0.453946	0.474194	1.14867	1.25516	0.626081	0.683669	1.76906	0.799034	1.95726	1.97891	1.38737	1.756	1.62854	5.10589	24.1426	2.00883	0.896904	0.981567	3.64874	0.493617	22.0702	22.7853	2.08817	3.059	0.397276	1.41217	7.25433	0.627961	7.57432	5.38794	1.04368	1.14002	1.76155	1.69806
k__Fungi;p__Basidiomycota;c__Agaricomycetes;o__Auriculariales	0.639414	0.932175	4.34902	4.65172	0.17805	2.5958	0.815452	0.293735	0.371099	0.482586	0.0562028	0.63871	0.356908	0.0746072	0.179869	0.73744	0.0230247	0.0407122	0.0526027	0.005194	0.316537	0.032	0.0152915	0.0550797	0.933761	0.0817298	0.0351101	0.205444	0.497064	0.0274231	0.252169	0.284665	0.0495709	0.0711044	0.00859904	0.0259909	0.0384576	0.0498629	0.0342638	0	0.0846228	0.0328064	0.011783	0.00379032
k__Fungi;p__Basidiomycota;c__Agaricomycetes;o__Boletales	0.502787	0.167088	0.0147998	0.0167932	0.0296751	0.018209	2.86939	0.0233653	0.0147456	0.0082729	0.181578	0.0419355	0.18871	0	0	0	0.0281413	0.0111847	0	0	0.00404089	0.002	0	0	0	0	0	0.0152181	0.0216115	0.0335172	0.00135575	0	0	0	0	0.00433182	0.00809635	0	0.00201552	0	0	0	0.011783	0
k__Fungi;p__Basidiomycota;c__Agaricomycetes;o__Cantharellales	1.24057	0.426514	1.15438	4.38423	1.12023	2.13855	1.67543	1.0214	0.417793	0.135124	0.473401	0.654839	3.04808	0.610024	1.67762	0.361039	0.331299	0.680252	0.177534	0.176596	0.0323272	0.03	0.0978653	0.107405	0.150203	0.0731267	3.61953	0.408986	5.0823	0.124928	0.72397	0.873458	0.274189	1.04387	0.080831	0.22742	0.218601	0.0997258	0.618764	0.198461	0.35864	0.0840664	0.202274	0.0871773
k__Fungi;p__Basidiomycota;c__Agaricomycetes;o__Corticiales	0	0.00659558	0.0105713	0.00359855	0	0.00809291	0.0222649	0	0.0909314	0.0441221	0.079981	0.00322581	0.0123072	0	0.013836	0.00384084	0.0204664	0.0559234	0	0	0.0255923	0.004	0.0168206	0.291923	0	0.00860314	0.485158	0.0989176	0.100854	0.146257	0.0311822	0.0535267	0.00309818	0	0.0103189	0.0519818	0.0283372	0.00311643	0.844503	0	0	0	0.00196383	0
k__Fungi;p__Basidiomycota;c__Agaricomycetes;o__Geastrales	0	0	0	0	0.00247292	0	0	0	0	0	0	0	0	0	0	0	0	0	0.00657534	0	0	0	0	0	0	0	0.00957549	0	0	0	0	0	0	0	0	0.00866363	0	0	0	0	0	0	0	0
k__Fungi;p__Basidiomycota;c__Agaricomycetes;o__Gomphales	0	0	0	0	0	0	0	0	0	0	0.0108082	0	0	0	0	0	0	0	0	0	0	0	0	0	0	0	0	0	0	0	0	0	0	0	0	0	0	0	0	0	0	0	0	0
k__Fungi;p__Basidiomycota;c__Agaricomycetes;o__Hymenochaetales	0	0.0263823	0.0972557	0.00479806	0.0222563	0.0141626	0	0.0200274	0.00983043	0.0110305	0.0172932	0	0.209222	0	0	0	0.0217455	1.84771	0	0	0.00134696	0.02	0	0	0.0325439	0.00143386	0	0	0	0	0	0.0218973	0	0.0302572	0	0	0	0.0233732	0	0.0455923	0	0.0635624	0.0392765	0.011371
k__Fungi;p__Basidiomycota;c__Agaricomycetes;o__Polyporales	0.00546508	0.156095	0.09937	0.143942	0.346209	0.0566503	0.0807103	5.98151	0.167117	0.0854866	0.0821426	0	0	0.0789959	0.0933933	0.0844984	0.0422119	0.126163	0.124932	0.145432	0.0175105	0.042	0.0259955	0.0275399	0.0175237	0.106105	0.0510693	0.119842	0.043223	0.0517993	0.0393167	0.0486606	0.06816	0.0302572	0.0137585	0.0129955	0.165975	0.123099	0.0241862	0.0563199	0	0.20709	0.102119	0.0227419
k__Fungi;p__Basidiomycota;c__Agaricomycetes;o__Russulales	0	0	0	0	0	0	0	0	0.0368641	0	0.0108082	0.00967742	0	0	0	0.0192042	0.00511659	0.00782928	0	0	0.00538786	0.01	0.00152915	0.0220319	0.0275372	0.00573542	0.00319183	0.0285339	0.0180096	0.0853164	0.0189805	0.0121652	0.00154909	0.0136157	0.00343962	0	0.00202409	0.0264897	0.00604656	0	0.0201483	0.071764	0.0157106	0.0492742
k__Fungi;p__Basidiomycota;c__Agaricomycetes;o__Sebacinales	12.7992	0.248434	0.209311	0.365852	1.65933	2.40966	0.0974089	1.41861	0.108135	1.16648	2.13138	0.0967742	0.340499	0	0.0657212	1.39806	0.190593	0.159046	0.050411	0	0.117186	0.116	0.0535201	0	0.00250338	0	0.258538	0.0760905	0.16929	0.511899	0.00135575	0.00973212	0	0	0	0.0779727	0.022265	0	0	0	0	0	0	0
k__Fungi;p__Basidiomycota;c__Agaricomycetes;o__Thelephorales	0	0	0	0	0.00247292	0	0	0	0	0	0	0	0	0	0	0.0268859	0	0.0100662	0	0	0	0	0	0	0	0.0114708	0	0	0	0	0	0	0	0	0	0	0	0.0171404	0	0	0	0	0	0
k__Fungi;p__Basidiomycota;c__Agaricomycetes;o__Trechisporales	0	0.0659558	0.00211425	0.0131947	0.061823	0.00809291	0	0.00667579	0.0172032	0.548769	0.0302631	0.0322581	0.0287168	0	0	0	0.0882613	0.415399	0.0328767	0	0	0	0.00611658	0	0	0.00143386	0	0	0	0	0	0	0	0.00453858	0	0	0	0.00779107	0	0	0	0	0	0
k__Fungi;p__Basidiomycota;c__Agaricomycetes;o__unidentified	0	0.0109926	0	0.0131947	0.225036	0.0424878	0	0.0133516	0	0.0799713	0.00216165	0.00322581	0	0	0.0311311	0	0.0179081	0	0	0	0	0	0.00611658	0	0	0.070259	0	0	0	0	0	0	0	0.01059	0	0	0	0	0.0221707	0.0160914	0	0.0020504	0	0
k__Fungi;p__Basidiomycota;c__Agaricostilbomycetes;o__Agaricostilbales	0	0.0307794	0.0317138	0.00719709	0.0494584	0.0424878	0	0.0767716	0.012288	0.0358492	0.0648494	0	0.0123072	0	0	0	0.0294204	0.126611	0.019726	0.036358	0.0215514	0	0	0	0.0400541	0.0129047	0.0414938	0.0551656	0.0144077	0.0213291	0.0149132	0.0145982	0.01704	0.0438729	0.00515943	0.0324886	0.0202409	0.079469	0.0161242	0.0348647	0	0	0	0
k__Fungi;p__Basidiomycota;c__Cystobasidiomycetes;o__Erythrobasidiales	0	0	0	0	0	0	0	0	0	0	0	0	0	0	0	0	0	0.00134216	0	0	0	0	0	0	0	0	0	0	0	0	0	0	0	0	0	0	0	0	0	0.0026819	0	0	0	0
k__Fungi;p__Basidiomycota;c__Exobasidiomycetes;Other	0	0	0	0	0	0	0	0	0	0.0110305	0.00216165	0	0	0	0	0	0	0	0	0	0.00404089	0	0	0.0247859	0	0.0444495	0.0159591	0.121745	0.0108057	0	0.0420282	0.0559597	0.0123927	0.00605144	0.00343962	0.00649773	0.0161927	0.00155821	0	0.0053638	0	0	0	0
k__Fungi;p__Basidiomycota;c__Exobasidiomycetes;o__Entylomatales	0	0	0	0	0	0	0	0	0	0	0	0	0	0	0	0	0	0	0	0	0	0	0	0	0	0	0	0.00380452	0	0	0.00135575	0.00243303	0	0	0	0	0	0	0	0	0	0	0	0
k__Fungi;p__Basidiomycota;c__Exobasidiomycetes;o__Incertae sedis	0	0	0	0	0	0	0	0	0	0	0	0	0	0	0	0	0	0.0105136	0	0	0	0	0	0	0	0	0	0	0	0	0	0	0	0	0	0	0	0	0	0	0	0	0	0
k__Fungi;p__Basidiomycota;c__Exobasidiomycetes;o__Microstromatales	0	0	0	0	0	0	0	0	0	0	0	0	0	0	0	0	0	0	0	0	0	0	0	0	0	0	0	0	0	0.00914105	0	0	0	0	0	0	0	0	0	0	0	0	0	0
k__Fungi;p__Basidiomycota;c__Exobasidiomycetes;o__unidentified	0	0	0	0	0	0	0	0	0	0	0	0	0	0	0	0	0	0	0	0	0.00269393	0.002	0	0	0	0.0573542	0	0.0171204	0	0.0883634	0.0298265	0.0218973	0	0.0151286	0	0.0368204	0.0506022	0.00467464	0	0	0	0	0	0
k__Fungi;p__Basidiomycota;c__Incertae sedis;o__Malasseziales	0.0382555	0.00659558	0.00845702	0.0179927	0.00989169	0.0263019	0.0111324	0	0.00983043	0.0165458	0.0129699	0.00967742	0	0	0.0657212	0	0.00127915	0	0	0.0727159	0	0	0.0275246	0.00275399	0.0100135	0.0272433	0	0.00570679	0.0144077	0	0	0.00973212	0	0	0	0.00216591	0.0344095	0.0109075	0.0141086	0.0053638	0.0604449	0.0533104	0.0216021	0.0492742
k__Fungi;p__Basidiomycota;c__Microbotryomycetes;Other	0	0	0	0	0	0	0	0	0	0	0	0	0	0	0	0	0	0	0	0	0	0	0	0	0	0	0	0	0	0	0	0	0	0	0	0	0	0.00467464	0	0	0	0	0	0
k__Fungi;p__Basidiomycota;c__Microbotryomycetes;o__Leucosporidiales	0	0	0.0401708	0	0.00247292	0.0222555	0.0166987	0.814446	0	0.0248187	0.0043233	0.0451613	0	0	0	0.0115225	0	0	0.0306849	0	0.00538786	0.002	0	0	0	0.00716928	0	0	0	0	0	0	0	0.00605144	0	0.0108295	0	0.00155821	0	0	0	0	0	0
k__Fungi;p__Basidiomycota;c__Microbotryomycetes;o__Sporidiobolales	0.071046	0.619985	1.24741	0.311874	0.0667689	0.441063	0.180902	3.36794	0.262964	0.0386068	0.194548	0.119355	0.00820479	0.373036	0.0691802	0.107543	0.243038	0.501745	0.0569863	0.02597	0.600746	0.286	0.270659	0.413098	0.608321	0.685383	0.386211	0.272023	0.248532	0.703861	0.385033	0.520669	0.796233	0.751891	0.756716	1.00282	1.16183	1.6891	1.05412	0.742886	0.141038	0.0471592	0.0785531	0
k__Fungi;p__Basidiomycota;c__Pucciniomycetes;o__Pucciniales	0.35523	0.740904	0.0486278	0	0.0544043	0.184114	0.00278311	0.113488	0.00983043	0.0661832	0.0172932	0	0	0.013166	0	0.122907	0.0396536	0.032883	0.00438356	0.0831039	0.0431029	0.014	0.00764573	0.00826196	0	0	0	0	0	0.0274231	0	0	0.0139418	0.0226929	0.00859904	0.0303227	0.159903	0.0124657	0.0302328	0.136777	0.00402966	0	0.0216021	0.0341129
k__Fungi;p__Basidiomycota;c__Tremellomycetes;Other	0	0.123118	0.0147998	0	0	0.0161858	0.0278311	0.0100137	0.0147456	0.00275763	0	0	0	0.00877732	0.166033	0	0.0191872	0	0.070137	0	0.00134696	0.018	0	0	0.0575777	0.00860314	0.0159591	0.104624	0.00720383	0.0213291	0.00813449	0.00729909	0.0387273	0	0.0154783	0.00433182	0.0303613	0.0483047	0.0322483	0.354011	0	0	0	0
k__Fungi;p__Basidiomycota;c__Tremellomycetes;o__Cystofilobasidiales	0	0.334176	0.167026	0.00719709	0.0370938	0.107231	0.050096	0.183584	0.012288	0.126851	0.0540412	0	0.283065	0	0.207541	0.119066	0.034537	0.0729241	0	0	0.0202045	0.028	0	0.0468178	0.0350473	0.0215078	0	0	0.00720383	0.0304702	0	0.0243303	0.0201382	0.0363086	0.0240773	0.0151614	0.0141686	0.0233732	0.0745742	0.0321828	0	0	0	0
k__Fungi;p__Basidiomycota;c__Tremellomycetes;o__Filobasidiales	0	0	0	0	0	0	0	0	0	0	0	0	0	0	0	0	0	0	0	0	0	0	0	0	0	0	0	0	0	0	0.00949024	0	0	0	0	0	0	0	0	0	0	0	0	0
k__Fungi;p__Basidiomycota;c__Tremellomycetes;o__Tremellales	0.633949	2.02484	1.45672	1.15393	0.684999	2.17092	1.76728	10.2106	0.796264	1.13614	0.907892	1.55484	0.644076	0.65391	0.823245	0.399447	0.382465	0.675331	0.420822	0.498624	1.02504	0.336	0.17891	0.680235	0.480649	0.402914	0.379828	0.614431	0.61953	0.588074	0.508406	0.479307	1.05493	1.3888	0.220136	0.563136	2.45927	1.46784	2.95475	3.62325	0.217602	0.352669	0.801241	0.545806
k__Fungi;p__Basidiomycota;c__Tremellomycetes;o__unidentified	0	0	0	0	0	0	0	0	0	0	0	0	0	0	0	0	0	0	0	0	0	0	0	0	0	0	0	0	0	0	0	0	0	0	0	0	0	0.00311643	0	0.0026819	0	0	0	0
k__Fungi;p__Basidiomycota;c__Tritirachiomycetes;o__Incertae sedis	0.0874413	0	0	0	0.00494584	0.0384413	0	0	0	0	0	0.0129032	0	0	0	0	0	0	0	0	0	0	0	0	0	0	0	0	0	0	0.0027115	0	0	0.00151286	0.00343962	0	0	0.00934929	0.00403104	0	0.00402966	0.0328064	0.0412404	0
k__Fungi;p__Basidiomycota;c__Ustilaginomycetes;o__Ustilaginales	0.0273254	0	0.0211425	0.00959612	0.0395667	0.0161858	0	0.0100137	0	0.0082729	0.0043233	0	0	0	0	0	0.0115123	0.0212509	0	0	0.00404089	0.006	0.00611658	0	0	0	0	0	0	0	0	0	0	0.00453858	0	0.00649773	0.00809635	0	0	0	0.0362669	0.0246048	0	0.00379032
k__Fungi;p__Basidiomycota;c__Wallemiomycetes;o__Geminibasidiales	0	0	0.00422851	0.0479806	0	0	0	0.0033379	0	0	0	0	0	0	0	0	0.0102332	0	0	0	0	0.006	0.00458744	0	0	0	0	0	0	0	0.00813449	0	0	0	0	0	0.022265	0	0	0	0	0	0	0
k__Fungi;p__Basidiomycota;c__unidentified;o__unidentified	0	0	0	0	0	0	0.025048	0	0	0	0	0	0	0	0	0	0.00383745	0	0	0	0.00134696	0.018	0	0	0	0	0.0159591	0	0.0288153	0	0	0	0	0	0	0	0	0	0	0	0	0	0	0.0416935
k__Fungi;p__Chytridiomycota;c__Chytridiomycetes;o__Chytridiales	0	0	0	0.0251898	0	0	0	0	0	0	0	0	0	0	0	0	0	0	0	0	0	0	0	0	0	0	0	0	0	0	0	0	0	0	0	0	0	0	0	0	0	0	0	0
k__Fungi;p__Chytridiomycota;c__Chytridiomycetes;o__Rhizophlyctidales	0	0	0.00211425	0	0.0346209	0	0	0.0033379	0	0	0.0151315	0	0.020512	0	0	0	0	0	0	0	0	0	0	0	0	0	0	0.0171204	0	0	0	0	0	0	0	0	0	0	0	0	0	0	0	0
k__Fungi;p__Chytridiomycota;c__Chytridiomycetes;o__Rhizophydiales	0	0	0	0	0	0	0	0	0	0	0	0	0.10256	0	0	0	0.10489	0.0624105	0.0613699	0.02597	0	0	0	0	0	0	0	0	0	0	0	0	0	0.00151286	0	0	0	0	0	0	0	0	0	0
k__Fungi;p__Chytridiomycota;c__Chytridiomycetes;o__Spizellomycetales	0	0.182478	0.0422851	0.0683724	0.0222563	0.0303484	0.111324	0.00667579	0.0147456	0.0137882	0	0	0.0164096	0.013166	0	0.00384084	0.025583	0.0286328	0.0460274	0	0.00269393	0	0.0244663	0.00275399	0.0100135	0	0.00638366	0.00951131	0	0	0.00813449	0.0194642	0	0	0	0	0	0.00311643	0.00806208	0.0080457	0.209542	0.403929	0.706977	0.769435
k__Fungi;p__Chytridiomycota;c__Chytridiomycetes;o__unidentified	0	0.0307794	0.0295996	0.0443821	0	0	0	0	0.0245761	0.0110305	0	0	0.0697407	0	0.0380491	0.00768167	0	0.0118558	0.0263014	0.015582	0.076777	0.02	0.00917487	0.00826196	0.212787	0	0.00638366	0.0285339	0.0972517	0.0121881	0.0149132	0.0145982	0.0882982	0.0907716	0.00171981	0.0693091	0.33195	0.00623286	0.0120931	0.0911846	0.0201483	0.0656128	0.164961	0.1175
k__Fungi;p__Chytridiomycota;c__unidentified;o__unidentified	0	0	0	0	0	0	0	0	1.21406	0	0	0	0	0	0.0311311	0.0115225	0	0.00469757	0	0	0.00538786	0.002	0.00458744	0	0.0325439	0.0172063	0.019151	0.0323385	0	0.0365642	0	0	0.00464727	0.0363086	0.0103189	0	0.0283372	0.0514211	0.0906984	0.0777751	0.23775	0.0738144	0.0765892	0.0758064
k__Fungi;p__Glomeromycota;Other;Other	0	0	0	0	0	0	0	0	0	0.00275763	0	0.00645161	0	0	0	0	0	0	0	0	0	0.006	0	0	0.00751014	0	0	0	0	0	0	0	0	0.00151286	0	0	0	0	0	0	0	0	0	0
k__Fungi;p__Glomeromycota;c__Glomeromycetes;o__Diversisporales	0	0	0	0	0	0	0	0	0	0	0	0	0	0	0	0	0	0	0	0	0	0	0	0	0.00250338	0	0	0	0	0.00304702	0.00135575	0	0	0	0	0	0	0	0	0	0	0	0	0
k__Fungi;p__Glomeromycota;c__Glomeromycetes;o__Glomerales	0.0218603	0.037375	0.00422851	0.0827666	0.0222563	0.0343949	0.0779271	0.0133516	0.0319489	0.00551526	0.00864659	0.0870968	0.0615359	0.013166	0.0449671	0.00384084	0.0268621	0.0465283	0.0175342	0.041552	0.00134696	0.006	0.00764573	0	0.172733	0.00573542	0.00319183	0.0247294	0.0396211	0.00914105	0.00542299	0.0145982	0.00619636	0.0075643	0.00171981	0.0368204	0.0344095	0.00155821	0.00403104	0.0107276	0	0	0.00196383	0
k__Fungi;p__Glomeromycota;c__unidentified;o__unidentified	0	0	0	0.00239903	0	0.00202323	0	0	0	0	0	0	0	0	0	0	0	0	0	0	0	0	0	0	0	0	0	0	0	0	0	0	0	0	0	0	0	0	0	0	0	0	0	0
k__Fungi;p__Rozellomycota;c__unidentified;o__unidentified	0	0	0	0	0	0	0	0	0	0.00275763	0	0	0	0	0	0	0	0	0	0	0	0	0	0	0	0	0	0	0	0	0	0	0	0.00453858	0	0	0	0	0	0	0.00805932	0	0	0
k__Fungi;p__Zygomycota;c__Incertae sedis;o__Basidiobolales	0	0	0	0	0	0	0	0	0	0	0	0	0	0	0	0	0	0	0	0	0	0	0	0	0	0	0	0	0	0.0822694	0	0	0	0	0	0	0	0	0	0	0	0	0	0
k__Fungi;p__Zygomycota;c__Incertae sedis;o__Kickxellales	0	0	0	0	0	0	0	0	0	0	0	0	0	0	0	0	0	0	0	0	0	0	0	0	0	0	0	0	0	0	0.00406725	0	0	0	0	0	0	0	0	0	0	0	0	0
k__Fungi;p__Zygomycota;c__Incertae sedis;o__Mortierellales	4.28462	6.82423	2.34682	6.61893	2.44819	1.85935	4.93724	2.30982	9.77882	2.73006	2.00169	6.66452	3.99163	3.173	3.48322	3.72561	5.48115	3.91374	4.88986	3.43843	0.40813	1.712	1.58114	3.12027	2.87138	3.70222	4.57389	1.90036	1.15982	5.85332	4.19062	4.29187	2.85343	5.38124	0.767035	3.80983	6.42243	3.16785	4.73849	6.68866	34.2642	34.0346	14.1867	15.0893
k__Fungi;p__Zygomycota;c__Incertae sedis;o__Mucorales	2.76533	0.347367	0.915472	0.407835	1.36505	1.92004	0.0918427	0.123502	2.8582	0.380553	0.285338	0.0419355	0.348704	0.00438866	0.207541	0.491627	3.58034	0.354331	0.0920548	0.0623279	0.0269393	0	0.00917487	0.126683	0.390527	0.418686	0.178742	0.258708	0.0936498	1.06036	1.11985	1.48172	0.125476	0.346445	0.0395556	0.15378	0.613298	0.280479	0.848534	1.0379	1.37008	1.11337	2.11308	2.78209
k__Fungi;p__unidentified;c__unidentified;o__unidentified	0.759646	3.82544	4.11645	3.17752	1.09798	2.82442	1.55019	2.40996	2.22659	2.36053	4.31897	1.17097	1.00098	0.631967	1.41128	1.49024	3.42172	1.99624	0.199452	0.212954	2.3518	0.694	0.695761	1.44584	0.88119	3.18173	2.03639	3.10449	2.16475	3.99768	2.0526	1.46955	3.00214	2.99395	1.30533	1.73922	2.14351	7.54955	3.26111	3.2156	0.858317	0.391626	0.962275	0.602661
k__Plantae;p__unidentified;c__unidentified;o__unidentified	0.169417	0.0241838	0.0887987	0.59376	0.0519314	0.0364181	0.203167	0.096799	14.0624	0.135124	7.72357	0.558065	0.0287168	1.04011	0.456589	0.0192042	4.29282	1.79917	1.18137	1.37121	47.4401	62.752	63.8846	43.8104	23.7971	20.94	35.4708	22.6369	28.5704	18.1846	17.3075	16.9363	44.3071	33.6157	65.8429	48.2608	15.9174	8.42527	7.42316	4.64237	0.0322373	0.0041008	0.0844445	0.0871773
k__Protista;p__Cercozoa;c__unidentified;o__unidentified	0	0.0285809	0.135312	0.110355	0.200307	0.293368	0.0612285	0.143529	0.0270337	0.592891	0.0756577	0.129032	0.274861	0.0482753	0.0691802	0.0960209	0.0984944	0.0384753	0.0767123	0.046746	0.00134696	0	0.00764573	0.0385558	0.0150203	0.0344125	0.0159591	0.0190226	0.0648345	0.0274231	0.00813449	0.00729909	0.0263345	0.0257186	0.00343962	0.00216591	0.046554	0.0373972	0.0201552	0.0455923	0.128949	0.0943183	0.0628424	0.0758064
k__Protista;p__Ciliophora;c__unidentified;o__unidentified	0	0	0	0	0.00247292	0	0	0	0.00737282	0	0	0.00967742	0	0	0	0	0.00127915	0.000894775	0	0	0	0	0	0.00550797	0	0.00430157	0.00957549	0.00380452	0.00360192	0	0.0027115	0	0.00154909	0	0	0.00649773	0.00202409	0	0	0.0053638	0	0.0041008	0.00392765	0

## Sheet: Family
# Constructed from biom file	235A_4	235A_4	235A_4	235A_4	OK72_4	OK72_4	OK72_4	OK72_4	11955_4	11955_4	11955_4	11955_4	280B_4	280B_4	280B_4	280B_4	Tpi_11	Tpi_11	Tpi_11	Tpi_11	235A_1	235A_1	235A_1	235A_1	11955_1	11955_1	11955_1	11955_1	OK72_1	OK72_1	OK72_1	OK72_1	280B_1	280B_1	280B_1	280B_1	Ardente_1	Ardente_1	Ardente_1	Ardente_1	Bare_none	Bare_none	Bare_none	Bare_none
Unassigned;Other;Other;Other;Other	33.5392	45.6788	43.4564	49.2197	45.4696	38.4211	47.324	38.082	34.6719	37.1315	39.6489	45.9516	53.9834	65.8869	48.9485	63.3277	52.2954	38.9938	47.9605	46.2162	13.0965	18.512	19.6923	20.2638	25.8149	27.1787	21.0182	24.6895	25.0369	25.0952	20.0163	20.345	26.192	19.5401	20.2181	19.3935	25.9387	17.5876	24.7244	27.7174	39.3859	41.3647	44.7477	43.9639
k__Fungi;Other;Other;Other;Other	0.595694	0.472683	1.47152	0.44622	0.462436	0.886173	0.186469	2.22971	0.270337	1.79522	0.216165	0.383871	1.18559	0.0614412	0.570737	0.299585	0.0729115	0.0281854	0.0789041	0.166208	0.0660013	0.066	0.0366995	0.145961	0.0650879	0.0229417	0.0319183	0.833191	0.0756402	0.210244	0.111171	0.121652	0.111535	0.155825	0.0292367	0.160277	0.121445	0.121541	0.207599	0.595382	0.370729	0.438785	0.20031	0.466209
k__Fungi;p__Ascomycota;Other;Other;Other	0.0601159	0.494669	0.369995	0.627347	0.0989169	0.246834	0.275528	0.300411	0.28754	0.526708	0.255074	0.606452	0.607155	0.29404	0.695261	0.526194	0.446423	1.19139	0.315616	0.794681	0.0740831	0.034	0.0397578	0.0660957	0.197767	0.299676	0.233004	0.452738	0.165688	0.146257	0.157267	0.141116	0.343898	0.388805	0.17714	0.138618	0.253011	0.518886	0.199536	1.28195	0.406995	0.227594	0.408476	0.697419
k__Fungi;p__Ascomycota;c__Dothideomycetes;Other;Other	0	0	0.120512	0.121151	0.064296	0.0242787	0.183685	0.0033379	0	0.0937595	0.0540412	0	0.0164096	0.122882	0.0899343	0	0.0997736	0.0984252	0	0.005194	0.00269393	0	0	0.00275399	0	0	0	0	0.00360192	0	0	0	0.00619636	0	0	0.0108295	0.00202409	0	0	0	0	0	0.00392765	0
k__Fungi;p__Ascomycota;c__Dothideomycetes;o__Botryosphaeriales;f__Aplosporellaceae	0	0	0	0	0.032148	0	0	0	0	0	0	0	0	0	0	0	0	0	0	0	0	0	0	0	0	0	0	0	0	0	0	0	0	0	0	0	0	0	0	0	0	0	0	0
k__Fungi;p__Ascomycota;c__Dothideomycetes;o__Botryosphaeriales;f__Botryosphaeriaceae	0	0.0307794	0.0528564	0	0.0197834	0.149719	0	0.0133516	0.012288	0	0	0	0.213325	0.0219433	0	0	0.0102332	0.00290802	0	0	0	0	0.00458744	0.0110159	0	0	0.0510693	0.0171204	0.0900479	0.00304702	0.016269	0.00243303	0	0.0620272	0.00171981	0.0108295	0.0526263	0	0	0.0482742	0	0	0.0490957	0.174355
k__Fungi;p__Ascomycota;c__Dothideomycetes;o__Capnodiales;Other	0.0546508	12.193	11.9181	1.30747	3.10846	8.57443	4.12457	10.3508	3.16785	4.52527	13.2941	7.62258	1.96915	1.37365	2.68419	1.45184	3.3616	10.9218	0.405479	0.540176	25.2556	5.912	4.92538	14.1555	5.64762	19.3556	15.3846	10.0516	10.0061	15.1254	18.3555	17.1431	11.1101	17.1528	5.59798	14.0784	15.9397	41.9503	28.1931	23.3835	0.189394	0.0902175	0.257261	0.208468
k__Fungi;p__Ascomycota;c__Dothideomycetes;o__Capnodiales;f__Davidiellaceae	0	0.0307794	0.0126855	0.00119952	0.00989169	0.00404645	0	0.0200274	0	0.0137882	0.0043233	0	0.0287168	0.0307206	0.0345901	0	0.0153498	0.00760558	0	0.041552	0.0107757	0.004	0.00305829	0	0.00250338	0.00860314	0	0.00190226	0.00360192	0.00609403	0.00542299	0.00973212	0.00464727	0.00605144	0.00343962	0.00649773	0.00404817	0.0109075	0.00604656	0.0026819	0	0	0.00196383	0
k__Fungi;p__Ascomycota;c__Dothideomycetes;o__Capnodiales;f__Incertae sedis	0	0	0	0	0.00247292	0.00404645	0	0.0033379	0	0	0.043233	0	0	0	0	0	0.0191872	0.0653185	0.00876712	0	0	0	0	0	0	0	0	0	0	0	0	0	0.0263345	0	0	0	0	0	0	0	0	0	0	0
k__Fungi;p__Ascomycota;c__Dothideomycetes;o__Capnodiales;f__Mycosphaerellaceae	0	0.120919	0.177597	0	0.00989169	0.0364181	0.116891	0.0433926	0	0.0165458	0.0410713	0.258065	0.0328192	0	0	0	0.0294204	0.0514495	0	0	0.0269393	0.014	0.00305829	0.0110159	0.0876183	0.107539	0.0287265	0.0684814	0.0792422	0.0121881	0.0935466	0.0608258	0.0418254	0.0075643	0.00171981	0.00433182	0	0	0	0	0	0	0	0
k__Fungi;p__Ascomycota;c__Dothideomycetes;o__Capnodiales;f__Teratosphaeriaceae	0	0.162691	0.00845702	0.0107956	0.0346209	0.00404645	0	0	0	0.00551526	0.00216165	0	0	0	0	0	0.00895404	0.114307	0.0306849	0	0	0.002	0	0	0	0	0	0	0	0	0	0.00729909	0.00309818	0	0	0	0	0.00155821	0	0	0	0	0	0
k__Fungi;p__Ascomycota;c__Dothideomycetes;o__Capnodiales;f__unidentified	0	0	0	0	0	0	0	0	0	0	0	0	0	0	0	0	0	0	0.019726	0	0	0	0	0	0	0	0	0	0	0	0	0	0	0	0	0	0	0	0	0	0	0	0	0
k__Fungi;p__Ascomycota;c__Dothideomycetes;o__Dothideales;Other	0	0	0	0	0	0	0	0.0033379	0	0	0	0	0	0	0	0	0	0.00425018	0	0	0	0	0	0	0	0	0	0	0	0.0304702	0.010846	0.00729909	0	0	0	0.0259909	0	0	0	0	0	0	0	0
k__Fungi;p__Ascomycota;c__Dothideomycetes;o__Dothideales;f__Dothioraceae	0.0218603	0.351764	0.238911	0.0623748	0.0123646	0.0606968	0.0222649	0.103475	0.00491521	0.0137882	0.0237781	0.0322581	0.0164096	0.114105	0.0449671	0.0115225	0.00767489	0.0507785	0	0	0.142778	0.074	0.0764573	0.00826196	0.0150203	0.0673912	0.0446856	0.11794	0.0576307	0.0335172	0.0840564	0.0267633	0.139418	0.19062	0.104908	0.0888023	0.499949	0.176078	0.282173	0.128731	0	0	0.00196383	0
k__Fungi;p__Ascomycota;c__Dothideomycetes;o__Incertae sedis;f__Incertae sedis	0.0273254	0.0241838	0	0	0	0.159835	0	0	0	0	0	0	0	0	0	0	0.0179081	0	0	0	0	0.002	0.0168206	0	0	0	0	0	0	0	0	0	0	0	0.00343962	0	0	0	0	0.0429104	0	0.0164032	0.0137468	0.0341129
k__Fungi;p__Ascomycota;c__Dothideomycetes;o__Pleosporales;Other	0.191278	0.877212	1.11844	0.171531	0.343736	3.18051	0.567755	0.884542	0.223642	0.435706	2.20056	1.23871	1.53019	0.390591	1.42511	0.111384	0.236642	1.72602	0.0657534	0.02597	0.316537	0.198	0.229372	0.308446	0.400541	0.942044	0.8203	6.51715	0.803227	0.700814	1.64588	2.05348	0.258698	0.558245	0.147904	0.283734	0.386601	0.534468	0.540159	0.270872	0.0161186	0.0594616	0.155142	0.0795967
k__Fungi;p__Ascomycota;c__Dothideomycetes;o__Pleosporales;f__Cucurbitariaceae	0	0	0	0	0	0	0	0	0	0.0689408	0	0	0	0	0	0	0	0	0	0	0	0	0	0	0	0	0	0	0	0	0	0	0	0	0	0	0	0	0	0	0	0	0	0
k__Fungi;p__Ascomycota;c__Dothideomycetes;o__Pleosporales;f__Incertae sedis	0.174883	0.608992	0.509535	0.129548	0.0741876	0.105208	0.278311	0.156881	0.0614402	0.0992747	2.18975	0.0225806	0.254349	0.00877732	0.0484262	0.23045	0.734231	0.522325	0.070137	0.12985	0.00538786	0.006	0.00458744	0.00275399	0.0150203	9.18242	0.0351101	0.0152181	0.15128	0.0182821	0.010846	0.0413615	0.05112	0.0196672	0.00343962	0.0303227	0.0202409	0.0779107	0.00403104	0.109958	0	0.0020504	2.606	2.35379
k__Fungi;p__Ascomycota;c__Dothideomycetes;o__Pleosporales;f__Lentitheciaceae	0	0	0	0	0.00741876	0.00809291	0	0	0	0.00275763	0	0.00645161	0.020512	0	0.00345901	0.00384084	0.0025583	0.00111847	0	0	0	0	0	0	0	0	0	0	0	0	0	0	0	0	0	0	0	0	0	0	0	0	0	0
k__Fungi;p__Ascomycota;c__Dothideomycetes;o__Pleosporales;f__Leptosphaeriaceae	0	0.112125	0.0126855	0.00839661	0.00247292	0.0606968	0.0139156	0	0	0	0.0194548	0.0322581	0	0	0	0	0	0.0595025	0	0	0.00269393	0.016	0.0504618	0.0192779	0	0	0	0.0323385	0.115261	0.00609403	0.00813449	0.0218973	0	0.00605144	0.00171981	0.0151614	0	0	0	0	0	0	0	0
k__Fungi;p__Ascomycota;c__Dothideomycetes;o__Pleosporales;f__Lophiostomataceae	0.071046	0.0615588	0.00422851	0	0	0.0586736	0.0445298	0.00667579	0	0.0248187	0.0172932	0	0.0041024	0	0.0795572	0	0.00383745	0.0147638	0	0	0	0	0	0	0	0	0	0	0	0	0	0	0	0	0	0	0	0.00934929	0	0	0.00402966	0	0	0
k__Fungi;p__Ascomycota;c__Dothideomycetes;o__Pleosporales;f__Massarinaceae	0	0.0659558	0	0	0	0.0789058	0.00556622	0.0033379	0	0	0	0.0129032	0.0738431	0	0	0	0	0	0.00219178	0	0.00134696	0	0	0	0	0	0.00638366	0.0114136	0	0	0	0	0.00309818	0.00151286	0	0	0.00809635	0	0	0	0	0	0	0
k__Fungi;p__Ascomycota;c__Dothideomycetes;o__Pleosporales;f__Montagnulaceae	0	0	0	0	0.00494584	0.00809291	0	0.0300411	0	0	0.0172932	0	0	0.013166	0	0	0.0191872	0.0286328	0	0	0.00538786	0	0	0	0	0	0	0	0	0.0517993	0	0	0	0	0	0	0	0	0	0	0	0	0	0
k__Fungi;p__Ascomycota;c__Dothideomycetes;o__Pleosporales;f__Phaeosphaeriaceae	0.273254	0.47708	0.649076	0.34546	0.0544043	1.84114	0.283877	1.89926	0.211354	1.27403	5.90562	0.674194	1.69429	0.324761	1.055	3.55661	0.674111	3.52653	0.0547945	0.358386	0.179146	0.074	0.0902196	0.297431	0	0.0315448	0.0510693	1.37914	0.0396211	0.444864	0.0488069	0.075424	0.0898473	0.065053	0.00343962	0.771063	0.267179	0.185428	0.0221707	0.0107276	0.35461	0.287056	0.269044	0.0189516
k__Fungi;p__Ascomycota;c__Dothideomycetes;o__Pleosporales;f__Pleosporaceae	1.71603	5.15115	4.37439	0.464212	1.187	4.65342	1.03253	2.62359	2.07913	0.664589	2.8015	1.14516	1.0297	0.368647	0.494639	0.445537	0.580733	1.36789	0.0635616	0.0675219	2.53229	4.228	3.71735	2.88618	1.45697	3.06272	6.70284	3.97953	3.29575	4.61013	2.08243	2.38194	2.24928	2.65809	0.797991	2.79186	2.60095	3.86126	3.6884	3.84048	2.42182	3.16171	3.67039	3.52879
k__Fungi;p__Ascomycota;c__Dothideomycetes;o__Pleosporales;f__Sporormiaceae	9.1868	0.153897	0	0.0911632	0	0.0303484	0	0.0267032	0.0466945	0	0.0151315	0	0.0902527	0.026332	0	0	0.0115123	0	0.25863	0.0831039	0.0134696	0.084	0.0259955	0.00550797	0.0250338	0.0272433	0.0542611	0	0.0324172	0.0213291	0.00677874	0	0	0.0136157	0.00687924	0.0563136	0.267179	0.0716779	0.104807	0.337919	0.515796	0.241947	1.86367	2.79726
k__Fungi;p__Ascomycota;c__Dothideomycetes;o__Pleosporales;f__Tetraplosphaeriaceae	0	0	0	0	0	0	0	0	0	0	0	0	0	0	0	0	0.00383745	0	0	0	0	0	0	0	0	0	0	0	0	0	0	0	0	0	0	0	0	0	0	0	0	0	0	0
k__Fungi;p__Ascomycota;c__Dothideomycetes;o__Pleosporales;f__unidentified	0.103836	0.259426	0.78016	0.212314	0.061823	0.791082	0.228215	0.483995	0.292455	0.962413	0.920862	0.193548	0.135379	0.697797	0.172951	0.234291	0.844238	0.73036	0.0438356	0.316834	0.0606134	0.058	0.0703407	0	0.092625	0	0.127673	0.152181	0.136873	0.0975045	0.0732104	0.102187	0.0216873	0.0378215	0.036116	0.0888023	0.0809635	0.0109075	0.054419	0	0.0604449	0.0123024	0.0471318	0.261532
k__Fungi;p__Ascomycota;c__Dothideomycetes;o__Tubeufiales;f__Tubeufiaceae	0	0.0527646	0.181826	0.0143942	0.032148	0.173997	0	0.0300411	0	0.00551526	0.0410713	0.0774194	0	0.140437	0.0795572	0.272699	0.00767489	0.04966	0.00657534	0.020776	0	0	0	0	0	0.00860314	0	0	0	0	0	0	0	0	0	0	0	0	0	0	0	0	0	0
k__Fungi;p__Ascomycota;c__Dothideomycetes;o__Valsariales;f__Valsariaceae	0	0	0.0147998	0	0.00989169	0	0	0	0.00245761	0.0165458	0	0	0	0	0	0	0	0.0102899	0	0	0	0	0	0	0	0	0	0	0	0	0	0	0	0.00151286	0	0	0	0.00623286	0	0.0053638	0	0.0041008	0	0
k__Fungi;p__Ascomycota;c__Dothideomycetes;o__unidentified;f__unidentified	0.120232	0.600198	1.18821	0.596159	0.0914981	1.05815	0.397985	0.433926	0.0221185	0.336431	1.21701	0.125806	0.939449	0.0219433	1.75026	0.0921801	0.18036	0.578919	0.00219178	0	0.0148166	0.014	0.00305829	0.0192779	0	0.020074	0.00638366	0.207347	0.00360192	0.0304702	0.0176247	0.0291964	0.00774545	0	0.00343962	0.00649773	0	0	0.0443414	0	0	0	0	0
k__Fungi;p__Ascomycota;c__Eurotiomycetes;o__Chaetothyriales;Other	0	0	0.00845702	0.0527787	0.0123646	0.0283252	0	0	0.00983043	0	0	0	0	0	0	0.115225	0.0166289	0.0362384	0.00657534	0	0	0	0	0	0	0	0	0	0	0	0.00677874	0	0.0154909	0.0121029	0	0.00866363	0	0	0	0	0	0	0.045168	0
k__Fungi;p__Ascomycota;c__Eurotiomycetes;o__Chaetothyriales;f__Chaetothyriaceae	0	0.0615588	0.141655	0.251898	0.296751	0.426901	0.200384	0.370506	0.00491521	0.239914	0.192387	0.106452	0.0492287	0.0965505	0.0172951	0.0768167	0.034537	0.0393701	0	0	0.00538786	0	0.00764573	0.00275399	0	0	0.0223428	0.414693	0	0	0.0284707	0.0170312	0	0	0	0.00649773	0	0	0	0.0509561	0	0.0389576	0.00589148	0
k__Fungi;p__Ascomycota;c__Eurotiomycetes;o__Chaetothyriales;f__Herpotrichiellaceae	0.00546508	0.120919	0.124741	2.24669	6.76839	1.75211	0.275528	0.647552	0.0172032	1.28506	0.495017	0.251613	0.984575	0.0877732	0.235213	0.387924	0.478402	0.3852	0.109589	0.046746	0.0350211	0.002	0.0366995	0.0192779	0.112652	0.0143386	0.0287265	0.0456543	0.201707	0	0.0135575	0.0243303	0.0604145	0.0287443	0.0103189	0.0389864	0.0789394	0.105959	0.0806208	0.131413	0.145068	0.020504	0.056951	0.0909677
k__Fungi;p__Ascomycota;c__Eurotiomycetes;o__Chaetothyriales;f__unidentified	0	0	0.00422851	0	0	0	0	0.0300411	0	0	0	0.016129	0	0	0	0	0.0140706	0.0534628	0.00219178	0.010388	0	0.002	0	0	0	0	0	0	0.0216115	0	0	0.00243303	0	0	0	0	0	0	0	0	0	0	0	0
k__Fungi;p__Ascomycota;c__Eurotiomycetes;o__Eurotiales;Other	0	0.037375	0.0253711	0.00479806	0.0123646	0.0101161	0.0862765	0.0200274	0.0638978	0.0165458	0	0.083871	0	0.0438866	0.141819	0	0.0102332	0.0205798	0	0	0	0.018	0	0	0	0	0.00957549	0	0	0.00609403	0	0	0	0.0166415	0	0	0.00809635	0.0405136	0.0443414	0.0160914	0.0805932	0.0123024	0.0648063	0.0341129
k__Fungi;p__Ascomycota;c__Eurotiomycetes;o__Eurotiales;f__Incertae sedis	0	0	0	0.0599758	0	0	0	0	0	0	0	0	0	0	0	0	0	0	0	0	0	0	0	0	0	0	0	0	0	0	0	0	0	0	0	0	0	0	0	0	0	0	0	0
k__Fungi;p__Ascomycota;c__Eurotiomycetes;o__Eurotiales;f__Trichocomaceae	6.11542	1.93031	1.10998	2.12194	2.8859	6.37519	1.30528	1.67896	2.05947	4.17781	1.72067	3.79355	1.27585	1.75985	3.58008	1.65156	1.04506	2.63533	1.79726	2.0724	0.129309	0.522	0.302771	0.212057	0.302909	0.997964	0.555378	0.452738	0.536686	9.29949	0.338937	0.294397	0.69864	1.17095	0.307846	0.1906	3.34177	2.85309	1.7273	2.00874	6.47969	6.97546	7.84745	7.51241
k__Fungi;p__Ascomycota;c__Eurotiomycetes;o__Eurotiales;f__unidentified	0	0.00219853	0.0465136	0	0	0	0	0	0	0.00275763	0.0151315	0.00322581	0	0	0.145278	0	0	1.03637	1.79945	2.21784	0	0	0	0	0	0	0	0	0	0	0	0	0	0	0	0	0	0	0	0	0	0.0041008	0	0
k__Fungi;p__Ascomycota;c__Eurotiomycetes;o__Onygenales;Other	0	0	0.00845702	0.0227908	0	0.0141626	0.00834934	0	0.00245761	0	0	0	0.0328192	0	0.0588032	0.0307267	0.0230247	0.0364621	0.0964384	0	0.00269393	0.008	0	0	0	0	0.00638366	0	0.0396211	0	0.00949024	0.00729909	0.00154909	0	0	0	0.0121445	0.00155821	0	0.0080457	0	0.0389576	0.00392765	0
k__Fungi;p__Ascomycota;c__Eurotiomycetes;o__Onygenales;f__Ajellomycetaceae	0	0.0395735	0.0274853	0.039584	0.0197834	0	0.12524	0.0100137	0.0909314	0.0330916	0.00216165	0.0709677	0.0656383	0.026332	0.148737	0.0652942	0.0179081	0.0203561	0.0679452	0.036358	0	0.022	0	0.0605877	0.0400541	0.0157724	0.019151	0	0.043223	0.0152351	0.037961	0	0.0201382	0.0272315	0.0189179	0	0.0303613	0.021815	0.0120931	0.0455923	0	0	0.0274936	0.0909677
k__Fungi;p__Ascomycota;c__Eurotiomycetes;o__Onygenales;f__Gymnoascaceae	0.0983714	0.0219853	0.00845702	0	0	0	0.0166987	0	0	0	0.00648494	0	0	0	0	0	0	0	0	0	0.00134696	0.006	0.00764573	0	0	0.00716928	0	0	0	0.00304702	0.0176247	0.00486606	0	0	0	0	0	0.00311643	0	0	0.0443262	0	0	0
k__Fungi;p__Ascomycota;c__Eurotiomycetes;o__Onygenales;f__Incertae sedis	0	0.0241838	0	0.0179927	0	0	0	0.00667579	0	0	0.0129699	0	0	0	0.0484262	0	0.0127915	0.0134216	0	0	0	0	0	0	0	0	0	0	0	0.0426582	0	0	0	0	0	0	0.0101204	0	0	0	0	0	0	0
k__Fungi;p__Ascomycota;c__Eurotiomycetes;o__Onygenales;f__Onygenaceae	0.601159	1.15203	0.541249	1.55577	0.113754	0.31967	0.993571	0.52405	1.30499	0.934837	0.510149	1.97742	1.30866	0.561748	1.11726	0.752804	0.263505	0.589656	0.683836	0.623279	0.0269393	0.15	0.151385	0.203795	0.625845	0.342692	0.210661	0.315775	0.41422	0.917152	0.288774	0.24087	0.292778	0.429652	0.142744	0.114793	0.593057	0.984792	0.324499	0.823343	1.96647	1.45578	2.18967	2.73282
k__Fungi;p__Ascomycota;c__Eurotiomycetes;o__Onygenales;f__unidentified	0.00546508	0.0681543	0.875301	0.0995598	0.113754	0.0424878	2.94453	0.363831	0.0589826	0.237156	0.507987	5.97097	0.278963	2.33916	3.25839	1.52865	5.63081	8.67775	25.8564	25.7726	0.00404089	0.014	0.00458744	0.0247859	0.102639	0.0587881	0.0159591	0.0266317	0.086446	0.0457052	0.0704989	0.0218973	0.0449236	0.0741301	0.00859904	0.0281568	0.0789394	0.0638868	0.0443414	0.128731	0.0644745	0.0861167	0.465427	0.409355
k__Fungi;p__Ascomycota;c__Eurotiomycetes;o__unidentified;f__unidentified	0.224068	0.270419	1.23684	2.56216	0.163213	0.044511	9.99416	1.27508	1.1133	3.10785	0.594453	8.98065	6.80587	9.26446	12.148	4.947	3.30276	5.32615	2.65205	3.17873	0.00808179	0.012	0.021408	0.0275399	0.145196	0.0788621	0.019151	2.74687	0.374599	0.557604	0.0284707	0.0535267	0.0991418	0.0484115	0	0.147282	0.157879	0.0607704	0.0564345	0.394239	0.0604449	0.0082016	0.363308	0.261532
k__Fungi;p__Ascomycota;c__Geoglossomycetes;o__Geoglossales;f__Geoglossaceae	0	0	0	0	0	0	0	0	0	0	0	0	0.0041024	0	0.00691802	0	0.00383745	0.00178955	0	0	0	0	0	0	0	0	0	0	0	0	0	0	0	0	0	0	0	0	0	0	0	0	0	0
k__Fungi;p__Ascomycota;c__Incertae sedis;o__Incertae sedis;f__Incertae sedis	0	0	0.0105713	0.00239903	0.625649	0.384413	0.00834934	0.0200274	0.0319489	0.0082729	0.397743	0.00645161	0	0	0	0	0.0191872	0.0539102	0.019726	0	0.00808179	0.018	0.0137623	0.0220319	0.0500676	0.00860314	0.0255346	0.0152181	0.00720383	0.00304702	0.0393167	0.0364955	0	0.0166415	0.00343962	0.00433182	0.0202409	0.0280479	0	0.0107276	0.0201483	0.0697136	0.166925	0.0644354
k__Fungi;p__Ascomycota;c__Incertae sedis;o__Incertae sedis;f__Pseudeurotiaceae	0	0	0	0.00119952	0	0	0	0	0	0	0	0	0	0	0	0	0	0	0	0	0	0	0	0	0	0	0	0	0	0	0	0	0	0	0	0	0	0	0	0	0	0.0020504	0.00196383	0
k__Fungi;p__Ascomycota;c__Lecanoromycetes;Other;Other	0	0	0	0	0	0.0263019	0	0	0	0	0	0	0	0	0	0	0	0	0	0	0	0	0	0	0	0	0	0	0	0	0	0	0	0	0	0	0	0	0	0	0	0	0	0
k__Fungi;p__Ascomycota;c__Lecanoromycetes;o__Acarosporales;f__Acarosporaceae	0	0	0	0	0.00741876	0	0	0	0	0	0	0	0	0	0	0	0	0	0	0	0	0	0	0	0	0	0	0	0	0	0	0	0	0	0	0	0	0	0	0	0	0	0	0
k__Fungi;p__Ascomycota;c__Lecanoromycetes;o__Lecanorales;f__Parmeliaceae	0	0	0	0	0	0	0	0	0	0	0	0	0	0	0	0	0.00511659	0.00827666	0	0	0	0	0	0	0	0	0	0	0	0	0	0	0	0	0	0	0	0	0	0	0	0	0	0
k__Fungi;p__Ascomycota;c__Lecanoromycetes;o__Ostropales;f__unidentified	0	0	0	0	0	0	0	0	0	0	0	0	0	0	0	0	0	0	0	0	0	0	0	0	0	0	0	0	0	0	0	0	0	0	0	0.00649773	0	0	0	0	0	0	0	0
k__Fungi;p__Ascomycota;c__Lecanoromycetes;o__Teloschistales;f__Teloschistaceae	0	0	0	0	0	0	0	0	0	0	0	0	0	0	0	0	0	0	0	0	0	0	0.00458744	0	0	0	0	0	0	0	0.00406725	0	0	0	0	0	0	0	0	0	0	0	0	0
k__Fungi;p__Ascomycota;c__Leotiomycetes;Other;Other	0	0.22425	1.0825	0.0839661	0.00989169	0.0606968	0	0.0901232	0	0	0	0	0	0.013166	0.0588032	0	0.232805	0.569524	0	0	0.00673482	0.014	0	0	0	0	0	0.0380452	0.00360192	0.00609403	0.00677874	0	0	0	0	0	0	0	0	0	0	0	0	0
k__Fungi;p__Ascomycota;c__Leotiomycetes;o__Erysiphales;f__Erysiphaceae	0	0.0175882	0.00211425	0	0	0	0	0	0	0	0	0	0	0	0	0	0	0	0	0	0	0	0	0	0	0	0	0	0	0	0	0	0	0	0	0	0	0	0	0	0	0	0	0
k__Fungi;p__Ascomycota;c__Leotiomycetes;o__Helotiales;Other	7.79867	2.9922	2.97476	2.17592	0.0791335	2.20734	3.48167	1.24837	9.565	0.728015	0.61607	1.22581	1.55891	1.43948	1.35939	2.8499	0.408048	0.876655	0.659726	1.24656	0.941528	0.57	0.576488	2.47583	7.06203	1.84251	2.11937	7.72889	3.68116	3.0653	2.86198	2.67877	0.772996	1.94856	0.818629	1.58761	4.23034	2.20332	2.15257	3.51865	0.132979	0.131226	0.263153	0.181935
k__Fungi;p__Ascomycota;c__Leotiomycetes;o__Helotiales;f__Helotiaceae	0.32244	0.79147	0.706161	0.107956	5.95232	0.422854	0.359021	0.0700958	0.0565249	0.317128	0.181578	0.083871	0.217427	0.100939	0	0.172838	0.208501	0.0939513	0	0.0779099	0.0942875	0	0	0	0	0	0.0127673	0.0285339	0.00360192	0.127975	0.0203362	0.0267633	0.0154909	0.0151286	0.00515943	0.023825	0.0627467	0.11375	0.108838	0.182369	0.0805932	0.289106	0.221912	0.576129
k__Fungi;p__Ascomycota;c__Leotiomycetes;o__Helotiales;f__Hyaloscyphaceae	0	0	0.0465136	0.0383845	0.0272021	0.0586736	0.0556622	0	0	0.173731	1.29915	0.425806	0	0.00438866	0	0.0576125	0.0204664	0.102228	0.0175342	0	0.00404089	0	0	0	0	0	0	0	0.0324172	0.0121881	0	0.00973212	0.0185891	0.00302572	0.00515943	0	0.00202409	0	0	0.0026819	0	0	0	0
k__Fungi;p__Ascomycota;c__Leotiomycetes;o__Helotiales;f__Incertae sedis	0.978249	0.4485	0.209311	0.598558	0.0370938	0.240764	0.247697	0.173571	0.685672	0.46604	0.153477	0.664516	1.14867	0.473975	0.688343	0.145952	0.262225	0.302657	0.227945	0.405132	0.0713891	0.206	0.0795156	0.156977	0.255345	0.144819	0.169167	0.812266	0.15128	0.542369	0.180315	0.158147	0.522044	0.281392	0.115227	0.294564	2.49165	0.420718	0.691323	1.61987	0.624597	0.192737	0.551835	0.416935
k__Fungi;p__Ascomycota;c__Leotiomycetes;o__Helotiales;f__Rutstroemiaceae	0	0	0	0	0	0	0	0	0	0	0	0	0	0	0	0	0	0.0194613	0	0	0	0	0	0	0	0	0	0	0	0	0	0	0	0	0	0	0	0	0	0	0	0	0	0
k__Fungi;p__Ascomycota;c__Leotiomycetes;o__Helotiales;f__Sclerotiniaceae	0	0	0	0	0	0	0	0	0	0	0	0.00322581	0	0	0	0	0	0	0	0	0	0	0	0	0	0.00286771	0	0.00190226	0	0	0	0	0.00154909	0.00453858	0.00171981	0	0	0	0	0	0	0	0	0
k__Fungi;p__Ascomycota;c__Leotiomycetes;o__Helotiales;f__unidentified	0	0.204463	0.186054	0.301078	0.286859	0.50783	0.16977	0.170233	0.0393217	0.110305	0.0713344	0.129032	0.299475	0.614412	0.605327	0.253495	0.3006	0.182981	0.0789041	0.264894	0.0471438	0.072	0.0428161	0.0302939	0.00250338	0.260962	0.0159591	0.0304362	0.0792422	0.0457052	0.0488069	0.00973212	0.117731	0.140696	0.044715	0.00649773	0.0627467	0.0342807	0.114885	0	0.0604449	0	0.147287	0
k__Fungi;p__Ascomycota;c__Leotiomycetes;o__Incertae sedis;f__Myxotrichaceae	0	0.041772	0.0359423	0.0707714	0	0	0	0.0033379	0.233473	0.0386068	0.0108082	0.0741935	0.0615359	0	0.148737	0	0.00511659	0.0642001	0.0460274	0.0986859	0.0686952	0.004	0.0275246	0.00550797	0.00500676	0.0444495	0.0702202	0.00570679	0.0540287	0.182821	0.0718547	0.00243303	0.0805527	0.14826	0.044715	0.0281568	0.0425058	0.141798	0.0423259	0.0750932	0.0161186	0.159931	0.10801	0.109919
k__Fungi;p__Ascomycota;c__Leotiomycetes;o__Thelebolales;f__Thelebolaceae	0	0	0.0105713	0	0	0	0	0	0	0	0	0	0	0	0	0	0	0	0	0	0	0	0	0	0	0	0	0	0	0	0	0	0.0263345	0	0	0	0	0	0	0	0	0	0	0
k__Fungi;p__Ascomycota;c__Leotiomycetes;o__unidentified;f__unidentified	0	0	0	0	0	0	0	0	0	0	0	0	0	0	0	0	0	0	0	0	0	0	0	0	0	0	0	0	0.0324172	0	0	0	0	0	0	0	0	0	0	0	0	0	0	0
k__Fungi;p__Ascomycota;c__Orbiliomycetes;o__Orbiliales;f__Orbiliaceae	0	0.0153897	0.0972557	0	0	0.00606968	0	0.0200274	0.0417793	0.0799713	0.0453946	0.0193548	0.123072	0.0877732	0.0588032	0	0.145823	0.0503311	0.00219178	0	0.00269393	0.016	0.0290538	0.00550797	0.0801081	0.0272433	0.0829876	0.0665792	0.043223	0.0182821	0.112527	0.0681249	0.0201382	0	0	0.0151614	0.0141686	0	0.0362794	0.0026819	0.0967118	0	0.587184	0.526854
k__Fungi;p__Ascomycota;c__Orbiliomycetes;o__unidentified;f__unidentified	0	0	0	0	0	0	0	0	0	0	0	0	0	0	0	0.0576125	0.00383745	0.0561471	0.0263014	0	0	0	0	0	0	0	0	0	0	0	0	0	0	0	0	0	0	0	0	0	0	0	0	0
k__Fungi;p__Ascomycota;c__Pezizomycetes;o__Pezizales;Other	0	0	0	0	0.0717147	0	0	0	0	0	0	0	0	0	0	0	0	0	0	0	0	0	0	0	0	0	0	0	0	0	0.00406725	0.0170312	0	0	0	0	0	0	0.0262018	0	0	0	0	0
k__Fungi;p__Ascomycota;c__Pezizomycetes;o__Pezizales;f__Ascobolaceae	0.0109302	0	0	0.0479806	0	0	0	0	0	0	0	0	0	0	0	0	0	0	0	0	0	0	0	0	0	0	0	0	0	0	0	0	0	0	0	0.00433182	0	0.0124657	0	0	0	0.0041008	0	0
k__Fungi;p__Ascomycota;c__Pezizomycetes;o__Pezizales;f__Pezizaceae	0.0109302	0.171485	1.30238	0	0	0.0141626	2.69962	0.133516	0.00245761	0.082729	0.0194548	0.0483871	0	0.351093	0	0.241973	0.025583	0.201548	0.0657534	0	0.498377	0.026	0	0	0	0	0	0.087504	0	0.00914105	1.1917	1.21408	0.288131	0	0	0.0281568	0.00809635	0.00623286	0	0.0295009	0.0161186	0.168133	0.0471318	0.083387
k__Fungi;p__Ascomycota;c__Pezizomycetes;o__Pezizales;f__Pyronemataceae	0.120232	0.325382	0.171255	0.0263893	0.0791335	0.147696	0.00278311	0.343803	0.754485	0.653559	0.0713344	0.274194	0.865606	0.13166	3.2238	0.0499309	0.895404	1.42895	3.44767	3.05407	0	0.07	0.0672824	0.0440638	0.232814	0	0.092563	0.391866	0.0720383	0.188915	0.00542299	0.0145982	0.0278836	0.0847201	0.0326764	0.244748	0.406841	0.00623286	0.122947	0.906482	0.58833	0.787353	0.805169	0.310806
k__Fungi;p__Ascomycota;c__Pezizomycetes;o__Pezizales;f__unidentified	0.163952	0	0	0	0	0	0	0	0	0	0	0	0	0	0	0	0	0	0	0	0	0	0	0	0	0	0	0	0	0	0	0	0	0	0.0120387	0	0	0	0	0	0	0	0	0
k__Fungi;p__Ascomycota;c__Pezizomycetes;o__unidentified;f__unidentified	0	0	0.0147998	0	0.0222563	0	0.175336	0	0.00245761	0	0	0	1.62045	0	0.0657212	0	0	0.0418307	0.0328767	0	0.00269393	0.064	0.0428161	0.00826196	0.0675912	0.0186401	0.360677	0.0513611	2.33044	0.00609403	1.37202	1.37953	0.0557673	0.0363086	0.113507	0.110461	0.184192	0.0529793	1.1428	0.0214552	0.0805932	0.143528	0.687339	0.636774
k__Fungi;p__Ascomycota;c__Saccharomycetes;o__Saccharomycetales;f__Debaryomycetaceae	0	0	0	0	0.00494584	0	0	0	0	0	0	0	0	0	0	0	0	0	0	0	0	0	0	0.0550797	0	0	0	0	0	0	0	0	0	0	0	0	0	0	0	0	0	0	0	0
k__Fungi;p__Ascomycota;c__Saccharomycetes;o__Saccharomycetales;f__Dipodascaceae	0	0.0549632	0	0.0635743	0	0.0263019	0	0.0100137	0.00737282	0	0.0778193	0.0354839	0.246144	0.0702186	0	0.0844984	0.0243038	0	0	0.031164	0	0	0.0152915	0	0	0	0	0.0133158	0	0	0.027115	0	0.06816	0.0771558	0.00343962	0.0216591	0.0323854	0.177636	0	0.182369	0.0322373	0.0533104	0	0.140242
k__Fungi;p__Ascomycota;c__Saccharomycetes;o__Saccharomycetales;f__Incertae sedis	0.196743	0	0.890101	0	0.0395667	0.12544	0	0.0100137	0.0540673	0	0.0994358	0	0	0	0	0	0.221293	0	0	0.010388	0.00134696	0	0.00764573	0.00826196	0	0.0157724	0.00319183	0	0	0.0487522	0	0	0.0325309	0.0272315	0.00171981	0	0.022265	0.00155821	0	0.0295009	0	0	0.135504	0
k__Fungi;p__Ascomycota;c__Saccharomycetes;o__Saccharomycetales;f__Saccharomycetaceae	0	0	0.00422851	0.00119952	0.00247292	0	0	0	0	0.00275763	0.0108082	0	0	0	0	0	0	0	0	0	0	0	0	0.00275399	0	0	0	0	0	0	0	0	0	0	0	0	0	0	0	0	0	0.0041008	0	0.00758064
k__Fungi;p__Ascomycota;c__Sordariomycetes;Other;Other	0.0382555	0.0879411	0.0317138	0.0443821	0.00494584	0.0242787	0.00556622	0.0433926	0.0172032	0.00551526	0.0043233	0.0387097	0	0.00438866	0	0.0729759	0.0396536	0.027738	0.0350685	0.046746	0	0	0	0.00275399	0	0	0	0.00380452	0.00360192	0.00914105	0.00135575	0	0.00309818	0	0.00687924	0	0.0404817	0	0.00806208	0	0.161186	0.118923	0.0157106	0.00758064
k__Fungi;p__Ascomycota;c__Sordariomycetes;o__Chaetosphaeriales;f__Chaetosphaeriaceae	0	0	0	0	0	0	0	0	0	0	0	0	0	0	0	0	0	0.00268432	0	0	0	0	0	0	0	0	0	0	0	0	0	0	0	0	0	0	0	0	0	0	0	0	0	0
k__Fungi;p__Ascomycota;c__Sordariomycetes;o__Coniochaetales;f__unidentified	0.0218603	0.00659558	0.00845702	0.00359855	0	0	0	0.033379	0.0466945	0.00275763	0	0.00967742	0	0	0.010377	0.00768167	0.0102332	0.00156586	0.0131507	0.005194	0	0	0.00305829	0.00550797	0.0100135	0.0587881	0	0.00951131	0.0648345	0.0396112	0.037961	0.00486606	0.0216873	0.0166415	0.00515943	0.00866363	0.093108	0.0529793	0.0584501	0.134095	0.0322373	0.0430584	0.0412404	0.011371
k__Fungi;p__Ascomycota;c__Sordariomycetes;o__Hypocreales;Other	0.0327905	0.0439705	0.0190283	0.0539782	0.0420397	0.0829523	0.00556622	0.00667579	0.0245761	0.656316	0.0562028	0.0516129	0.0164096	0	0	0.0652942	0.0191872	0.0187903	0.0109589	0.046746	0.00134696	0	0.0122332	0	0.00751014	0.00143386	0.0127673	0.00951131	0.201707	0.0152351	0.00677874	0.00973212	0.00929454	0.00605144	0.00171981	0.00216591	0.0202409	0.0140239	0.00201552	0.0348647	0.0362669	0.0082016	0.0432042	0.0682258
k__Fungi;p__Ascomycota;c__Sordariomycetes;o__Hypocreales;f__Bionectriaceae	0.0546508	0.0351764	0.0528564	0.209915	0.133538	0.637316	0.272745	0	0.0196609	0.132366	0.0172932	0.00967742	0.0779455	0.0921619	0.0380491	0.0345675	0.0153498	0.0340014	0.070137	0.0623279	0	0	0	0.0192779	0	0	0.00319183	0	0	0.00609403	0	0.00243303	0.0139418	0.0423601	0.00687924	0.0173273	0.0890598	0.0529793	0.133024	0.0992303	0.0886525	0.0574112	0.121757	0.0454838
k__Fungi;p__Ascomycota;c__Sordariomycetes;o__Hypocreales;f__Clavicipitaceae	0.00546508	0.0131912	0.0190283	0.00839661	0.00741876	0.0202323	0.0695778	0.0033379	0.00491521	0.0082729	0.00648494	0	0.020512	0.0219433	0	0	0.0140706	0.00894775	0	0.005194	0	0.006	0.00764573	0.0137699	0.0550744	0	0.00319183	0	0.0108057	0.0335172	0.00135575	0.00243303	0.00154909	0.00907716	0.00171981	0.0108295	0.00202409	0.00934929	0.00806208	0.0026819	0	0.010252	0.00392765	0.00379032
k__Fungi;p__Ascomycota;c__Sordariomycetes;o__Hypocreales;f__Cordycipitaceae	0	0.0219853	0.00634276	0	0.0123646	0.0242787	0.0306142	0.0300411	0.00983043	0.00275763	0.0216165	0	0.0164096	0.0394979	0	0.04609	0.0115123	0.0858984	0.00219178	0	0.00134696	0.012	0	0	0.0100135	0	0	0.00570679	0.00720383	0	0	0	0.00154909	0.00151286	0	0.00216591	0	0.00467464	0	0	0	0.0430584	0	0
k__Fungi;p__Ascomycota;c__Sordariomycetes;o__Hypocreales;f__Hypocreaceae	0	0.0241838	0.00422851	0.0359855	0	0.113301	0.00278311	0.123502	0.0221185	0.00275763	0.036748	0.106452	0.680998	0.0394979	0	0.130588	0.10489	0.0997674	0.0372603	0.0831039	0.00134696	0.008	0.0137623	0	0	0	0	0.0703837	0.806829	0.0121881	0	0.00729909	0.0309818	0.0075643	0.00171981	0.0151614	0.0141686	0.0467464	0.0161242	0.0402285	0.0725338	0.0184536	0.0216021	0.0795967
k__Fungi;p__Ascomycota;c__Sordariomycetes;o__Hypocreales;f__Incertae sedis	0.273254	0.331978	0.164912	0.521789	0.16074	0.519969	0.367371	0.233653	0.218727	0.402614	0.112406	0.332258	0.164096	0.320372	0.283639	0.18436	0.218734	0.201548	0.276164	0.353192	0.0228984	0.062	0.0489327	0.0853736	0.0400541	0.0788621	0.14044	0.14267	0.15128	0.11274	0.0393167	0.0267633	0.0387273	0.146747	0.340522	0.0303227	0.121445	0.143356	0.124962	0.187733	0.370729	0.235796	0.400621	0.515483
k__Fungi;p__Ascomycota;c__Sordariomycetes;o__Hypocreales;f__Nectriaceae	8.1539	1.60932	1.09096	1.52458	0.395667	1.63477	1.21622	0.864515	1.50651	1.51946	0.845204	1.65484	2.01017	1.71597	1.77793	0.948686	0.438748	0.329724	1.25808	1.30889	0.0996754	0.186	0.266071	0.330478	0.598308	0.180666	0.45324	1.82617	0.781616	0.783083	0.237256	0.245736	0.342349	0.459909	0.159942	0.309725	0.651756	0.690289	1.33024	1.24172	2.53063	2.19803	3.17158	2.50919
k__Fungi;p__Ascomycota;c__Sordariomycetes;o__Hypocreales;f__Ophiocordycipitaceae	0	0	0	0	0.00494584	0	0	0.0033379	0	0	0	0	0	0	0	0	0	0	0	0	0	0	0	0	0	0	0	0	0	0	0	0	0	0	0	0	0	0	0	0	0	0	0	0
k__Fungi;p__Ascomycota;c__Sordariomycetes;o__Hypocreales;f__unidentified	0	0.0769484	0.0147998	0.0203918	0.00247292	0.00606968	0.0361805	0	0.012288	0	0.00216165	0	0	0.013166	0.0311311	0	0.0204664	0	0.00657534	0	0	0.002	0.0229372	0.0247859	0.0425575	0	0.0223428	0.0532633	0.0792422	0	0	0	0.00464727	0.00302572	0	0.00216591	0	0	0.00201552	0	0	0	0	0
k__Fungi;p__Ascomycota;c__Sordariomycetes;o__Incertae sedis;f__Apiosporaceae	0.0437206	0.0439705	0.247368	0.351458	16.8381	3.37879	0.108541	0.610835	0.169575	18.9394	0.881952	0.7	0.0369216	0.100939	0.0276721	0.261177	3.61104	0.187903	0.0876712	0.036358	0.0175105	0	0.00764573	0	0.00751014	0.00286771	0.0414938	0.0456543	0.00360192	0.213291	0	0	0.0139418	0.0075643	0	0.00866363	0.00202409	0.00155821	0.00806208	0.0160914	0.265957	0.272703	0.15907	0.269113
k__Fungi;p__Ascomycota;c__Sordariomycetes;o__Incertae sedis;f__Glomerellaceae	0	0	0.0105713	0	0.0123646	0	0	0	0	0	0.0043233	0	0	0	0	0	0	0	0	0	0	0.126	0.134565	0	0	0.00716928	0	0.0722859	0	0	0	0	0	0	0	0	0	0	0	0	0	0	0	0
k__Fungi;p__Ascomycota;c__Sordariomycetes;o__Incertae sedis;f__Incertae sedis	0.0163952	0.0219853	0.0105713	0.0299879	0	0.018209	0.00834934	0.0100137	0.0319489	0	0.00216165	0.00322581	0	0	0.013836	0.0345675	0.0025583	0	0	0	0	0	0	0	0	0.00286771	0.00957549	0.0114136	0	0.0182821	0.00813449	0	0	0.00151286	0.00515943	0.00433182	0.00404817	0	0	0	0.0604449	0.0533104	0.00589148	0.0568548
k__Fungi;p__Ascomycota;c__Sordariomycetes;o__Magnaporthales;f__Magnaporthaceae	0	0.00219853	0.00845702	0.0467811	2.35175	0	0.0278311	0.0033379	0	0.0165458	0	0.0419355	0.361011	0	0	0.0537717	0.0102332	0.00134216	0.0241096	0.031164	0.00134696	0.006	0	0	0	0	0	0	0	0	0.00542299	0.00729909	0.00774545	0.00151286	0	0.00216591	0	0	0	0	0	0	0	0
k__Fungi;p__Ascomycota;c__Sordariomycetes;o__Microascales;Other	0	0	0	0	0	0	0	0	0	0	0	0	0	0	0	0	0	0	0	0	0	0	0	0	0	0	0	0	0	0	0.00406725	0	0	0	0	0.00216591	0	0	0	0	0	0	0	0
k__Fungi;p__Ascomycota;c__Sordariomycetes;o__Microascales;f__Incertae sedis	0	0.0153897	0.00211425	0	0	0	0.0306142	0	0.00737282	0.00275763	0.00648494	0.00322581	0.0041024	0	0	0	0	0	0	0	0.00134696	0	0	0	0	0.00860314	0.00319183	0	0	0.00609403	0	0	0	0.00605144	0.00515943	0	0	0.00934929	0	0.0053638	0	0	0.0353489	0
k__Fungi;p__Ascomycota;c__Sordariomycetes;o__Microascales;f__Microascaceae	0.00546508	0.00439705	0.0105713	0.0563772	0	0.0263019	0.0111324	0.00667579	0.0319489	0.0248187	0.0237781	0.0129032	0.0369216	0	0.0172951	0	0.0025583	0.000894775	0	0	0.00134696	0.002	0.0183497	0	0.020027	0.0114708	0.00638366	0	0	0.0304702	0.131508	0.16058	0.00774545	0.0272315	0.00171981	0	0.0485781	0.0358389	0.0201552	0.0187733	0.0644745	0.10252	0.056951	0.0379032
k__Fungi;p__Ascomycota;c__Sordariomycetes;o__Microascales;f__unidentified	0	0	0	0	0	0	0	0	0	0	0	0	0	0	0	0	0	0	0	0	0	0	0	0	0	0	0	0.00570679	0	0	0	0	0	0	0	0	0	0	0	0	0	0	0	0
k__Fungi;p__Ascomycota;c__Sordariomycetes;o__Sordariales;Other	0.3443	0.125316	0.0295996	0.171531	0.00494584	0.00606968	0.0834934	0.0233653	0.115507	0.0606679	0.0389097	0.196774	0.299475	0.0702186	0.0345901	0.0729759	0.0575617	0.0447387	0.0964384	0.12985	0	0.016	0.00764573	0.00550797	0.0300406	0.00286771	0.0383019	0.0817973	0.0324172	0.109693	0.0149132	0.0145982	0.0278836	0.0181543	0.00343962	0.0108295	0.0526263	0.102842	0.0463569	0.0590018	0.290135	0.159931	0.155142	0.12129
k__Fungi;p__Ascomycota;c__Sordariomycetes;o__Sordariales;f__Chaetomiaceae	0.316975	0.114323	0.0570849	0.140343	0	0.00606968	0.136372	0.120164	0.105677	0.0661832	0.0194548	0.135484	0.0369216	0.184324	0.0380491	0.04609	0.0153498	0.0346725	0.118356	0.10388	0	0.038	0.0321121	0.0192779	0.0826115	0	0.0446856	0.129354	0.00360192	1.42296	0.0528742	0.0316294	0.0480218	0.0635401	0.0137585	0.0563136	0.113349	0.0342807	0.0665121	0.292327	0.137008	0.0840664	0.349561	0.151613
k__Fungi;p__Ascomycota;c__Sordariomycetes;o__Sordariales;f__Lasiosphaeriaceae	0	0.0505661	0.09937	0.134346	0.00989169	0.06272	0.00556622	0.0233653	0.0712706	0.0413645	0.0475563	0.0193548	0.0984575	0.114105	0.172951	0.265018	0.0115123	0.0371331	0.0591781	0	0.0134696	0.05	0.0366995	0.0495718	0.0550744	0.0573542	0.0797957	0.0209249	0.0720383	0.0487522	0.157267	0.148415	0.03408	0.136157	0.103189	0.0433182	0.0526263	0.0280479	0.0403104	0.0992303	0.330432	0.223493	0.131576	0.231209
k__Fungi;p__Ascomycota;c__Sordariomycetes;o__Sordariales;f__unidentified	0	0	0	0	0	0	0	0	0	0	0	0	0	0	0	0	0	0.0102899	0	0	0	0	0	0	0	0	0	0	0	0	0	0	0	0	0	0	0	0	0	0	0	0	0	0
k__Fungi;p__Ascomycota;c__Sordariomycetes;o__Trichosphaeriales;f__Incertae sedis	0	0.28361	0.0507421	0	0.0148375	0.089022	0	0.0133516	0	0.0220611	0.118891	0.00967742	0.0123072	0	0	0.0307267	0.0294204	0.0125268	0	0	0	0	0	0	0	0	0.0159591	0	0	0	0	0	0	0	0	0	0	0	0	0	0	0	0	0
k__Fungi;p__Ascomycota;c__Sordariomycetes;o__Xylariales;f__Amphisphaeriaceae	0	0	0	0	0	0	0	0	0.0368641	0	0	0	0	0	0	0.0499309	0	0	0	0	0.00134696	0	0	0	0	0	0	0.00760905	0	0	0	0	0.01704	0.00151286	0.00171981	0.00649773	0.0870357	0.0233732	0.0161242	0.0402285	0	0	0	0
k__Fungi;p__Ascomycota;c__Sordariomycetes;o__Xylariales;f__Diatrypaceae	0	0	0	0	0	0	0	0	0	0	0	0	0	0	0	0	0	0	0.0131507	0	0	0	0	0	0	0.00716928	0	0	0	0	0	0	0	0	0	0	0	0	0	0	0	0	0	0
k__Fungi;p__Ascomycota;c__Sordariomycetes;o__Xylariales;f__Hyponectriaceae	0.153022	0.0549632	0.0190283	0.101959	0.0197834	0.0121394	0.0194818	0.0200274	0.154829	0.0965171	0.101597	0.016129	0.0041024	0.0219433	0.0242131	0	0.0243038	0	0	0.036358	0.0188575	0.034	0.0137623	0.0798656	0.0826115	0.00143386	0.0127673	0.490784	0.0108057	0.0304702	0.338937	0.464709	0	0.0151286	0.00343962	0	0.0141686	0.0155821	0.054419	0.0321828	0.0846228	0.061512	0.186564	0.197097
k__Fungi;p__Ascomycota;c__Sordariomycetes;o__Xylariales;f__Incertae sedis	0.00546508	0.0725514	0.0718846	0.0179927	0.00247292	0.0404645	0.0779271	0.00667579	0	0	0.0453946	0	0	0.013166	0.013836	0	0.0243038	0.057713	0	0	0	0.01	0.00305829	0	0.00250338	0.0143386	0.0159591	0.0133158	0	0	0.00949024	0	0.00464727	0.00907716	0.0137585	0.023825	0.0323854	0	0.0141086	0.0080457	0	0	0.00392765	0
k__Fungi;p__Ascomycota;c__Sordariomycetes;o__Xylariales;f__Xylariaceae	0	0.0109926	0.00211425	0.0119952	0	0	0.0222649	0	0	0	0	0	0	0	0	0.0192042	0.00127915	0	0.00219178	0	0	0	0	0	0	0	0	0	0	0	0	0	0.00154909	0.00907716	0.00515943	0	0	0.00155821	0	0	0	0	0	0
k__Fungi;p__Ascomycota;c__Sordariomycetes;o__Xylariales;f__unidentified	0.0601159	0.0131912	0.0824559	0.118752	0.0346209	0.0708129	0.102975	0.0801095	0.132711	0.0882442	0.0151315	0.193548	0.168198	0.0482753	0.127983	0.13827	0.0741906	0.0523443	0.0635616	0.005194	0.0646543	0.086	0.0198789	0.0220319	0.0700946	0.020074	0.0351101	0.116038	0.0324172	0.0639873	0.027115	0.0243303	0.0123927	0.0196672	0.0137585	0.0108295	0.0161927	0.00623286	0.00604656	0.0080457	0	0.0184536	0.0726616	0.0416935
k__Fungi;p__Ascomycota;c__Sordariomycetes;o__unidentified;f__unidentified	0.0874413	0.16489	0.181826	0.165533	0.0964439	0.554364	0.119674	0.180246	0.0909314	0.0661832	0.108082	0.193548	0.159993	0.109716	0.28018	0.168997	0.175243	0.0595025	0.175342	0.290864	0.00942875	0.008	0.0290538	0.00826196	0.0901217	0.00860314	0.00638366	0.148376	0.0468249	0.0700814	0.00542299	0.0194642	0.0449236	0.03177	0.00859904	0.0324886	0.0607226	0.0405136	0.1169	0.104594	0.181335	0.0738144	0.216021	0.106129
k__Fungi;p__Ascomycota;c__Taphrinomycetes;o__Taphrinales;f__Taphrinaceae	0	0.0307794	0.00634276	0	0	0	0	0	0	0	0	0	0	0	0	0	0	0.0225931	0	0	0	0	0	0	0	0.00143386	0	0	0	0	0	0.00729909	0	0	0	0	0.0263131	0	0	0.0187733	0	0	0	0
k__Fungi;p__Ascomycota;c__unidentified;o__unidentified;f__unidentified	2.29533	1.99406	1.39118	1.65293	0.707256	0.934731	2.42687	0.320438	3.71099	1.36779	0.741445	0.835484	2.53118	1.4702	1.94396	2.47734	1.34055	1.37326	0.93589	1.2933	2.01775	0.296	0.311946	2.3519	0.941271	3.38103	2.07469	3.67897	6.64193	2.9556	0.504338	0.484173	0.515847	4.42511	0.935576	0.89452	2.82765	2.36537	3.07568	3.09223	1.80126	1.36557	4.21241	4.52943
k__Fungi;p__Basidiomycota;Other;Other;Other	0.0109302	0.160492	0.473593	2.75529	0.0173105	0.107231	0.768139	0.480657	0.068813	0.325401	1.4375	0.441935	0.295372	0.245765	0.110688	0.933323	0.0613991	0.343817	0.00438356	0.005194	0.00538786	0.016	0.010704	0.0605877	0.0175237	0.0157724	0	0.0913086	0.0180096	0	0.00949024	0.0170312	0.00154909	0.0272315	0	0.0216591	0.00404817	0	0.00201552	0	0	0.0020504	0.0314212	0.0985483
k__Fungi;p__Basidiomycota;c__Agaricomycetes;Other;Other	0	0.0439705	0.0190283	0.0203918	0.0123646	0.06272	0.0166987	0.0033379	0.0368641	0.0165458	0.043233	0	0	0.0175546	0	0	0.00383745	0.0266195	0.0306849	0.005194	0.00269393	0.002	0	0.00826196	0	0	0.00957549	0	0	0	0.0122017	0.00729909	0	0.00453858	0.00859904	0	0.0364336	0.00467464	0.338607	0.0321828	0.0765635	0	0	0
k__Fungi;p__Basidiomycota;c__Agaricomycetes;o__Agaricales;Other	0.0163952	0	0	0	0.259657	0.0606968	0.00556622	0.0166895	0	0	0.00864659	0	0	0.0482753	0.107229	0	0	0.00805297	0	0.005194	0.19531	0	0.00917487	0.00275399	0.610825	0.00143386	0.00957549	0.0190226	2.03148	0.00304702	20.2291	20.8608	0.158007	0	0.044715	0.0216591	0	0.00467464	0.00201552	0.0590018	0.362669	0.164032	0	0
k__Fungi;p__Basidiomycota;c__Agaricomycetes;o__Agaricales;f__Agaricaceae	0.0218603	0.0989337	0.0803417	0.00839661	0.00989169	0.0303484	0.0306142	0	0.00491521	0.0165458	0.0043233	0	0	0.00438866	0	0	0.0422119	0.00134216	0.0482192	0	0.00134696	0	0.0137623	0	0	0	0.0159591	0	0	0.00609403	0.00406725	0	0.0201382	0	0	0	0	0	0	0	0.0443262	0	0.056951	0.0379032
k__Fungi;p__Basidiomycota;c__Agaricomycetes;o__Agaricales;f__Bolbitiaceae	0.497322	0	0	0	0.0148375	0	0	2.44	2.90243	2.54529	0.00216165	0	0.0861503	0.0219433	0.0864753	0.192042	0.00127915	0	0	0	0.977896	0.856	0.741636	3.22216	19.9144	0.583579	0.542611	0.81607	1.24986	0.405253	0	0.00486606	1.48403	0.641452	0.297527	0.504657	1.58284	0.416043	1.62652	4.30981	0.165216	0.231695	0.367236	0.579919
k__Fungi;p__Basidiomycota;c__Agaricomycetes;o__Agaricales;f__Clavariaceae	0	0.0747499	0.0359423	0.00119952	0	0	0.258829	0	0	1.99377	0.0108082	0	0.0615359	0.320372	0.0449671	0.353357	1.22926	0.00581603	1.56493	1.8127	0	0	0	0.00275399	0	0	0.00319183	0	0	0	0	0.00729909	0	0.00151286	0	0	0	0	0	0	0	0	0.0314212	0
k__Fungi;p__Basidiomycota;c__Agaricomycetes;o__Agaricales;f__Cortinariaceae	0	0	0	0	0	0.00809291	0	0	0	0	0	0	0	0	0	0	0	0	0	0	0	0	0	0	0	0	0	0	0	0	0	0	0	0	0	0	0	0	0	0	0	0	0	0
k__Fungi;p__Basidiomycota;c__Agaricomycetes;o__Agaricales;f__Entolomataceae	0	0.041772	0.101484	0.0563772	0	0.0141626	0.0862765	0.0367168	0.0761858	0.0661832	0.0518796	0.148387	0.0041024	0	0	0.0652942	0.00383745	0.129742	0.0482192	0	0.00538786	0	0.00764573	0.0385558	0	0.0286771	0.019151	0.0380452	0.0396211	0.0396112	0	0	0	0	0.00171981	0	0.0101204	0.0560957	0.0241862	0.104594	0	0	0.261189	0
k__Fungi;p__Basidiomycota;c__Agaricomycetes;o__Agaricales;f__Hygrophoraceae	0	0.00219853	0	0	0	0	0	0	0	0	0	0	0	0	0	0	0.0191872	0	0	0	0	0	0	0	0	0	0	0	0	0	0	0	0	0	0	0	0	0	0	0	0	0	0	0
k__Fungi;p__Basidiomycota;c__Agaricomycetes;o__Agaricales;f__Inocybaceae	0	0	0	0	0	0.0101161	0	0	0	0	0	0	0	0	0	0	0	0	0	0	0	0	0	0	0.0550744	0	0	0	0	0	0	0	0	0	0	0	0	0	0	0	0	0	0	0
k__Fungi;p__Basidiomycota;c__Agaricomycetes;o__Agaricales;f__Lyophyllaceae	0	0	0	0	0.00741876	0	0	0	0	0	0	0	0	0	0	0	0	0	0	0	0	0	0	0	0	0	0	0	0	0	0	0	0	0	0	0	0	0	0	0	0	0	0	0
k__Fungi;p__Basidiomycota;c__Agaricomycetes;o__Agaricales;f__Marasmiaceae	0	0.00439705	0.0190283	0.732904	0.0272021	0	0.0166987	0.353817	0.00491521	0.0248187	0	0	0	0	0	0	0	0	0	0	0	0	0	0	0	0	0	0	0	0	0	0	0	0	0	0	0.00202409	0	0	0	0	0	0	0
k__Fungi;p__Basidiomycota;c__Agaricomycetes;o__Agaricales;f__Physalacriaceae	0	0	0	0.0263893	0	0.0121394	0	0	0	0.00275763	0.00216165	0	0	0	0	0	0	0.00536865	0.00657534	0	0	0	0	0	0.00250338	0	0	0	0	0	0	0	0	0.0075643	0.00171981	0	0.0121445	0.0171404	0	0.0509561	0	0	0	0
k__Fungi;p__Basidiomycota;c__Agaricomycetes;o__Agaricales;f__Pluteaceae	0	0	0	0	0.0148375	0.00202323	0	0	0.00491521	0.0496374	0	0	0.0861503	0	0.0795572	0	0.0191872	0	0	0	0.00269393	0.024	0.0122332	0	0.102639	0	0.0287265	0.0190226	0	0.00609403	0.0433839	0.0218973	0.0325309	0.00907716	0	0	0.00809635	0.00467464	0	0	0	0	0.090336	0.011371
k__Fungi;p__Basidiomycota;c__Agaricomycetes;o__Agaricales;f__Psathyrellaceae	0.35523	0.0637573	0.173369	0.887641	0.0519314	0.0687897	0.695778	0.0200274	0.194151	0.452252	0.194548	0.235484	0.910732	0.754849	0.24559	0.0729759	0.0895404	0.309368	0.256438	0.119462	0.204739	0.862	0.844088	1.83966	3.44715	1.39514	0.277689	0.0894063	0.327774	0.0213291	1.76925	1.8856	0.393469	2.38275	0.0515943	0.870695	5.63911	0.124657	5.9216	0.858208	0.47147	0.707388	0.901396	1.06887
k__Fungi;p__Basidiomycota;c__Agaricomycetes;o__Agaricales;f__Schizophyllaceae	0	0	0	0	0	0.0424878	0	0	0	0	0	0	0	0	0	0	0	0	0	0.010388	0	0	0	0	0.0100135	0	0	0	0	0	0	0	0	0.0136157	0	0	0	0	0	0	0	0	0	0
k__Fungi;p__Basidiomycota;c__Agaricomycetes;o__Agaricales;f__Strophariaceae	0	0.0219853	0.181826	1.41903	0.0272021	0.0647433	0.0222649	0.233653	0.012288	0.0082729	0.0497179	0.00967742	0	0	0	0	0.364557	0.316079	0.0328767	0.031164	0	0.014	0	0	0	0	0	0	0	0	0.0244035	0.00486606	0	0.00302572	0	0.0151614	0	0	0	0.0053638	0	0	0.0530233	0
k__Fungi;p__Basidiomycota;c__Agaricomycetes;o__Agaricales;f__Tricholomataceae	0	0	0	0	0.032148	0.0121394	0	0.0267032	0	0	0	0	0	0	0	0	0	0	0	0	0	0	0	0	0	0	0	0	0	0.0121881	0	0	0	0	0	0	0	0	0	0	0	0	0	0
k__Fungi;p__Basidiomycota;c__Agaricomycetes;o__Agaricales;f__unidentified	0	0.0153897	0	0	0	0.0222555	0	0	0	0	0.129699	0.0806452	0	0.105328	0.0622622	0	0	0.0232641	0	0	0	0	0	0	0	0	0	0	0	0	0	0	0	0	0	0	0	0.00467464	0	0	0	0.0369072	0	0
k__Fungi;p__Basidiomycota;c__Agaricomycetes;o__Auriculariales;Other	0.00546508	0.00879411	0.0465136	0.0263893	0.00494584	0.0202323	0.00278311	0	0.00245761	0.00275763	0	0	0	0	0.00345901	0.0153633	0	0	0	0	0.00538786	0	0	0	0.00751014	0.00143386	0	0	0	0	0	0	0	0	0	0	0	0	0	0	0	0	0	0
k__Fungi;p__Basidiomycota;c__Agaricomycetes;o__Auriculariales;f__Incertae sedis	0	0	0	0	0	0	0	0	0	0	0	0.0548387	0	0	0.10377	0	0.0153498	0	0	0	0	0	0	0.0550797	0.0150203	0.0157724	0.00319183	0.00760905	0	0.0274231	0.010846	0.00486606	0.03408	0	0.00859904	0.00216591	0	0.0498629	0.0342638	0	0.0846228	0	0.011783	0
k__Fungi;p__Basidiomycota;c__Agaricomycetes;o__Auriculariales;f__unidentified	0.633949	0.923381	4.30251	4.62533	0.173105	2.57557	0.812669	0.293735	0.368641	0.479828	0.0562028	0.583871	0.356908	0.0746072	0.0726392	0.722077	0.00767489	0.0407122	0.0526027	0.005194	0.311149	0.032	0.0152915	0	0.91123	0.0645235	0.0319183	0.197835	0.497064	0	0.241323	0.279799	0.0154909	0.0711044	0	0.023825	0.0384576	0	0	0	0	0.0328064	0	0.00379032
k__Fungi;p__Basidiomycota;c__Agaricomycetes;o__Boletales;f__Boletaceae	0	0	0	0	0	0	0	0	0	0.0082729	0	0	0	0	0	0	0	0	0	0	0	0	0	0	0	0	0	0	0	0	0	0	0	0	0	0	0	0	0	0	0	0	0	0
k__Fungi;p__Basidiomycota;c__Agaricomycetes;o__Boletales;f__Coniophoraceae	0.502787	0.167088	0.0147998	0.0167932	0.0296751	0.018209	2.85547	0.0133516	0.00983043	0	0.181578	0.0419355	0.18871	0	0	0	0.0281413	0.0111847	0	0	0.00404089	0.002	0	0	0	0	0	0.0152181	0.0216115	0.0152351	0	0	0	0	0	0.00433182	0	0	0.00201552	0	0	0	0.011783	0
k__Fungi;p__Basidiomycota;c__Agaricomycetes;o__Boletales;f__Paxillaceae	0	0	0	0	0	0	0	0.0100137	0	0	0	0	0	0	0	0	0	0	0	0	0	0	0	0	0	0	0	0	0	0	0	0	0	0	0	0	0	0	0	0	0	0	0	0
k__Fungi;p__Basidiomycota;c__Agaricomycetes;o__Boletales;f__Sclerodermataceae	0	0	0	0	0	0	0.0139156	0	0.00491521	0	0	0	0	0	0	0	0	0	0	0	0	0	0	0	0	0	0	0	0	0.0182821	0.00135575	0	0	0	0	0	0	0	0	0	0	0	0	0
k__Fungi;p__Basidiomycota;c__Agaricomycetes;o__Boletales;f__Suillaceae	0	0	0	0	0	0	0	0	0	0	0	0	0	0	0	0	0	0	0	0	0	0	0	0	0	0	0	0	0	0	0	0	0	0	0	0	0.00809635	0	0	0	0	0	0	0
k__Fungi;p__Basidiomycota;c__Agaricomycetes;o__Cantharellales;Other	0	0	0	0	0	0	0	0	0	0	0	0	0	0	0	0	0	0	0	0	0	0	0	0	0	0	0	0	0	0	0	0	0.00774545	0	0	0	0.0445299	0	0	0.0295009	0	0	0	0
k__Fungi;p__Basidiomycota;c__Agaricomycetes;o__Cantharellales;f__Botryobasidiaceae	0	0	0	0.0179927	0	0	0	0	0	0	0	0	0	0	0	0	0.0115123	0.0136453	0.0482192	0	0	0	0	0	0	0	0	0	0	0	0	0	0	0	0	0	0	0	0	0	0	0	0	0
k__Fungi;p__Basidiomycota;c__Agaricomycetes;o__Cantharellales;f__Ceratobasidiaceae	1.07662	0.250632	0.0528564	3.2243	1.05099	2.08999	1.2357	0.297073	0.417793	0.0441221	0.322086	0.641935	2.08812	0.0965505	0.0553442	0.311108	0.171406	0.148756	0.0767123	0.0882979	0.0161636	0.026	0.0779864	0.107405	0.150203	0.0731267	3.61953	0.405182	5.0679	0.124928	0.711768	0.844262	0.264895	1.01059	0.0705122	0.225254	0.174071	0.079469	0.56233	0.16896	0.35864	0.0840664	0.190491	0.0795967
k__Fungi;p__Basidiomycota;c__Agaricomycetes;o__Cantharellales;f__Hydnaceae	0.142092	0.162691	1.09941	0.958413	0.0667689	0.0303484	0.439732	0.724323	0	0.0910018	0.151315	0.0129032	0.959961	0.513473	1.62228	0.0384084	0.147102	0.517851	0.0526027	0.0882979	0.0161636	0	0	0	0	0	0	0.00380452	0	0	0	0	0.00154909	0	0	0	0	0.00155821	0.00201552	0	0	0	0.011783	0.00758064
k__Fungi;p__Basidiomycota;c__Agaricomycetes;o__Cantharellales;f__Incertae sedis	0	0.0131912	0	0.176329	0	0	0	0	0	0	0	0	0	0	0	0	0	0	0	0	0	0.004	0.0198789	0	0	0	0	0	0.0144077	0	0.0122017	0.0291964	0	0.0332829	0.0103189	0.00216591	0	0.0186986	0.054419	0	0	0	0	0
k__Fungi;p__Basidiomycota;c__Agaricomycetes;o__Cantharellales;f__Tulasnellaceae	0.0218603	0	0.00211425	0.00719709	0.00247292	0.0101161	0	0	0	0	0	0	0	0	0	0.0115225	0.00127915	0	0	0	0	0	0	0	0	0	0	0	0	0	0	0	0	0	0	0	0	0	0	0	0	0	0	0
k__Fungi;p__Basidiomycota;c__Agaricomycetes;o__Cantharellales;f__unidentified	0	0	0	0	0	0.00809291	0	0	0	0	0	0	0	0	0	0	0	0	0	0	0	0	0	0	0	0	0	0	0	0	0	0	0	0	0	0	0	0	0	0	0	0	0	0
k__Fungi;p__Basidiomycota;c__Agaricomycetes;o__Corticiales;f__Corticiaceae	0	0	0	0	0	0.00404645	0	0	0.0835586	0	0	0.00322581	0	0	0	0	0.0204664	0	0	0	0.0255923	0.004	0.0168206	0.291923	0	0.00860314	0.485158	0.0989176	0.100854	0.146257	0.0311822	0.0535267	0	0	0.0103189	0.0519818	0.0283372	0.00311643	0.844503	0	0	0	0.00196383	0
k__Fungi;p__Basidiomycota;c__Agaricomycetes;o__Corticiales;f__unidentified	0	0.00659558	0.0105713	0.00359855	0	0.00404645	0.0222649	0	0.00737282	0.0441221	0.079981	0	0.0123072	0	0.013836	0.00384084	0	0.0559234	0	0	0	0	0	0	0	0	0	0	0	0	0	0	0.00309818	0	0	0	0	0	0	0	0	0	0	0
k__Fungi;p__Basidiomycota;c__Agaricomycetes;o__Geastrales;f__Geastraceae	0	0	0	0	0.00247292	0	0	0	0	0	0	0	0	0	0	0	0	0	0.00657534	0	0	0	0	0	0	0	0.00957549	0	0	0	0	0	0	0	0	0.00866363	0	0	0	0	0	0	0	0
k__Fungi;p__Basidiomycota;c__Agaricomycetes;o__Gomphales;f__Gomphaceae	0	0	0	0	0	0	0	0	0	0	0.0108082	0	0	0	0	0	0	0	0	0	0	0	0	0	0	0	0	0	0	0	0	0	0	0	0	0	0	0	0	0	0	0	0	0
k__Fungi;p__Basidiomycota;c__Agaricomycetes;o__Hymenochaetales;f__Hymenochaetaceae	0	0	0	0	0	0	0	0	0	0.0110305	0	0	0	0	0	0	0	0	0	0	0	0	0	0	0	0	0	0	0	0	0	0	0	0	0	0	0	0	0	0	0	0	0	0
k__Fungi;p__Basidiomycota;c__Agaricomycetes;o__Hymenochaetales;f__Incertae sedis	0	0	0	0	0	0	0	0	0	0	0	0	0	0	0	0	0	0	0	0	0.00134696	0	0	0	0	0	0	0	0	0	0	0	0	0	0	0	0	0.00311643	0	0	0	0	0	0
k__Fungi;p__Basidiomycota;c__Agaricomycetes;o__Hymenochaetales;f__Schizoporaceae	0	0.0263823	0.0972557	0.00479806	0.0222563	0.0141626	0	0.0200274	0.00983043	0	0.0172932	0	0.209222	0	0	0	0.0217455	1.84771	0	0	0	0.02	0	0	0.0325439	0.00143386	0	0	0	0	0	0.0218973	0	0.0302572	0	0	0	0.0202568	0	0.0455923	0	0.0635624	0.0392765	0.011371
k__Fungi;p__Basidiomycota;c__Agaricomycetes;o__Polyporales;Other	0	0	0	0	0	0	0	0.0133516	0	0	0	0	0	0	0	0	0	0	0	0	0	0	0	0	0	0.00860314	0	0	0	0	0	0	0	0	0	0	0	0.00155821	0	0	0	0	0	0
k__Fungi;p__Basidiomycota;c__Agaricomycetes;o__Polyporales;f__Fomitopsidaceae	0	0	0	0	0	0	0	0	0	0	0.00216165	0	0	0	0	0.023045	0	0	0	0	0.00134696	0	0	0	0	0	0	0	0	0	0	0	0	0	0	0	0	0	0	0	0	0	0	0
k__Fungi;p__Basidiomycota;c__Agaricomycetes;o__Polyporales;f__Ganodermataceae	0	0.123118	0.09937	0.143942	0.00494584	0.0566503	0.0695778	0.0367168	0.0983043	0.0716984	0.0605261	0	0	0.0658299	0.0933933	0.0576125	0.0358162	0.110057	0.070137	0.145432	0.00404089	0.02	0	0.00826196	0	0.0788621	0.0223428	0.119842	0.043223	0	0	0.0316294	0.0216873	0.0257186	0.0120387	0.00649773	0.115373	0.0607704	0	0.0295009	0	0.10457	0	0.0189516
k__Fungi;p__Basidiomycota;c__Agaricomycetes;o__Polyporales;f__Meripilaceae	0	0	0	0	0	0	0	0.0033379	0	0	0	0	0	0	0	0	0.00639574	0	0.0547945	0	0	0	0	0	0	0	0	0	0	0	0	0	0	0	0	0	0	0	0	0	0	0	0	0
k__Fungi;p__Basidiomycota;c__Agaricomycetes;o__Polyporales;f__Meruliaceae	0	0	0	0	0.328899	0	0	0	0	0	0	0	0	0	0	0	0	0	0	0	0.00269393	0	0	0	0	0	0.00957549	0	0	0	0	0	0	0	0	0	0.00202409	0.0109075	0	0	0	0	0	0
k__Fungi;p__Basidiomycota;c__Agaricomycetes;o__Polyporales;f__Phanerochaetaceae	0	0.0329779	0	0	0.0123646	0	0.0111324	5.9281	0.068813	0.0137882	0	0	0	0.013166	0	0.00384084	0	0	0	0	0.00942875	0.022	0.0259955	0.0192779	0.0175237	0.00860314	0.00957549	0	0	0.0396112	0.0393167	0.0170312	0.0418254	0.00453858	0.00171981	0.00649773	0.0445299	0.0498629	0.0181397	0.0160914	0	0.05126	0.0608786	0.00379032
k__Fungi;p__Basidiomycota;c__Agaricomycetes;o__Polyporales;f__Polyporaceae	0.00546508	0	0	0	0	0	0	0	0	0	0.0194548	0	0	0	0	0	0	0.0161059	0	0	0	0	0	0	0	0.010037	0.00957549	0	0	0	0	0	0	0	0	0	0.00404817	0	0.00604656	0.0107276	0	0.05126	0.0412404	0
k__Fungi;p__Basidiomycota;c__Agaricomycetes;o__Polyporales;f__Xenasmataceae	0	0	0	0	0	0	0	0	0	0	0	0	0	0	0	0	0	0	0	0	0	0	0	0	0	0	0	0	0	0	0	0	0.00464727	0	0	0	0	0	0	0	0	0	0	0
k__Fungi;p__Basidiomycota;c__Agaricomycetes;o__Polyporales;f__unidentified	0	0	0	0	0	0	0	0	0	0	0	0	0	0	0	0	0	0	0	0	0	0	0	0	0	0	0	0	0	0.0121881	0	0	0	0	0	0	0	0	0	0	0	0	0	0
k__Fungi;p__Basidiomycota;c__Agaricomycetes;o__Russulales;f__Peniophoraceae	0	0	0	0	0	0	0	0	0.00737282	0	0.0108082	0.00967742	0	0	0	0.0192042	0.00511659	0.00782928	0	0	0.00538786	0.01	0.00152915	0.0220319	0.0275372	0.00573542	0.00319183	0.00760905	0.0180096	0.0274231	0.0189805	0.0121652	0.00154909	0.0136157	0.00343962	0	0.00202409	0.0264897	0.00604656	0	0.0201483	0.071764	0.0157106	0.0492742
k__Fungi;p__Basidiomycota;c__Agaricomycetes;o__Russulales;f__Stephanosporaceae	0	0	0	0	0	0	0	0	0.0294913	0	0	0	0	0	0	0	0	0	0	0	0	0	0	0	0	0	0	0.0209249	0	0.0578933	0	0	0	0	0	0	0	0	0	0	0	0	0	0
k__Fungi;p__Basidiomycota;c__Agaricomycetes;o__Sebacinales;Other	0	0	0.00211425	0	0	0	0	0.0100137	0.0884738	0	0	0	0	0	0	0	0.00127915	0	0	0	0	0.096	0.0443452	0	0	0	0	0.0323385	0.0288153	0.374783	0	0	0	0	0	0.0433182	0.022265	0	0	0	0	0	0	0
k__Fungi;p__Basidiomycota;c__Agaricomycetes;o__Sebacinales;f__Sebacinaceae	0	0	0.0295996	0.195521	0	0.0242787	0	0.0567442	0	0	0	0	0.151789	0	0	0.0307267	0.0997736	0.0165533	0	0	0	0	0	0	0	0	0	0	0	0	0	0	0	0	0	0	0	0	0	0	0	0	0	0
k__Fungi;p__Basidiomycota;c__Agaricomycetes;o__Sebacinales;f__Sebacinales Group B	0	0.123118	0.107827	0.110355	0	0.00809291	0.0584454	0.120164	0	0.0082729	0.24859	0.0645161	0	0	0.0518852	0.0384084	0.0306996	0.07449	0.0394521	0	0.00134696	0	0	0	0	0	0	0.0247294	0.0360192	0	0	0	0	0	0	0.00866363	0	0	0	0	0	0	0	0
k__Fungi;p__Basidiomycota;c__Agaricomycetes;o__Sebacinales;f__unidentified	12.7992	0.125316	0.0697704	0.0599758	1.65933	2.37729	0.0389636	1.23168	0.0196609	1.15821	1.8828	0.0322581	0.18871	0	0.013836	1.32893	0.0588408	0.0680029	0.0109589	0	0.115839	0.02	0.00917487	0	0.00250338	0	0.258538	0.0190226	0.104456	0.137116	0.00135575	0.00973212	0	0	0	0.0259909	0	0	0	0	0	0	0	0
k__Fungi;p__Basidiomycota;c__Agaricomycetes;o__Thelephorales;f__Thelephoraceae	0	0	0	0	0.00247292	0	0	0	0	0	0	0	0	0	0	0.0268859	0	0.0100662	0	0	0	0	0	0	0	0.0114708	0	0	0	0	0	0	0	0	0	0	0	0.0171404	0	0	0	0	0	0
k__Fungi;p__Basidiomycota;c__Agaricomycetes;o__Trechisporales;f__Hydnodontaceae	0	0.0637573	0	0	0	0	0	0.00667579	0.0172032	0.446736	0.0237781	0	0.0287168	0	0	0	0.06012	0.280736	0	0	0	0	0	0	0	0	0	0	0	0	0	0	0	0.00453858	0	0	0	0.00779107	0	0	0	0	0	0
k__Fungi;p__Basidiomycota;c__Agaricomycetes;o__Trechisporales;f__unidentified	0	0.00219853	0.00211425	0.0131947	0.061823	0.00809291	0	0	0	0.102032	0.00648494	0.0322581	0	0	0	0	0.0281413	0.134664	0.0328767	0	0	0	0.00611658	0	0	0.00143386	0	0	0	0	0	0	0	0	0	0	0	0	0	0	0	0	0	0
k__Fungi;p__Basidiomycota;c__Agaricomycetes;o__unidentified;f__unidentified	0	0.0109926	0	0.0131947	0.225036	0.0424878	0	0.0133516	0	0.0799713	0.00216165	0.00322581	0	0	0.0311311	0	0.0179081	0	0	0	0	0	0.00611658	0	0	0.070259	0	0	0	0	0	0	0	0.01059	0	0	0	0	0.0221707	0.0160914	0	0.0020504	0	0
k__Fungi;p__Basidiomycota;c__Agaricostilbomycetes;o__Agaricostilbales;f__Agaricostilbaceae	0	0.0307794	0.0253711	0.00719709	0.0494584	0.0424878	0	0.0767716	0.012288	0.0082729	0.0605261	0	0.0123072	0	0	0	0.0191872	0.110281	0.019726	0.036358	0.0215514	0	0	0	0.0400541	0.0129047	0.0414938	0.0551656	0.0144077	0.0213291	0.0149132	0.0145982	0.01704	0.0438729	0.00515943	0.0324886	0.0202409	0.079469	0.0161242	0.0348647	0	0	0	0
k__Fungi;p__Basidiomycota;c__Agaricostilbomycetes;o__Agaricostilbales;f__Kondoaceae	0	0	0	0	0	0	0	0	0	0	0.0043233	0	0	0	0	0	0	0.00671081	0	0	0	0	0	0	0	0	0	0	0	0	0	0	0	0	0	0	0	0	0	0	0	0	0	0
k__Fungi;p__Basidiomycota;c__Agaricostilbomycetes;o__Agaricostilbales;f__unidentified	0	0	0.00634276	0	0	0	0	0	0	0.0275763	0	0	0	0	0	0	0.0102332	0.00961883	0	0	0	0	0	0	0	0	0	0	0	0	0	0	0	0	0	0	0	0	0	0	0	0	0	0
k__Fungi;p__Basidiomycota;c__Cystobasidiomycetes;o__Erythrobasidiales;f__Incertae sedis	0	0	0	0	0	0	0	0	0	0	0	0	0	0	0	0	0	0.00134216	0	0	0	0	0	0	0	0	0	0	0	0	0	0	0	0	0	0	0	0	0	0.0026819	0	0	0	0
k__Fungi;p__Basidiomycota;c__Exobasidiomycetes;Other;Other	0	0	0	0	0	0	0	0	0	0.0110305	0.00216165	0	0	0	0	0	0	0	0	0	0.00404089	0	0	0.0247859	0	0.0444495	0.0159591	0.121745	0.0108057	0	0.0420282	0.0559597	0.0123927	0.00605144	0.00343962	0.00649773	0.0161927	0.00155821	0	0.0053638	0	0	0	0
k__Fungi;p__Basidiomycota;c__Exobasidiomycetes;o__Entylomatales;Other	0	0	0	0	0	0	0	0	0	0	0	0	0	0	0	0	0	0	0	0	0	0	0	0	0	0	0	0.00380452	0	0	0.00135575	0.00243303	0	0	0	0	0	0	0	0	0	0	0	0
k__Fungi;p__Basidiomycota;c__Exobasidiomycetes;o__Incertae sedis;f__Incertae sedis	0	0	0	0	0	0	0	0	0	0	0	0	0	0	0	0	0	0.0105136	0	0	0	0	0	0	0	0	0	0	0	0	0	0	0	0	0	0	0	0	0	0	0	0	0	0
k__Fungi;p__Basidiomycota;c__Exobasidiomycetes;o__Microstromatales;f__Microstromataceae	0	0	0	0	0	0	0	0	0	0	0	0	0	0	0	0	0	0	0	0	0	0	0	0	0	0	0	0	0	0.00914105	0	0	0	0	0	0	0	0	0	0	0	0	0	0
k__Fungi;p__Basidiomycota;c__Exobasidiomycetes;o__unidentified;f__unidentified	0	0	0	0	0	0	0	0	0	0	0	0	0	0	0	0	0	0	0	0	0.00269393	0.002	0	0	0	0.0573542	0	0.0171204	0	0.0883634	0.0298265	0.0218973	0	0.0151286	0	0.0368204	0.0506022	0.00467464	0	0	0	0	0	0
k__Fungi;p__Basidiomycota;c__Incertae sedis;o__Malasseziales;f__Malasseziaceae	0.0382555	0.00659558	0.00845702	0.0179927	0.00989169	0.0263019	0.0111324	0	0.00983043	0.0165458	0.0129699	0.00967742	0	0	0.0657212	0	0	0	0	0.041552	0	0	0.0275246	0.00275399	0.0100135	0.0272433	0	0.00570679	0.0144077	0	0	0.00973212	0	0	0	0.00216591	0.022265	0.00155821	0	0.0053638	0.0604449	0.0533104	0.0216021	0.0492742
k__Fungi;p__Basidiomycota;c__Incertae sedis;o__Malasseziales;f__unidentified	0	0	0	0	0	0	0	0	0	0	0	0	0	0	0	0	0.00127915	0	0	0.031164	0	0	0	0	0	0	0	0	0	0	0	0	0	0	0	0	0.0121445	0.00934929	0.0141086	0	0	0	0	0
k__Fungi;p__Basidiomycota;c__Microbotryomycetes;Other;Other	0	0	0	0	0	0	0	0	0	0	0	0	0	0	0	0	0	0	0	0	0	0	0	0	0	0	0	0	0	0	0	0	0	0	0	0	0	0.00467464	0	0	0	0	0	0
k__Fungi;p__Basidiomycota;c__Microbotryomycetes;o__Leucosporidiales;f__Leucosporidiaceae	0	0	0.0401708	0	0.00247292	0.0222555	0.0166987	0.814446	0	0.0248187	0.0043233	0.0451613	0	0	0	0.0115225	0	0	0.0306849	0	0.00538786	0.002	0	0	0	0.00716928	0	0	0	0	0	0	0	0.00605144	0	0.0108295	0	0.00155821	0	0	0	0	0	0
k__Fungi;p__Basidiomycota;c__Microbotryomycetes;o__Sporidiobolales;f__Incertae sedis	0.071046	0.619985	1.05924	0.177528	0.0544043	0.414761	0.150288	3.30785	0.262964	0.0386068	0.142669	0.119355	0.00820479	0.00877732	0.0691802	0.107543	0.24048	0.483178	0.0547945	0.02597	0.596705	0.286	0.270659	0.413098	0.608321	0.685383	0.386211	0.272023	0.248532	0.703861	0.385033	0.520669	0.796233	0.751891	0.756716	1.00282	1.16183	1.6891	1.05412	0.742886	0.141038	0.0471592	0.0785531	0
k__Fungi;p__Basidiomycota;c__Microbotryomycetes;o__Sporidiobolales;f__unidentified	0	0	0.188169	0.134346	0.0123646	0.0263019	0.0306142	0.0600821	0	0	0.0518796	0	0	0.364259	0	0	0.0025583	0.0185666	0.00219178	0	0.00404089	0	0	0	0	0	0	0	0	0	0	0	0	0	0	0	0	0	0	0	0	0	0	0
k__Fungi;p__Basidiomycota;c__Pucciniomycetes;o__Pucciniales;f__Melampsoraceae	0	0	0	0	0	0	0	0	0	0	0	0	0	0	0	0	0	0	0	0	0.00404089	0.014	0	0	0	0	0	0	0	0	0	0	0	0	0	0	0	0	0	0	0	0	0	0
k__Fungi;p__Basidiomycota;c__Pucciniomycetes;o__Pucciniales;f__Pucciniaceae	0.35523	0.740904	0.0486278	0	0.0544043	0.184114	0.00278311	0.113488	0.00983043	0.0661832	0.0172932	0	0	0.013166	0	0.122907	0.0396536	0.032883	0.00438356	0.0831039	0.039062	0	0.00764573	0.00826196	0	0	0	0	0	0.0274231	0	0	0.0139418	0.0226929	0.00859904	0.0303227	0.159903	0.0124657	0.0302328	0.136777	0.00402966	0	0.0216021	0.0341129
k__Fungi;p__Basidiomycota;c__Tremellomycetes;Other;Other	0	0.123118	0.0147998	0	0	0.0161858	0.0278311	0.0100137	0.0147456	0.00275763	0	0	0	0.00877732	0.166033	0	0.0191872	0	0.070137	0	0.00134696	0.018	0	0	0.0575777	0.00860314	0.0159591	0.104624	0.00720383	0.0213291	0.00813449	0.00729909	0.0387273	0	0.0154783	0.00433182	0.0303613	0.0483047	0.0322483	0.354011	0	0	0	0
k__Fungi;p__Basidiomycota;c__Tremellomycetes;o__Cystofilobasidiales;f__Cystofilobasidiaceae	0	0.131912	0.131084	0.00719709	0.0222563	0.0404645	0.0361805	0.180246	0.012288	0.10479	0.0345864	0	0	0	0.0864753	0.0921801	0.0306996	0.0404885	0	0	0.0202045	0.028	0	0.0468178	0.0350473	0.0215078	0	0	0.00720383	0	0	0.00973212	0.0201382	0.0363086	0.0240773	0.0151614	0.0141686	0.0233732	0.0604656	0	0	0	0	0
k__Fungi;p__Basidiomycota;c__Tremellomycetes;o__Cystofilobasidiales;f__Incertae sedis	0	0.202264	0.0359423	0	0.0148375	0.0667665	0.0139156	0.0033379	0	0.0220611	0.0194548	0	0.283065	0	0.121065	0.0268859	0.00383745	0.0324356	0	0	0	0	0	0	0	0	0	0	0	0.0304702	0	0.0145982	0	0	0	0	0	0	0.0141086	0.0321828	0	0	0	0
k__Fungi;p__Basidiomycota;c__Tremellomycetes;o__Filobasidiales;f__Filobasidiaceae	0	0	0	0	0	0	0	0	0	0	0	0	0	0	0	0	0	0	0	0	0	0	0	0	0	0	0	0	0	0	0.00949024	0	0	0	0	0	0	0	0	0	0	0	0	0
k__Fungi;p__Basidiomycota;c__Tremellomycetes;o__Tremellales;f__Incertae sedis	0.633949	2.02484	1.45672	1.15393	0.684999	2.17092	1.76728	10.2106	0.796264	1.13614	0.907892	1.55484	0.644076	0.65391	0.823245	0.399447	0.382465	0.675331	0.420822	0.498624	1.02504	0.336	0.17891	0.680235	0.480649	0.402914	0.379828	0.614431	0.61953	0.588074	0.508406	0.479307	1.05493	1.3888	0.220136	0.563136	2.45927	1.46784	2.95475	3.62325	0.217602	0.352669	0.801241	0.545806
k__Fungi;p__Basidiomycota;c__Tremellomycetes;o__unidentified;f__unidentified	0	0	0	0	0	0	0	0	0	0	0	0	0	0	0	0	0	0	0	0	0	0	0	0	0	0	0	0	0	0	0	0	0	0	0	0	0	0.00311643	0	0.0026819	0	0	0	0
k__Fungi;p__Basidiomycota;c__Tritirachiomycetes;o__Incertae sedis;f__Incertae sedis	0.0874413	0	0	0	0.00494584	0.0384413	0	0	0	0	0	0.0129032	0	0	0	0	0	0	0	0	0	0	0	0	0	0	0	0	0	0	0.0027115	0	0	0.00151286	0.00343962	0	0	0.00934929	0.00403104	0	0.00402966	0.0328064	0.0412404	0
k__Fungi;p__Basidiomycota;c__Ustilaginomycetes;o__Ustilaginales;Other	0	0	0.00422851	0	0.0296751	0.00202323	0	0.0033379	0	0	0.0043233	0	0	0	0	0	0	0	0	0	0.00404089	0	0.00611658	0	0	0	0	0	0	0	0	0	0	0	0	0	0	0	0	0	0	0	0	0.00379032
k__Fungi;p__Basidiomycota;c__Ustilaginomycetes;o__Ustilaginales;f__Ustilaginaceae	0.0273254	0	0.016914	0.00959612	0.00989169	0.0141626	0	0.00667579	0	0.0082729	0	0	0	0	0	0	0.0115123	0.0212509	0	0	0	0.006	0	0	0	0	0	0	0	0	0	0	0	0.00453858	0	0.00649773	0.00809635	0	0	0	0.0362669	0.0246048	0	0
k__Fungi;p__Basidiomycota;c__Wallemiomycetes;o__Geminibasidiales;f__Geminibasidiaceae	0	0	0.00422851	0.0479806	0	0	0	0.0033379	0	0	0	0	0	0	0	0	0.0102332	0	0	0	0	0.006	0.00458744	0	0	0	0	0	0	0	0.00813449	0	0	0	0	0	0.022265	0	0	0	0	0	0	0
k__Fungi;p__Basidiomycota;c__unidentified;o__unidentified;f__unidentified	0	0	0	0	0	0	0.025048	0	0	0	0	0	0	0	0	0	0.00383745	0	0	0	0.00134696	0.018	0	0	0	0	0.0159591	0	0.0288153	0	0	0	0	0	0	0	0	0	0	0	0	0	0	0.0416935
k__Fungi;p__Chytridiomycota;c__Chytridiomycetes;o__Chytridiales;f__Chytridiaceae	0	0	0	0.0251898	0	0	0	0	0	0	0	0	0	0	0	0	0	0	0	0	0	0	0	0	0	0	0	0	0	0	0	0	0	0	0	0	0	0	0	0	0	0	0	0
k__Fungi;p__Chytridiomycota;c__Chytridiomycetes;o__Rhizophlyctidales;f__Rhizophlyctidaceae	0	0	0.00211425	0	0.0346209	0	0	0.0033379	0	0	0.0151315	0	0.020512	0	0	0	0	0	0	0	0	0	0	0	0	0	0	0.0171204	0	0	0	0	0	0	0	0	0	0	0	0	0	0	0	0
k__Fungi;p__Chytridiomycota;c__Chytridiomycetes;o__Rhizophydiales;f__Incertae sedis	0	0	0	0	0	0	0	0	0	0	0	0	0.10256	0	0	0	0.10489	0.0624105	0.0613699	0.02597	0	0	0	0	0	0	0	0	0	0	0	0	0	0.00151286	0	0	0	0	0	0	0	0	0	0
k__Fungi;p__Chytridiomycota;c__Chytridiomycetes;o__Spizellomycetales;f__Spizellomycetaceae	0	0.182478	0.0422851	0.0683724	0.0222563	0.0303484	0.111324	0.00667579	0.0147456	0.0137882	0	0	0.0164096	0.013166	0	0.00384084	0.025583	0.0286328	0.0460274	0	0.00269393	0	0.0244663	0.00275399	0.0100135	0	0.00638366	0.00951131	0	0	0.00813449	0.0194642	0	0	0	0	0	0.00311643	0.00806208	0.0080457	0.209542	0.403929	0.706977	0.769435
k__Fungi;p__Chytridiomycota;c__Chytridiomycetes;o__unidentified;f__unidentified	0	0.0307794	0.0295996	0.0443821	0	0	0	0	0.0245761	0.0110305	0	0	0.0697407	0	0.0380491	0.00768167	0	0.0118558	0.0263014	0.015582	0.076777	0.02	0.00917487	0.00826196	0.212787	0	0.00638366	0.0285339	0.0972517	0.0121881	0.0149132	0.0145982	0.0882982	0.0907716	0.00171981	0.0693091	0.33195	0.00623286	0.0120931	0.0911846	0.0201483	0.0656128	0.164961	0.1175
k__Fungi;p__Chytridiomycota;c__unidentified;o__unidentified;f__unidentified	0	0	0	0	0	0	0	0	1.21406	0	0	0	0	0	0.0311311	0.0115225	0	0.00469757	0	0	0.00538786	0.002	0.00458744	0	0.0325439	0.0172063	0.019151	0.0323385	0	0.0365642	0	0	0.00464727	0.0363086	0.0103189	0	0.0283372	0.0514211	0.0906984	0.0777751	0.23775	0.0738144	0.0765892	0.0758064
k__Fungi;p__Glomeromycota;Other;Other;Other	0	0	0	0	0	0	0	0	0	0.00275763	0	0.00645161	0	0	0	0	0	0	0	0	0	0.006	0	0	0.00751014	0	0	0	0	0	0	0	0	0.00151286	0	0	0	0	0	0	0	0	0	0
k__Fungi;p__Glomeromycota;c__Glomeromycetes;o__Diversisporales;f__Gigasporaceae	0	0	0	0	0	0	0	0	0	0	0	0	0	0	0	0	0	0	0	0	0	0	0	0	0.00250338	0	0	0	0	0.00304702	0.00135575	0	0	0	0	0	0	0	0	0	0	0	0	0
k__Fungi;p__Glomeromycota;c__Glomeromycetes;o__Glomerales;f__Glomeraceae	0.0218603	0.037375	0.00422851	0.0827666	0.0222563	0.0343949	0.0779271	0.0133516	0.0319489	0.00551526	0.00864659	0.0870968	0.0615359	0.013166	0.0449671	0.00384084	0.0268621	0.0465283	0.0175342	0.041552	0.00134696	0.006	0.00764573	0	0.172733	0.00573542	0.00319183	0.0247294	0.0396211	0.00914105	0.00542299	0.0145982	0.00619636	0.0075643	0.00171981	0.0368204	0.0344095	0.00155821	0.00403104	0.0107276	0	0	0.00196383	0
k__Fungi;p__Glomeromycota;c__unidentified;o__unidentified;f__unidentified	0	0	0	0.00239903	0	0.00202323	0	0	0	0	0	0	0	0	0	0	0	0	0	0	0	0	0	0	0	0	0	0	0	0	0	0	0	0	0	0	0	0	0	0	0	0	0	0
k__Fungi;p__Rozellomycota;c__unidentified;o__unidentified;f__unidentified	0	0	0	0	0	0	0	0	0	0.00275763	0	0	0	0	0	0	0	0	0	0	0	0	0	0	0	0	0	0	0	0	0	0	0	0.00453858	0	0	0	0	0	0	0.00805932	0	0	0
k__Fungi;p__Zygomycota;c__Incertae sedis;o__Basidiobolales;f__Basidiobolaceae	0	0	0	0	0	0	0	0	0	0	0	0	0	0	0	0	0	0	0	0	0	0	0	0	0	0	0	0	0	0.0822694	0	0	0	0	0	0	0	0	0	0	0	0	0	0
k__Fungi;p__Zygomycota;c__Incertae sedis;o__Kickxellales;f__Kickxellaceae	0	0	0	0	0	0	0	0	0	0	0	0	0	0	0	0	0	0	0	0	0	0	0	0	0	0	0	0	0	0	0.00406725	0	0	0	0	0	0	0	0	0	0	0	0	0
k__Fungi;p__Zygomycota;c__Incertae sedis;o__Mortierellales;Other	0	0.0329779	0	0	0	0	0	0	0	0	0	0	0	0	0	0.0268859	0	0	0	0	0	0	0	0	0.00500676	0	0	0	0	0	0	0	0	0	0	0	0	0.185428	0	0	0	0	0	0
k__Fungi;p__Zygomycota;c__Incertae sedis;o__Mortierellales;f__Mortierellaceae	4.28462	6.74948	2.32779	6.56975	2.44325	1.85935	4.93724	2.30315	9.77882	2.73006	1.9952	6.66129	3.99163	3.173	3.48322	3.69104	5.47987	3.91374	4.88986	3.43843	0.400048	1.708	1.55208	3.12027	2.86637	3.69792	4.56751	1.90036	1.15982	5.85332	4.17706	4.28213	2.84568	5.10893	0.767035	3.80767	6.32729	2.96217	4.72438	6.67257	34.2279	34.0202	14.1867	15.0893
k__Fungi;p__Zygomycota;c__Incertae sedis;o__Mortierellales;f__unidentified	0	0.041772	0.0190283	0.0491801	0.00494584	0	0	0.00667579	0	0	0.00648494	0.00322581	0	0	0	0.00768167	0.00127915	0	0	0	0.00808179	0.004	0.0290538	0	0	0.00430157	0.00638366	0	0	0	0.0135575	0.00973212	0.00774545	0.272315	0	0.00216591	0.0951321	0.0202568	0.0141086	0.0160914	0.0362669	0.0143528	0	0
k__Fungi;p__Zygomycota;c__Incertae sedis;o__Mucorales;Other	0	0	0	0	0.0123646	0	0	0	0	0	0.0108082	0	0.0246144	0	0	0	0	0	0	0	0	0	0	0	0	0	0	0	0	0	0	0	0	0	0	0	0	0	0	0	0	0	0	0
k__Fungi;p__Zygomycota;c__Incertae sedis;o__Mucorales;f__Cunninghamellaceae	0	0.0307794	0.0591991	0.0587763	0.304169	0.200299	0	0.0166895	0	0.239914	0.0713344	0	0.0574335	0	0	0.0345675	0.0204664	0.0261722	0	0	0	0	0	0.0302939	0	0.134782	0	0	0.00360192	0.0243761	0.0257592	0.00729909	0.00774545	0.0181543	0.00343962	0.0173273	0.0425058	0.171404	0	0.026819	0.0564152	0.0943183	0.0628424	0.083387
k__Fungi;p__Zygomycota;c__Incertae sedis;o__Mucorales;f__Lichtheimiaceae	0	0	0	0.0227908	0.0395667	0.0283252	0	0.00667579	0	0.0110305	0	0	0	0	0	0	0	0	0	0	0	0	0	0	0	0	0	0	0	0	0	0	0	0	0	0	0	0	0	0	0	0	0	0
k__Fungi;p__Zygomycota;c__Incertae sedis;o__Mucorales;f__Mucoraceae	2.22975	0.145103	0.243139	0.100759	0.143429	0.493667	0.00834934	0.0901232	0	0.129609	0.127537	0	0.114867	0	0.13836	0.457059	3.55859	0.207588	0.0920548	0.031164	0.00942875	0	0	0.0440638	0	0.0487511	0	0.00951131	0	0.0182821	0	0	0	0	0.00171981	0.0259909	0.0627467	0	0	0.0375466	0.221631	0.200939	0	0.011371
k__Fungi;p__Zygomycota;c__Incertae sedis;o__Mucorales;f__Rhizopodaceae	0.535578	0.171485	0.604677	0.0839661	0.865523	1.19775	0.0834934	0.0100137	2.85328	0	0.0756577	0.0419355	0.151789	0.00438866	0	0	0.00127915	0.0134216	0	0.031164	0.0175105	0	0.00917487	0.0523257	0.390527	0.235152	0.169167	0.249196	0.0900479	1.0177	1.09409	1.47442	0.113084	0.326778	0.0343962	0.110461	0.508046	0.109075	0.848534	0.970848	0.902643	0.574112	2.05023	2.68734
k__Fungi;p__Zygomycota;c__Incertae sedis;o__Mucorales;f__Saksenaeaceae	0	0	0	0	0	0	0	0	0	0	0	0	0	0	0	0	0	0	0	0	0	0	0	0	0	0	0	0	0	0	0	0	0.00464727	0	0	0	0	0	0	0.0026819	0	0	0	0
k__Fungi;p__Zygomycota;c__Incertae sedis;o__Mucorales;f__Syncephalastraceae	0	0	0	0.141543	0	0	0	0	0.00491521	0	0	0	0	0	0.0691802	0	0	0	0	0	0	0	0	0	0	0	0.00957549	0	0	0	0	0	0	0	0	0	0	0	0	0	0.189394	0.243997	0	0
k__Fungi;p__Zygomycota;c__Incertae sedis;o__Mucorales;f__Umbelopsidaceae	0	0	0.00845702	0	0	0	0	0	0	0	0	0	0	0	0	0	0	0.107149	0	0	0	0	0	0	0	0	0	0	0	0	0	0	0	0.00151286	0	0	0	0	0	0	0	0	0	0
k__Fungi;p__unidentified;c__unidentified;o__unidentified;f__unidentified	0.759646	3.82544	4.11645	3.17752	1.09798	2.82442	1.55019	2.40996	2.22659	2.36053	4.31897	1.17097	1.00098	0.631967	1.41128	1.49024	3.42172	1.99624	0.199452	0.212954	2.3518	0.694	0.695761	1.44584	0.88119	3.18173	2.03639	3.10449	2.16475	3.99768	2.0526	1.46955	3.00214	2.99395	1.30533	1.73922	2.14351	7.54955	3.26111	3.2156	0.858317	0.391626	0.962275	0.602661
k__Plantae;p__unidentified;c__unidentified;o__unidentified;f__unidentified	0.169417	0.0241838	0.0887987	0.59376	0.0519314	0.0364181	0.203167	0.096799	14.0624	0.135124	7.72357	0.558065	0.0287168	1.04011	0.456589	0.0192042	4.29282	1.79917	1.18137	1.37121	47.4401	62.752	63.8846	43.8104	23.7971	20.94	35.4708	22.6369	28.5704	18.1846	17.3075	16.9363	44.3071	33.6157	65.8429	48.2608	15.9174	8.42527	7.42316	4.64237	0.0322373	0.0041008	0.0844445	0.0871773
k__Protista;p__Cercozoa;c__unidentified;o__unidentified;f__unidentified	0	0.0285809	0.135312	0.110355	0.200307	0.293368	0.0612285	0.143529	0.0270337	0.592891	0.0756577	0.129032	0.274861	0.0482753	0.0691802	0.0960209	0.0984944	0.0384753	0.0767123	0.046746	0.00134696	0	0.00764573	0.0385558	0.0150203	0.0344125	0.0159591	0.0190226	0.0648345	0.0274231	0.00813449	0.00729909	0.0263345	0.0257186	0.00343962	0.00216591	0.046554	0.0373972	0.0201552	0.0455923	0.128949	0.0943183	0.0628424	0.0758064
k__Protista;p__Ciliophora;c__unidentified;o__unidentified;f__unidentified	0	0	0	0	0.00247292	0	0	0	0.00737282	0	0	0.00967742	0	0	0	0	0.00127915	0.000894775	0	0	0	0	0	0.00550797	0	0.00430157	0.00957549	0.00380452	0.00360192	0	0.0027115	0	0.00154909	0	0	0.00649773	0.00202409	0	0	0.0053638	0	0.0041008	0.00392765	0

## Sheet: Genera
# Constructed from biom file	235A_4	235A_4	235A_4	235A_4	OK72_4	OK72_4	OK72_4	OK72_4	11955_4	11955_4	11955_4	11955_4	280B_4	280B_4	280B_4	280B_4	Tpi_11	Tpi_11	Tpi_11	Tpi_11	235A_1	235A_1	235A_1	235A_1	11955_1	11955_1	11955_1	11955_1	OK72_1	OK72_1	OK72_1	OK72_1	280B_1	280B_1	280B_1	280B_1	Ardente_1	Ardente_1	Ardente_1	Ardente_1	Bare_none	Bare_none	Bare_none	Bare_none
UnassignedOtherOtherOtherOther	33.5392	45.6788	43.4564	49.2197	45.4696	38.4211	47.324	38.082	34.6719	37.1315	39.6489	45.9516	53.9834	65.8869	48.9485	63.3277	52.2954	38.9938	47.9605	46.2162	13.0965	18.512	19.6923	20.2638	25.8149	27.1787	21.0182	24.6895	25.0369	25.0952	20.0163	20.345	26.192	19.5401	20.2181	19.3935	25.9387	17.5876	24.7244	27.7174	39.3859	41.3647	44.7477	43.9639
k__FungiOtherOtherOtherOther	0.595694	0.472683	1.47152	0.44622	0.462436	0.886173	0.186469	2.22971	0.270337	1.79522	0.216165	0.383871	1.18559	0.0614412	0.570737	0.299585	0.0729115	0.0281854	0.0789041	0.166208	0.0660013	0.066	0.0366995	0.145961	0.0650879	0.0229417	0.0319183	0.833191	0.0756402	0.210244	0.111171	0.121652	0.111535	0.155825	0.0292367	0.160277	0.121445	0.121541	0.207599	0.595382	0.370729	0.438785	0.20031	0.466209
k__Fungip__AscomycotaOtherOtherOther	0.0601159	0.494669	0.369995	0.627347	0.0989169	0.246834	0.275528	0.300411	0.28754	0.526708	0.255074	0.606452	0.607155	0.29404	0.695261	0.526194	0.446423	1.19139	0.315616	0.794681	0.0740831	0.034	0.0397578	0.0660957	0.197767	0.299676	0.233004	0.452738	0.165688	0.146257	0.157267	0.141116	0.343898	0.388805	0.17714	0.138618	0.253011	0.518886	0.199536	1.28195	0.406995	0.227594	0.408476	0.697419
k__Fungip__Ascomycotac__DothideomycetesOtherOther	0	0	0.120512	0.121151	0.064296	0.0242787	0.183685	0.0033379	0	0.0937595	0.0540412	0	0.0164096	0.122882	0.0899343	0	0.0997736	0.0984252	0	0.005194	0.00269393	0	0	0.00275399	0	0	0	0	0.00360192	0	0	0	0.00619636	0	0	0.0108295	0.00202409	0	0	0	0	0	0.00392765	0
k__Fungip__Ascomycotac__Dothideomyceteso__Botryosphaerialesf__Aplosporellaceaeg__Aplosporella	0	0	0	0	0.032148	0	0	0	0	0	0	0	0	0	0	0	0	0	0	0	0	0	0	0	0	0	0	0	0	0	0	0	0	0	0	0	0	0	0	0	0	0	0	0
k__Fungip__Ascomycotac__Dothideomyceteso__Botryosphaerialesf__Botryosphaeriaceaeg__Diplodia	0	0.0109926	0	0	0.0197834	0.0222555	0	0	0	0	0	0	0	0	0	0	0	0	0	0	0	0	0	0.00550797	0	0	0	0	0	0	0	0	0	0	0	0	0	0	0	0	0	0	0	0
k__Fungip__Ascomycotac__Dothideomyceteso__Botryosphaerialesf__Botryosphaeriaceaeg__Dothiorella	0	0.0109926	0.00211425	0	0	0	0	0	0	0	0	0	0	0	0	0	0	0.00290802	0	0	0	0	0	0	0	0	0.0383019	0	0	0	0	0	0	0.0302572	0	0.00866363	0.0303613	0	0	0.0482742	0	0	0	0
k__Fungip__Ascomycotac__Dothideomyceteso__Botryosphaerialesf__Botryosphaeriaceaeg__Macrophomina	0	0.00879411	0.0274853	0	0	0.127463	0	0	0.012288	0	0	0	0.213325	0.0219433	0	0	0.0102332	0	0	0	0	0	0.00458744	0	0	0	0.0127673	0.0171204	0.0900479	0.00304702	0.016269	0.00243303	0	0.0121029	0.00171981	0	0.022265	0	0	0	0	0	0	0.155403
k__Fungip__Ascomycotac__Dothideomyceteso__Botryosphaerialesf__Botryosphaeriaceaeg__Neofusicoccum	0	0	0	0	0	0	0	0	0	0	0	0	0	0	0	0	0	0	0	0	0	0	0	0	0	0	0	0	0	0	0	0	0	0.0196672	0	0	0	0	0	0	0	0	0	0
k__Fungip__Ascomycotac__Dothideomyceteso__Botryosphaerialesf__Botryosphaeriaceaeg__Sphaeropsis	0	0	0.0232568	0	0	0	0	0.0133516	0	0	0	0	0	0	0	0	0	0	0	0	0	0	0	0.00550797	0	0	0	0	0	0	0	0	0	0	0	0.00216591	0	0	0	0	0	0	0.0490957	0.0189516
k__Fungip__Ascomycotac__Dothideomyceteso__CapnodialesOther	0.0546508	12.193	11.9181	1.30747	3.10846	8.57443	4.12457	10.3508	3.16785	4.52527	13.2941	7.62258	1.96915	1.37365	2.68419	1.45184	3.3616	10.9218	0.405479	0.540176	25.2556	5.912	4.92538	14.1555	5.64762	19.3556	15.3846	10.0516	10.0061	15.1254	18.3555	17.1431	11.1101	17.1528	5.59798	14.0784	15.9397	41.9503	28.1931	23.3835	0.189394	0.0902175	0.257261	0.208468
k__Fungip__Ascomycotac__Dothideomyceteso__Capnodialesf__Davidiellaceaeg__Cladosporium	0	0.0307794	0.0126855	0.00119952	0.00989169	0.00404645	0	0.0200274	0	0.0137882	0.0043233	0	0.0287168	0.0307206	0.0345901	0	0.0153498	0.00760558	0	0.041552	0.0107757	0.004	0.00305829	0	0.00250338	0.00860314	0	0.00190226	0.00360192	0.00609403	0.00542299	0.00973212	0.00464727	0.00605144	0.00343962	0.00649773	0.00404817	0.0109075	0.00604656	0.0026819	0	0	0.00196383	0
k__Fungip__Ascomycotac__Dothideomyceteso__Capnodialesf__Incertae sedisg__Capnobotryella	0	0	0	0	0.00247292	0.00404645	0	0.0033379	0	0	0.043233	0	0	0	0	0	0.0191872	0.0653185	0.00876712	0	0	0	0	0	0	0	0	0	0	0	0	0	0	0	0	0	0	0	0	0	0	0	0	0
k__Fungip__Ascomycotac__Dothideomyceteso__Capnodialesf__Incertae sedisg__Rachicladosporium	0	0	0	0	0	0	0	0	0	0	0	0	0	0	0	0	0	0	0	0	0	0	0	0	0	0	0	0	0	0	0	0	0.0263345	0	0	0	0	0	0	0	0	0	0	0
k__Fungip__Ascomycotac__Dothideomyceteso__Capnodialesf__Mycosphaerellaceaeg__Dissoconium	0	0	0.00634276	0	0.00247292	0	0	0.0200274	0	0	0.0108082	0.0935484	0	0	0	0	0.0127915	0.0478704	0	0	0.0269393	0.014	0.00305829	0.00275399	0.0876183	0.0530527	0.00957549	0.0475565	0.0360192	0.0121881	0.0230477	0.0340624	0.0216873	0	0.00171981	0.00216591	0	0	0	0	0	0	0	0
k__Fungip__Ascomycotac__Dothideomyceteso__Capnodialesf__Mycosphaerellaceaeg__Ramichloridium	0	0.120919	0.171255	0	0.00741876	0.0364181	0.116891	0.0233653	0	0.0165458	0.0302631	0.164516	0.0328192	0	0	0	0.0166289	0.0035791	0	0	0	0	0	0.00826196	0	0.0430157	0.019151	0.00951131	0.0180096	0	0.016269	0.00729909	0.0201382	0.00453858	0	0.00216591	0	0	0	0	0	0	0	0
k__Fungip__Ascomycotac__Dothideomyceteso__Capnodialesf__Mycosphaerellaceaeg__unidentified	0	0	0	0	0	0	0	0	0	0	0	0	0	0	0	0	0	0	0	0	0	0	0	0	0	0.0114708	0	0.0114136	0.0252134	0	0.0542299	0.0194642	0	0.00302572	0	0	0	0	0	0	0	0	0	0
k__Fungip__Ascomycotac__Dothideomyceteso__Capnodialesf__Teratosphaeriaceae	0	0	0	0.00119952	0.0346209	0.00404645	0	0	0	0.00551526	0.00216165	0	0	0	0	0	0	0	0	0	0	0	0	0	0	0	0	0	0	0	0	0	0	0	0	0	0	0	0	0	0	0	0	0
k__Fungip__Ascomycotac__Dothideomyceteso__Capnodialesf__Teratosphaeriaceaeg__Catenulostroma	0	0.162691	0.00845702	0.00959612	0	0	0	0	0	0	0	0	0	0	0	0	0.00895404	0.112071	0.0306849	0	0	0.002	0	0	0	0	0	0	0	0	0	0.00729909	0.00309818	0	0	0	0	0.00155821	0	0	0	0	0	0
k__Fungip__Ascomycotac__Dothideomyceteso__Capnodialesf__Teratosphaeriaceaeg__Devriesia	0	0	0	0	0	0	0	0	0	0	0	0	0	0	0	0	0	0.00223694	0	0	0	0	0	0	0	0	0	0	0	0	0	0	0	0	0	0	0	0	0	0	0	0	0	0
k__Fungip__Ascomycotac__Dothideomyceteso__Capnodialesf__unidentifiedg__unidentified	0	0	0	0	0	0	0	0	0	0	0	0	0	0	0	0	0	0	0.019726	0	0	0	0	0	0	0	0	0	0	0	0	0	0	0	0	0	0	0	0	0	0	0	0	0
k__Fungip__Ascomycotac__Dothideomyceteso__DothidealesOther	0	0	0	0	0	0	0	0.0033379	0	0	0	0	0	0	0	0	0	0.00425018	0	0	0	0	0	0	0	0	0	0	0	0.0304702	0.010846	0.00729909	0	0	0	0.0259909	0	0	0	0	0	0	0	0
k__Fungip__Ascomycotac__Dothideomyceteso__Dothidealesf__Dothioraceae	0.0218603	0.349566	0.238911	0.0623748	0.0123646	0.0606968	0.0222649	0.103475	0.00491521	0.0137882	0.0237781	0.0322581	0.0164096	0.114105	0.0449671	0.0115225	0.00767489	0.0485415	0	0	0.141431	0.072	0.0764573	0.00826196	0.0150203	0.0673912	0.0446856	0.11794	0.0180096	0.0335172	0.0772777	0.0243303	0.137869	0.189107	0.101469	0.0736409	0.499949	0.176078	0.282173	0.128731	0	0	0.00196383	0
k__Fungip__Ascomycotac__Dothideomyceteso__Dothidealesf__Dothioraceaeg__Aureobasidium	0	0.00219853	0	0	0	0	0	0	0	0	0	0	0	0	0	0	0	0.00223694	0	0	0.00134696	0.002	0	0	0	0	0	0	0	0	0.00677874	0.00243303	0.00154909	0.00151286	0.00343962	0.00649773	0	0	0	0	0	0	0	0
k__Fungip__Ascomycotac__Dothideomyceteso__Dothidealesf__Dothioraceaeg__Pringsheimia	0	0	0	0	0	0	0	0	0	0	0	0	0	0	0	0	0	0	0	0	0	0	0	0	0	0	0	0	0.0396211	0	0	0	0	0	0	0.00866363	0	0	0	0	0	0	0	0
k__Fungip__Ascomycotac__Dothideomyceteso__Incertae sedisf__Incertae sedisg__Minutisphaera	0.0273254	0.0241838	0	0	0	0.159835	0	0	0	0	0	0	0	0	0	0	0.0179081	0	0	0	0	0.002	0.0168206	0	0	0	0	0	0	0	0	0	0	0	0.00343962	0	0	0	0	0.0429104	0	0.0164032	0.0137468	0.0341129
k__Fungip__Ascomycotac__Dothideomyceteso__PleosporalesOther	0.191278	0.877212	1.11844	0.171531	0.343736	3.18051	0.567755	0.884542	0.223642	0.435706	2.20056	1.23871	1.53019	0.390591	1.42511	0.111384	0.236642	1.72602	0.0657534	0.02597	0.316537	0.198	0.229372	0.308446	0.400541	0.942044	0.8203	6.51715	0.803227	0.700814	1.64588	2.05348	0.258698	0.558245	0.147904	0.283734	0.386601	0.534468	0.540159	0.270872	0.0161186	0.0594616	0.155142	0.0795967
k__Fungip__Ascomycotac__Dothideomyceteso__Pleosporalesf__Cucurbitariaceaeg__Pyrenochaetopsis	0	0	0	0	0	0	0	0	0	0.0689408	0	0	0	0	0	0	0	0	0	0	0	0	0	0	0	0	0	0	0	0	0	0	0	0	0	0	0	0	0	0	0	0	0	0
k__Fungip__Ascomycotac__Dothideomyceteso__Pleosporalesf__Incertae sedis	0	0.00659558	0.0190283	0	0	0.00202323	0	0	0.0614402	0.00275763	0.0043233	0.00322581	0	0	0	0	0.00127915	0.00134216	0.0131507	0	0.00404089	0.006	0	0.00275399	0	9.15947	0.0351101	0.0114136	0.126067	0	0.010846	0.0267633	0.0402764	0.0151286	0.00171981	0.0216591	0.0161927	0.057654	0.00201552	0.0885027	0	0	0	0
k__Fungip__Ascomycotac__Dothideomyceteso__Pleosporalesf__Incertae sedisg__Dictyosporium	0.0655809	0	0	0.00479806	0	0	0	0	0	0	0	0	0	0	0	0	0	0	0	0	0	0	0	0	0	0	0	0	0	0	0	0	0	0	0	0	0	0	0	0	0	0	0	0
k__Fungip__Ascomycotac__Dothideomyceteso__Pleosporalesf__Incertae sedisg__Neophaeosphaeria	0	0	0	0	0	0	0	0	0	0	0	0	0.0615359	0	0	0	0	0	0	0.031164	0	0	0	0	0	0	0	0	0	0	0	0	0	0	0	0	0	0	0	0	0	0	0	0
k__Fungip__Ascomycotac__Dothideomyceteso__Pleosporalesf__Incertae sedisg__Periconia	0.103836	0.516654	0.186054	0.0899637	0.0469855	0.0950917	0.208733	0.136854	0	0.0634255	2.17029	0	0.151789	0.00877732	0	0.226609	0.258388	0.105583	0.0394521	0.0882979	0	0	0.00458744	0	0	0	0	0	0	0.0182821	0	0	0	0	0.00171981	0	0	0	0	0	0	0	0.00196383	0
k__Fungip__Ascomycotac__Dothideomyceteso__Pleosporalesf__Incertae sedisg__Peyronellaea	0.00546508	0	0	0	0	0	0	0	0	0	0	0	0	0	0	0	0	0	0	0	0	0	0	0	0	0.00143386	0	0	0	0	0	0	0	0	0	0	0	0	0	0	0	0	0.00196383	0.00379032
k__Fungip__Ascomycotac__Dothideomyceteso__Pleosporalesf__Incertae sedisg__Phoma	0	0.00219853	0	0.00119952	0	0	0	0	0	0	0	0.0193548	0	0	0	0	0	0.000223694	0	0	0	0	0	0	0	0.0215078	0	0.00190226	0	0	0	0	0	0.00453858	0	0	0.00202409	0	0.00201552	0	0	0	0	0.00758064
k__Fungip__Ascomycotac__Dothideomyceteso__Pleosporalesf__Incertae sedisg__Pyrenochaeta	0	0.083544	0.304453	0.0335864	0.0272021	0.00809291	0.0695778	0.0200274	0	0.0330916	0.0151315	0	0.041024	0	0.0484262	0.00384084	0.474564	0.415175	0.0175342	0.010388	0.00134696	0	0	0	0.0150203	0	0	0.00190226	0.0252134	0	0	0.0145982	0.0108436	0	0	0.00866363	0.00202409	0.0202568	0	0.0214552	0	0.0020504	2.60207	2.34242
k__Fungip__Ascomycotac__Dothideomyceteso__Pleosporalesf__Lentitheciaceaeg__Darksidea	0	0	0	0	0.00741876	0.00809291	0	0	0	0.00275763	0	0.00645161	0.020512	0	0.00345901	0.00384084	0.0025583	0.00111847	0	0	0	0	0	0	0	0	0	0	0	0	0	0	0	0	0	0	0	0	0	0	0	0	0	0
k__Fungip__Ascomycotac__Dothideomyceteso__Pleosporalesf__Leptosphaeriaceae	0	0.112125	0.0126855	0	0.00247292	0.0606968	0.0139156	0	0	0	0.0172932	0.0322581	0	0	0	0	0	0.0595025	0	0	0.00269393	0.016	0.0321121	0.0192779	0	0	0	0.0323385	0.115261	0.00609403	0	0.0218973	0	0.00605144	0.00171981	0.0151614	0	0	0	0	0	0	0	0
k__Fungip__Ascomycotac__Dothideomyceteso__Pleosporalesf__Leptosphaeriaceaeg__Coniothyrium	0	0	0	0	0	0	0	0	0	0	0.00216165	0	0	0	0	0	0	0	0	0	0	0	0	0	0	0	0	0	0	0	0.00813449	0	0	0	0	0	0	0	0	0	0	0	0	0
k__Fungip__Ascomycotac__Dothideomyceteso__Pleosporalesf__Leptosphaeriaceaeg__Leptosphaeria	0	0	0	0.00839661	0	0	0	0	0	0	0	0	0	0	0	0	0	0	0	0	0	0	0.0183497	0	0	0	0	0	0	0	0	0	0	0	0	0	0	0	0	0	0	0	0	0
k__Fungip__Ascomycotac__Dothideomyceteso__Pleosporalesf__Lophiostomataceaeg__Lophiostoma	0.071046	0.0615588	0.00422851	0	0	0.0586736	0.0445298	0.00667579	0	0.0248187	0.0172932	0	0.0041024	0	0.0795572	0	0.00383745	0.0147638	0	0	0	0	0	0	0	0	0	0	0	0	0	0	0	0	0	0	0	0.00934929	0	0	0.00402966	0	0	0
k__Fungip__Ascomycotac__Dothideomyceteso__Pleosporalesf__Massarinaceaeg__Helminthosporium	0	0.0109926	0	0	0	0	0.00556622	0.0033379	0	0	0	0.0129032	0.0738431	0	0	0	0	0	0.00219178	0	0.00134696	0	0	0	0	0	0.00638366	0.0114136	0	0	0	0	0	0.00151286	0	0	0	0	0	0	0	0	0	0
k__Fungip__Ascomycotac__Dothideomyceteso__Pleosporalesf__Massarinaceaeg__Saccharicola	0	0.0549632	0	0	0	0.0789058	0	0	0	0	0	0	0	0	0	0	0	0	0	0	0	0	0	0	0	0	0	0	0	0	0	0	0.00309818	0	0	0	0.00809635	0	0	0	0	0	0	0
k__Fungip__Ascomycotac__Dothideomyceteso__Pleosporalesf__Montagnulaceaeg__Paraconiothyrium	0	0	0	0	0.00494584	0.00809291	0	0.0300411	0	0	0.0172932	0	0	0.013166	0	0	0.0191872	0.0286328	0	0	0.00538786	0	0	0	0	0	0	0	0	0.0517993	0	0	0	0	0	0	0	0	0	0	0	0	0	0
k__Fungip__Ascomycotac__Dothideomyceteso__Pleosporalesf__Phaeosphaeriaceae	0	0.244036	0.325595	0.0611753	0.0296751	0.254927	0.133589	0.457292	0.0565249	1.03135	5.65487	0.512903	1.52199	0.272097	1.03424	3.55661	0.625504	3.40327	0.0547945	0.358386	0.175105	0.05	0.0703407	0.264383	0	0.0272433	0.0159591	0.129354	0	0.23462	0.0230477	0.0437946	0.0464727	0.0121029	0.00343962	0.654104	0.202409	0.00623286	0.00806208	0	0	0.0041008	0	0
k__Fungip__Ascomycotac__Dothideomyceteso__Pleosporalesf__Phaeosphaeriaceaeg__Eudarluca	0	0	0	0	0	0	0	0	0	0	0	0	0	0	0	0	0	0	0	0	0	0	0	0	0	0	0	0	0	0	0	0	0	0	0	0.0259909	0.0202409	0	0	0	0	0	0	0
k__Fungip__Ascomycotac__Dothideomyceteso__Pleosporalesf__Phaeosphaeriaceaeg__Phaeosphaeria	0.125697	0.195669	0.317138	0.284285	0.0222563	1.55586	0.150288	1.41193	0.152372	0.234399	0.237781	0.16129	0.172301	0.0526639	0.0207541	0	0.0102332	0.027738	0	0	0.00134696	0	0.00152915	0.0110159	0	0.00430157	0.0319183	0.0741882	0.0396211	0.198056	0	0.0121652	0.0418254	0.0363086	0	0.0129955	0	0.168287	0.0141086	0	0.35461	0.282955	0.269044	0.0189516
k__Fungip__Ascomycotac__Dothideomyceteso__Pleosporalesf__Phaeosphaeriaceaeg__Setophaeosphaeria	0	0	0	0	0	0	0	0	0	0	0	0	0	0	0	0	0	0	0	0	0	0	0	0	0	0	0	0	0	0	0.00406725	0	0	0	0	0	0	0.00623286	0	0.0107276	0	0	0	0
k__Fungip__Ascomycotac__Dothideomyceteso__Pleosporalesf__Phaeosphaeriaceaeg__Stagonospora	0	0	0	0	0	0	0	0	0	0	0.0043233	0	0	0	0	0	0	0	0	0	0	0.016	0.0168206	0	0	0	0	0.0342407	0	0	0.021692	0.0194642	0	0	0	0.00649773	0	0.00467464	0	0	0	0	0	0
k__Fungip__Ascomycotac__Dothideomyceteso__Pleosporalesf__Phaeosphaeriaceaeg__unidentified	0.147557	0.037375	0.00634276	0	0.00247292	0.0303484	0	0.0300411	0.00245761	0.0082729	0.00864659	0	0	0	0	0	0.0383745	0.0955172	0	0	0.00269393	0.008	0.00152915	0.0220319	0	0	0.00319183	1.14136	0	0.0121881	0	0	0.00154909	0.0166415	0	0.071475	0.0445299	0	0	0	0	0	0	0
k__Fungip__Ascomycotac__Dothideomyceteso__Pleosporalesf__Pleosporaceae	0	1.18281	0.87953	0.0935622	0.121173	0.69599	0.150288	0.206949	0.211354	0.0882442	0.309116	0	0.221529	0.175546	0.0795572	0.145952	0.0805864	0.423676	0.0569863	0.0675219	0.470091	0.184	0.185027	0.49021	0.262855	0.947779	1.03415	0.511708	0.749199	0.536275	0.505694	0.399017	0.333054	0.529501	0.199498	0.2859	0.41089	1.08919	1.02993	0.675839	0.0402966	0.0369072	0.398657	0.344919
k__Fungip__Ascomycotac__Dothideomyceteso__Pleosporalesf__Pleosporaceaeg__Alternaria	0.0218603	3.49126	2.01277	0.283086	0.969385	2.87096	0.676296	1.69231	0.621774	0.479828	2.16597	1.0871	0.18871	0.127271	0.34936	0.0192042	0.268621	0.773756	0.00438356	0	1.47358	0.534	0.383816	1.70747	0.638362	1.66471	4.61219	1.86612	1.61726	3.24202	1.39371	1.8564	1.47628	1.2708	0.388677	2.07711	1.8743	2.13475	2.27955	2.78381	0	0.0143528	0.233695	0.189516
k__Fungip__Ascomycotac__Dothideomyceteso__Pleosporalesf__Pleosporaceaeg__Bipolaris	0.169417	0.206662	0.336166	0	0.0148375	0.760733	0.075144	0.463967	0.363726	0.0606679	0.226973	0.0225806	0.315884	0.0570526	0	0.0384084	0.0550034	0	0	0	0.289597	3.256	2.97419	0.550797	0.470635	0.101804	0.517076	0.506002	0	0.268137	0.0542299	0.0462276	0.18744	0.730711	0.108348	0.0844704	0.123469	0.0140239	0.221707	0.195779	0.104771	0.0451088	0.0667701	0
k__Fungip__Ascomycotac__Dothideomyceteso__Pleosporalesf__Pleosporaceaeg__Curvularia	1.52476	0.169287	0.786503	0.0875646	0.00247292	0.0687897	0.0974089	0.0200274	0.565249	0.0358492	0.0216165	0	0	0	0	0.238132	0.118961	0.000223694	0	0	0.00673482	0.07	0.00152915	0.00275399	0.00250338	0.0215078	0.0957549	0.173106	0.248532	0.179774	0	0	0.0154909	0.0499244	0.0326764	0.0346545	0	0.0171404	0.00201552	0.026819	2.27676	3.0633	2.96734	2.99435
k__Fungip__Ascomycotac__Dothideomyceteso__Pleosporalesf__Pleosporaceaeg__Drechslera	0	0	0	0	0	0	0	0	0	0	0	0	0	0	0	0	0	0	0	0	0	0	0	0	0	0	0	0	0	0	0	0	0	0	0	0.00866363	0	0	0	0.0321828	0	0	0	0
k__Fungip__Ascomycotac__Dothideomyceteso__Pleosporalesf__Pleosporaceaeg__Pleospora	0	0	0	0	0	0	0	0	0	0	0	0	0	0	0	0	0.00127915	0	0	0	0	0	0	0	0	0	0	0	0	0	0	0	0.00464727	0	0	0	0	0	0	0	0	0	0.00392765	0
k__Fungip__Ascomycotac__Dothideomyceteso__Pleosporalesf__Pleosporaceaeg__Pyrenophora	0	0.0241838	0	0	0	0.157812	0	0.0033379	0.0540673	0	0.00648494	0.0354839	0.209222	0	0	0	0.0140706	0.0603973	0	0	0.00942875	0.006	0.0244663	0.0275399	0	0.020074	0.00638366	0.180715	0	0.0457052	0.0528742	0.0267633	0	0.02118	0.00343962	0.00216591	0.00202409	0.00311643	0	0	0	0	0	0
k__Fungip__Ascomycotac__Dothideomyceteso__Pleosporalesf__Pleosporaceaeg__Stemphylium	0	0.0769484	0.346738	0	0.0791335	0.0991381	0.0333973	0.236991	0.253133	0	0.0713344	0	0.0943551	0.00877732	0.0657212	0.00384084	0.0422119	0.109834	0.00219178	0	0.282863	0.178	0.148327	0.107405	0.0826115	0.306845	0.437281	0.741882	0.680762	0.338219	0.0759219	0.0437946	0.232364	0.0559758	0.0636329	0.288066	0.190264	0.603029	0.155195	0.126049	0	0.0020504	0	0
k__Fungip__Ascomycotac__Dothideomyceteso__Pleosporalesf__Pleosporaceaeg__unidentified	0	0	0.0126855	0	0	0	0	0	0.00983043	0	0	0	0	0	0	0	0	0	0	0	0	0	0	0	0	0	0	0	0	0	0	0.00973212	0	0	0.00171981	0.0108295	0	0	0	0	0	0	0	0
k__Fungip__Ascomycotac__Dothideomyceteso__Pleosporalesf__Sporormiaceaeg__Preussia	9.1868	0.153897	0	0.0911632	0	0.0303484	0	0.0267032	0.0466945	0	0.0151315	0	0.041024	0.026332	0	0	0.0115123	0	0.25863	0.0831039	0.0134696	0.084	0.0259955	0.00550797	0.0250338	0.0272433	0.0542611	0	0.0324172	0.0213291	0.00677874	0	0	0.0136157	0.00687924	0.0563136	0.267179	0.0716779	0.104807	0.337919	0.515796	0.241947	1.86367	2.79726
k__Fungip__Ascomycotac__Dothideomyceteso__Pleosporalesf__Sporormiaceaeg__Westerdykella	0	0	0	0	0	0	0	0	0	0	0	0	0.0492287	0	0	0	0	0	0	0	0	0	0	0	0	0	0	0	0	0	0	0	0	0	0	0	0	0	0	0	0	0	0	0
k__Fungip__Ascomycotac__Dothideomyceteso__Pleosporalesf__Tetraplosphaeriaceaeg__Tetraplosphaeria	0	0	0	0	0	0	0	0	0	0	0	0	0	0	0	0	0.00383745	0	0	0	0	0	0	0	0	0	0	0	0	0	0	0	0	0	0	0	0	0	0	0	0	0	0	0
k__Fungip__Ascomycotac__Dothideomyceteso__Pleosporalesf__unidentifiedg__unidentified	0.103836	0.259426	0.78016	0.212314	0.061823	0.791082	0.228215	0.483995	0.292455	0.962413	0.920862	0.193548	0.135379	0.697797	0.172951	0.234291	0.844238	0.73036	0.0438356	0.316834	0.0606134	0.058	0.0703407	0	0.092625	0	0.127673	0.152181	0.136873	0.0975045	0.0732104	0.102187	0.0216873	0.0378215	0.036116	0.0888023	0.0809635	0.0109075	0.054419	0	0.0604449	0.0123024	0.0471318	0.261532
k__Fungip__Ascomycotac__Dothideomyceteso__Tubeufialesf__Tubeufiaceaeg__Helicoma	0	0	0.0718846	0	0	0	0	0	0	0.00551526	0.00648494	0.0129032	0	0.00877732	0.0795572	0	0.00767489	0.04966	0.00657534	0.020776	0	0	0	0	0	0	0	0	0	0	0	0	0	0	0	0	0	0	0	0	0	0	0	0
k__Fungip__Ascomycotac__Dothideomyceteso__Tubeufialesf__Tubeufiaceaeg__Tubeufia	0	0.0527646	0.109941	0.0143942	0.032148	0.173997	0	0.0300411	0	0	0.0345864	0.0645161	0	0.13166	0	0.272699	0	0	0	0	0	0	0	0	0	0.00860314	0	0	0	0	0	0	0	0	0	0	0	0	0	0	0	0	0	0
k__Fungip__Ascomycotac__Dothideomyceteso__Valsarialesf__Valsariaceaeg__Valsaria	0	0	0.0147998	0	0.00989169	0	0	0	0.00245761	0.0165458	0	0	0	0	0	0	0	0.0102899	0	0	0	0	0	0	0	0	0	0	0	0	0	0	0	0.00151286	0	0	0	0.00623286	0	0.0053638	0	0.0041008	0	0
k__Fungip__Ascomycotac__Dothideomyceteso__unidentifiedf__unidentifiedg__unidentified	0.120232	0.600198	1.18821	0.596159	0.0914981	1.05815	0.397985	0.433926	0.0221185	0.336431	1.21701	0.125806	0.939449	0.0219433	1.75026	0.0921801	0.18036	0.578919	0.00219178	0	0.0148166	0.014	0.00305829	0.0192779	0	0.020074	0.00638366	0.207347	0.00360192	0.0304702	0.0176247	0.0291964	0.00774545	0	0.00343962	0.00649773	0	0	0.0443414	0	0	0	0	0
k__Fungip__Ascomycotac__Eurotiomyceteso__ChaetothyrialesOther	0	0	0.00845702	0.0527787	0.0123646	0.0283252	0	0	0.00983043	0	0	0	0	0	0	0.115225	0.0166289	0.0362384	0.00657534	0	0	0	0	0	0	0	0	0	0	0	0.00677874	0	0.0154909	0.0121029	0	0.00866363	0	0	0	0	0	0	0.045168	0
k__Fungip__Ascomycotac__Eurotiomyceteso__Chaetothyrialesf__Chaetothyriaceaeg__Cyphellophora	0	0.0615588	0.141655	0.251898	0.296751	0.426901	0.200384	0.370506	0.00491521	0.239914	0.192387	0.106452	0.0492287	0.0965505	0.0172951	0.0768167	0.034537	0.0393701	0	0	0.00538786	0	0.00764573	0.00275399	0	0	0.0223428	0.414693	0	0	0.0284707	0.0170312	0	0	0	0.00649773	0	0	0	0.0509561	0	0.0389576	0.00589148	0
k__Fungip__Ascomycotac__Eurotiomyceteso__Chaetothyrialesf__Herpotrichiellaceae	0	0	0	0	0	0	0	0	0	0	0	0	0	0	0	0	0	0.00514495	0	0	0	0	0	0	0	0	0	0	0	0	0	0	0	0	0	0	0	0	0	0	0	0	0	0
k__Fungip__Ascomycotac__Eurotiomyceteso__Chaetothyrialesf__Herpotrichiellaceaeg__Cladophialophora	0	0	0	0	0	0.0606968	0	0	0	0	0	0	0	0	0.0242131	0	0.00639574	0.0362384	0.00438356	0	0	0	0	0	0	0	0	0	0	0	0	0	0	0	0	0.00433182	0	0	0	0	0	0	0	0
k__Fungip__Ascomycotac__Eurotiomyceteso__Chaetothyrialesf__Herpotrichiellaceaeg__Exophiala	0.00546508	0.0549632	0.0909129	1.4826	6.2466	1.53968	0.172553	0.610835	0.0172032	1.15821	0.475563	0.248387	0.972268	0.0877732	0.0242131	0.249654	0.266063	0.228839	0.0810959	0.020776	0.0134696	0.002	0.00305829	0.00826196	0.0450608	0.00716928	0.0223428	0.00570679	0.0756402	0	0.00406725	0.0145982	0.0108436	0	0.0103189	0.0173273	0.0789394	0.0638868	0.0786053	0.053638	0.145068	0.020504	0.056951	0.0909677
k__Fungip__Ascomycotac__Eurotiomyceteso__Chaetothyrialesf__Herpotrichiellaceaeg__Phialophora	0	0.0329779	0.0338281	0.0287884	0.0123646	0.044511	0.0333973	0.0133516	0	0	0	0	0	0	0.114147	0	0.193151	0.101781	0	0	0.00269393	0	0	0	0	0	0	0	0.0108057	0	0	0	0	0	0	0	0	0	0	0	0	0	0	0
k__Fungip__Ascomycotac__Eurotiomyceteso__Chaetothyrialesf__Herpotrichiellaceaeg__Rhinocladiella	0	0	0	0	0	0	0	0	0	0	0	0	0	0	0	0	0.00383745	0	0	0	0	0	0	0	0	0	0	0	0	0	0	0	0	0	0	0	0	0.0124657	0	0	0	0	0	0
k__Fungip__Ascomycotac__Eurotiomyceteso__Chaetothyrialesf__Herpotrichiellaceaeg__unidentified	0	0.0329779	0	0.735303	0.509422	0.107231	0.0695778	0.0233653	0	0.126851	0.0194548	0.00322581	0.0123072	0	0.0726392	0.13827	0.00895404	0.0131979	0.0241096	0.02597	0.0188575	0	0.0336412	0.0110159	0.0675912	0.00716928	0.00638366	0.0399475	0.115261	0	0.00949024	0.00973212	0.0495709	0.0287443	0	0.0173273	0	0.0296061	0.00201552	0.0777751	0	0	0	0
k__Fungip__Ascomycotac__Eurotiomyceteso__Chaetothyrialesf__unidentifiedg__unidentified	0	0	0.00422851	0	0	0	0	0.0300411	0	0	0	0.016129	0	0	0	0	0.0140706	0.0534628	0.00219178	0.010388	0	0.002	0	0	0	0	0	0	0.0216115	0	0	0.00243303	0	0	0	0	0	0	0	0	0	0	0	0
k__Fungip__Ascomycotac__Eurotiomyceteso__EurotialesOther	0	0.037375	0.0253711	0.00479806	0.0123646	0.0101161	0.0862765	0.0200274	0.0638978	0.0165458	0	0.083871	0	0.0438866	0.141819	0	0.0102332	0.0205798	0	0	0	0.018	0	0	0	0	0.00957549	0	0	0.00609403	0	0	0	0.0166415	0	0	0.00809635	0.0405136	0.0443414	0.0160914	0.0805932	0.0123024	0.0648063	0.0341129
k__Fungip__Ascomycotac__Eurotiomyceteso__Eurotialesf__Incertae sedisg__Thermomyces	0	0	0	0.0599758	0	0	0	0	0	0	0	0	0	0	0	0	0	0	0	0	0	0	0	0	0	0	0	0	0	0	0	0	0	0	0	0	0	0	0	0	0	0	0	0
k__Fungip__Ascomycotac__Eurotiomyceteso__Eurotialesf__Trichocomaceae	0.163952	0.0197867	0	0.0443821	0.0346209	0.0222555	0	0.0200274	0.0172032	0	0	0	0	0.0307206	0	0	0	0	0.0328767	0.046746	0	0	0.00458744	0	0	0.0143386	0	0	0.0468249	0	0	0	0.00154909	0.00453858	0.00343962	0	0	0.00155821	0.054419	0.0321828	0	0	0	0
k__Fungip__Ascomycotac__Eurotiomyceteso__Eurotialesf__Trichocomaceaeg__Aspergillus	3.00033	1.16082	0.617362	1.53178	0.82101	2.65852	0.887813	1.06479	1.70312	1.51394	1.1781	1.84516	1.11175	1.29027	1.68108	1.04087	0.477122	1.54863	0.892055	1.15826	0.0700422	0.46	0.221726	0.110159	0.0801081	0.663875	0.40217	0.355723	0.327774	9.04659	0.288774	0.189776	0.478669	0.924357	0.204657	0.136452	1.62939	1.78571	0.943263	1.31413	5.8148	6.19631	7.07763	6.84153
k__Fungip__Ascomycotac__Eurotiomyceteso__Eurotialesf__Trichocomaceaeg__Neopetromyces	0	0	0	0	0	0	0	0	0	0	0	0	0	0	0	0	0	0	0	0	0	0	0	0	0	0	0	0	0	0	0	0	0	0	0	0	0	0	0	0	0.0564152	0	0	0
k__Fungip__Ascomycotac__Eurotiomyceteso__Eurotialesf__Trichocomaceaeg__Penicillium	2.7544	0.683742	0.446108	0.54338	1.82007	3.40711	0.414684	0.590807	0.238388	2.53426	0.520957	1.89355	0.164096	0.434477	1.7641	0.587648	0.547476	1.02832	0.830685	0.867397	0.0444498	0.024	0.0672824	0.0413098	0.217794	0.134782	0.108522	0.0970154	0.129669	0.243761	0.0501627	0.075424	0.133222	0.195159	0.0584735	0.0173273	1.51199	0.690289	0.487756	0.63561	0.59236	0.674581	0.763928	0.659516
k__Fungip__Ascomycotac__Eurotiomyceteso__Eurotialesf__Trichocomaceaeg__Talaromyces	0.196743	0.0637573	0.0253711	0.00239903	0.187942	0.121394	0.00278311	0.0033379	0.068813	0.129609	0.0216165	0.0548387	0	0.00438866	0.134901	0.023045	0.0204664	0.058384	0.0416438	0	0.0148166	0.026	0.00917487	0.0137699	0.00500676	0.166327	0.00638366	0	0.0324172	0.00914105	0	0.0291964	0.0309818	0.0468986	0.0412754	0.0368204	0.170023	0.311643	0.239847	0.026819	0.0161186	0.10457	0.00589148	0.011371
k__Fungip__Ascomycotac__Eurotiomyceteso__Eurotialesf__Trichocomaceaeg__unidentified	0	0.00219853	0.0211425	0	0.0222563	0.165905	0	0	0.0319489	0	0	0	0	0	0	0	0	0	0	0	0	0.012	0	0.0468178	0	0.0186401	0.0383019	0	0	0	0	0	0.0542182	0	0	0	0.0303613	0.0638868	0.00201552	0	0	0	0	0
k__Fungip__Ascomycotac__Eurotiomyceteso__Eurotialesf__unidentifiedg__unidentified	0	0.00219853	0.0465136	0	0	0	0	0	0	0.00275763	0.0151315	0.00322581	0	0	0.145278	0	0	1.03637	1.79945	2.21784	0	0	0	0	0	0	0	0	0	0	0	0	0	0	0	0	0	0	0	0	0	0.0041008	0	0
k__Fungip__Ascomycotac__Eurotiomyceteso__OnygenalesOther	0	0	0.00845702	0.0227908	0	0.0141626	0.00834934	0	0.00245761	0	0	0	0.0328192	0	0.0588032	0.0307267	0.0230247	0.0364621	0.0964384	0	0.00269393	0.008	0	0	0	0	0.00638366	0	0.0396211	0	0.00949024	0.00729909	0.00154909	0	0	0	0.0121445	0.00155821	0	0.0080457	0	0.0389576	0.00392765	0
k__Fungip__Ascomycotac__Eurotiomyceteso__Onygenalesf__Ajellomycetaceae	0	0	0	0	0	0	0	0	0.00491521	0	0	0	0	0	0	0	0	0.019014	0.00657534	0	0	0.004	0	0	0	0	0	0	0	0	0	0	0.00154909	0.0075643	0	0	0.0101204	0.00155821	0	0.0026819	0	0	0.0216021	0
k__Fungip__Ascomycotac__Eurotiomyceteso__Onygenalesf__Ajellomycetaceaeg__Ajellomyces	0	0	0	0	0	0	0	0	0	0	0	0	0	0	0	0	0	0	0	0	0	0.008	0	0	0	0	0	0	0	0	0	0	0	0	0	0	0	0	0	0	0	0	0	0
k__Fungip__Ascomycotac__Eurotiomyceteso__Onygenalesf__Ajellomycetaceaeg__Emmonsia	0	0.0395735	0.0274853	0.039584	0.0197834	0	0.12524	0.0100137	0.0860162	0.0330916	0.00216165	0.0709677	0.0656383	0.026332	0.148737	0.0652942	0.0179081	0.00134216	0.0613699	0.036358	0	0.01	0	0.0605877	0.0400541	0.0157724	0.019151	0	0.043223	0.0152351	0.037961	0	0.0185891	0.0196672	0.0189179	0	0.0202409	0.0202568	0.0120931	0.0429104	0	0	0.00589148	0.0909677
k__Fungip__Ascomycotac__Eurotiomyceteso__Onygenalesf__Gymnoascaceae	0	0	0	0	0	0	0	0	0	0	0	0	0	0	0	0	0	0	0	0	0.00134696	0.006	0.00764573	0	0	0.00716928	0	0	0	0	0.0176247	0.00486606	0	0	0	0	0	0.00311643	0	0	0	0	0	0
k__Fungip__Ascomycotac__Eurotiomyceteso__Onygenalesf__Gymnoascaceaeg__Gymnoascus	0.0983714	0.0219853	0.00845702	0	0	0	0.0166987	0	0	0	0.00648494	0	0	0	0	0	0	0	0	0	0	0	0	0	0	0	0	0	0	0.00304702	0	0	0	0	0	0	0	0	0	0	0.0443262	0	0	0
k__Fungip__Ascomycotac__Eurotiomyceteso__Onygenalesf__Incertae sedisg__Arthropsis	0	0.0241838	0	0.0179927	0	0	0	0.00667579	0	0	0.0129699	0	0	0	0.0484262	0	0.0127915	0.0134216	0	0	0	0	0	0	0	0	0	0	0	0.0426582	0	0	0	0	0	0	0.0101204	0	0	0	0	0	0	0
k__Fungip__Ascomycotac__Eurotiomyceteso__Onygenalesf__Onygenaceae	0	0	0	0	0	0	0.0640116	0	0	0	0	0	0	0	0	0	0	0	0	0	0	0	0	0	0	0	0	0	0	0	0	0	0	0	0	0	0	0	0	0	0	0	0	0
k__Fungip__Ascomycotac__Eurotiomyceteso__Onygenalesf__Onygenaceaeg__Chrysosporium	0.601159	1.11465	0.526449	1.55577	0.113754	0.31967	0.929559	0.520712	1.30499	0.934837	0.510149	1.97742	1.30866	0.561748	1.11726	0.752804	0.25583	0.41607	0.683836	0.623279	0.0269393	0.15	0.151385	0.203795	0.625845	0.342692	0.210661	0.315775	0.41422	0.917152	0.288774	0.24087	0.292778	0.419062	0.142744	0.114793	0.593057	0.984792	0.324499	0.823343	1.96647	1.45373	2.18967	2.73282
k__Fungip__Ascomycotac__Eurotiomyceteso__Onygenalesf__Onygenaceaeg__unidentified	0	0.037375	0.0147998	0	0	0	0	0.0033379	0	0	0	0	0	0	0	0	0.00767489	0.173586	0	0	0	0	0	0	0	0	0	0	0	0	0	0	0	0.01059	0	0	0	0	0	0	0	0.0020504	0	0
k__Fungip__Ascomycotac__Eurotiomyceteso__Onygenalesf__unidentifiedg__unidentified	0.00546508	0.0681543	0.875301	0.0995598	0.113754	0.0424878	2.94453	0.363831	0.0589826	0.237156	0.507987	5.97097	0.278963	2.33916	3.25839	1.52865	5.63081	8.67775	25.8564	25.7726	0.00404089	0.014	0.00458744	0.0247859	0.102639	0.0587881	0.0159591	0.0266317	0.086446	0.0457052	0.0704989	0.0218973	0.0449236	0.0741301	0.00859904	0.0281568	0.0789394	0.0638868	0.0443414	0.128731	0.0644745	0.0861167	0.465427	0.409355
k__Fungip__Ascomycotac__Eurotiomyceteso__unidentifiedf__unidentifiedg__unidentified	0.224068	0.270419	1.23684	2.56216	0.163213	0.044511	9.99416	1.27508	1.1133	3.10785	0.594453	8.98065	6.80587	9.26446	12.148	4.947	3.30276	5.32615	2.65205	3.17873	0.00808179	0.012	0.021408	0.0275399	0.145196	0.0788621	0.019151	2.74687	0.374599	0.557604	0.0284707	0.0535267	0.0991418	0.0484115	0	0.147282	0.157879	0.0607704	0.0564345	0.394239	0.0604449	0.0082016	0.363308	0.261532
k__Fungip__Ascomycotac__Geoglossomyceteso__Geoglossalesf__Geoglossaceae	0	0	0	0	0	0	0	0	0	0	0	0	0.0041024	0	0.00691802	0	0.00383745	0.00111847	0	0	0	0	0	0	0	0	0	0	0	0	0	0	0	0	0	0	0	0	0	0	0	0	0	0
k__Fungip__Ascomycotac__Geoglossomyceteso__Geoglossalesf__Geoglossaceaeg__Geoglossum	0	0	0	0	0	0	0	0	0	0	0	0	0	0	0	0	0	0.000671081	0	0	0	0	0	0	0	0	0	0	0	0	0	0	0	0	0	0	0	0	0	0	0	0	0	0
k__Fungip__Ascomycotac__Incertae sediso__Incertae sedisf__Incertae sedis	0	0	0	0	0	0	0	0	0	0	0	0	0	0	0	0	0	0	0	0	0.00538786	0.008	0	0	0	0	0	0	0	0	0	0	0	0	0	0	0	0	0	0	0	0	0	0
k__Fungip__Ascomycotac__Incertae sediso__Incertae sedisf__Incertae sedisg__Calcarisporiella	0	0	0	0	0	0	0	0	0	0	0	0	0	0	0	0	0	0	0	0	0	0	0.0122332	0	0	0	0	0	0	0	0	0	0	0	0.00343962	0	0	0	0	0	0	0	0.0216021	0.0416935
k__Fungip__Ascomycotac__Incertae sediso__Incertae sedisf__Incertae sedisg__Hansfordia	0	0	0	0	0	0	0	0	0	0	0	0	0	0	0	0	0	0.00425018	0	0	0	0.004	0	0	0	0	0	0	0	0	0	0	0	0.0075643	0	0	0	0	0	0	0	0	0	0
k__Fungip__Ascomycotac__Incertae sediso__Incertae sedisf__Incertae sedisg__Leptodiscella	0	0	0	0	0	0	0	0	0	0	0.0216165	0	0	0	0	0	0	0	0	0	0	0	0	0	0	0	0	0	0	0	0	0	0	0	0	0	0	0	0	0	0	0	0	0
k__Fungip__Ascomycotac__Incertae sediso__Incertae sedisf__Incertae sedisg__Ochroconis	0	0	0.00211425	0	0.00989169	0	0.00834934	0.00667579	0.0294913	0	0.00216165	0	0	0	0	0	0.00511659	0.00402649	0.0153425	0	0.00269393	0.006	0.00152915	0.0220319	0.0500676	0.00143386	0.0255346	0.0152181	0.00720383	0	0.0338937	0.0316294	0	0.00907716	0	0.00433182	0.0121445	0.0280479	0	0	0.0201483	0.0676632	0.0962275	0.0227419
k__Fungip__Ascomycotac__Incertae sediso__Incertae sedisf__Incertae sedisg__Scolecobasidium	0	0	0	0	0.00741876	0	0	0.0033379	0	0	0	0	0	0	0	0	0	0	0	0	0	0	0	0	0	0	0	0	0	0	0	0	0	0	0	0	0	0	0	0	0	0	0	0
k__Fungip__Ascomycotac__Incertae sediso__Incertae sedisf__Incertae sedisg__Solheimia	0	0	0	0.00119952	0	0	0	0	0	0	0	0	0	0	0	0	0.0025583	0.000447387	0.00438356	0	0	0	0	0	0	0	0	0	0	0.00304702	0	0	0	0	0	0	0	0	0	0.0026819	0	0.0020504	0.00392765	0
k__Fungip__Ascomycotac__Incertae sediso__Incertae sedisf__Incertae sedisg__Staphylotrichum	0	0	0.00211425	0.00119952	0	0	0	0	0.00245761	0	0	0.00645161	0	0	0	0	0.0115123	0.000894775	0	0	0	0	0	0	0	0	0	0	0	0	0.00542299	0.00486606	0	0	0	0	0.00809635	0	0	0.0080457	0	0	0	0
k__Fungip__Ascomycotac__Incertae sediso__Incertae sedisf__Incertae sedisg__Torula	0	0	0	0	0	0	0	0	0	0.0082729	0	0	0	0	0	0	0	0	0	0	0	0	0	0	0	0.00716928	0	0	0	0	0	0	0	0	0	0	0	0	0	0	0	0	0.045168	0
k__Fungip__Ascomycotac__Incertae sediso__Incertae sedisf__Incertae sedisg__Veronaea	0	0	0.00634276	0	0.608339	0.384413	0	0.0100137	0	0	0.373965	0	0	0	0	0	0	0.0442913	0	0	0	0	0	0	0	0	0	0	0	0	0	0	0	0	0	0	0	0	0	0	0	0	0	0
k__Fungip__Ascomycotac__Incertae sediso__Incertae sedisf__Pseudeurotiaceaeg__Pseudeurotium	0	0	0	0.00119952	0	0	0	0	0	0	0	0	0	0	0	0	0	0	0	0	0	0	0	0	0	0	0	0	0	0	0	0	0	0	0	0	0	0	0	0	0	0.0020504	0.00196383	0
k__Fungip__Ascomycotac__LecanoromycetesOtherOther	0	0	0	0	0	0.0263019	0	0	0	0	0	0	0	0	0	0	0	0	0	0	0	0	0	0	0	0	0	0	0	0	0	0	0	0	0	0	0	0	0	0	0	0	0	0
k__Fungip__Ascomycotac__Lecanoromyceteso__Acarosporalesf__Acarosporaceaeg__Sarcogyne	0	0	0	0	0.00741876	0	0	0	0	0	0	0	0	0	0	0	0	0	0	0	0	0	0	0	0	0	0	0	0	0	0	0	0	0	0	0	0	0	0	0	0	0	0	0
k__Fungip__Ascomycotac__Lecanoromyceteso__Lecanoralesf__Parmeliaceae	0	0	0	0	0	0	0	0	0	0	0	0	0	0	0	0	0	0.00111847	0	0	0	0	0	0	0	0	0	0	0	0	0	0	0	0	0	0	0	0	0	0	0	0	0	0
k__Fungip__Ascomycotac__Lecanoromyceteso__Lecanoralesf__Parmeliaceaeg__Flavoparmelia	0	0	0	0	0	0	0	0	0	0	0	0	0	0	0	0	0.00511659	0	0	0	0	0	0	0	0	0	0	0	0	0	0	0	0	0	0	0	0	0	0	0	0	0	0	0
k__Fungip__Ascomycotac__Lecanoromyceteso__Lecanoralesf__Parmeliaceaeg__Melanelixia	0	0	0	0	0	0	0	0	0	0	0	0	0	0	0	0	0	0.0071582	0	0	0	0	0	0	0	0	0	0	0	0	0	0	0	0	0	0	0	0	0	0	0	0	0	0
k__Fungip__Ascomycotac__Lecanoromyceteso__Ostropalesf__unidentifiedg__unidentified	0	0	0	0	0	0	0	0	0	0	0	0	0	0	0	0	0	0	0	0	0	0	0	0	0	0	0	0	0	0	0	0	0	0	0	0.00649773	0	0	0	0	0	0	0	0
k__Fungip__Ascomycotac__Lecanoromyceteso__Teloschistalesf__Teloschistaceaeg__Xanthoria	0	0	0	0	0	0	0	0	0	0	0	0	0	0	0	0	0	0	0	0	0	0	0.00458744	0	0	0	0	0	0	0	0.00406725	0	0	0	0	0	0	0	0	0	0	0	0	0
k__Fungip__Ascomycotac__LeotiomycetesOtherOther	0	0.22425	1.0825	0.0839661	0.00989169	0.0606968	0	0.0901232	0	0	0	0	0	0.013166	0.0588032	0	0.232805	0.569524	0	0	0.00673482	0.014	0	0	0	0	0	0.0380452	0.00360192	0.00609403	0.00677874	0	0	0	0	0	0	0	0	0	0	0	0	0
k__Fungip__Ascomycotac__Leotiomyceteso__Erysiphalesf__Erysiphaceaeg__Erysiphe	0	0.0175882	0.00211425	0	0	0	0	0	0	0	0	0	0	0	0	0	0	0	0	0	0	0	0	0	0	0	0	0	0	0	0	0	0	0	0	0	0	0	0	0	0	0	0	0
k__Fungip__Ascomycotac__Leotiomyceteso__HelotialesOther	7.79867	2.9922	2.97476	2.17592	0.0791335	2.20734	3.48167	1.24837	9.565	0.728015	0.61607	1.22581	1.55891	1.43948	1.35939	2.8499	0.408048	0.876655	0.659726	1.24656	0.941528	0.57	0.576488	2.47583	7.06203	1.84251	2.11937	7.72889	3.68116	3.0653	2.86198	2.67877	0.772996	1.94856	0.818629	1.58761	4.23034	2.20332	2.15257	3.51865	0.132979	0.131226	0.263153	0.181935
k__Fungip__Ascomycotac__Leotiomyceteso__Helotialesf__Helotiaceae	0.32244	0.136309	0.56662	0.0971607	5.92017	0.0606968	0.356238	0.0267032	0.0565249	0.278521	0.0756577	0	0.0861503	0.0877732	0	0.103703	0.126636	0.0615157	0	0.057134	0.0915936	0	0	0	0	0	0	0.0209249	0.00360192	0.121881	0	0.00973212	0	0	0	0.00433182	0.00202409	0	0	0	0	0	0.00196383	0
k__Fungip__Ascomycotac__Leotiomyceteso__Helotialesf__Helotiaceaeg__Articulospora	0	0.622183	0.139541	0	0.0272021	0.362158	0	0.0433926	0	0.0386068	0.105921	0.083871	0.131277	0.013166	0	0.069135	0.0818655	0.0324356	0	0	0.00269393	0	0	0	0	0	0.0127673	0.00760905	0	0.00609403	0.0203362	0.0170312	0	0	0.00343962	0	0	0	0.0463569	0	0	0	0	0
k__Fungip__Ascomycotac__Leotiomyceteso__Helotialesf__Helotiaceaeg__Neobulgaria	0	0.0329779	0	0.0107956	0.00494584	0	0.00278311	0	0	0	0	0	0	0	0	0	0	0	0	0.020776	0	0	0	0	0	0	0	0	0	0	0	0	0.0154909	0.0151286	0.00171981	0.0194932	0.0607226	0.11375	0.0624811	0.182369	0.0805932	0.289106	0.219949	0.576129
k__Fungip__Ascomycotac__Leotiomyceteso__Helotialesf__Hyaloscyphaceae	0	0	0.0190283	0.0383845	0	0.0101161	0	0	0	0	0.0043233	0	0	0	0	0	0	0.0872405	0.0175342	0	0	0	0	0	0	0	0	0	0	0	0	0	0.0185891	0.00302572	0	0	0	0	0	0	0	0	0	0
k__Fungip__Ascomycotac__Leotiomyceteso__Helotialesf__Hyaloscyphaceaeg__Cistella	0	0	0	0	0	0	0	0	0	0.0220611	0.0151315	0.0419355	0	0	0	0	0.00511659	0.0149875	0	0	0	0	0	0	0	0	0	0	0	0	0	0	0	0	0.00515943	0	0.00202409	0	0	0.0026819	0	0	0	0
k__Fungip__Ascomycotac__Leotiomyceteso__Helotialesf__Hyaloscyphaceaeg__Dasyscyphella	0	0	0	0	0	0	0	0	0	0	0	0	0	0	0	0	0	0	0	0	0	0	0	0	0	0	0	0	0.0324172	0.0121881	0	0.00973212	0	0	0	0	0	0	0	0	0	0	0	0
k__Fungip__Ascomycotac__Leotiomyceteso__Helotialesf__Hyaloscyphaceaeg__Rodwayella	0	0	0.0274853	0	0.0272021	0.0485574	0.0556622	0	0	0.15167	1.2797	0.383871	0	0.00438866	0	0.0576125	0.0153498	0	0	0	0.00404089	0	0	0	0	0	0	0	0	0	0	0	0	0	0	0	0	0	0	0	0	0	0	0
k__Fungip__Ascomycotac__Leotiomyceteso__Helotialesf__Incertae sedis	0	0	0.00634276	0	0	0	0	0.0200274	0.00491521	0	0	0	0.0123072	0.00438866	0.0380491	0.0153633	0	0	0.0416438	0.0882979	0.00269393	0.006	0	0.0192779	0	0	0	0.00570679	0	0	0	0	0.0449236	0.0378215	0.00515943	0.00866363	0.0202409	0.0171404	0	0	0.012089	0	0.0392765	0
k__Fungip__Ascomycotac__Leotiomyceteso__Helotialesf__Incertae sedisg__Cadophora	0	0	0.0211425	0	0	0	0	0	0	0	0	0	0	0	0	0	0	0	0	0	0	0	0	0	0	0	0	0	0	0	0	0	0	0	0	0	0	0	0	0	0	0	0	0
k__Fungip__Ascomycotac__Leotiomyceteso__Helotialesf__Incertae sedisg__Dactylaria	0	0	0	0	0	0	0.00834934	0	0	0	0	0	0	0.0394979	0	0	0	0.010961	0	0	0	0	0	0	0	0	0	0	0	0	0	0	0	0	0	0	0	0	0	0	0	0	0	0
k__Fungip__Ascomycotac__Leotiomyceteso__Helotialesf__Incertae sedisg__Helgardia	0	0	0	0	0	0	0	0	0	0	0	0	0	0	0	0	0	0	0	0	0	0	0	0	0	0	0	0	0	0	0	0	0	0.0075643	0	0	0	0	0	0	0	0	0	0
k__Fungip__Ascomycotac__Leotiomyceteso__Helotialesf__Incertae sedisg__Phacidiella	0	0	0	0	0	0	0	0	0	0	0	0	0	0	0	0	0	0	0	0	0	0	0	0	0	0	0	0	0	0	0	0	0	0	0	0	0.0161927	0	0	0	0	0	0	0
k__Fungip__Ascomycotac__Leotiomyceteso__Helotialesf__Incertae sedisg__Scytalidium	0	0	0.0486278	0.100759	0.00494584	0.0505807	0	0.0400547	0.0565249	0.0193034	0.00648494	0.0354839	0.0041024	0.0219433	0.0242131	0.0192042	0.0780281	0.016777	0.00876712	0.041552	0.0619604	0.102	0.0672824	0.0743576	0	0.050185	0.00957549	0.0323385	0.0396211	0.0548463	0.010846	0.0218973	0.0929454	0.075643	0.0292367	0.0801386	0.0627467	0.00311643	0.0120931	0.15555	0	0	0.0235659	0
k__Fungip__Ascomycotac__Leotiomyceteso__Helotialesf__Incertae sedisg__Tetracladium	0.978249	0.4485	0.133198	0.497799	0.032148	0.190183	0.239348	0.110151	0.624232	0.446736	0.146992	0.629032	1.13226	0.408145	0.626081	0.111384	0.184197	0.274919	0.177534	0.275282	0.00673482	0.098	0.0122332	0.0633417	0.255345	0.0946345	0.159591	0.774221	0.111659	0.487522	0.169469	0.13625	0.384174	0.160363	0.080831	0.205761	2.39247	0.400461	0.66109	1.46432	0.612508	0.192737	0.488993	0.416935
k__Fungip__Ascomycotac__Leotiomyceteso__Helotialesf__Incertae sedisg__Trimmatostroma	0	0	0	0	0	0	0	0.0033379	0	0	0	0	0	0	0	0	0	0	0	0	0	0	0	0	0	0	0	0	0	0	0	0	0	0	0	0	0	0	0.0181397	0	0	0	0	0
k__Fungip__Ascomycotac__Leotiomyceteso__Helotialesf__Rutstroemiaceaeg__unidentified	0	0	0	0	0	0	0	0	0	0	0	0	0	0	0	0	0	0.0194613	0	0	0	0	0	0	0	0	0	0	0	0	0	0	0	0	0	0	0	0	0	0	0	0	0	0
k__Fungip__Ascomycotac__Leotiomyceteso__Helotialesf__Sclerotiniaceaeg__Sclerotinia	0	0	0	0	0	0	0	0	0	0	0	0.00322581	0	0	0	0	0	0	0	0	0	0	0	0	0	0.00286771	0	0.00190226	0	0	0	0	0.00154909	0.00453858	0.00171981	0	0	0	0	0	0	0	0	0
k__Fungip__Ascomycotac__Leotiomyceteso__Helotialesf__unidentifiedg__unidentified	0	0.204463	0.186054	0.301078	0.286859	0.50783	0.16977	0.170233	0.0393217	0.110305	0.0713344	0.129032	0.299475	0.614412	0.605327	0.253495	0.3006	0.182981	0.0789041	0.264894	0.0471438	0.072	0.0428161	0.0302939	0.00250338	0.260962	0.0159591	0.0304362	0.0792422	0.0457052	0.0488069	0.00973212	0.117731	0.140696	0.044715	0.00649773	0.0627467	0.0342807	0.114885	0	0.0604449	0	0.147287	0
k__Fungip__Ascomycotac__Leotiomyceteso__Incertae sedisf__Myxotrichaceae	0	0.041772	0	0	0	0	0	0.0033379	0.0270337	0.0386068	0	0.016129	0.0615359	0	0.0864753	0	0	0.0212509	0.0350685	0.0986859	0.00538786	0	0	0	0	0.0215078	0.0255346	0	0.0288153	0	0.0311822	0	0.00154909	0	0	0.00866363	0	0.0171404	0	0.0429104	0	0	0	0
k__Fungip__Ascomycotac__Leotiomyceteso__Incertae sedisf__Myxotrichaceaeg__Myxotrichum	0	0	0	0	0	0	0	0	0	0	0	0	0	0	0	0	0	0	0	0	0.0188575	0	0	0	0	0	0	0	0	0	0	0	0	0	0	0	0	0	0	0	0	0	0	0
k__Fungip__Ascomycotac__Leotiomyceteso__Incertae sedisf__Myxotrichaceaeg__Oidiodendron	0	0	0.0359423	0.0707714	0	0	0	0	0.206439	0	0.0108082	0.0580645	0	0	0	0	0.00511659	0.0288565	0	0	0.0444498	0.004	0.0275246	0.00550797	0	0.0229417	0.0446856	0.00570679	0.0252134	0.161492	0.0406725	0.00243303	0.0635127	0.125567	0.044715	0.0151614	0.0425058	0.124657	0.0423259	0.0241371	0.0161186	0.159931	0.10801	0.109919
k__Fungip__Ascomycotac__Leotiomyceteso__Incertae sedisf__Myxotrichaceaeg__Pseudogymnoascus	0	0	0	0	0	0	0	0	0	0	0	0	0	0	0.0622622	0	0	0.0140927	0.0109589	0	0	0	0	0	0.00500676	0	0	0	0	0.0213291	0	0	0.0154909	0.0226929	0	0.00433182	0	0	0	0.0080457	0	0	0	0
k__Fungip__Ascomycotac__Leotiomyceteso__Thelebolalesf__Thelebolaceae	0	0	0.0105713	0	0	0	0	0	0	0	0	0	0	0	0	0	0	0	0	0	0	0	0	0	0	0	0	0	0	0	0	0	0.0263345	0	0	0	0	0	0	0	0	0	0	0
k__Fungip__Ascomycotac__Leotiomyceteso__unidentifiedf__unidentifiedg__unidentified	0	0	0	0	0	0	0	0	0	0	0	0	0	0	0	0	0	0	0	0	0	0	0	0	0	0	0	0	0.0324172	0	0	0	0	0	0	0	0	0	0	0	0	0	0	0
k__Fungip__Ascomycotac__Orbiliomyceteso__Orbilialesf__Orbiliaceae	0	0	0	0	0	0.00404645	0	0	0	0.0358492	0	0	0	0	0	0	0.122798	0.032883	0	0	0	0	0	0	0	0	0	0	0	0	0	0	0	0	0	0	0	0	0	0	0	0	0	0
k__Fungip__Ascomycotac__Orbiliomyceteso__Orbilialesf__Orbiliaceaeg__Arthrobotrys	0	0.0153897	0	0	0	0	0	0	0.0393217	0.0441221	0.0324247	0.0193548	0.0615359	0.0877732	0.0588032	0	0.0127915	0	0	0	0.00269393	0.016	0.0290538	0	0.0375507	0	0.00638366	0.0665792	0	0.0182821	0	0	0	0	0	0.00216591	0	0	0.0362794	0	0	0	0	0.189516
k__Fungip__Ascomycotac__Orbiliomyceteso__Orbilialesf__Orbiliaceaeg__Dactylella	0	0	0	0	0	0.00202323	0	0.0133516	0.00245761	0	0	0	0	0	0	0	0	0	0.00219178	0	0	0	0	0.00550797	0.0425575	0.0272433	0.0638366	0	0.043223	0	0.112527	0.0681249	0.0201382	0	0	0.0129955	0	0	0	0.0026819	0	0	0.587184	0.337338
k__Fungip__Ascomycotac__Orbiliomyceteso__Orbilialesf__Orbiliaceaeg__Monacrosporium	0	0	0	0	0	0	0	0.00667579	0	0	0	0	0	0	0	0	0.00511659	0.00246063	0	0	0	0	0	0	0	0	0	0	0	0	0	0	0	0	0	0	0	0	0	0	0	0	0	0
k__Fungip__Ascomycotac__Orbiliomyceteso__Orbilialesf__Orbiliaceaeg__unidentified	0	0	0.0972557	0	0	0	0	0	0	0	0.0129699	0	0.0615359	0	0	0	0.00511659	0.0149875	0	0	0	0	0	0	0	0	0.0127673	0	0	0	0	0	0	0	0	0	0.0141686	0	0	0	0.0967118	0	0	0
k__Fungip__Ascomycotac__Orbiliomyceteso__unidentifiedf__unidentifiedg__unidentified	0	0	0	0	0	0	0	0	0	0	0	0	0	0	0	0.0576125	0.00383745	0.0561471	0.0263014	0	0	0	0	0	0	0	0	0	0	0	0	0	0	0	0	0	0	0	0	0	0	0	0	0
k__Fungip__Ascomycotac__Pezizomyceteso__PezizalesOther	0	0	0	0	0.0717147	0	0	0	0	0	0	0	0	0	0	0	0	0	0	0	0	0	0	0	0	0	0	0	0	0	0.00406725	0.0170312	0	0	0	0	0	0	0.0262018	0	0	0	0	0
k__Fungip__Ascomycotac__Pezizomyceteso__Pezizalesf__Ascobolaceae	0	0	0	0.0479806	0	0	0	0	0	0	0	0	0	0	0	0	0	0	0	0	0	0	0	0	0	0	0	0	0	0	0	0	0	0	0	0.00433182	0	0.0124657	0	0	0	0	0	0
k__Fungip__Ascomycotac__Pezizomyceteso__Pezizalesf__Ascobolaceaeg__unidentified	0.0109302	0	0	0	0	0	0	0	0	0	0	0	0	0	0	0	0	0	0	0	0	0	0	0	0	0	0	0	0	0	0	0	0	0	0	0	0	0	0	0	0	0.0041008	0	0
k__Fungip__Ascomycotac__Pezizomyceteso__Pezizalesf__Pezizaceaeg__Peziza	0	0	0	0	0	0	0.025048	0	0	0	0	0	0	0.00438866	0	0	0	0	0	0	0	0	0	0	0	0	0	0	0	0	0	0	0	0	0	0	0	0	0	0	0.0161186	0.168133	0.0471318	0.083387
k__Fungip__Ascomycotac__Pezizomyceteso__Pezizalesf__Pezizaceaeg__unidentified	0.0109302	0.171485	1.30238	0	0	0.0141626	2.67457	0.133516	0.00245761	0.082729	0.0194548	0.0483871	0	0.346704	0	0.241973	0.025583	0.201548	0.0657534	0	0.498377	0.026	0	0	0	0	0	0.087504	0	0.00914105	1.1917	1.21408	0.288131	0	0	0.0281568	0.00809635	0.00623286	0	0.0295009	0	0	0	0
k__Fungip__Ascomycotac__Pezizomyceteso__Pezizalesf__Pyronemataceae	0.120232	0.0945367	0.0232568	0	0	0	0	0.0433926	0.710248	0.554284	0.0281014	0.0645161	0.447161	0.0921619	0.66413	0	0.0191872	0	0.287123	0.540176	0	0.024	0.00611658	0.0440638	0.147699	0	0.00319183	0.283437	0	0.118834	0.00542299	0	0.0278836	0.0499244	0.0189179	0.0801386	0.33195	0	0.0927139	0.581972	0.290135	0.395727	0.691267	0.310806
k__Fungip__Ascomycotac__Pezizomyceteso__Pezizalesf__Pyronemataceaeg__Byssonectria	0	0.13411	0.0486278	0	0.0519314	0	0	0	0.0147456	0	0.00864659	0.174194	0.381523	0.0394979	0.0311311	0	0	0	0	0	0	0.022	0.0321121	0	0.0575777	0	0.0351101	0.0951131	0	0.0700814	0	0	0	0.0121029	0.00687924	0.15378	0.0748912	0	0	0.198461	0.241779	0.287056	0	0
k__Fungip__Ascomycotac__Pezizomyceteso__Pezizalesf__Pyronemataceaeg__Pseudaleuria	0	0	0	0	0	0	0	0	0	0	0	0	0	0	0	0	0	0	0	0	0	0	0	0	0	0	0.0223428	0	0	0	0	0	0	0	0	0	0	0	0	0.0402285	0	0	0	0
k__Fungip__Ascomycotac__Pezizomyceteso__Pezizalesf__Pyronemataceaeg__Scutellinia	0	0	0	0	0	0	0	0	0	0	0	0	0	0	0	0.0115225	0	0	0	0	0	0.024	0.0275246	0	0	0	0	0	0.0252134	0	0	0.00729909	0	0	0	0.00649773	0	0	0	0	0.0564152	0.10457	0	0
k__Fungip__Ascomycotac__Pezizomyceteso__Pezizalesf__Pyronemataceaeg__unidentified	0	0.0967352	0.09937	0.0263893	0.0272021	0.147696	0.00278311	0.300411	0.0294913	0.0992747	0.0345864	0.0354839	0.0369216	0	2.52854	0.0384084	0.876217	1.42895	3.16055	2.51389	0	0	0.00152915	0	0.0275372	0	0.0319183	0.0133158	0.0468249	0	0	0.00729909	0	0.0226929	0.00687924	0.00433182	0	0.00623286	0.0302328	0.0858208	0	0	0.113902	0
k__Fungip__Ascomycotac__Pezizomyceteso__Pezizalesf__unidentifiedg__unidentified	0.163952	0	0	0	0	0	0	0	0	0	0	0	0	0	0	0	0	0	0	0	0	0	0	0	0	0	0	0	0	0	0	0	0	0	0.0120387	0	0	0	0	0	0	0	0	0
k__Fungip__Ascomycotac__Pezizomyceteso__unidentifiedf__unidentifiedg__unidentified	0	0	0.0147998	0	0.0222563	0	0.175336	0	0.00245761	0	0	0	1.62045	0	0.0657212	0	0	0.0418307	0.0328767	0	0.00269393	0.064	0.0428161	0.00826196	0.0675912	0.0186401	0.360677	0.0513611	2.33044	0.00609403	1.37202	1.37953	0.0557673	0.0363086	0.113507	0.110461	0.184192	0.0529793	1.1428	0.0214552	0.0805932	0.143528	0.687339	0.636774
k__Fungip__Ascomycotac__Saccharomyceteso__Saccharomycetalesf__Debaryomycetaceaeg__Meyerozyma	0	0	0	0	0.00494584	0	0	0	0	0	0	0	0	0	0	0	0	0	0	0	0	0	0	0.0550797	0	0	0	0	0	0	0	0	0	0	0	0	0	0	0	0	0	0	0	0
k__Fungip__Ascomycotac__Saccharomyceteso__Saccharomycetalesf__Dipodascaceaeg__Basidioascus	0	0.0549632	0	0.0635743	0	0.0263019	0	0.0100137	0.00737282	0	0.0778193	0.0354839	0.246144	0.0702186	0	0.0844984	0.0243038	0	0	0.031164	0	0	0.0152915	0	0	0	0	0.0133158	0	0	0.027115	0	0.06816	0.0771558	0.00343962	0.0216591	0.0323854	0.177636	0	0.182369	0.0322373	0.0533104	0	0.140242
k__Fungip__Ascomycotac__Saccharomyceteso__Saccharomycetalesf__Incertae sedisg__Candida	0	0	0.890101	0	0.00989169	0.0263019	0	0	0	0	0.0951125	0	0	0	0	0	0	0	0	0	0.00134696	0	0	0	0	0	0	0	0	0	0	0	0	0	0	0	0	0	0	0	0	0	0	0
k__Fungip__Ascomycotac__Saccharomyceteso__Saccharomycetalesf__Incertae sedisg__Debaryomyces	0.196743	0	0	0	0.0296751	0.0991381	0	0.0100137	0.0540673	0	0.0043233	0	0	0	0	0	0.221293	0	0	0.010388	0	0	0.00764573	0.00826196	0	0.0157724	0.00319183	0	0	0.0487522	0	0	0.0325309	0.0272315	0.00171981	0	0.022265	0.00155821	0	0.0295009	0	0	0.135504	0
k__Fungip__Ascomycotac__Saccharomyceteso__Saccharomycetalesf__Saccharomycetaceaeg__Saccharomyces	0	0	0.00422851	0.00119952	0.00247292	0	0	0	0	0.00275763	0.0108082	0	0	0	0	0	0	0	0	0	0	0	0	0.00275399	0	0	0	0	0	0	0	0	0	0	0	0	0	0	0	0	0	0.0041008	0	0.00758064
k__Fungip__Ascomycotac__SordariomycetesOtherOther	0.0382555	0.0879411	0.0317138	0.0443821	0.00494584	0.0242787	0.00556622	0.0433926	0.0172032	0.00551526	0.0043233	0.0387097	0	0.00438866	0	0.0729759	0.0396536	0.027738	0.0350685	0.046746	0	0	0	0.00275399	0	0	0	0.00380452	0.00360192	0.00914105	0.00135575	0	0.00309818	0	0.00687924	0	0.0404817	0	0.00806208	0	0.161186	0.118923	0.0157106	0.00758064
k__Fungip__Ascomycotac__Sordariomyceteso__Chaetosphaerialesf__Chaetosphaeriaceaeg__Chaetosphaeria	0	0	0	0	0	0	0	0	0	0	0	0	0	0	0	0	0	0.00268432	0	0	0	0	0	0	0	0	0	0	0	0	0	0	0	0	0	0	0	0	0	0	0	0	0	0
k__Fungip__Ascomycotac__Sordariomyceteso__Coniochaetalesf__unidentifiedg__unidentified	0.0218603	0.00659558	0.00845702	0.00359855	0	0	0	0.033379	0.0466945	0.00275763	0	0.00967742	0	0	0.010377	0.00768167	0.0102332	0.00156586	0.0131507	0.005194	0	0	0.00305829	0.00550797	0.0100135	0.0587881	0	0.00951131	0.0648345	0.0396112	0.037961	0.00486606	0.0216873	0.0166415	0.00515943	0.00866363	0.093108	0.0529793	0.0584501	0.134095	0.0322373	0.0430584	0.0412404	0.011371
k__Fungip__Ascomycotac__Sordariomyceteso__HypocrealesOther	0.0327905	0.0439705	0.0190283	0.0539782	0.0420397	0.0829523	0.00556622	0.00667579	0.0245761	0.656316	0.0562028	0.0516129	0.0164096	0	0	0.0652942	0.0191872	0.0187903	0.0109589	0.046746	0.00134696	0	0.0122332	0	0.00751014	0.00143386	0.0127673	0.00951131	0.201707	0.0152351	0.00677874	0.00973212	0.00929454	0.00605144	0.00171981	0.00216591	0.0202409	0.0140239	0.00201552	0.0348647	0.0362669	0.0082016	0.0432042	0.0682258
k__Fungip__Ascomycotac__Sordariomyceteso__Hypocrealesf__Bionectriaceae	0.00546508	0.0351764	0.0528564	0.207516	0	0.637316	0.272745	0	0.0196609	0.115821	0.00864659	0.00645161	0.0779455	0.0789959	0.0380491	0.0115225	0.0140706	0.0315408	0.0284932	0.020776	0	0	0	0.0192779	0	0	0.00319183	0	0	0.00609403	0	0	0.0139418	0.0287443	0.00515943	0.00216591	0.0566744	0.0140239	0.112869	0.0992303	0.0443262	0.041008	0.0864084	0.0454838
k__Fungip__Ascomycotac__Sordariomyceteso__Hypocrealesf__Bionectriaceaeg__Clonostachys	0	0	0	0	0.00247292	0	0	0	0	0.0137882	0.00864659	0.00322581	0	0	0	0.023045	0.00127915	0.000223694	0.00219178	0	0	0	0	0	0	0	0	0	0	0	0	0.00243303	0	0	0	0.0108295	0	0.00623286	0.0161242	0	0.0241779	0	0	0
k__Fungip__Ascomycotac__Sordariomyceteso__Hypocrealesf__Bionectriaceaeg__unidentified	0.0491857	0	0	0.00239903	0.131065	0	0	0	0	0.00275763	0	0	0	0.013166	0	0	0	0.00223694	0.0394521	0.041552	0	0	0	0	0	0	0	0	0	0	0	0	0	0.0136157	0.00171981	0.00433182	0.0323854	0.0327225	0.00403104	0	0.0201483	0.0164032	0.0353489	0
k__Fungip__Ascomycotac__Sordariomyceteso__Hypocrealesf__Clavicipitaceae	0	0	0	0	0	0	0	0	0.00491521	0	0	0	0	0	0	0	0	0	0	0	0	0	0	0	0.0475642	0	0	0	0	0	0	0	0	0	0	0	0	0	0	0	0	0.010252	0	0
k__Fungip__Ascomycotac__Sordariomyceteso__Hypocrealesf__Clavicipitaceaeg__Metacordyceps	0.00546508	0.0131912	0.0190283	0.00839661	0.00741876	0.0202323	0.0695778	0.0033379	0	0.0082729	0.00648494	0	0.020512	0.0219433	0	0	0.00383745	0.00894775	0	0.005194	0	0.006	0.00764573	0.0137699	0.00751014	0	0.00319183	0	0.0108057	0.0335172	0.00135575	0.00243303	0.00154909	0.00907716	0.00171981	0.0108295	0.00202409	0.00934929	0.00806208	0.0026819	0	0	0.00392765	0.00379032
k__Fungip__Ascomycotac__Sordariomyceteso__Hypocrealesf__Clavicipitaceaeg__Metarhizium	0	0	0	0	0	0	0	0	0	0	0	0	0	0	0	0	0.0102332	0	0	0	0	0	0	0	0	0	0	0	0	0	0	0	0	0	0	0	0	0	0	0	0	0	0	0
k__Fungip__Ascomycotac__Sordariomyceteso__Hypocrealesf__Cordycipitaceae	0	0	0	0	0	0	0.0306142	0	0	0	0	0	0	0.026332	0	0	0.00127915	0.00581603	0	0	0	0	0	0	0	0	0	0	0	0	0	0	0	0	0	0	0	0	0	0	0	0	0	0
k__Fungip__Ascomycotac__Sordariomyceteso__Hypocrealesf__Cordycipitaceaeg__Beauveria	0	0.0153897	0.00211425	0	0.0123646	0.0161858	0	0.0233653	0.00983043	0.00275763	0.0129699	0	0.0164096	0.013166	0	0.04609	0.0025583	0.0599499	0.00219178	0	0.00134696	0.012	0	0	0.0100135	0	0	0.00570679	0.00720383	0	0	0	0.00154909	0.00151286	0	0.00216591	0	0.00467464	0	0	0	0.0430584	0	0
k__Fungip__Ascomycotac__Sordariomyceteso__Hypocrealesf__Cordycipitaceaeg__Lecanicillium	0	0.00659558	0.00422851	0	0	0.00809291	0	0.00667579	0	0	0.00864659	0	0	0	0	0	0.00767489	0.0201324	0	0	0	0	0	0	0	0	0	0	0	0	0	0	0	0	0	0	0	0	0	0	0	0	0	0
k__Fungip__Ascomycotac__Sordariomyceteso__Hypocrealesf__Hypocreaceae	0	0.0241838	0	0	0	0	0	0	0	0	0	0	0	0	0	0	0	0	0	0	0	0	0	0	0	0	0	0	0	0	0	0	0	0	0	0	0	0.00623286	0	0.0134095	0	0	0	0
k__Fungip__Ascomycotac__Sordariomyceteso__Hypocrealesf__Hypocreaceaeg__Hypocrea	0	0	0	0	0	0.0101161	0	0.0033379	0	0	0	0	0	0	0	0.00384084	0	0.000223694	0	0	0	0	0	0	0	0	0	0	0	0	0	0	0	0	0	0.00216591	0	0.00467464	0	0	0	0	0	0.00758064
k__Fungip__Ascomycotac__Sordariomyceteso__Hypocrealesf__Hypocreaceaeg__Trichoderma	0	0	0.00422851	0.0359855	0	0.103185	0.00278311	0.120164	0.0221185	0.00275763	0.036748	0.106452	0.680998	0.0394979	0	0.126748	0.10489	0.0995437	0.0372603	0.0831039	0.00134696	0.008	0.0137623	0	0	0	0	0.0703837	0.806829	0.0121881	0	0.00729909	0.0309818	0.0075643	0.00171981	0.0129955	0.0141686	0.0358389	0.0161242	0.026819	0.0725338	0.0184536	0.0216021	0.0720161
k__Fungip__Ascomycotac__Sordariomyceteso__Hypocrealesf__Incertae sedis	0.0163952	0.0329779	0.0295996	0.0467811	0.00741876	0.0141626	0.00556622	0.0267032	0.00491521	0.0441221	0.0216165	0.0258065	0.0369216	0.0219433	0.0311311	0.0192042	0.0102332	0.0107373	0.0241096	0.015582	0.00134696	0.01	0.00611658	0.00826196	0.0325439	0.0186401	0.0606447	0.0304362	0	0.00609403	0.00135575	0.00729909	0.00154909	0.0272315	0.287208	0.0108295	0.0161927	0.021815	0	0.0107276	0	0.0020504	0.00392765	0
k__Fungip__Ascomycotac__Sordariomyceteso__Hypocrealesf__Incertae sedisg__Acremonium	0.0327905	0.0505661	0.0190283	0.116353	0.0123646	0.420831	0.0640116	0.0767716	0.100762	0.129609	0.0129699	0.0741935	0.0287168	0.100939	0.0588032	0.0153633	0.0498868	0.0344488	0.0263014	0.057134	0.00404089	0.014	0.0183497	0.0660957	0	0.00286771	0.00638366	0.0589701	0.0360192	0.0213291	0.00813449	0.00973212	0.0185891	0.03177	0.0429952	0.0129955	0.0526263	0.0545375	0.0624811	0.0241371	0.193424	0.0553608	0.100155	0.136452
k__Fungip__Ascomycotac__Sordariomyceteso__Hypocrealesf__Incertae sedisg__Myrothecium	0.136627	0.0329779	0.0528564	0.0875646	0.113754	0.0708129	0.192035	0.0400547	0.0565249	0.132366	0.0345864	0.0645161	0.0164096	0.0570526	0.0760982	0.0729759	0.144544	0.0816482	0.201644	0.161014	0.0134696	0.038	0.0198789	0.0110159	0.00500676	0.0487511	0.0510693	0.0133158	0.0216115	0.0396112	0.00677874	0.00486606	0.0123927	0.0151286	0.00343962	0	0.0323854	0.0109075	0.00201552	0.0509561	0.11283	0.174284	0.182636	0.253951
k__Fungip__Ascomycotac__Sordariomyceteso__Hypocrealesf__Incertae sedisg__Sarocladium	0	0.120919	0.0253711	0.00599758	0.0222563	0.00809291	0.00556622	0.0600821	0.00983043	0.00275763	0.0237781	0.0548387	0	0	0.00345901	0	0.00127915	0.0532391	0	0	0.00134696	0	0	0	0	0.00573542	0.0127673	0.0190226	0.043223	0.0182821	0.016269	0	0	0	0	0.00216591	0	0.0342807	0.0342638	0.0509561	0	0	0	0
k__Fungip__Ascomycotac__Sordariomyceteso__Hypocrealesf__Incertae sedisg__Stachybotrys	0.0874413	0.0945367	0.0380566	0.263893	0.00494584	0.00606968	0.0834934	0.0267032	0.0466945	0.0937595	0.0151315	0.103226	0.0820479	0.140437	0.0345901	0.0768167	0.0127915	0.0208035	0.0241096	0.119462	0.00269393	0	0.00458744	0	0.00250338	0.00286771	0.00957549	0.00760905	0.0504268	0.0213291	0.00677874	0	0.00619636	0.0620272	0.00687924	0.00433182	0.0202409	0.0202568	0.0262018	0.0348647	0.0644745	0	0.113902	0.125081
k__Fungip__Ascomycotac__Sordariomyceteso__Hypocrealesf__Incertae sedisg__Trichothecium	0	0	0	0.00119952	0	0	0.0166987	0.0033379	0	0	0.0043233	0.00967742	0	0	0.0795572	0	0	0.000671081	0	0	0	0	0	0	0	0	0	0.0133158	0	0.00609403	0	0.00486606	0	0.01059	0	0	0	0.00155821	0	0.0160914	0	0.0041008	0	0
k__Fungip__Ascomycotac__Sordariomyceteso__Hypocrealesf__Nectriaceae	6.01159	0.58261	0.634276	0.550578	0.0840793	1.03589	0.442515	0.323776	0.68813	0.625982	0.348025	0.493548	0.746636	0.667076	0.536147	0.426333	0.161173	0.134216	0.488767	0.33761	0.0646543	0.092	0.126919	0.187271	0.250338	0.114708	0.143632	0.977763	0.216115	0.332125	0.0799892	0.077857	0.131673	0.110439	0.0825508	0.197098	0.200385	0.160496	0.69737	0.565881	1.51515	1.18308	1.63587	1.44032
k__Fungip__Ascomycotac__Sordariomyceteso__Hypocrealesf__Nectriaceaeg__Cylindrocarpon	0.071046	0.0285809	0	0	0	0	0	0	0	0	0	0	0.0041024	0	0	0	0	0	0	0	0	0	0	0	0	0	0	0.0133158	0.0288153	0	0	0	0	0	0	0	0	0	0	0	0	0	0	0
k__Fungip__Ascomycotac__Sordariomyceteso__Hypocrealesf__Nectriaceaeg__Fusarium	2.07126	0.989337	0.441879	0.927225	0.309115	0.594829	0.770922	0.530725	0.803637	0.890715	0.488532	1.13548	1.25533	1.04889	1.12764	0.514672	0.276296	0.195061	0.769315	0.966083	0.0282863	0.092	0.139152	0.143207	0.34797	0.0659574	0.309607	0.81607	0.536686	0.411347	0.154555	0.158147	0.198284	0.34947	0.0773914	0.108295	0.441251	0.525118	0.632873	0.675839	0.950999	0.918579	1.50036	1.06887
k__Fungip__Ascomycotac__Sordariomyceteso__Hypocrealesf__Nectriaceaeg__Fusidium	0	0	0	0	0	0	0	0	0	0	0	0	0	0	0	0	0	0	0	0	0	0	0	0	0	0	0	0	0	0.0243761	0	0	0	0	0	0	0	0	0	0	0	0	0	0
k__Fungip__Ascomycotac__Sordariomyceteso__Hypocrealesf__Nectriaceaeg__Mariannaea	0	0	0	0	0	0	0	0	0	0	0	0	0	0	0	0	0	0	0	0	0	0	0	0	0	0	0	0	0	0	0	0	0	0	0	0	0	0.00467464	0	0	0	0	0.0353489	0
k__Fungip__Ascomycotac__Sordariomyceteso__Hypocrealesf__Nectriaceaeg__Volutella	0	0.00659558	0.00634276	0.0431826	0.00247292	0	0	0.0033379	0.012288	0	0.00648494	0.0193548	0	0	0.114147	0.00768167	0	0	0	0	0.00673482	0	0	0	0	0	0	0.00570679	0	0.0121881	0.0027115	0.00973212	0.00309818	0	0	0.00216591	0.00607226	0	0	0	0.0644745	0.0963687	0	0
k__Fungip__Ascomycotac__Sordariomyceteso__Hypocrealesf__Nectriaceaeg__unidentified	0	0.00219853	0.00845702	0.00359855	0	0.00404645	0.00278311	0.00667579	0.00245761	0.00275763	0.00216165	0.00645161	0.0041024	0	0	0	0.00127915	0.000447387	0	0.005194	0	0.002	0	0	0	0	0	0.0133158	0	0.00304702	0	0	0.00929454	0	0	0.00216591	0.00404817	0	0	0	0	0	0	0
k__Fungip__Ascomycotac__Sordariomyceteso__Hypocrealesf__Ophiocordycipitaceaeg__Haptocillium	0	0	0	0	0.00494584	0	0	0.0033379	0	0	0	0	0	0	0	0	0	0	0	0	0	0	0	0	0	0	0	0	0	0	0	0	0	0	0	0	0	0	0	0	0	0	0	0
k__Fungip__Ascomycotac__Sordariomyceteso__Hypocrealesf__unidentifiedg__unidentified	0	0.0769484	0.0147998	0.0203918	0.00247292	0.00606968	0.0361805	0	0.012288	0	0.00216165	0	0	0.013166	0.0311311	0	0.0204664	0	0.00657534	0	0	0.002	0.0229372	0.0247859	0.0425575	0	0.0223428	0.0532633	0.0792422	0	0	0	0.00464727	0.00302572	0	0.00216591	0	0	0.00201552	0	0	0	0	0
k__Fungip__Ascomycotac__Sordariomyceteso__Incertae sedisf__Apiosporaceaeg__Arthrinium	0.0437206	0.0439705	0.247368	0.351458	16.8332	3.37879	0.108541	0.610835	0.169575	18.9394	0.879791	0.7	0.0369216	0.100939	0.0276721	0.261177	3.61104	0.187903	0.0876712	0.036358	0.0175105	0	0.00764573	0	0.00751014	0.00286771	0.0414938	0.0456543	0.00360192	0.213291	0	0	0.0139418	0.0075643	0	0.00866363	0.00202409	0.00155821	0.00806208	0.0160914	0.265957	0.272703	0.15907	0.269113
k__Fungip__Ascomycotac__Sordariomyceteso__Incertae sedisf__Apiosporaceaeg__unidentified	0	0	0	0	0.00494584	0	0	0	0	0	0.00216165	0	0	0	0	0	0	0	0	0	0	0	0	0	0	0	0	0	0	0	0	0	0	0	0	0	0	0	0	0	0	0	0	0
k__Fungip__Ascomycotac__Sordariomyceteso__Incertae sedisf__Glomerellaceaeg__Colletotrichum	0	0	0.0105713	0	0.0123646	0	0	0	0	0	0.0043233	0	0	0	0	0	0	0	0	0	0	0.126	0.134565	0	0	0.00716928	0	0.0722859	0	0	0	0	0	0	0	0	0	0	0	0	0	0	0	0
k__Fungip__Ascomycotac__Sordariomyceteso__Incertae sedisf__Incertae sedisg__Myrmecridium	0.0163952	0.0219853	0.0105713	0.0299879	0	0.018209	0.00834934	0.0100137	0.0319489	0	0.00216165	0.00322581	0	0	0.013836	0.0345675	0.0025583	0	0	0	0	0	0	0	0	0.00286771	0.00957549	0.0114136	0	0.0182821	0.00813449	0	0	0.00151286	0.00515943	0.00433182	0.00404817	0	0	0	0.0604449	0.0533104	0.00589148	0.0568548
k__Fungip__Ascomycotac__Sordariomyceteso__Magnaporthalesf__Magnaporthaceae	0	0.00219853	0.00845702	0.0143942	0	0	0.00278311	0.0033379	0	0.0082729	0	0	0	0	0	0	0.00127915	0	0	0	0	0.006	0	0	0	0	0	0	0	0	0.00542299	0.00729909	0.00774545	0	0	0.00216591	0	0	0	0	0	0	0	0
k__Fungip__Ascomycotac__Sordariomyceteso__Magnaporthalesf__Magnaporthaceaeg__Magnaporthe	0	0	0	0.0323869	2.35175	0	0.025048	0	0	0.0082729	0	0.0419355	0.361011	0	0	0.0537717	0.00895404	0.00134216	0.0241096	0.031164	0.00134696	0	0	0	0	0	0	0	0	0	0	0	0	0.00151286	0	0	0	0	0	0	0	0	0	0
k__Fungip__Ascomycotac__Sordariomyceteso__MicroascalesOther	0	0	0	0	0	0	0	0	0	0	0	0	0	0	0	0	0	0	0	0	0	0	0	0	0	0	0	0	0	0	0.00406725	0	0	0	0	0.00216591	0	0	0	0	0	0	0	0
k__Fungip__Ascomycotac__Sordariomyceteso__Microascalesf__Incertae sedisg__Cephalotrichiella	0	0.0153897	0.00211425	0	0	0	0.0306142	0	0.00737282	0.00275763	0.00648494	0.00322581	0.0041024	0	0	0	0	0	0	0	0.00134696	0	0	0	0	0.00860314	0.00319183	0	0	0.00609403	0	0	0	0.00605144	0.00515943	0	0	0.00934929	0	0.0053638	0	0	0.0353489	0
k__Fungip__Ascomycotac__Sordariomyceteso__Microascalesf__Microascaceaeg__Microascus	0	0	0	0	0	0	0	0	0	0	0	0	0	0	0	0	0	0.000894775	0	0	0	0	0	0	0	0	0	0	0	0	0	0	0	0	0	0	0	0	0	0	0	0	0	0
k__Fungip__Ascomycotac__Sordariomyceteso__Microascalesf__Microascaceaeg__Pseudallescheria	0	0	0	0	0	0	0.00556622	0	0.0147456	0	0	0	0	0	0	0	0	0	0	0	0.00134696	0	0	0	0	0	0	0	0	0	0.130152	0.16058	0	0.00302572	0	0	0	0	0	0.0026819	0	0.0041008	0.00392765	0
k__Fungip__Ascomycotac__Sordariomyceteso__Microascalesf__Microascaceaeg__unidentified	0.00546508	0.00439705	0.0105713	0.0563772	0	0.0263019	0.00556622	0.00667579	0.0172032	0.0248187	0.0237781	0.0129032	0.0369216	0	0.0172951	0	0.0025583	0	0	0	0	0.002	0.0183497	0	0.020027	0.0114708	0.00638366	0	0	0.0304702	0.00135575	0	0.00774545	0.0242057	0.00171981	0	0.0485781	0.0358389	0.0201552	0.0160914	0.0644745	0.0984191	0.0530233	0.0379032
k__Fungip__Ascomycotac__Sordariomyceteso__Microascalesf__unidentifiedg__unidentified	0	0	0	0	0	0	0	0	0	0	0	0	0	0	0	0	0	0	0	0	0	0	0	0	0	0	0	0.00570679	0	0	0	0	0	0	0	0	0	0	0	0	0	0	0	0
k__Fungip__Ascomycotac__Sordariomyceteso__SordarialesOther	0.3443	0.125316	0.0295996	0.171531	0.00494584	0.00606968	0.0834934	0.0233653	0.115507	0.0606679	0.0389097	0.196774	0.299475	0.0702186	0.0345901	0.0729759	0.0575617	0.0447387	0.0964384	0.12985	0	0.016	0.00764573	0.00550797	0.0300406	0.00286771	0.0383019	0.0817973	0.0324172	0.109693	0.0149132	0.0145982	0.0278836	0.0181543	0.00343962	0.0108295	0.0526263	0.102842	0.0463569	0.0590018	0.290135	0.159931	0.155142	0.12129
k__Fungip__Ascomycotac__Sordariomyceteso__Sordarialesf__Chaetomiaceae	0.234998	0.114323	0.0570849	0.118752	0	0.00606968	0.136372	0.100137	0.0958466	0.0551526	0.0194548	0.125806	0.0287168	0.157992	0.0380491	0.00768167	0.0153498	0.0344488	0.111781	0.10388	0	0.034	0.0305829	0.0110159	0.0826115	0	0.0319183	0.129354	0.00360192	1.41991	0.0474512	0.0316294	0.0402764	0.0514372	0.0137585	0.04765	0.0951321	0.0264897	0.0665121	0.222598	0.11686	0.0758648	0.322068	0.132661
k__Fungip__Ascomycotac__Sordariomyceteso__Sordarialesf__Chaetomiaceaeg__Chaetomium	0.0819762	0	0	0.0215913	0	0	0	0.0033379	0.00983043	0.0110305	0	0.00967742	0.00820479	0	0	0.0384084	0	0.000223694	0.00657534	0	0	0.004	0.00152915	0.00826196	0	0	0.0127673	0	0	0.00304702	0.00542299	0	0.00774545	0.0121029	0	0.00866363	0.0182168	0.00779107	0	0.0697294	0.0201483	0.0082016	0.0274936	0.0189516
k__Fungip__Ascomycotac__Sordariomyceteso__Sordarialesf__Chaetomiaceaeg__Humicola	0	0	0	0	0	0	0	0.0166895	0	0	0	0	0	0.026332	0	0	0	0	0	0	0	0	0	0	0	0	0	0	0	0	0	0	0	0	0	0	0	0	0	0	0	0	0	0
k__Fungip__Ascomycotac__Sordariomyceteso__Sordarialesf__Lasiosphaeriaceae	0	0.0483676	0.0591991	0.112754	0.00494584	0	0.00278311	0.0166895	0.0638978	0.0303339	0.00864659	0	0.0656383	0.00438866	0.134901	0.157474	0.00511659	0.00201324	0.0394521	0	0.00942875	0.028	0.0229372	0.0330478	0.00250338	0.0530527	0.0351101	0.0171204	0.0360192	0.0335172	0.032538	0.0291964	0.0232364	0.124054	0.0687924	0.0173273	0.0344095	0.0186986	0.0181397	0.080457	0.173275	0.0389576	0.0353489	0.0303226
k__Fungip__Ascomycotac__Sordariomyceteso__Sordarialesf__Lasiosphaeriaceaeg__Cladorrhinum	0	0	0	0	0	0	0	0	0	0	0.0151315	0	0	0	0	0	0	0	0	0	0	0	0	0	0.0250338	0	0	0	0.00360192	0	0	0	0	0.00151286	0	0	0.00607226	0	0	0.0053638	0.0282076	0.0246048	0	0.0454838
k__Fungip__Ascomycotac__Sordariomyceteso__Sordarialesf__Lasiosphaeriaceaeg__Schizothecium	0	0	0	0	0	0	0	0	0	0	0	0	0	0	0	0.00384084	0	0	0	0	0	0	0	0	0	0	0.00319183	0	0	0	0	0	0	0	0	0	0	0	0	0	0.0282076	0.0451088	0.00392765	0
k__Fungip__Ascomycotac__Sordariomyceteso__Sordarialesf__Lasiosphaeriaceaeg__unidentified	0	0.00219853	0.0401708	0.0215913	0.00494584	0.06272	0.00278311	0.00667579	0.00737282	0.0110305	0.0237781	0.0193548	0.0328192	0.109716	0.0380491	0.103703	0.00639574	0.0351199	0.019726	0	0.00404089	0.022	0.0137623	0.0165239	0.0275372	0.00430157	0.0414938	0.00380452	0.0324172	0.0152351	0.124729	0.119219	0.0108436	0.01059	0.0343962	0.0259909	0.0121445	0.00934929	0.0221707	0.0134095	0.100741	0.114822	0.0922998	0.155403
k__Fungip__Ascomycotac__Sordariomyceteso__Sordarialesf__unidentifiedg__unidentified	0	0	0	0	0	0	0	0	0	0	0	0	0	0	0	0	0	0.0102899	0	0	0	0	0	0	0	0	0	0	0	0	0	0	0	0	0	0	0	0	0	0	0	0	0	0
k__Fungip__Ascomycotac__Sordariomyceteso__Trichosphaerialesf__Incertae sedis	0	0.28361	0.0507421	0	0.0148375	0.089022	0	0.0133516	0	0.0220611	0.118891	0.00967742	0.0123072	0	0	0.0307267	0.0294204	0.0125268	0	0	0	0	0	0	0	0	0.0159591	0	0	0	0	0	0	0	0	0	0	0	0	0	0	0	0	0
k__Fungip__Ascomycotac__Sordariomyceteso__Xylarialesf__Amphisphaeriaceae	0	0	0	0	0	0	0	0	0	0	0	0	0	0	0	0	0	0	0	0	0	0	0	0	0	0	0	0	0	0	0	0	0	0	0	0	0	0	0	0.0134095	0	0	0	0
k__Fungip__Ascomycotac__Sordariomyceteso__Xylarialesf__Amphisphaeriaceaeg__unidentified	0	0	0	0	0	0	0	0	0.0368641	0	0	0	0	0	0	0.0499309	0	0	0	0	0.00134696	0	0	0	0	0	0	0.00760905	0	0	0	0	0.01704	0.00151286	0.00171981	0.00649773	0.0870357	0.0233732	0.0161242	0.026819	0	0	0	0
k__Fungip__Ascomycotac__Sordariomyceteso__Xylarialesf__Diatrypaceaeg__Anthostoma	0	0	0	0	0	0	0	0	0	0	0	0	0	0	0	0	0	0	0.0131507	0	0	0	0	0	0	0	0	0	0	0	0	0	0	0	0	0	0	0	0	0	0	0	0	0
k__Fungip__Ascomycotac__Sordariomyceteso__Xylarialesf__Diatrypaceaeg__Diatrype	0	0	0	0	0	0	0	0	0	0	0	0	0	0	0	0	0	0	0	0	0	0	0	0	0	0.00716928	0	0	0	0	0	0	0	0	0	0	0	0	0	0	0	0	0	0
k__Fungip__Ascomycotac__Sordariomyceteso__Xylarialesf__Hyponectriaceaeg__unidentified	0.153022	0.0549632	0.0190283	0.101959	0.0197834	0.0121394	0.0194818	0.0200274	0.154829	0.0965171	0.101597	0.016129	0.0041024	0.0219433	0.0242131	0	0.0243038	0	0	0.036358	0.0188575	0.034	0.0137623	0.0798656	0.0826115	0.00143386	0.0127673	0.490784	0.0108057	0.0304702	0.338937	0.464709	0	0.0151286	0.00343962	0	0.0141686	0.0155821	0.054419	0.0321828	0.0846228	0.061512	0.186564	0.197097
k__Fungip__Ascomycotac__Sordariomyceteso__Xylarialesf__Incertae sedisg__Coniocessia	0	0.00219853	0	0	0	0.0242787	0	0.00667579	0	0	0	0	0	0	0	0	0	0	0	0	0	0	0	0	0	0	0	0	0	0	0	0	0	0	0	0	0.0283372	0	0.0100776	0	0	0	0	0
k__Fungip__Ascomycotac__Sordariomyceteso__Xylarialesf__Incertae sedisg__Dinemasporium	0.00546508	0.0703529	0.0718846	0.0179927	0.00247292	0.0161858	0.0779271	0	0	0	0.0453946	0	0	0	0.013836	0	0.0243038	0.057713	0	0	0	0	0	0	0	0	0	0.00951131	0	0	0	0	0	0.00302572	0	0	0	0	0	0	0	0	0	0
k__Fungip__Ascomycotac__Sordariomyceteso__Xylarialesf__Incertae sedisg__Microdochium	0	0	0	0	0	0	0	0	0	0	0	0	0	0	0	0	0	0	0	0	0	0.01	0.00305829	0	0.00250338	0.0143386	0.0159591	0.00380452	0	0	0.00135575	0	0.00464727	0.00605144	0.0137585	0.00433182	0.00404817	0	0.00403104	0.0080457	0	0	0.00392765	0
k__Fungip__Ascomycotac__Sordariomyceteso__Xylarialesf__Incertae sedisg__Monosporascus	0	0	0	0	0	0	0	0	0	0	0	0	0	0.013166	0	0	0	0	0	0	0	0	0	0	0	0	0	0	0	0	0.00813449	0	0	0	0	0.0194932	0	0	0	0	0	0	0	0
k__Fungip__Ascomycotac__Sordariomyceteso__Xylarialesf__Xylariaceaeg__Biscogniauxia	0	0.00219853	0	0.00359855	0	0	0	0	0	0	0	0	0	0	0	0	0	0	0	0	0	0	0	0	0	0	0	0	0	0	0	0	0	0	0	0	0	0	0	0	0	0	0	0
k__Fungip__Ascomycotac__Sordariomyceteso__Xylarialesf__Xylariaceaeg__Calceomyces	0	0.00879411	0	0	0	0	0.0111324	0	0	0	0	0	0	0	0	0.0192042	0	0	0.00219178	0	0	0	0	0	0	0	0	0	0	0	0	0	0	0.00907716	0.00515943	0	0	0.00155821	0	0	0	0	0	0
k__Fungip__Ascomycotac__Sordariomyceteso__Xylarialesf__Xylariaceaeg__Podosordaria	0	0	0.00211425	0.00839661	0	0	0.0111324	0	0	0	0	0	0	0	0	0	0.00127915	0	0	0	0	0	0	0	0	0	0	0	0	0	0	0	0.00154909	0	0	0	0	0	0	0	0	0	0	0
k__Fungip__Ascomycotac__Sordariomyceteso__Xylarialesf__unidentifiedg__unidentified	0.0601159	0.0131912	0.0824559	0.118752	0.0346209	0.0708129	0.102975	0.0801095	0.132711	0.0882442	0.0151315	0.193548	0.168198	0.0482753	0.127983	0.13827	0.0741906	0.0523443	0.0635616	0.005194	0.0646543	0.086	0.0198789	0.0220319	0.0700946	0.020074	0.0351101	0.116038	0.0324172	0.0639873	0.027115	0.0243303	0.0123927	0.0196672	0.0137585	0.0108295	0.0161927	0.00623286	0.00604656	0.0080457	0	0.0184536	0.0726616	0.0416935
k__Fungip__Ascomycotac__Sordariomyceteso__unidentifiedf__unidentifiedg__unidentified	0.0874413	0.16489	0.181826	0.165533	0.0964439	0.554364	0.119674	0.180246	0.0909314	0.0661832	0.108082	0.193548	0.159993	0.109716	0.28018	0.168997	0.175243	0.0595025	0.175342	0.290864	0.00942875	0.008	0.0290538	0.00826196	0.0901217	0.00860314	0.00638366	0.148376	0.0468249	0.0700814	0.00542299	0.0194642	0.0449236	0.03177	0.00859904	0.0324886	0.0607226	0.0405136	0.1169	0.104594	0.181335	0.0738144	0.216021	0.106129
k__Fungip__Ascomycotac__Taphrinomyceteso__Taphrinalesf__Taphrinaceae	0	0.0109926	0	0	0	0	0	0	0	0	0	0	0	0	0	0	0	0	0	0	0	0	0	0	0	0	0	0	0	0	0	0	0	0	0	0	0.00202409	0	0	0.0026819	0	0	0	0
k__Fungip__Ascomycotac__Taphrinomyceteso__Taphrinalesf__Taphrinaceaeg__Lalaria	0	0	0	0	0	0	0	0	0	0	0	0	0	0	0	0	0	0.00402649	0	0	0	0	0	0	0	0	0	0	0	0	0	0	0	0	0	0	0	0	0	0	0	0	0	0
k__Fungip__Ascomycotac__Taphrinomyceteso__Taphrinalesf__Taphrinaceaeg__Taphrina	0	0.0197867	0.00634276	0	0	0	0	0	0	0	0	0	0	0	0	0	0	0.0185666	0	0	0	0	0	0	0	0.00143386	0	0	0	0	0	0.00729909	0	0	0	0	0.024289	0	0	0.0160914	0	0	0	0
k__Fungip__Ascomycotac__unidentifiedo__unidentifiedf__unidentifiedg__unidentified	2.29533	1.99406	1.39118	1.65293	0.707256	0.934731	2.42687	0.320438	3.71099	1.36779	0.741445	0.835484	2.53118	1.4702	1.94396	2.47734	1.34055	1.37326	0.93589	1.2933	2.01775	0.296	0.311946	2.3519	0.941271	3.38103	2.07469	3.67897	6.64193	2.9556	0.504338	0.484173	0.515847	4.42511	0.935576	0.89452	2.82765	2.36537	3.07568	3.09223	1.80126	1.36557	4.21241	4.52943
k__Fungip__BasidiomycotaOtherOtherOther	0.0109302	0.160492	0.473593	2.75529	0.0173105	0.107231	0.768139	0.480657	0.068813	0.325401	1.4375	0.441935	0.295372	0.245765	0.110688	0.933323	0.0613991	0.343817	0.00438356	0.005194	0.00538786	0.016	0.010704	0.0605877	0.0175237	0.0157724	0	0.0913086	0.0180096	0	0.00949024	0.0170312	0.00154909	0.0272315	0	0.0216591	0.00404817	0	0.00201552	0	0	0.0020504	0.0314212	0.0985483
k__Fungip__Basidiomycotac__AgaricomycetesOtherOther	0	0.0439705	0.0190283	0.0203918	0.0123646	0.06272	0.0166987	0.0033379	0.0368641	0.0165458	0.043233	0	0	0.0175546	0	0	0.00383745	0.0266195	0.0306849	0.005194	0.00269393	0.002	0	0.00826196	0	0	0.00957549	0	0	0	0.0122017	0.00729909	0	0.00453858	0.00859904	0	0.0364336	0.00467464	0.338607	0.0321828	0.0765635	0	0	0
k__Fungip__Basidiomycotac__Agaricomyceteso__AgaricalesOther	0.0163952	0	0	0	0.259657	0.0606968	0.00556622	0.0166895	0	0	0.00864659	0	0	0.0482753	0.107229	0	0	0.00805297	0	0.005194	0.19531	0	0.00917487	0.00275399	0.610825	0.00143386	0.00957549	0.0190226	2.03148	0.00304702	20.2291	20.8608	0.158007	0	0.044715	0.0216591	0	0.00467464	0.00201552	0.0590018	0.362669	0.164032	0	0
k__Fungip__Basidiomycotac__Agaricomyceteso__Agaricalesf__Agaricaceae	0	0.0615588	0	0.00839661	0	0	0	0	0	0	0	0	0	0	0	0	0	0	0.0328767	0	0	0	0.0137623	0	0	0	0	0	0	0.00609403	0.00406725	0	0	0	0	0	0	0	0	0	0.0443262	0	0.056951	0.0189516
k__Fungip__Basidiomycotac__Agaricomyceteso__Agaricalesf__Agaricaceaeg__Agaricus	0	0	0	0	0	0.0141626	0	0	0.00491521	0	0	0	0	0	0	0	0	0	0	0	0	0	0	0	0	0	0	0	0	0	0	0	0	0	0	0	0	0	0	0	0	0	0	0
k__Fungip__Basidiomycotac__Agaricomyceteso__Agaricalesf__Agaricaceaeg__Cyathus	0	0.00439705	0.0803417	0	0	0.00606968	0	0	0	0	0	0	0	0	0	0	0	0	0	0	0	0	0	0	0	0	0	0	0	0	0	0	0	0	0	0	0	0	0	0	0	0	0	0
k__Fungip__Basidiomycotac__Agaricomyceteso__Agaricalesf__Agaricaceaeg__Leucoagaricus	0.0218603	0.0329779	0	0	0.00989169	0.0101161	0.00278311	0	0	0	0	0	0	0.00438866	0	0	0.0422119	0.00134216	0	0	0.00134696	0	0	0	0	0	0	0	0	0	0	0	0.0201382	0	0	0	0	0	0	0	0	0	0	0.0189516
k__Fungip__Basidiomycotac__Agaricomyceteso__Agaricalesf__Agaricaceaeg__Lycoperdon	0	0	0	0	0	0	0.0278311	0	0	0.0165458	0.0043233	0	0	0	0	0	0	0	0.0153425	0	0	0	0	0	0	0	0.0159591	0	0	0	0	0	0	0	0	0	0	0	0	0	0	0	0	0
k__Fungip__Basidiomycotac__Agaricomyceteso__Agaricalesf__Bolbitiaceaeg__Conocybe	0.497322	0	0	0	0.0148375	0	0	2.44	2.90243	2.54529	0.00216165	0	0.0861503	0.0219433	0.0864753	0.192042	0.00127915	0	0	0	0.977896	0.856	0.741636	3.22216	19.9144	0.583579	0.542611	0.81607	1.24986	0.405253	0	0.00486606	1.48403	0.641452	0.297527	0.504657	1.58284	0.416043	1.62652	4.30981	0.165216	0.231695	0.367236	0.579919
k__Fungip__Basidiomycotac__Agaricomyceteso__Agaricalesf__Clavariaceaeg__Clavaria	0	0.0747499	0.0359423	0.00119952	0	0	0.0389636	0	0	1.99377	0.0108082	0	0.0615359	0.320372	0.0449671	0.353357	1.22926	0.00581603	1.56493	1.8127	0	0	0	0.00275399	0	0	0.00319183	0	0	0	0	0.00729909	0	0.00151286	0	0	0	0	0	0	0	0	0	0
k__Fungip__Basidiomycotac__Agaricomyceteso__Agaricalesf__Clavariaceaeg__unidentified	0	0	0	0	0	0	0.219866	0	0	0	0	0	0	0	0	0	0	0	0	0	0	0	0	0	0	0	0	0	0	0	0	0	0	0	0	0	0	0	0	0	0	0	0.0314212	0
k__Fungip__Basidiomycotac__Agaricomyceteso__Agaricalesf__Cortinariaceaeg__Cortinarius	0	0	0	0	0	0.00809291	0	0	0	0	0	0	0	0	0	0	0	0	0	0	0	0	0	0	0	0	0	0	0	0	0	0	0	0	0	0	0	0	0	0	0	0	0	0
k__Fungip__Basidiomycotac__Agaricomyceteso__Agaricalesf__Entolomataceae	0	0	0	0	0	0	0	0	0	0	0	0	0	0	0	0	0	0.129742	0	0	0	0	0	0	0	0	0	0	0	0	0	0	0	0	0	0	0	0	0	0	0	0	0	0
k__Fungip__Basidiomycotac__Agaricomyceteso__Agaricalesf__Entolomataceaeg__Clitopilus	0	0	0.0824559	0	0	0	0.0862765	0.0233653	0	0	0	0	0	0	0	0	0	0	0	0	0	0	0	0	0	0	0	0	0	0	0	0	0	0	0	0	0	0	0	0	0	0	0	0
k__Fungip__Basidiomycotac__Agaricomyceteso__Agaricalesf__Entolomataceaeg__Entoloma	0	0.041772	0.0190283	0.0563772	0	0.0141626	0	0.0133516	0.0761858	0.0661832	0.0518796	0.148387	0.0041024	0	0	0.0652942	0.00383745	0	0.0482192	0	0.00538786	0	0.00764573	0.0385558	0	0.0286771	0.019151	0.0380452	0.0396211	0.0396112	0	0	0	0	0.00171981	0	0.0101204	0.0560957	0.0241862	0.104594	0	0	0.261189	0
k__Fungip__Basidiomycotac__Agaricomyceteso__Agaricalesf__Hygrophoraceaeg__Hygrocybe	0	0.00219853	0	0	0	0	0	0	0	0	0	0	0	0	0	0	0.0191872	0	0	0	0	0	0	0	0	0	0	0	0	0	0	0	0	0	0	0	0	0	0	0	0	0	0	0
k__Fungip__Basidiomycotac__Agaricomyceteso__Agaricalesf__Inocybaceaeg__Crepidotus	0	0	0	0	0	0.0101161	0	0	0	0	0	0	0	0	0	0	0	0	0	0	0	0	0	0	0.0550744	0	0	0	0	0	0	0	0	0	0	0	0	0	0	0	0	0	0	0
k__Fungip__Basidiomycotac__Agaricomyceteso__Agaricalesf__Lyophyllaceaeg__Lyophyllum	0	0	0	0	0.00741876	0	0	0	0	0	0	0	0	0	0	0	0	0	0	0	0	0	0	0	0	0	0	0	0	0	0	0	0	0	0	0	0	0	0	0	0	0	0	0
k__Fungip__Basidiomycotac__Agaricomyceteso__Agaricalesf__Marasmiaceae	0	0	0	0.732904	0	0	0	0.353817	0	0	0	0	0	0	0	0	0	0	0	0	0	0	0	0	0	0	0	0	0	0	0	0	0	0	0	0	0	0	0	0	0	0	0	0
k__Fungip__Basidiomycotac__Agaricomyceteso__Agaricalesf__Marasmiaceaeg__Gymnopus	0	0.00439705	0.0190283	0	0	0	0.00556622	0	0	0.0082729	0	0	0	0	0	0	0	0	0	0	0	0	0	0	0	0	0	0	0	0	0	0	0	0	0	0	0	0	0	0	0	0	0	0
k__Fungip__Basidiomycotac__Agaricomyceteso__Agaricalesf__Marasmiaceaeg__Marasmius	0	0	0	0	0.0222563	0	0.0111324	0	0	0	0	0	0	0	0	0	0	0	0	0	0	0	0	0	0	0	0	0	0	0	0	0	0	0	0	0	0.00202409	0	0	0	0	0	0	0
k__Fungip__Basidiomycotac__Agaricomyceteso__Agaricalesf__Marasmiaceaeg__Omphalotus	0	0	0	0	0.00494584	0	0	0	0.00491521	0.0165458	0	0	0	0	0	0	0	0	0	0	0	0	0	0	0	0	0	0	0	0	0	0	0	0	0	0	0	0	0	0	0	0	0	0
k__Fungip__Basidiomycotac__Agaricomyceteso__Agaricalesf__Physalacriaceaeg__Armillaria	0	0	0	0.0263893	0	0.0121394	0	0	0	0.00275763	0.00216165	0	0	0	0	0	0	0.00536865	0.00657534	0	0	0	0	0	0.00250338	0	0	0	0	0	0	0	0	0.0075643	0.00171981	0	0.0121445	0.0171404	0	0.026819	0	0	0	0
k__Fungip__Basidiomycotac__Agaricomyceteso__Agaricalesf__Physalacriaceaeg__Rhodotus	0	0	0	0	0	0	0	0	0	0	0	0	0	0	0	0	0	0	0	0	0	0	0	0	0	0	0	0	0	0	0	0	0	0	0	0	0	0	0	0.0241371	0	0	0	0
k__Fungip__Basidiomycotac__Agaricomyceteso__Agaricalesf__Pluteaceaeg__Pluteus	0	0	0	0	0	0	0	0	0	0.0413645	0	0	0.0861503	0	0.0795572	0	0.0166289	0	0	0	0	0	0	0	0	0	0.0287265	0.0190226	0	0	0	0	0.0325309	0	0	0	0	0	0	0	0	0	0.090336	0.011371
k__Fungip__Basidiomycotac__Agaricomyceteso__Agaricalesf__Pluteaceaeg__Volvopluteus	0	0	0	0	0.0148375	0.00202323	0	0	0.00491521	0.0082729	0	0	0	0	0	0	0.0025583	0	0	0	0.00269393	0.024	0.0122332	0	0.102639	0	0	0	0	0.00609403	0.0433839	0.0218973	0	0.00907716	0	0	0.00809635	0.00467464	0	0	0	0	0	0
k__Fungip__Basidiomycotac__Agaricomyceteso__Agaricalesf__Psathyrellaceae	0.0163952	0	0	0.127149	0.0123646	0	0.665164	0	0	0	0.00648494	0.109677	0	0.531028	0	0	0	0	0	0	0.00673482	0.112	0.149856	0	1.96515	0	0	0	0.00720383	0	0.21692	0.250602	0.00774545	1.92284	0	0	0.0303613	0	0.0927139	0	0	0	0	0
k__Fungip__Basidiomycotac__Agaricomyceteso__Agaricalesf__Psathyrellaceaeg__Coprinellus	0.185813	0.0351764	0.0380566	0.676527	0.0272021	0.0687897	0.00556622	0.0133516	0.0835586	0.0220611	0.0216165	0.103226	0.422547	0.0219433	0.193705	0.0537717	0.0358162	0.0346725	0.0394521	0.005194	0.0309802	0	0.00152915	0.0440638	1.15406	0.0659574	0.258538	0.00760905	0.0684364	0.00304702	0.0474512	0.0559597	0.218422	0.122542	0.0326764	0.0693091	0.684141	0.118424	0.616749	0.163596	0.463411	0.707388	0.844445	0.879354
k__Fungip__Basidiomycotac__Agaricomyceteso__Agaricalesf__Psathyrellaceaeg__Coprinopsis	0	0	0.00211425	0.00119952	0.00494584	0	0.025048	0	0	0.0468797	0	0	0.0041024	0	0	0.0192042	0.00383745	0.00246063	0.0109589	0	0.00134696	0.006	0	0	0	0	0.00957549	0.0323385	0	0	0.0352495	0.0218973	0	0	0.00343962	0.00866363	0.0425058	0	0.0644966	0	0	0	0.0373127	0.189516
k__Fungip__Basidiomycotac__Agaricomyceteso__Agaricalesf__Psathyrellaceaeg__Parasola	0	0	0	0	0	0	0	0	0	0	0	0	0	0	0	0	0	0	0	0	0.0511847	0.018	0.00917487	0	0	0	0	0	0	0	0	0	0	0.0166415	0	0	0	0	0	0	0	0	0	0
k__Fungip__Basidiomycotac__Agaricomyceteso__Agaricalesf__Psathyrellaceaeg__Psathyrella	0.153022	0.0285809	0.101484	0.0755695	0	0	0	0	0.110592	0.270248	0.164285	0.0225806	0.484083	0.201878	0.0518852	0	0	0.258814	0.206027	0.114268	0.110451	0.726	0.683528	1.7956	0.327943	1.32918	0.00957549	0.0494588	0.252134	0.0182821	1.46963	1.55714	0.167302	0.320726	0.0154783	0.792723	4.8821	0.00623286	5.14764	0.694612	0	0	0.0196383	0
k__Fungip__Basidiomycotac__Agaricomyceteso__Agaricalesf__Psathyrellaceaeg__unidentified	0	0	0.0317138	0.00719709	0.00741876	0	0	0.00667579	0	0.113063	0.00216165	0	0	0	0	0	0.0498868	0.0134216	0	0	0.00404089	0	0	0	0	0	0	0	0	0	0	0	0	0	0	0	0	0	0	0	0.00805932	0	0	0
k__Fungip__Basidiomycotac__Agaricomyceteso__Agaricalesf__Schizophyllaceaeg__Schizophyllum	0	0	0	0	0	0.0424878	0	0	0	0	0	0	0	0	0	0	0	0	0	0.010388	0	0	0	0	0.0100135	0	0	0	0	0	0	0	0	0.0136157	0	0	0	0	0	0	0	0	0	0
k__Fungip__Basidiomycotac__Agaricomyceteso__Agaricalesf__Strophariaceae	0	0.0219853	0.0380566	0	0.0123646	0	0	0.0133516	0.00245761	0.0082729	0.0216165	0.00967742	0	0	0	0	0.328741	0.222799	0.0328767	0.031164	0	0.014	0	0	0	0	0	0	0	0	0	0	0	0.00302572	0	0	0	0	0	0	0	0	0	0
k__Fungip__Basidiomycotac__Agaricomyceteso__Agaricalesf__Strophariaceaeg__Agrocybe	0	0	0	0	0	0.0647433	0	0	0	0	0	0	0	0	0	0	0.00127915	0	0	0	0	0	0	0	0	0	0	0	0	0	0	0	0	0	0	0	0	0	0	0.0053638	0	0	0	0
k__Fungip__Basidiomycotac__Agaricomyceteso__Agaricalesf__Strophariaceaeg__Gymnopilus	0	0	0	0	0	0	0	0	0.00983043	0	0	0	0	0	0	0	0	0.0035791	0	0	0	0	0	0	0	0	0	0	0	0	0	0	0	0	0	0	0	0	0	0	0	0	0	0
k__Fungip__Basidiomycotac__Agaricomyceteso__Agaricalesf__Strophariaceaeg__Pholiota	0	0	0	0	0.0148375	0	0	0	0	0	0	0	0	0	0	0	0	0	0	0	0	0	0	0	0	0	0	0	0	0	0	0	0	0	0	0	0	0	0	0	0	0	0	0
k__Fungip__Basidiomycotac__Agaricomyceteso__Agaricalesf__Strophariaceaeg__Psilocybe	0	0	0	0	0	0	0	0	0	0	0	0	0	0	0	0	0	0.00223694	0	0	0	0	0	0	0	0	0	0	0	0	0	0	0	0	0	0	0	0	0	0	0	0	0	0
k__Fungip__Basidiomycotac__Agaricomyceteso__Agaricalesf__Strophariaceaeg__Stropharia	0	0	0.143769	1.41903	0	0	0.0222649	0.220301	0	0	0.0281014	0	0	0	0	0	0.034537	0.0874642	0	0	0	0	0	0	0	0	0	0	0	0	0.0244035	0.00486606	0	0	0	0.0151614	0	0	0	0	0	0	0.0530233	0
k__Fungip__Basidiomycotac__Agaricomyceteso__Agaricalesf__Tricholomataceaeg__Lepista	0	0	0	0	0.0197834	0	0	0	0	0	0	0	0	0	0	0	0	0	0	0	0	0	0	0	0	0	0	0	0	0	0	0	0	0	0	0	0	0	0	0	0	0	0	0
k__Fungip__Basidiomycotac__Agaricomyceteso__Agaricalesf__Tricholomataceaeg__Melanoleuca	0	0	0	0	0	0.0121394	0	0.0267032	0	0	0	0	0	0	0	0	0	0	0	0	0	0	0	0	0	0	0	0	0	0.0121881	0	0	0	0	0	0	0	0	0	0	0	0	0	0
k__Fungip__Basidiomycotac__Agaricomyceteso__Agaricalesf__Tricholomataceaeg__Tricholoma	0	0	0	0	0.0123646	0	0	0	0	0	0	0	0	0	0	0	0	0	0	0	0	0	0	0	0	0	0	0	0	0	0	0	0	0	0	0	0	0	0	0	0	0	0	0
k__Fungip__Basidiomycotac__Agaricomyceteso__Agaricalesf__unidentifiedg__unidentified	0	0.0153897	0	0	0	0.0222555	0	0	0	0	0.129699	0.0806452	0	0.105328	0.0622622	0	0	0.0232641	0	0	0	0	0	0	0	0	0	0	0	0	0	0	0	0	0	0	0	0.00467464	0	0	0	0.0369072	0	0
k__Fungip__Basidiomycotac__Agaricomyceteso__AuricularialesOther	0.00546508	0.00879411	0.0465136	0.0263893	0.00494584	0.0202323	0.00278311	0	0.00245761	0.00275763	0	0	0	0	0.00345901	0.0153633	0	0	0	0	0.00538786	0	0	0	0.00751014	0.00143386	0	0	0	0	0	0	0	0	0	0	0	0	0	0	0	0	0	0
k__Fungip__Basidiomycotac__Agaricomyceteso__Auricularialesf__Incertae sedisg__Auricularia	0	0	0	0	0	0	0	0	0	0	0	0.0548387	0	0	0.10377	0	0.0153498	0	0	0	0	0	0	0.0550797	0.0150203	0.0157724	0.00319183	0.00760905	0	0.0274231	0.010846	0.00486606	0.03408	0	0.00859904	0.00216591	0	0.0498629	0.0342638	0	0.0846228	0	0.011783	0
k__Fungip__Basidiomycotac__Agaricomyceteso__Auricularialesf__unidentifiedg__unidentified	0.633949	0.923381	4.30251	4.62533	0.173105	2.57557	0.812669	0.293735	0.368641	0.479828	0.0562028	0.583871	0.356908	0.0746072	0.0726392	0.722077	0.00767489	0.0407122	0.0526027	0.005194	0.311149	0.032	0.0152915	0	0.91123	0.0645235	0.0319183	0.197835	0.497064	0	0.241323	0.279799	0.0154909	0.0711044	0	0.023825	0.0384576	0	0	0	0	0.0328064	0	0.00379032
k__Fungip__Basidiomycotac__Agaricomyceteso__Boletalesf__Boletaceae	0	0	0	0	0	0	0	0	0	0.0082729	0	0	0	0	0	0	0	0	0	0	0	0	0	0	0	0	0	0	0	0	0	0	0	0	0	0	0	0	0	0	0	0	0	0
k__Fungip__Basidiomycotac__Agaricomyceteso__Boletalesf__Coniophoraceaeg__Coniophora	0.502787	0.167088	0.0147998	0.0167932	0.0296751	0.018209	2.85547	0.0133516	0.00983043	0	0.181578	0.0419355	0.18871	0	0	0	0.0281413	0.0111847	0	0	0.00404089	0.002	0	0	0	0	0	0.0152181	0.0216115	0.0152351	0	0	0	0	0	0.00433182	0	0	0.00201552	0	0	0	0.011783	0
k__Fungip__Basidiomycotac__Agaricomyceteso__Boletalesf__Paxillaceaeg__Paxillus	0	0	0	0	0	0	0	0.0100137	0	0	0	0	0	0	0	0	0	0	0	0	0	0	0	0	0	0	0	0	0	0	0	0	0	0	0	0	0	0	0	0	0	0	0	0
k__Fungip__Basidiomycotac__Agaricomyceteso__Boletalesf__Sclerodermataceaeg__Pisolithus	0	0	0	0	0	0	0.0139156	0	0	0	0	0	0	0	0	0	0	0	0	0	0	0	0	0	0	0	0	0	0	0.0182821	0	0	0	0	0	0	0	0	0	0	0	0	0	0
k__Fungip__Basidiomycotac__Agaricomyceteso__Boletalesf__Sclerodermataceaeg__Scleroderma	0	0	0	0	0	0	0	0	0.00491521	0	0	0	0	0	0	0	0	0	0	0	0	0	0	0	0	0	0	0	0	0	0.00135575	0	0	0	0	0	0	0	0	0	0	0	0	0
k__Fungip__Basidiomycotac__Agaricomyceteso__Boletalesf__Suillaceaeg__Suillus	0	0	0	0	0	0	0	0	0	0	0	0	0	0	0	0	0	0	0	0	0	0	0	0	0	0	0	0	0	0	0	0	0	0	0	0	0.00809635	0	0	0	0	0	0	0
k__Fungip__Basidiomycotac__Agaricomyceteso__CantharellalesOther	0	0	0	0	0	0	0	0	0	0	0	0	0	0	0	0	0	0	0	0	0	0	0	0	0	0	0	0	0	0	0	0	0.00774545	0	0	0	0.0445299	0	0	0.0295009	0	0	0	0
k__Fungip__Basidiomycotac__Agaricomyceteso__Cantharellalesf__Botryobasidiaceae	0	0	0	0.0179927	0	0	0	0	0	0	0	0	0	0	0	0	0.0115123	0.0136453	0.0482192	0	0	0	0	0	0	0	0	0	0	0	0	0	0	0	0	0	0	0	0	0	0	0	0	0
k__Fungip__Basidiomycotac__Agaricomyceteso__Cantharellalesf__Ceratobasidiaceae	0	0.0131912	0.0105713	0	0.363519	1.09254	0	0	0	0	0	0	0	0.00438866	0.0311311	0	0	0	0	0	0	0.002	0.0183497	0	0	0	0	0	0	0	0	0	0.00774545	0	0	0.0151614	0	0	0	0	0	0	0	0
k__Fungip__Basidiomycotac__Agaricomyceteso__Cantharellalesf__Ceratobasidiaceaeg__Ceratobasidium	0	0.0109926	0	0	0.0544043	0.121394	0	0.033379	0	0	0	0	0	0	0	0	0	0	0	0	0.00134696	0	0	0	0.0250338	0	0	0	0	0	0	0	0	0	0	0	0	0	0	0	0.0322373	0	0	0.0644354
k__Fungip__Basidiomycotac__Agaricomyceteso__Cantharellalesf__Ceratobasidiaceaeg__Thanatephorus	0	0	0	0	0.249765	0.722292	0.0612285	0	0	0	0	0	0	0	0.010377	0	0	0	0	0	0	0.002	0.0229372	0	0	0	1.34057	0.00760905	0	0	0.0027115	0.0121652	0.0278836	0.363086	0	0	0	0	0.120931	0.0107276	0	0	0	0
k__Fungip__Basidiomycotac__Agaricomyceteso__Cantharellalesf__Ceratobasidiaceaeg__unidentified	1.07662	0.226448	0.0422851	3.2243	0.383303	0.153765	1.17447	0.263694	0.417793	0.0441221	0.322086	0.641935	2.08812	0.0921619	0.013836	0.311108	0.171406	0.148756	0.0767123	0.0882979	0.0148166	0.022	0.0366995	0.107405	0.125169	0.0731267	2.27897	0.397573	5.0679	0.124928	0.709056	0.832097	0.229265	0.647504	0.0705122	0.210093	0.174071	0.079469	0.441399	0.158232	0.326402	0.0840664	0.190491	0.0151613
k__Fungip__Basidiomycotac__Agaricomyceteso__Cantharellalesf__Hydnaceaeg__Sistotrema	0.142092	0.162691	1.09941	0.958413	0.0667689	0.0303484	0.439732	0.724323	0	0.0910018	0.151315	0.0129032	0.959961	0.513473	1.62228	0.0384084	0.147102	0.517851	0.0526027	0.0882979	0.0161636	0	0	0	0	0	0	0.00380452	0	0	0	0	0.00154909	0	0	0	0	0.00155821	0.00201552	0	0	0	0.011783	0.00758064
k__Fungip__Basidiomycotac__Agaricomyceteso__Cantharellalesf__Incertae sedisg__Minimedusa	0	0.0131912	0	0.176329	0	0	0	0	0	0	0	0	0	0	0	0	0	0	0	0	0	0.004	0.0198789	0	0	0	0	0	0.0144077	0	0.0122017	0.0291964	0	0.0332829	0.0103189	0.00216591	0	0.0186986	0.054419	0	0	0	0	0
k__Fungip__Basidiomycotac__Agaricomyceteso__Cantharellalesf__Tulasnellaceaeg__unidentified	0.0218603	0	0.00211425	0.00719709	0.00247292	0.0101161	0	0	0	0	0	0	0	0	0	0.0115225	0.00127915	0	0	0	0	0	0	0	0	0	0	0	0	0	0	0	0	0	0	0	0	0	0	0	0	0	0	0
k__Fungip__Basidiomycotac__Agaricomyceteso__Cantharellalesf__unidentifiedg__unidentified	0	0	0	0	0	0.00809291	0	0	0	0	0	0	0	0	0	0	0	0	0	0	0	0	0	0	0	0	0	0	0	0	0	0	0	0	0	0	0	0	0	0	0	0	0	0
k__Fungip__Basidiomycotac__Agaricomyceteso__Corticialesf__Corticiaceaeg__Laetisaria	0	0	0	0	0	0	0	0	0	0	0	0	0	0	0	0	0	0	0	0	0	0.004	0.0168206	0.291923	0	0	0.478774	0	0	0	0	0	0	0	0	0	0	0	0.0826363	0	0	0	0	0
k__Fungip__Basidiomycotac__Agaricomyceteso__Corticialesf__Corticiaceaeg__Vuilleminia	0	0	0	0	0	0	0	0	0	0	0	0	0	0	0	0	0	0	0	0	0	0	0	0	0	0.00860314	0	0	0	0	0	0	0	0	0.00343962	0	0	0.00311643	0	0	0	0	0	0
k__Fungip__Basidiomycotac__Agaricomyceteso__Corticialesf__Corticiaceaeg__Waitea	0	0	0	0	0	0.00404645	0	0	0.0835586	0	0	0.00322581	0	0	0	0	0.0204664	0	0	0	0.0255923	0	0	0	0	0	0.00638366	0.0989176	0.100854	0.146257	0.0311822	0.0535267	0	0	0.00687924	0.0519818	0.0283372	0	0.761866	0	0	0	0.00196383	0
k__Fungip__Basidiomycotac__Agaricomyceteso__Corticialesf__unidentifiedg__unidentified	0	0.00659558	0.0105713	0.00359855	0	0.00404645	0.0222649	0	0.00737282	0.0441221	0.079981	0	0.0123072	0	0.013836	0.00384084	0	0.0559234	0	0	0	0	0	0	0	0	0	0	0	0	0	0	0.00309818	0	0	0	0	0	0	0	0	0	0	0
k__Fungip__Basidiomycotac__Agaricomyceteso__Geastralesf__Geastraceaeg__Geastrum	0	0	0	0	0.00247292	0	0	0	0	0	0	0	0	0	0	0	0	0	0.00657534	0	0	0	0	0	0	0	0.00957549	0	0	0	0	0	0	0	0	0.00866363	0	0	0	0	0	0	0	0
k__Fungip__Basidiomycotac__Agaricomyceteso__Gomphalesf__Gomphaceaeg__Ramaria	0	0	0	0	0	0	0	0	0	0	0.0108082	0	0	0	0	0	0	0	0	0	0	0	0	0	0	0	0	0	0	0	0	0	0	0	0	0	0	0	0	0	0	0	0	0
k__Fungip__Basidiomycotac__Agaricomyceteso__Hymenochaetalesf__Hymenochaetaceaeg__Fuscoporia	0	0	0	0	0	0	0	0	0	0.0110305	0	0	0	0	0	0	0	0	0	0	0	0	0	0	0	0	0	0	0	0	0	0	0	0	0	0	0	0	0	0	0	0	0	0
k__Fungip__Basidiomycotac__Agaricomyceteso__Hymenochaetalesf__Incertae sedisg__Fibricium	0	0	0	0	0	0	0	0	0	0	0	0	0	0	0	0	0	0	0	0	0.00134696	0	0	0	0	0	0	0	0	0	0	0	0	0	0	0	0	0.00311643	0	0	0	0	0	0
k__Fungip__Basidiomycotac__Agaricomyceteso__Hymenochaetalesf__Schizoporaceae	0	0	0	0	0	0	0	0	0	0	0	0	0	0	0	0	0	0	0	0	0	0	0	0	0.0325439	0	0	0	0	0	0	0	0	0	0	0	0	0	0	0.0429104	0	0	0	0.011371
k__Fungip__Basidiomycotac__Agaricomyceteso__Hymenochaetalesf__Schizoporaceaeg__Hyphodontia	0	0	0	0	0	0	0	0	0	0	0	0	0	0	0	0	0	0.0116321	0	0	0	0	0	0	0	0	0	0	0	0	0	0	0	0	0	0	0	0	0	0	0	0	0	0
k__Fungip__Basidiomycotac__Agaricomyceteso__Hymenochaetalesf__Schizoporaceaeg__Xylodon	0	0.0263823	0.0972557	0.00479806	0.0222563	0.0141626	0	0.0200274	0.00983043	0	0.0172932	0	0.209222	0	0	0	0.0217455	1.83608	0	0	0	0.02	0	0	0	0.00143386	0	0	0	0	0	0.0218973	0	0.0302572	0	0	0	0.0202568	0	0.0026819	0	0.0635624	0.0392765	0
k__Fungip__Basidiomycotac__Agaricomyceteso__PolyporalesOther	0	0	0	0	0	0	0	0.0133516	0	0	0	0	0	0	0	0	0	0	0	0	0	0	0	0	0	0.00860314	0	0	0	0	0	0	0	0	0	0	0	0.00155821	0	0	0	0	0	0
k__Fungip__Basidiomycotac__Agaricomyceteso__Polyporalesf__Fomitopsidaceaeg__unidentified	0	0	0	0	0	0	0	0	0	0	0.00216165	0	0	0	0	0.023045	0	0	0	0	0.00134696	0	0	0	0	0	0	0	0	0	0	0	0	0	0	0	0	0	0	0	0	0	0	0
k__Fungip__Basidiomycotac__Agaricomyceteso__Polyporalesf__Ganodermataceaeg__Ganoderma	0	0.123118	0.09937	0.143942	0.00494584	0.0566503	0.0695778	0.0367168	0.0983043	0.0716984	0.0605261	0	0	0.0658299	0.0933933	0.0576125	0.0358162	0.110057	0.070137	0.145432	0.00404089	0.02	0	0.00826196	0	0.0788621	0.0223428	0.119842	0.043223	0	0	0.0316294	0.0216873	0.0257186	0.0120387	0.00649773	0.115373	0.0607704	0	0.0295009	0	0.10457	0	0.0189516
k__Fungip__Basidiomycotac__Agaricomyceteso__Polyporalesf__Meripilaceaeg__Rigidoporus	0	0	0	0	0	0	0	0.0033379	0	0	0	0	0	0	0	0	0.00639574	0	0.0547945	0	0	0	0	0	0	0	0	0	0	0	0	0	0	0	0	0	0	0	0	0	0	0	0	0
k__Fungip__Basidiomycotac__Agaricomyceteso__Polyporalesf__Meruliaceaeg__Bjerkandera	0	0	0	0	0.00494584	0	0	0	0	0	0	0	0	0	0	0	0	0	0	0	0.00134696	0	0	0	0	0	0.00957549	0	0	0	0	0	0	0	0	0	0.00202409	0.0109075	0	0	0	0	0	0
k__Fungip__Basidiomycotac__Agaricomyceteso__Polyporalesf__Meruliaceaeg__Phlebia	0	0	0	0	0.323953	0	0	0	0	0	0	0	0	0	0	0	0	0	0	0	0.00134696	0	0	0	0	0	0	0	0	0	0	0	0	0	0	0	0	0	0	0	0	0	0	0
k__Fungip__Basidiomycotac__Agaricomyceteso__Polyporalesf__Phanerochaetaceaeg__Ceriporia	0	0	0	0	0	0	0	0	0	0	0	0	0	0	0	0	0	0	0	0	0	0	0	0	0.0175237	0	0	0	0	0	0	0	0	0	0	0	0	0	0	0	0	0.020504	0	0
k__Fungip__Basidiomycotac__Agaricomyceteso__Polyporalesf__Phanerochaetaceaeg__Hyphodermella	0	0.0329779	0	0	0.0123646	0	0	0.0267032	0.068813	0.0137882	0	0	0	0.013166	0	0	0	0	0	0	0.00942875	0.022	0.0259955	0.0165239	0	0.00860314	0.00957549	0	0	0.0396112	0.0393167	0.0170312	0.0418254	0.00453858	0.00171981	0.00649773	0.0445299	0.0498629	0.0181397	0.0160914	0	0.030756	0.0608786	0.00379032
k__Fungip__Basidiomycotac__Agaricomyceteso__Polyporalesf__Phanerochaetaceaeg__Phanerochaete	0	0	0	0	0	0	0.0111324	5.9014	0	0	0	0	0	0	0	0.00384084	0	0	0	0	0	0	0	0.00275399	0	0	0	0	0	0	0	0	0	0	0	0	0	0	0	0	0	0	0	0
k__Fungip__Basidiomycotac__Agaricomyceteso__Polyporalesf__Polyporaceae	0.00546508	0	0	0	0	0	0	0	0	0	0.0194548	0	0	0	0	0	0	0.0161059	0	0	0	0	0	0	0	0.010037	0	0	0	0	0	0	0	0	0	0	0.00404817	0	0.00604656	0.0107276	0	0.05126	0.033385	0
k__Fungip__Basidiomycotac__Agaricomyceteso__Polyporalesf__Polyporaceaeg__Trametes	0	0	0	0	0	0	0	0	0	0	0	0	0	0	0	0	0	0	0	0	0	0	0	0	0	0	0.00957549	0	0	0	0	0	0	0	0	0	0	0	0	0	0	0	0	0
k__Fungip__Basidiomycotac__Agaricomyceteso__Polyporalesf__Polyporaceaeg__unidentified	0	0	0	0	0	0	0	0	0	0	0	0	0	0	0	0	0	0	0	0	0	0	0	0	0	0	0	0	0	0	0	0	0	0	0	0	0	0	0	0	0	0	0.00785531	0
k__Fungip__Basidiomycotac__Agaricomyceteso__Polyporalesf__Xenasmataceaeg__Xenasma	0	0	0	0	0	0	0	0	0	0	0	0	0	0	0	0	0	0	0	0	0	0	0	0	0	0	0	0	0	0	0	0	0.00464727	0	0	0	0	0	0	0	0	0	0	0
k__Fungip__Basidiomycotac__Agaricomyceteso__Polyporalesf__unidentifiedg__unidentified	0	0	0	0	0	0	0	0	0	0	0	0	0	0	0	0	0	0	0	0	0	0	0	0	0	0	0	0	0	0.0121881	0	0	0	0	0	0	0	0	0	0	0	0	0	0
k__Fungip__Basidiomycotac__Agaricomyceteso__Russulalesf__Peniophoraceae	0	0	0	0	0	0	0	0	0	0	0.00648494	0.00967742	0	0	0	0.0192042	0	0.00514495	0	0	0.00134696	0	0	0	0.0175237	0.00573542	0	0.00760905	0	0.0152351	0.00542299	0.00973212	0	0.0121029	0.00343962	0	0	0.0202568	0	0	0	0.0553608	0	0
k__Fungip__Basidiomycotac__Agaricomyceteso__Russulalesf__Peniophoraceaeg__Peniophora	0	0	0	0	0	0	0	0	0.00737282	0	0.0043233	0	0	0	0	0	0.00511659	0.00268432	0	0	0.00404089	0.01	0.00152915	0.0220319	0.0100135	0	0.00319183	0	0.0180096	0.0121881	0.0135575	0.00243303	0.00154909	0.00151286	0	0	0.00202409	0.00623286	0.00604656	0	0.0201483	0.0164032	0.0157106	0.0492742
k__Fungip__Basidiomycotac__Agaricomyceteso__Russulalesf__Stephanosporaceaeg__unidentified	0	0	0	0	0	0	0	0	0.0294913	0	0	0	0	0	0	0	0	0	0	0	0	0	0	0	0	0	0	0.0209249	0	0.0578933	0	0	0	0	0	0	0	0	0	0	0	0	0	0
k__Fungip__Basidiomycotac__Agaricomyceteso__SebacinalesOther	0	0	0.00211425	0	0	0	0	0.0100137	0.0884738	0	0	0	0	0	0	0	0.00127915	0	0	0	0	0.096	0.0443452	0	0	0	0	0.0323385	0.0288153	0.374783	0	0	0	0	0	0.0433182	0.022265	0	0	0	0	0	0	0
k__Fungip__Basidiomycotac__Agaricomyceteso__Sebacinalesf__Sebacinaceae	0	0	0.0295996	0	0	0	0	0.0567442	0	0	0	0	0	0	0	0	0	0	0	0	0	0	0	0	0	0	0	0	0	0	0	0	0	0	0	0	0	0	0	0	0	0	0	0
k__Fungip__Basidiomycotac__Agaricomyceteso__Sebacinalesf__Sebacinaceaeg__unidentified	0	0	0	0.195521	0	0.0242787	0	0	0	0	0	0	0.151789	0	0	0.0307267	0.0997736	0.0165533	0	0	0	0	0	0	0	0	0	0	0	0	0	0	0	0	0	0	0	0	0	0	0	0	0	0
k__Fungip__Basidiomycotac__Agaricomyceteso__Sebacinalesf__Sebacinales Group Bg__unidentified	0	0.123118	0.107827	0.110355	0	0.00809291	0.0584454	0.120164	0	0.0082729	0.24859	0.0645161	0	0	0.0518852	0.0384084	0.0306996	0.07449	0.0394521	0	0.00134696	0	0	0	0	0	0	0.0247294	0.0360192	0	0	0	0	0	0	0.00866363	0	0	0	0	0	0	0	0
k__Fungip__Basidiomycotac__Agaricomyceteso__Sebacinalesf__unidentifiedg__unidentified	12.7992	0.125316	0.0697704	0.0599758	1.65933	2.37729	0.0389636	1.23168	0.0196609	1.15821	1.8828	0.0322581	0.18871	0	0.013836	1.32893	0.0588408	0.0680029	0.0109589	0	0.115839	0.02	0.00917487	0	0.00250338	0	0.258538	0.0190226	0.104456	0.137116	0.00135575	0.00973212	0	0	0	0.0259909	0	0	0	0	0	0	0	0
k__Fungip__Basidiomycotac__Agaricomyceteso__Thelephoralesf__Thelephoraceaeg__Tomentella	0	0	0	0	0.00247292	0	0	0	0	0	0	0	0	0	0	0.0268859	0	0	0	0	0	0	0	0	0	0	0	0	0	0	0	0	0	0	0	0	0	0.0171404	0	0	0	0	0	0
k__Fungip__Basidiomycotac__Agaricomyceteso__Thelephoralesf__Thelephoraceaeg__unidentified	0	0	0	0	0	0	0	0	0	0	0	0	0	0	0	0	0	0.0100662	0	0	0	0	0	0	0	0.0114708	0	0	0	0	0	0	0	0	0	0	0	0	0	0	0	0	0	0
k__Fungip__Basidiomycotac__Agaricomyceteso__Trechisporalesf__Hydnodontaceaeg__Brevicellicium	0	0	0	0	0	0	0	0	0	0	0	0	0.0287168	0	0	0	0	0	0	0	0	0	0	0	0	0	0	0	0	0	0	0	0	0	0	0	0	0.00779107	0	0	0	0	0	0
k__Fungip__Basidiomycotac__Agaricomyceteso__Trechisporalesf__Hydnodontaceaeg__Trechispora	0	0.0637573	0	0	0	0	0	0.00667579	0.0172032	0.446736	0.0237781	0	0	0	0	0	0.06012	0.280736	0	0	0	0	0	0	0	0	0	0	0	0	0	0	0	0.00453858	0	0	0	0	0	0	0	0	0	0
k__Fungip__Basidiomycotac__Agaricomyceteso__Trechisporalesf__unidentifiedg__unidentified	0	0.00219853	0.00211425	0.0131947	0.061823	0.00809291	0	0	0	0.102032	0.00648494	0.0322581	0	0	0	0	0.0281413	0.134664	0.0328767	0	0	0	0.00611658	0	0	0.00143386	0	0	0	0	0	0	0	0	0	0	0	0	0	0	0	0	0	0
k__Fungip__Basidiomycotac__Agaricomyceteso__unidentifiedf__unidentifiedg__unidentified	0	0.0109926	0	0.0131947	0.225036	0.0424878	0	0.0133516	0	0.0799713	0.00216165	0.00322581	0	0	0.0311311	0	0.0179081	0	0	0	0	0	0.00611658	0	0	0.070259	0	0	0	0	0	0	0	0.01059	0	0	0	0	0.0221707	0.0160914	0	0.0020504	0	0
k__Fungip__Basidiomycotac__Agaricostilbomyceteso__Agaricostilbalesf__Agaricostilbaceaeg__Bensingtonia	0	0.0307794	0.0253711	0.00719709	0.0494584	0.0424878	0	0.0767716	0.012288	0.0082729	0.0605261	0	0.0123072	0	0	0	0.0191872	0.110281	0.019726	0.036358	0.0215514	0	0	0	0.0400541	0.0129047	0.0414938	0.0551656	0.0144077	0.0213291	0.0149132	0.0145982	0.01704	0.0438729	0.00515943	0.0324886	0.0202409	0.079469	0.0161242	0.0348647	0	0	0	0
k__Fungip__Basidiomycotac__Agaricostilbomyceteso__Agaricostilbalesf__Kondoaceaeg__Kondoa	0	0	0	0	0	0	0	0	0	0	0.0043233	0	0	0	0	0	0	0.00671081	0	0	0	0	0	0	0	0	0	0	0	0	0	0	0	0	0	0	0	0	0	0	0	0	0	0
k__Fungip__Basidiomycotac__Agaricostilbomyceteso__Agaricostilbalesf__unidentifiedg__unidentified	0	0	0.00634276	0	0	0	0	0	0	0.0275763	0	0	0	0	0	0	0.0102332	0.00961883	0	0	0	0	0	0	0	0	0	0	0	0	0	0	0	0	0	0	0	0	0	0	0	0	0	0
k__Fungip__Basidiomycotac__Cystobasidiomyceteso__Erythrobasidialesf__Incertae sedisg__Erythrobasidium	0	0	0	0	0	0	0	0	0	0	0	0	0	0	0	0	0	0.00134216	0	0	0	0	0	0	0	0	0	0	0	0	0	0	0	0	0	0	0	0	0	0.0026819	0	0	0	0
k__Fungip__Basidiomycotac__ExobasidiomycetesOtherOther	0	0	0	0	0	0	0	0	0	0.0110305	0.00216165	0	0	0	0	0	0	0	0	0	0.00404089	0	0	0.0247859	0	0.0444495	0.0159591	0.121745	0.0108057	0	0.0420282	0.0559597	0.0123927	0.00605144	0.00343962	0.00649773	0.0161927	0.00155821	0	0.0053638	0	0	0	0
k__Fungip__Basidiomycotac__Exobasidiomyceteso__EntylomatalesOther	0	0	0	0	0	0	0	0	0	0	0	0	0	0	0	0	0	0	0	0	0	0	0	0	0	0	0	0.00380452	0	0	0.00135575	0.00243303	0	0	0	0	0	0	0	0	0	0	0	0
k__Fungip__Basidiomycotac__Exobasidiomyceteso__Incertae sedisf__Incertae sedisg__Meira	0	0	0	0	0	0	0	0	0	0	0	0	0	0	0	0	0	0.0105136	0	0	0	0	0	0	0	0	0	0	0	0	0	0	0	0	0	0	0	0	0	0	0	0	0	0
k__Fungip__Basidiomycotac__Exobasidiomyceteso__Microstromatalesf__Microstromataceaeg__Microstroma	0	0	0	0	0	0	0	0	0	0	0	0	0	0	0	0	0	0	0	0	0	0	0	0	0	0	0	0	0	0.00914105	0	0	0	0	0	0	0	0	0	0	0	0	0	0
k__Fungip__Basidiomycotac__Exobasidiomyceteso__unidentifiedf__unidentifiedg__unidentified	0	0	0	0	0	0	0	0	0	0	0	0	0	0	0	0	0	0	0	0	0.00269393	0.002	0	0	0	0.0573542	0	0.0171204	0	0.0883634	0.0298265	0.0218973	0	0.0151286	0	0.0368204	0.0506022	0.00467464	0	0	0	0	0	0
k__Fungip__Basidiomycotac__Incertae sediso__Malassezialesf__Malasseziaceaeg__Malassezia	0.0382555	0.00659558	0.00845702	0.0179927	0.00989169	0.0263019	0.0111324	0	0.00983043	0.0165458	0.0129699	0.00967742	0	0	0.0657212	0	0	0	0	0.041552	0	0	0.0275246	0.00275399	0.0100135	0.0272433	0	0.00570679	0.0144077	0	0	0.00973212	0	0	0	0.00216591	0.022265	0.00155821	0	0.0053638	0.0604449	0.0533104	0.0216021	0.0492742
k__Fungip__Basidiomycotac__Incertae sediso__Malassezialesf__unidentifiedg__unidentified	0	0	0	0	0	0	0	0	0	0	0	0	0	0	0	0	0.00127915	0	0	0.031164	0	0	0	0	0	0	0	0	0	0	0	0	0	0	0	0	0.0121445	0.00934929	0.0141086	0	0	0	0	0
k__Fungip__Basidiomycotac__MicrobotryomycetesOtherOther	0	0	0	0	0	0	0	0	0	0	0	0	0	0	0	0	0	0	0	0	0	0	0	0	0	0	0	0	0	0	0	0	0	0	0	0	0	0.00467464	0	0	0	0	0	0
k__Fungip__Basidiomycotac__Microbotryomyceteso__Leucosporidialesf__Leucosporidiaceaeg__Leucosporidiella	0	0	0.00211425	0	0	0	0	0	0	0.00275763	0	0	0	0	0	0	0	0	0	0	0	0.002	0	0	0	0	0	0	0	0	0	0	0	0	0	0	0	0.00155821	0	0	0	0	0	0
k__Fungip__Basidiomycotac__Microbotryomyceteso__Leucosporidialesf__Leucosporidiaceaeg__Leucosporidium	0	0	0.0380566	0	0.00247292	0.0222555	0.0166987	0.801095	0	0.0220611	0.0043233	0.0451613	0	0	0	0.0115225	0	0	0.0306849	0	0.00538786	0	0	0	0	0.00716928	0	0	0	0	0	0	0	0.00605144	0	0.0108295	0	0	0	0	0	0	0	0
k__Fungip__Basidiomycotac__Microbotryomyceteso__Leucosporidialesf__Leucosporidiaceaeg__Mastigobasidium	0	0	0	0	0	0	0	0.0133516	0	0	0	0	0	0	0	0	0	0	0	0	0	0	0	0	0	0	0	0	0	0	0	0	0	0	0	0	0	0	0	0	0	0	0	0
k__Fungip__Basidiomycotac__Microbotryomyceteso__Sporidiobolalesf__Incertae sedis	0	0.00659558	0.016914	0	0	0.0101161	0	0.257018	0	0	0.0151315	0	0	0	0	0	0.0473285	0	0	0	0.0134696	0	0.0122332	0.0330478	0	0	0	0	0.0144077	0	0	0	0.151811	0.119516	0.080831	0.0606454	0.344095	0.197893	0.338607	0.0134095	0	0	0	0
k__Fungip__Basidiomycotac__Microbotryomyceteso__Sporidiobolalesf__Incertae sedisg__Rhodotorula	0	0	0.00422851	0	0	0.00809291	0	0	0.0245761	0.0110305	0	0	0.00820479	0	0	0	0	0.00425018	0	0.02597	0.00404089	0	0	0	0	0	0	0.00190226	0	0	0.0027115	0	0	0	0	0.00216591	0	0	0	0	0	0.0328064	0	0
k__Fungip__Basidiomycotac__Microbotryomyceteso__Sporidiobolalesf__Incertae sedisg__Sporobolomyces	0.071046	0.613389	1.0381	0.177528	0.0544043	0.396552	0.150288	3.05084	0.238388	0.0275763	0.127537	0.119355	0	0.00877732	0.0691802	0.107543	0.193151	0.478928	0.0547945	0	0.579195	0.286	0.258426	0.38005	0.608321	0.685383	0.386211	0.270121	0.234125	0.703861	0.382321	0.520669	0.644422	0.632375	0.675885	0.940004	0.817731	1.49121	0.715509	0.729477	0.141038	0.0143528	0.0785531	0
k__Fungip__Basidiomycotac__Microbotryomyceteso__Sporidiobolalesf__unidentifiedg__unidentified	0	0	0.188169	0.134346	0.0123646	0.0263019	0.0306142	0.0600821	0	0	0.0518796	0	0	0.364259	0	0	0.0025583	0.0185666	0.00219178	0	0.00404089	0	0	0	0	0	0	0	0	0	0	0	0	0	0	0	0	0	0	0	0	0	0	0
k__Fungip__Basidiomycotac__Pucciniomyceteso__Puccinialesf__Melampsoraceaeg__Melampsora	0	0	0	0	0	0	0	0	0	0	0	0	0	0	0	0	0	0	0	0	0.00404089	0.014	0	0	0	0	0	0	0	0	0	0	0	0	0	0	0	0	0	0	0	0	0	0
k__Fungip__Basidiomycotac__Pucciniomyceteso__Puccinialesf__Pucciniaceaeg__Puccinia	0	0	0.0380566	0	0	0	0	0.0400547	0	0	0	0	0	0	0	0	0	0.0288565	0	0	0.039062	0	0.00764573	0.00826196	0	0	0	0	0	0	0	0	0.0139418	0.0226929	0.00859904	0.0281568	0.159903	0.0124657	0.0302328	0.136777	0	0	0.0216021	0.0341129
k__Fungip__Basidiomycotac__Pucciniomyceteso__Puccinialesf__Pucciniaceaeg__Uromyces	0.35523	0.740904	0.0105713	0	0.0544043	0.184114	0.00278311	0.0734337	0.00983043	0.0661832	0.0172932	0	0	0.013166	0	0.122907	0.0396536	0.00402649	0.00438356	0.0831039	0	0	0	0	0	0	0	0	0	0.0274231	0	0	0	0	0	0.00216591	0	0	0	0	0.00402966	0	0	0
k__Fungip__Basidiomycotac__TremellomycetesOtherOther	0	0.123118	0.0147998	0	0	0.0161858	0.0278311	0.0100137	0.0147456	0.00275763	0	0	0	0.00877732	0.166033	0	0.0191872	0	0.070137	0	0.00134696	0.018	0	0	0.0575777	0.00860314	0.0159591	0.104624	0.00720383	0.0213291	0.00813449	0.00729909	0.0387273	0	0.0154783	0.00433182	0.0303613	0.0483047	0.0322483	0.354011	0	0	0	0
k__Fungip__Basidiomycotac__Tremellomyceteso__Cystofilobasidialesf__Cystofilobasidiaceae	0	0	0	0	0.00494584	0	0	0	0	0	0	0	0	0	0	0	0.00127915	0	0	0	0.00269393	0	0	0.0468178	0	0	0	0	0.00720383	0	0	0.00973212	0.0108436	0.00907716	0.0189179	0.00866363	0.00404817	0	0	0	0	0	0	0
k__Fungip__Basidiomycotac__Tremellomyceteso__Cystofilobasidialesf__Cystofilobasidiaceaeg__Guehomyces	0	0.114323	0	0	0.0123646	0	0	0	0	0.0772137	0.0043233	0	0	0	0.0795572	0	0.0140706	0	0	0	0.00134696	0	0	0	0	0	0	0	0	0	0	0	0	0.01059	0	0	0	0	0	0	0	0	0	0
k__Fungip__Basidiomycotac__Tremellomyceteso__Cystofilobasidialesf__Cystofilobasidiaceaeg__Udeniomyces	0	0.0175882	0.131084	0.00719709	0.00494584	0.0404645	0.0361805	0.180246	0.012288	0.0275763	0.0302631	0	0	0	0.00691802	0.0921801	0.0153498	0.0404885	0	0	0.0161636	0.028	0	0	0.0350473	0.0215078	0	0	0	0	0	0	0.00929454	0.0166415	0.00515943	0.00649773	0.0101204	0.0233732	0.0604656	0	0	0	0	0
k__Fungip__Basidiomycotac__Tremellomyceteso__Cystofilobasidialesf__Incertae sedisg__Mrakiella	0	0.202264	0.0359423	0	0.0148375	0.0667665	0.0139156	0.0033379	0	0.0220611	0.0194548	0	0.283065	0	0.121065	0.0268859	0.00383745	0.0324356	0	0	0	0	0	0	0	0	0	0	0	0.0304702	0	0.0145982	0	0	0	0	0	0	0.0141086	0.0321828	0	0	0	0
k__Fungip__Basidiomycotac__Tremellomyceteso__Filobasidialesf__Filobasidiaceaeg__Filobasidium	0	0	0	0	0	0	0	0	0	0	0	0	0	0	0	0	0	0	0	0	0	0	0	0	0	0	0	0	0	0	0.00949024	0	0	0	0	0	0	0	0	0	0	0	0	0
k__Fungip__Basidiomycotac__Tremellomyceteso__Tremellalesf__Incertae sedisg__Cryptococcus	0.633949	2.02484	1.45672	1.15393	0.684999	2.1689	1.76728	10.2073	0.796264	1.13614	0.907892	1.55484	0.644076	0.65391	0.823245	0.399447	0.382465	0.674436	0.41863	0.498624	1.02504	0.336	0.17891	0.680235	0.480649	0.402914	0.379828	0.614431	0.61953	0.588074	0.508406	0.479307	1.05493	1.3888	0.220136	0.563136	2.45927	1.46784	2.95475	3.62325	0.217602	0.352669	0.801241	0.545806
k__Fungip__Basidiomycotac__Tremellomyceteso__Tremellalesf__Incertae sedisg__Dioszegia	0	0	0	0	0	0	0	0	0	0	0	0	0	0	0	0	0	0.000671081	0.00219178	0	0	0	0	0	0	0	0	0	0	0	0	0	0	0	0	0	0	0	0	0	0	0	0	0
k__Fungip__Basidiomycotac__Tremellomyceteso__Tremellalesf__Incertae sedisg__unidentified	0	0	0	0	0	0.00202323	0	0.0033379	0	0	0	0	0	0	0	0	0	0.000223694	0	0	0	0	0	0	0	0	0	0	0	0	0	0	0	0	0	0	0	0	0	0	0	0	0	0
k__Fungip__Basidiomycotac__Tremellomyceteso__unidentifiedf__unidentifiedg__unidentified	0	0	0	0	0	0	0	0	0	0	0	0	0	0	0	0	0	0	0	0	0	0	0	0	0	0	0	0	0	0	0	0	0	0	0	0	0	0.00311643	0	0.0026819	0	0	0	0
k__Fungip__Basidiomycotac__Tritirachiomyceteso__Incertae sedisf__Incertae sedisg__Tritirachium	0.0874413	0	0	0	0.00494584	0.0384413	0	0	0	0	0	0.0129032	0	0	0	0	0	0	0	0	0	0	0	0	0	0	0	0	0	0	0.0027115	0	0	0.00151286	0.00343962	0	0	0.00934929	0.00403104	0	0.00402966	0.0328064	0.0412404	0
k__Fungip__Basidiomycotac__Ustilaginomyceteso__UstilaginalesOther	0	0	0.00422851	0	0.0296751	0.00202323	0	0.0033379	0	0	0.0043233	0	0	0	0	0	0	0	0	0	0.00404089	0	0.00611658	0	0	0	0	0	0	0	0	0	0	0	0	0	0	0	0	0	0	0	0	0.00379032
k__Fungip__Basidiomycotac__Ustilaginomyceteso__Ustilaginalesf__Ustilaginaceae	0	0	0	0	0	0	0	0.00667579	0	0	0	0	0	0	0	0	0	0	0	0	0	0.006	0	0	0	0	0	0	0	0	0	0	0	0	0	0	0.00809635	0	0	0	0	0	0	0
k__Fungip__Basidiomycotac__Ustilaginomyceteso__Ustilaginalesf__Ustilaginaceaeg__Pseudozyma	0	0	0	0	0	0	0	0	0	0	0	0	0	0	0	0	0	0.0035791	0	0	0	0	0	0	0	0	0	0	0	0	0	0	0	0	0	0	0	0	0	0	0	0	0	0
k__Fungip__Basidiomycotac__Ustilaginomyceteso__Ustilaginalesf__Ustilaginaceaeg__Sporisorium	0.0273254	0	0.0126855	0.00959612	0	0.0141626	0	0	0	0	0	0	0	0	0	0	0	0	0	0	0	0	0	0	0	0	0	0	0	0	0	0	0	0.00453858	0	0	0	0	0	0	0	0	0	0
k__Fungip__Basidiomycotac__Ustilaginomyceteso__Ustilaginalesf__Ustilaginaceaeg__Tranzscheliella	0	0	0.00422851	0	0.00989169	0	0	0	0	0.00275763	0	0	0	0	0	0	0.0115123	0.0156586	0	0	0	0	0	0	0	0	0	0	0	0	0	0	0	0	0	0	0	0	0	0	0.0362669	0.0246048	0	0
k__Fungip__Basidiomycotac__Ustilaginomyceteso__Ustilaginalesf__Ustilaginaceaeg__Ustilago	0	0	0	0	0	0	0	0	0	0	0	0	0	0	0	0	0	0.00201324	0	0	0	0	0	0	0	0	0	0	0	0	0	0	0	0	0	0	0	0	0	0	0	0	0	0
k__Fungip__Basidiomycotac__Ustilaginomyceteso__Ustilaginalesf__Ustilaginaceaeg__unidentified	0	0	0	0	0	0	0	0	0	0.00551526	0	0	0	0	0	0	0	0	0	0	0	0	0	0	0	0	0	0	0	0	0	0	0	0	0	0.00649773	0	0	0	0	0	0	0	0
k__Fungip__Basidiomycotac__Wallemiomyceteso__Geminibasidialesf__Geminibasidiaceaeg__Geminibasidium	0	0	0.00422851	0.0479806	0	0	0	0.0033379	0	0	0	0	0	0	0	0	0.0102332	0	0	0	0	0.006	0.00458744	0	0	0	0	0	0	0	0.00813449	0	0	0	0	0	0.022265	0	0	0	0	0	0	0
k__Fungip__Basidiomycotac__unidentifiedo__unidentifiedf__unidentifiedg__unidentified	0	0	0	0	0	0	0.025048	0	0	0	0	0	0	0	0	0	0.00383745	0	0	0	0.00134696	0.018	0	0	0	0	0.0159591	0	0.0288153	0	0	0	0	0	0	0	0	0	0	0	0	0	0	0.0416935
k__Fungip__Chytridiomycotac__Chytridiomyceteso__Chytridialesf__Chytridiaceaeg__unidentified	0	0	0	0.0251898	0	0	0	0	0	0	0	0	0	0	0	0	0	0	0	0	0	0	0	0	0	0	0	0	0	0	0	0	0	0	0	0	0	0	0	0	0	0	0	0
k__Fungip__Chytridiomycotac__Chytridiomyceteso__Rhizophlyctidalesf__Rhizophlyctidaceaeg__Rhizophlyctis	0	0	0.00211425	0	0.0346209	0	0	0.0033379	0	0	0.0151315	0	0.020512	0	0	0	0	0	0	0	0	0	0	0	0	0	0	0.0171204	0	0	0	0	0	0	0	0	0	0	0	0	0	0	0	0
k__Fungip__Chytridiomycotac__Chytridiomyceteso__Rhizophydialesf__Incertae sedisg__Operculomyces	0	0	0	0	0	0	0	0	0	0	0	0	0.10256	0	0	0	0.10489	0.0624105	0.0613699	0.02597	0	0	0	0	0	0	0	0	0	0	0	0	0	0.00151286	0	0	0	0	0	0	0	0	0	0
k__Fungip__Chytridiomycotac__Chytridiomyceteso__Spizellomycetalesf__Spizellomycetaceaeg__Powellomyces	0	0.142904	0.0401708	0.0683724	0.0222563	0.0141626	0.111324	0.0033379	0.0147456	0.0137882	0	0	0	0	0	0	0.0127915	0.0246063	0.0416438	0	0.00269393	0	0.0183497	0	0.0100135	0	0.00638366	0.00760905	0	0	0.0027115	0.0145982	0	0	0	0	0	0.00155821	0.00604656	0	0.012089	0.0041008	0.595039	0.648145
k__Fungip__Chytridiomycotac__Chytridiomyceteso__Spizellomycetalesf__Spizellomycetaceaeg__Spizellomyces	0	0.0395735	0.00211425	0	0	0.0161858	0	0.0033379	0	0	0	0	0.0164096	0.013166	0	0.00384084	0.0127915	0.00402649	0.00438356	0	0	0	0.00611658	0.00275399	0	0	0	0.00190226	0	0	0.00542299	0.00486606	0	0	0	0	0	0.00155821	0.00201552	0.0080457	0.197453	0.399828	0.111938	0.12129
k__Fungip__Chytridiomycotac__Chytridiomyceteso__unidentifiedf__unidentifiedg__unidentified	0	0.0307794	0.0295996	0.0443821	0	0	0	0	0.0245761	0.0110305	0	0	0.0697407	0	0.0380491	0.00768167	0	0.0118558	0.0263014	0.015582	0.076777	0.02	0.00917487	0.00826196	0.212787	0	0.00638366	0.0285339	0.0972517	0.0121881	0.0149132	0.0145982	0.0882982	0.0907716	0.00171981	0.0693091	0.33195	0.00623286	0.0120931	0.0911846	0.0201483	0.0656128	0.164961	0.1175
k__Fungip__Chytridiomycotac__unidentifiedo__unidentifiedf__unidentifiedg__unidentified	0	0	0	0	0	0	0	0	1.21406	0	0	0	0	0	0.0311311	0.0115225	0	0.00469757	0	0	0.00538786	0.002	0.00458744	0	0.0325439	0.0172063	0.019151	0.0323385	0	0.0365642	0	0	0.00464727	0.0363086	0.0103189	0	0.0283372	0.0514211	0.0906984	0.0777751	0.23775	0.0738144	0.0765892	0.0758064
k__Fungip__GlomeromycotaOtherOtherOther	0	0	0	0	0	0	0	0	0	0.00275763	0	0.00645161	0	0	0	0	0	0	0	0	0	0.006	0	0	0.00751014	0	0	0	0	0	0	0	0	0.00151286	0	0	0	0	0	0	0	0	0	0
k__Fungip__Glomeromycotac__Glomeromyceteso__Diversisporalesf__Gigasporaceaeg__unidentified	0	0	0	0	0	0	0	0	0	0	0	0	0	0	0	0	0	0	0	0	0	0	0	0	0.00250338	0	0	0	0	0.00304702	0.00135575	0	0	0	0	0	0	0	0	0	0	0	0	0
k__Fungip__Glomeromycotac__Glomeromyceteso__Glomeralesf__Glomeraceae	0	0.00439705	0.00211425	0.0503796	0.00247292	0.00404645	0.00556622	0.0033379	0.00245761	0.00275763	0.0043233	0.0548387	0	0.00438866	0.00691802	0	0.0025583	0.000447387	0	0	0	0.002	0.00152915	0	0.0550744	0.00430157	0	0.00190226	0	0	0	0.00486606	0	0	0	0	0.00202409	0	0	0	0	0	0.00196383	0
k__Fungip__Glomeromycotac__Glomeromyceteso__Glomeralesf__Glomeraceaeg__Glomus	0	0	0	0	0	0	0	0	0	0	0.00216165	0	0	0	0	0	0	0	0	0	0	0	0	0	0	0	0	0.00190226	0	0	0	0	0	0	0	0	0.00202409	0	0	0	0	0	0	0
k__Fungip__Glomeromycotac__Glomeromyceteso__Glomeralesf__Glomeraceaeg__unidentified	0.0218603	0.0329779	0.00211425	0.0323869	0.0197834	0.0303484	0.0723609	0.0100137	0.0294913	0.00275763	0.00216165	0.0322581	0.0615359	0.00877732	0.0380491	0.00384084	0.0243038	0.0460809	0.0175342	0.041552	0.00134696	0.004	0.00611658	0	0.117659	0.00143386	0.00319183	0.0209249	0.0396211	0.00914105	0.00542299	0.00973212	0.00619636	0.0075643	0.00171981	0.0368204	0.0303613	0.00155821	0.00403104	0.0107276	0	0	0	0
k__Fungip__Glomeromycotac__unidentifiedo__unidentifiedf__unidentifiedg__unidentified	0	0	0	0.00239903	0	0.00202323	0	0	0	0	0	0	0	0	0	0	0	0	0	0	0	0	0	0	0	0	0	0	0	0	0	0	0	0	0	0	0	0	0	0	0	0	0	0
k__Fungip__Rozellomycotac__unidentifiedo__unidentifiedf__unidentifiedg__unidentified	0	0	0	0	0	0	0	0	0	0.00275763	0	0	0	0	0	0	0	0	0	0	0	0	0	0	0	0	0	0	0	0	0	0	0	0.00453858	0	0	0	0	0	0	0.00805932	0	0	0
k__Fungip__Zygomycotac__Incertae sediso__Basidiobolalesf__Basidiobolaceaeg__Basidiobolus	0	0	0	0	0	0	0	0	0	0	0	0	0	0	0	0	0	0	0	0	0	0	0	0	0	0	0	0	0	0.0822694	0	0	0	0	0	0	0	0	0	0	0	0	0	0
k__Fungip__Zygomycotac__Incertae sediso__Kickxellalesf__Kickxellaceaeg__Ramicandelaber	0	0	0	0	0	0	0	0	0	0	0	0	0	0	0	0	0	0	0	0	0	0	0	0	0	0	0	0	0	0	0.00406725	0	0	0	0	0	0	0	0	0	0	0	0	0
k__Fungip__Zygomycotac__Incertae sediso__MortierellalesOther	0	0.0329779	0	0	0	0	0	0	0	0	0	0	0	0	0	0.0268859	0	0	0	0	0	0	0	0	0.00500676	0	0	0	0	0	0	0	0	0	0	0	0	0.185428	0	0	0	0	0	0
k__Fungip__Zygomycotac__Incertae sediso__Mortierellalesf__Mortierellaceae	0	0	0	0	0	0	0	0	0	0	0	0	0	0	0	0	0	0	0	0	0	0	0	0	0	0	0	0	0	0	0	0	0	0	0	0.00216591	0	0	0	0	0.104771	0.106621	0.0392765	0.0644354
k__Fungip__Zygomycotac__Incertae sediso__Mortierellalesf__Mortierellaceaeg__Mortierella	4.28462	6.74948	2.32779	6.56975	2.44325	1.85935	4.93724	2.30315	9.77882	2.73006	1.9952	6.66129	3.99163	3.173	3.48322	3.69104	5.47987	3.91374	4.88986	3.43843	0.400048	1.708	1.55208	3.12027	2.86637	3.69792	4.56751	1.90036	1.15982	5.85332	4.17706	4.28213	2.84568	5.10893	0.767035	3.8055	6.32729	2.96217	4.72438	6.67257	34.1231	33.9136	14.1474	15.0248
k__Fungip__Zygomycotac__Incertae sediso__Mortierellalesf__unidentifiedg__unidentified	0	0.041772	0.0190283	0.0491801	0.00494584	0	0	0.00667579	0	0	0.00648494	0.00322581	0	0	0	0.00768167	0.00127915	0	0	0	0.00808179	0.004	0.0290538	0	0	0.00430157	0.00638366	0	0	0	0.0135575	0.00973212	0.00774545	0.272315	0	0.00216591	0.0951321	0.0202568	0.0141086	0.0160914	0.0362669	0.0143528	0	0
k__Fungip__Zygomycotac__Incertae sediso__MucoralesOther	0	0	0	0	0.0123646	0	0	0	0	0	0.0108082	0	0.0246144	0	0	0	0	0	0	0	0	0	0	0	0	0	0	0	0	0	0	0	0	0	0	0	0	0	0	0	0	0	0	0
k__Fungip__Zygomycotac__Incertae sediso__Mucoralesf__Cunninghamellaceaeg__Absidia	0	0.00439705	0.00845702	0.00839661	0.0123646	0.044511	0	0.0133516	0	0.0193034	0.0151315	0	0	0	0	0	0.00767489	0.0131979	0	0	0	0	0	0.0302939	0	0.0587881	0	0	0	0.0213291	0.0122017	0.00729909	0	0.00302572	0.00171981	0	0.0101204	0.0124657	0	0	0.0483559	0	0	0
k__Fungip__Zygomycotac__Incertae sediso__Mucoralesf__Cunninghamellaceaeg__Cunninghamella	0	0.0263823	0.0401708	0	0.272021	0.155788	0	0.0033379	0	0.140639	0.0540412	0	0	0	0	0	0.0025583	0	0	0	0	0	0	0	0	0.0759944	0	0	0.00360192	0	0.0135575	0	0.00774545	0.0151286	0.00171981	0.0173273	0.0323854	0.158938	0	0.0053638	0.00805932	0.0943183	0.0628424	0.083387
k__Fungip__Zygomycotac__Incertae sediso__Mucoralesf__Cunninghamellaceaeg__Gongronella	0	0	0.0105713	0.0503796	0.0197834	0	0	0	0	0.0799713	0.00216165	0	0.0574335	0	0	0.0345675	0.0102332	0.0129742	0	0	0	0	0	0	0	0	0	0	0	0.00304702	0	0	0	0	0	0	0	0	0	0.0214552	0	0	0	0
k__Fungip__Zygomycotac__Incertae sediso__Mucoralesf__Lichtheimiaceae	0	0	0	0.0155937	0.0173105	0.00404645	0	0.0033379	0	0	0	0	0	0	0	0	0	0	0	0	0	0	0	0	0	0	0	0	0	0	0	0	0	0	0	0	0	0	0	0	0	0	0	0
k__Fungip__Zygomycotac__Incertae sediso__Mucoralesf__Lichtheimiaceaeg__Lichtheimia	0	0	0	0.00719709	0.0222563	0.0242787	0	0.0033379	0	0.0110305	0	0	0	0	0	0	0	0	0	0	0	0	0	0	0	0	0	0	0	0	0	0	0	0	0	0	0	0	0	0	0	0	0	0
k__Fungip__Zygomycotac__Incertae sediso__Mucoralesf__Mucoraceaeg__Actinomucor	2.0658	0.0175882	0.00845702	0.0167932	0	0	0.00834934	0	0	0.0082729	0.0108082	0	0.0328192	0	0.0311311	0.0153633	0	0.019014	0.00657534	0	0	0	0	0	0	0	0	0	0	0.0182821	0	0	0	0	0	0	0	0	0	0.0026819	0.177305	0.0984191	0	0.011371
k__Fungip__Zygomycotac__Incertae sediso__Mucoralesf__Mucoraceaeg__Mucor	0.163952	0.127515	0.234682	0.0839661	0.143429	0.493667	0	0.0901232	0	0.121336	0.116729	0	0.0820479	0	0.107229	0.441696	3.55859	0.188574	0.0854795	0.031164	0.00942875	0	0	0.0440638	0	0.0487511	0	0.00951131	0	0	0	0	0	0	0.00171981	0.0259909	0.0627467	0	0	0.0348647	0.0443262	0.10252	0	0
k__Fungip__Zygomycotac__Incertae sediso__Mucoralesf__Rhizopodaceaeg__Rhizopus	0.535578	0.171485	0.604677	0.0839661	0.865523	1.19775	0.0834934	0.0100137	2.85328	0	0.0756577	0.0419355	0.151789	0.00438866	0	0	0.00127915	0.0134216	0	0.031164	0.0175105	0	0.00917487	0.0523257	0.390527	0.235152	0.169167	0.249196	0.0900479	1.0177	1.09409	1.47442	0.113084	0.326778	0.0343962	0.110461	0.508046	0.109075	0.848534	0.970848	0.902643	0.574112	2.05023	2.68734
k__Fungip__Zygomycotac__Incertae sediso__Mucoralesf__Saksenaeaceaeg__Saksenaea	0	0	0	0	0	0	0	0	0	0	0	0	0	0	0	0	0	0	0	0	0	0	0	0	0	0	0	0	0	0	0	0	0.00464727	0	0	0	0	0	0	0.0026819	0	0	0	0
k__Fungip__Zygomycotac__Incertae sediso__Mucoralesf__Syncephalastraceaeg__Circinella	0	0	0	0.141543	0	0	0	0	0.00491521	0	0	0	0	0	0.0691802	0	0	0	0	0	0	0	0	0	0	0	0.00957549	0	0	0	0	0	0	0	0	0	0	0	0	0	0.189394	0.243997	0	0
k__Fungip__Zygomycotac__Incertae sediso__Mucoralesf__Umbelopsidaceaeg__Umbelopsis	0	0	0.00845702	0	0	0	0	0	0	0	0	0	0	0	0	0	0	0.107149	0	0	0	0	0	0	0	0	0	0	0	0	0	0	0	0.00151286	0	0	0	0	0	0	0	0	0	0
k__Fungip__unidentifiedc__unidentifiedo__unidentifiedf__unidentifiedg__unidentified	0.759646	3.82544	4.11645	3.17752	1.09798	2.82442	1.55019	2.40996	2.22659	2.36053	4.31897	1.17097	1.00098	0.631967	1.41128	1.49024	3.42172	1.99624	0.199452	0.212954	2.3518	0.694	0.695761	1.44584	0.88119	3.18173	2.03639	3.10449	2.16475	3.99768	2.0526	1.46955	3.00214	2.99395	1.30533	1.73922	2.14351	7.54955	3.26111	3.2156	0.858317	0.391626	0.962275	0.602661
k__Plantaep__unidentifiedc__unidentifiedo__unidentifiedf__unidentifiedg__unidentified	0.169417	0.0241838	0.0887987	0.59376	0.0519314	0.0364181	0.203167	0.096799	14.0624	0.135124	7.72357	0.558065	0.0287168	1.04011	0.456589	0.0192042	4.29282	1.79917	1.18137	1.37121	47.4401	62.752	63.8846	43.8104	23.7971	20.94	35.4708	22.6369	28.5704	18.1846	17.3075	16.9363	44.3071	33.6157	65.8429	48.2608	15.9174	8.42527	7.42316	4.64237	0.0322373	0.0041008	0.0844445	0.0871773
k__Protistap__Cercozoac__unidentifiedo__unidentifiedf__unidentifiedg__unidentified	0	0.0285809	0.135312	0.110355	0.200307	0.293368	0.0612285	0.143529	0.0270337	0.592891	0.0756577	0.129032	0.274861	0.0482753	0.0691802	0.0960209	0.0984944	0.0384753	0.0767123	0.046746	0.00134696	0	0.00764573	0.0385558	0.0150203	0.0344125	0.0159591	0.0190226	0.0648345	0.0274231	0.00813449	0.00729909	0.0263345	0.0257186	0.00343962	0.00216591	0.046554	0.0373972	0.0201552	0.0455923	0.128949	0.0943183	0.0628424	0.0758064
k__Protistap__Ciliophorac__unidentifiedo__unidentifiedf__unidentifiedg__unidentified	0	0	0	0	0.00247292	0	0	0	0.00737282	0	0	0.00967742	0	0	0	0	0.00127915	0.000894775	0	0	0	0	0	0.00550797	0	0.00430157	0.00957549	0.00380452	0.00360192	0	0.0027115	0	0.00154909	0	0	0.00649773	0.00202409	0	0	0.0053638	0	0.0041008	0.00392765	0
