# Supplementary material for: Perenniality, more than genotypes, shapes biological and chemical rhizosphere composition of perennial wheat lines
Source: Front Plant Sci. 2023 May 8;14:1172857. doi: 10.3389/fpls.2023.1172857 (PMC10200949; doi:10.3389/fpls.2023.1172857)
Supplement: Supplementary file 3 [file Table_3.xlsx]

## Sheet: Sheet 1
235A_4_1	235A_4_2	235A_4_3	235A_4_4	OK72_4_1	OK72_4_2	OK72_4_3	OK72_4_4	11955_4_1	11955_4_2	11955_4_3	11955_4_4	280B_4_1	280B_4_2	280B_4_3	280B_4_4	Tpi_11_1	Tpi_11_2	Tpi_11_3	Tpi_11_4	235A_1_1	235A_1_2	235A_1_3	235A_1_4	11955_1_1	11955_1_2	11955_1_3	11955_1_4	OK72_1_1	OK72_1_2	OK72_1_3	OK72_1_4	280B_1_1	280B_1_2	280B_1_3	280B_1_4	Ardente_1_1	Ardente_1_2	Ardente_1_3	Ardente_1_4	Bare_no_1	Bare_no_2	Bare_no_3	Bare_no_4
0	6	2	0	4	0	0	0	0	1	1	0	0	0	0	1	0	0	0	0	4	0	0	0	0	0	0	0	1	0	0	0	0	0	0	0	0	0	0	0	0	0	0	0
1	6	10	7	2	3	1	2	21	11	7	2	7	4	3	2	9	2	8	3	21	12	16	13	4	5	6	1	7	1	9	3	3	2	5	4	8	11	7	6	16	10	15	17
0	0	0	0	0	0	0	0	0	0	0	0	0	0	0	0	0	0	0	0	1	0	0	2	0	0	1	0	0	0	0	0	0	0	3	0	0	0	1	1	0	0	0	0
0	2	1	1	0	0	0	0	0	0	1	0	0	0	0	0	0	0	0	0	0	0	0	0	0	0	1	0	0	0	0	0	0	0	0	0	0	0	0	0	0	0	0	0
0	0	1	0	0	1	0	1	1	0	1	0	0	1	1	0	0	0	0	0	1	3	0	3	0	3	2	0	0	1	2	1	0	1	1	3	1	4	6	2	2	1	0	0
0	0	0	0	0	0	0	0	0	0	0	0	0	1	0	0	0	1	0	0	0	0	2	0	0	1	0	0	0	0	0	0	0	2	0	0	0	1	0	0	1	0	0	0
0	0	0	0	0	0	0	0	0	0	2	0	0	0	0	0	0	0	0	0	0	0	0	1	0	0	0	0	0	0	0	0	0	0	0	0	0	0	0	0	0	0	0	0
0	2	0	0	0	1	0	0	1	0	0	0	1	0	0	0	1	1	0	0	0	0	2	0	0	0	0	1	1	0	1	0	0	1	0	1	0	1	1	1	0	0	0	0
0	0	1	0	0	1	1	0	0	0	0	0	0	0	0	0	0	0	0	0	0	4	0	1	0	0	0	0	0	0	1	0	0	0	0	1	3	0	2	0	0	0	0	0
0	0	1	0	0	0	0	0	1	0	0	0	0	0	0	0	0	0	0	0	0	0	1	0	0	0	0	0	0	0	0	0	0	0	1	0	0	0	0	0	0	0	0	0
1	2	1	0	1	0	0	1	0	2	0	0	0	2	0	1	1	1	0	0	0	1	0	1	1	1	0	2	1	0	0	0	0	0	1	0	0	0	0	0	0	0	0	0
1	0	0	0	0	0	0	0	0	0	0	0	0	0	0	0	0	0	0	0	0	1	1	1	0	0	0	0	0	0	0	0	0	1	0	0	1	0	0	0	4	1	0	1
0	1	0	0	0	0	0	0	0	0	0	0	0	0	0	0	0	0	0	0	0	0	0	0	0	0	0	0	0	0	0	0	0	0	0	2	0	0	0	1	0	0	0	0
38	123	204	89	228	129	50	101	130	176	227	111	251	61	163	45	160	184	77	49	178	133	216	327	108	73	141	106	112	91	105	109	71	82	103	108	136	104	109	179	55	66	32	39
10	12	16	9	22	25	16	15	24	29	21	13	18	28	22	4	49	75	27	22	15	16	38	106	20	23	40	19	38	13	21	19	50	17	26	51	97	66	54	64	102	108	54	91
3	1228	333	44	26	61	22	504	10	46	119	168	216	42	6	68	13	45	2	3	23	11	13	30	3	4	3	160	39	65	32	22	5	21	7	7	1	3	5	1	0	0	0	0
1	0	0	2	0	0	0	0	0	1	0	0	0	1	0	0	0	1	0	0	1	0	0	0	0	0	0	0	3	2	1	0	0	1	0	0	0	0	0	0	0	0	0	0
61	426	43	1	16	37	0	47	32	3	37	9	12	35	2	16	7	14	0	1	1	6	15	104	69	4	35	281	60	30	17	26	3	11	19	8	5	7	6	6	6	5	2	12
0	0	0	0	0	0	0	0	0	3	0	0	0	0	1	0	2	2	0	0	0	0	0	0	0	0	0	0	0	0	0	0	0	0	0	0	0	0	0	0	0	0	1	0
0	1	0	0	0	0	0	0	0	0	0	1	0	0	0	0	0	0	0	0	2	1	1	1	0	3	1	0	1	0	0	0	1	0	0	2	0	4	0	1	0	0	0	1
0	1	1	0	0	1	1	1	0	0	3	1	0	1	2	0	1	4	0	0	0	0	1	1	1	1	0	2	0	2	0	0	0	0	0	0	0	0	0	1	0	0	0	0
0	0	0	0	0	0	0	0	0	0	0	0	0	1	0	1	0	0	0	0	0	0	0	0	0	0	0	0	0	0	1	0	0	0	0	0	0	0	0	0	1	0	1	0
1	0	0	1	6	0	0	0	0	0	13	0	0	0	0	2	2	2	0	0	0	0	0	0	0	0	0	0	0	0	0	0	0	0	0	0	0	2	0	1	0	0	0	0
2	7	5	0	5	5	0	5	8	2	6	0	1	2	4	2	6	0	0	0	43	7	13	2	6	0	5	14	12	18	9	9	0	9	0	5	3	1	1	3	2	1	1	3
0	0	0	0	0	0	0	0	0	0	0	0	0	0	0	0	0	0	0	0	0	0	0	0	1	0	0	0	1	1	0	1	0	0	0	0	0	0	0	0	0	0	0	0
5	72	8	0	9	4	0	4	2	1	11	4	4	10	2	1	1	2	1	1	0	11	14	12	13	4	8	18	1	1	16	10	1	1	32	2	3	1	1	4	0	1	0	0
1	0	0	0	1	0	0	0	0	1	0	0	0	1	0	0	0	0	0	0	0	1	0	0	0	0	0	1	0	0	0	0	0	0	0	0	0	0	0	0	0	0	0	0
1	1	1	0	0	0	0	0	1	0	2	0	0	0	0	0	0	1	0	0	0	0	0	2	0	1	0	0	0	0	0	0	0	0	1	0	0	0	0	1	3	0	0	1
0	0	0	0	0	1	0	0	1	0	0	0	0	0	0	1	0	0	0	0	1	1	1	0	0	1	0	0	0	0	0	0	0	0	0	0	0	0	0	0	0	0	0	0
0	1	0	0	1	1	0	0	0	0	0	0	0	0	0	0	0	1	0	0	0	0	0	0	0	0	0	0	0	0	0	0	0	0	0	0	0	0	0	0	0	0	0	0
0	2	0	0	0	0	0	0	0	0	0	0	0	0	0	0	0	0	0	0	0	0	0	0	0	0	0	0	0	0	1	1	0	0	0	0	0	0	0	0	0	0	0	0
0	0	0	0	0	0	0	0	0	0	0	0	0	0	0	0	0	0	0	0	1	0	1	0	0	0	0	0	0	0	0	0	0	0	0	0	0	1	0	0	0	0	0	0
2	0	0	0	0	0	0	0	0	0	0	0	0	0	0	0	0	1	0	0	0	0	0	1	0	0	0	0	0	0	0	0	0	0	1	0	0	0	0	0	0	0	0	0
0	0	0	0	3	2	0	0	0	2	0	0	4	9	0	0	0	0	0	0	3	3	0	0	0	0	0	0	8	3	0	0	0	0	0	0	4	2	0	0	0	0	0	0
6	22	27	20	20	13	16	18	37	11	37	18	34	24	32	11	37	57	15	17	15	22	47	36	27	8	31	22	23	7	33	22	11	7	18	31	30	14	23	30	16	13	7	8
0	0	4	1	0	33	0	9	0	0	1	0	0	0	0	0	0	0	0	0	0	1	0	2	0	0	1	0	1	0	0	0	0	0	0	0	0	0	0	0	0	0	0	0
3	7	9	12	13	11	6	2	9	6	8	4	17	5	12	0	7	6	8	5	8	6	5	7	4	2	5	5	4	1	3	5	6	1	3	1	4	5	5	5	12	8	18	9
1	0	2	0	0	0	0	0	0	0	0	0	0	0	0	0	0	0	1	0	0	0	0	1	1	0	0	0	0	0	0	0	0	0	0	0	1	1	0	0	0	0	0	0
0	0	2	0	0	0	0	0	0	0	0	0	0	0	1	0	0	0	0	0	0	0	0	0	0	0	0	0	0	1	0	0	2	0	0	0	0	0	0	0	0	0	0	0
0	0	0	0	0	0	0	0	0	0	1	0	0	0	0	0	0	1	0	0	0	0	3	2	1	0	0	0	1	0	0	0	0	0	0	1	1	0	2	0	1	0	2	2
0	0	0	0	0	1	0	0	0	0	0	0	0	0	0	0	0	0	0	0	0	0	0	0	0	1	0	1	0	0	0	0	0	0	0	0	0	0	0	0	0	0	0	0
0	0	0	0	0	0	0	0	0	0	0	0	0	0	0	0	1	0	0	0	0	0	0	0	1	0	1	1	0	0	0	0	0	0	0	0	0	0	0	0	0	0	0	0
0	0	0	0	0	0	0	0	0	2	4	0	2	0	1	0	0	0	0	0	0	1	0	3	0	0	3	1	1	0	1	0	0	0	0	1	1	2	2	0	0	4	1	1
1	0	2	1	4	4	1	0	10	1	4	8	3	0	0	0	2	1	0	0	3	2	3	5	1	1	1	3	1	2	1	3	4	2	9	7	1	4	4	4	2	0	9	13
0	0	0	0	1	0	0	0	0	1	0	0	0	0	0	1	0	0	1	1	0	2	0	1	0	0	0	0	1	0	0	0	2	0	0	0	0	1	0	0	0	0	0	0
0	0	0	0	0	0	0	0	0	0	0	0	0	0	1	0	0	0	0	0	0	0	0	0	0	0	1	0	0	0	0	0	0	0	0	0	0	0	0	0	1	0	0	0
1	3	0	1	0	1	1	4	1	0	0	6	4	0	6	2	0	2	0	2	0	2	0	5	2	1	1	4	6	0	2	5	2	1	1	5	3	6	3	1	0	3	1	2
0	0	1	0	0	0	0	1	0	0	1	0	0	0	2	0	2	2	0	0	0	0	0	0	0	0	0	0	0	0	0	0	0	0	0	0	0	0	0	0	0	0	0	0
1	5	0	3	1	1	1	2	3	1	0	3	2	0	3	2	2	1	0	0	0	1	8	6	3	3	5	3	0	1	2	1	0	3	3	2	1	8	3	2	0	0	0	0
19	33	35	24	55	53	12	14	11	64	69	36	70	12	38	23	42	52	13	10	16	34	47	56	20	15	27	25	17	14	11	24	13	8	21	19	35	37	25	17	18	18	19	16
4	2	8	1	2	4	2	3	3	5	1	6	9	2	2	6	2	2	3	4	1	7	8	10	3	4	3	1	4	2	2	3	6	2	5	3	6	7	8	0	5	3	4	1
0	0	0	0	1	0	0	0	0	0	0	0	0	0	0	0	0	0	0	0	16	1	4	20	1	19	28	7	0	0	9	4	1	0	2	13	11	5	35	12	0	0	0	2
0	7	3	0	1	9	0	1	1	10	1	0	17	8	0	1	0	0	0	0	3	4	2	4	12	2	7	4	12	15	3	4	1	3	3	1	10	9	1	0	2	0	1	1
10	12	3	4	0	2	2	3	7	1	2	16	11	9	28	3	3	19	19	15	0	12	11	55	20	16	21	8	19	4	3	1	20	11	15	23	38	31	28	30	90	80	72	76
0	0	0	13	0	4	0	0	1	0	0	0	0	1	0	0	1	0	3	1	0	1	0	1	0	0	1	0	0	0	0	0	1	4	0	0	1	10	2	0	1	0	1	1
0	0	0	0	0	0	0	0	0	0	0	0	0	0	0	0	1	0	0	0	0	0	0	1	0	1	1	0	0	0	0	0	0	0	0	0	0	0	0	0	1	0	1	0
0	0	1	1	0	0	0	0	1	0	1	1	1	1	0	0	2	0	0	0	1	0	0	2	0	0	0	0	0	2	0	0	0	2	0	1	0	1	2	1	1	0	0	0
0	1	0	0	0	0	0	0	1	1	2	0	0	0	0	0	0	0	0	0	0	0	2	1	12	8	5	47	3	20	56	49	4	2	0	2	3	1	18	9	0	0	0	0
0	0	0	1	0	0	0	0	0	0	0	0	0	0	0	0	0	0	0	0	0	0	0	0	0	0	0	0	0	0	0	0	0	0	0	1	0	0	0	0	2	0	0	0
0	2	0	0	0	0	0	0	0	0	0	0	0	0	0	0	0	0	0	0	0	0	0	0	0	0	0	0	0	0	0	0	0	0	0	1	0	0	0	0	0	0	0	0
0	0	0	0	0	0	0	0	0	0	0	0	0	0	0	0	2	1	0	0	0	0	1	0	0	0	0	0	0	0	0	0	0	0	0	0	0	0	0	0	0	0	0	0
0	2	1	0	5	3	0	2	0	2	2	4	3	0	1	1	1	2	0	0	0	0	0	0	0	0	0	0	1	0	0	0	0	0	0	1	0	0	1	0	4	1	0	0
0	0	0	0	0	1	0	0	0	0	0	0	0	1	0	0	0	0	0	0	0	0	0	1	0	0	0	0	0	0	0	0	0	0	0	0	1	0	1	0	0	1	0	1
0	1	0	0	0	0	0	0	0	0	0	0	0	0	1	0	0	0	0	0	0	0	0	0	0	0	0	0	0	0	0	0	0	0	0	0	0	0	1	0	0	0	0	0
0	0	0	0	1	0	0	0	1	0	1	0	0	0	1	0	0	1	1	0	1	0	1	3	1	1	0	0	0	1	0	0	1	0	1	0	0	1	0	3	1	1	0	0
2	5	2	2	1	2	5	1	5	2	1	0	0	1	1	0	1	6	1	1	5	3	2	10	5	4	6	1	1	0	2	1	2	1	6	1	3	5	2	1	0	1	0	2
0	2	0	0	0	0	0	0	2	0	2	3	12	0	1	1	4	4	0	0	0	0	0	0	1	0	2	0	0	0	0	0	0	0	0	1	0	0	0	0	0	0	0	0
0	0	0	0	0	0	0	0	0	0	0	0	0	0	0	0	0	0	0	0	0	0	0	0	0	0	0	0	3	0	1	0	0	0	2	1	0	0	0	0	0	0	0	0
0	0	1	0	1	0	0	1	0	0	0	0	0	0	1	0	0	0	0	0	0	0	0	1	0	0	1	0	1	0	0	0	0	0	0	0	0	0	2	0	2	1	0	0
0	0	0	0	0	0	0	0	0	0	0	0	0	0	0	0	0	0	1	0	0	0	1	0	0	0	0	0	0	0	0	0	0	0	1	0	0	1	0	0	0	0	0	0
1	4	1	1	1	3	0	0	1	0	5	1	0	0	2	0	3	0	0	0	0	0	0	1	0	1	0	0	1	0	0	0	0	0	1	0	0	1	1	0	2	2	1	0
0	0	0	1	0	0	0	0	0	0	0	0	0	0	0	0	0	1	0	0	0	0	0	0	0	0	0	0	0	0	0	0	1	0	0	0	0	0	0	0	0	0	1	0
102	28	28	13	89	67	32	26	34	23	115	61	70	16	27	21	256	46	20	16	201	128	205	530	151	105	205	34	206	30	181	193	122	163	235	156	210	251	166	257	9	8	10	21
0	0	0	0	0	0	0	0	1	1	0	0	0	1	1	0	0	0	0	0	0	1	0	0	0	0	0	11	0	0	0	0	0	0	1	0	0	0	0	0	0	0	0	1
0	0	0	0	0	0	0	0	0	1	0	0	1	0	0	0	0	0	0	0	0	0	0	0	0	0	0	0	0	0	0	0	0	0	0	0	0	0	0	0	0	0	0	1
1	0	1	0	0	0	0	0	0	0	0	0	0	0	0	0	0	0	1	1	0	0	0	0	3	1	2	0	0	1	0	0	0	0	0	0	0	0	0	0	0	0	0	0
0	0	2	0	1	0	0	3	0	1	0	0	0	0	0	0	0	0	0	0	0	0	0	0	0	0	0	0	0	1	0	0	0	0	0	0	0	0	0	0	0	0	0	0
0	0	0	0	0	0	0	0	0	0	1	0	0	0	0	0	1	0	0	1	0	0	0	0	0	1	0	0	0	0	0	0	0	0	0	0	1	0	0	0	0	0	0	0
1	5	6	3	4	0	2	0	24	1	5	4	14	10	18	5	12	15	6	9	6	32	25	124	46	23	43	11	23	6	11	14	26	31	47	29	50	51	65	36	136	165	110	99
0	0	0	0	0	1	0	0	0	0	0	0	0	0	0	0	0	0	0	0	0	0	0	0	0	0	0	0	0	0	0	0	0	0	0	0	0	0	0	2	0	0	0	0
0	0	0	0	0	0	0	0	0	0	0	0	0	0	0	0	2	0	0	0	0	0	0	1	0	0	0	0	0	0	0	0	0	0	0	0	0	0	0	0	0	0	0	0
0	0	0	0	0	1	0	0	0	0	0	0	0	0	0	1	1	0	0	0	0	0	0	0	0	0	1	0	1	0	0	0	0	0	0	0	0	0	0	0	0	0	0	0
0	0	0	0	0	0	0	1	0	0	1	0	2	0	0	0	0	0	0	0	0	0	2	0	0	0	0	0	0	0	0	0	0	0	0	0	0	0	0	0	0	0	0	0
0	0	0	0	0	0	0	0	0	0	0	0	0	0	0	0	0	0	2	1	0	0	0	0	0	0	0	0	0	0	0	2	0	0	0	0	0	2	0	0	0	0	0	0
0	0	0	0	0	0	0	0	0	0	0	0	0	0	0	29	0	0	0	0	0	0	0	0	0	0	0	0	0	0	0	0	0	0	0	0	0	0	0	0	0	0	0	0
5	0	3	0	1	2	0	0	2	3	1	0	0	1	0	3	6	0	0	0	0	0	1	3	1	0	0	4	3	2	0	2	0	0	0	0	0	0	1	0	0	0	0	0
0	0	1	0	0	0	0	0	1	0	0	0	0	0	0	0	0	1	2	1	0	1	0	0	0	0	0	0	0	0	1	1	0	0	0	0	1	5	0	0	0	0	0	1
3	9	3	3	3	5	4	8	5	2	3	5	3	2	12	3	7	3	4	3	2	6	12	27	11	18	24	4	7	6	2	5	8	6	14	0	8	15	8	2	1	1	1	2
0	0	0	0	0	0	0	1	0	2	0	0	0	0	0	1	1	2	0	0	0	0	0	0	0	0	0	0	0	0	0	0	0	0	0	0	0	0	0	1	0	0	0	0
0	0	0	0	0	0	0	0	0	0	0	0	0	0	0	0	0	0	0	0	0	0	1	0	0	1	0	0	0	0	0	0	0	0	1	0	2	1	0	0	0	2	0	0
0	1	1	0	0	0	0	0	0	0	0	0	0	0	0	0	0	0	0	0	0	0	0	0	2	0	1	0	0	1	0	0	0	0	0	0	0	0	0	1	0	0	0	0
0	0	1	1	1	1	1	0	2	2	0	0	2	0	6	0	0	1	1	1	0	0	3	0	0	0	0	1	2	0	0	0	0	0	0	1	1	2	0	0	1	0	1	0
1	4	2	3	1	0	1	3	0	6	5	4	2	2	4	4	3	3	2	2	0	0	1	1	1	0	1	1	2	0	0	2	1	1	0	0	2	0	2	1	0	0	2	1
0	0	1	0	1	0	0	0	0	0	0	0	0	0	0	0	0	0	0	0	0	0	0	0	0	0	0	0	0	0	0	0	1	0	0	0	0	0	0	0	0	0	0	0
5	5	12	10	7	12	4	3	18	13	26	10	6	11	9	4	14	4	3	6	33	24	23	35	6	11	28	6	10	10	15	12	9	17	30	14	8	17	7	16	8	4	6	11
0	0	0	0	0	0	0	0	1	0	1	4	2	1	0	0	1	0	0	0	0	1	2	2	1	1	1	0	1	1	2	0	3	0	2	0	0	2	4	4	0	0	1	0
0	5	3	1	1	0	1	0	0	0	3	0	0	0	0	4	2	0	0	0	0	0	1	0	0	0	0	2	0	0	0	0	0	1	0	1	0	0	0	0	0	0	0	0
6	8	1	5	2	5	3	2	7	1	2	2	15	2	5	1	2	7	6	5	0	4	4	5	6	1	6	3	1	1	5	5	1	1	2	6	6	2	8	5	2	5	2	0
1	0	0	0	1	0	0	0	0	0	0	0	0	1	1	0	2	0	0	0	0	0	0	2	0	0	0	0	3	0	0	2	0	0	0	2	0	0	0	0	1	0	0	0
1	2	0	0	0	0	0	0	0	0	0	0	0	1	0	0	0	1	0	0	0	0	0	0	0	0	0	0	0	0	0	0	0	0	0	0	0	0	0	0	0	0	0	0
0	0	0	0	0	0	0	0	1	0	0	0	0	0	0	0	0	0	0	0	0	0	1	0	0	0	0	0	0	0	0	0	0	0	0	0	1	0	0	0	0	0	0	0
1	2	0	0	2	2	0	0	0	1	3	0	0	1	0	1	0	3	0	0	0	0	2	0	0	0	1	0	0	0	1	0	1	0	2	0	2	0	0	1	0	0	0	2
0	0	0	0	0	0	0	0	0	0	0	0	0	0	0	1	1	0	0	1	0	1	0	0	0	1	0	0	0	1	0	0	0	0	0	0	0	0	8	0	0	0	0	0
5	0	0	0	0	1	0	0	0	0	0	0	0	0	0	1	0	0	0	0	0	0	1	5	0	0	4	6	1	0	2	3	0	0	0	0	0	0	0	0	0	0	0	0
0	0	0	0	0	0	0	0	0	0	0	0	0	0	0	0	1	0	0	0	0	0	0	0	0	0	0	0	1	0	0	0	0	1	0	1	0	0	0	0	0	0	0	0
0	2	2	0	6	4	0	0	1	2	0	0	2	0	1	1	3	5	1	0	0	1	4	1	1	0	1	2	3	0	0	1	4	1	0	2	1	0	2	0	6	1	0	2
0	3	0	0	1	0	0	0	0	0	0	0	0	0	0	0	0	0	0	0	0	0	0	0	0	0	0	0	1	0	0	0	0	0	0	0	0	0	0	0	0	0	0	0
0	0	0	0	0	0	0	0	0	0	1	0	0	0	0	0	0	0	0	0	0	0	0	0	0	0	0	0	0	0	0	1	0	0	0	0	1	1	1	0	0	0	0	0
0	0	1	1	0	0	0	0	0	0	0	1	1	0	1	0	0	1	0	0	0	0	1	1	0	0	0	1	1	0	0	0	0	0	0	1	0	1	0	0	0	0	3	0
0	0	0	0	0	0	0	0	0	0	1	0	1	0	0	0	0	0	0	0	0	1	0	0	0	0	0	0	0	0	0	0	0	0	0	0	0	0	0	0	1	0	0	0
1	0	0	0	0	1	2	1	3	4	8	2	0	0	0	2	1	0	1	2	1	0	5	7	1	2	3	2	0	1	4	2	2	0	2	1	2	6	2	8	0	2	0	0
6	4	1	2	2	6	1	3	1	6	5	1	0	14	12	7	48	15	9	5	0	5	2	19	0	1	7	1	5	0	1	3	2	7	2	3	12	7	8	11	31	43	23	38
0	0	0	0	0	0	0	0	0	0	0	0	0	0	0	0	0	0	0	0	0	0	1	0	0	0	0	0	0	0	0	0	0	0	0	0	0	0	0	0	0	1	0	2
1	431	48	0	6	46	11	42	7	3	79	27	13	9	2	31	1	11	0	0	20	22	36	84	29	56	27	473	81	26	224	219	8	17	31	33	11	8	31	1	1	1	0	2
1	1	0	1	0	1	1	2	3	0	0	1	0	3	4	0	0	0	3	0	0	0	1	2	1	0	0	2	1	1	0	1	0	2	0	1	3	8	2	1	3	1	0	1
0	0	1	0	0	0	0	0	0	0	0	0	0	0	0	0	0	0	0	0	0	0	0	0	0	0	0	0	0	0	0	0	1	0	0	0	0	0	1	0	0	0	0	0
0	0	0	2	4	4	1	0	0	1	2	0	0	1	0	2	0	0	0	0	0	0	0	1	0	0	0	0	0	0	0	0	1	1	0	0	0	1	0	0	2	0	0	0
0	0	0	0	0	0	0	0	0	0	0	0	0	0	0	0	0	0	0	0	0	0	0	0	0	1	1	0	0	0	0	0	1	0	0	0	0	0	0	0	0	0	0	0
0	0	0	0	0	0	0	0	0	0	0	0	0	0	0	3	0	0	0	0	0	0	0	0	0	0	0	1	0	0	0	0	0	0	0	0	0	0	0	0	0	0	0	0
0	0	0	0	0	0	0	0	0	0	0	0	0	0	0	0	0	0	1	0	0	0	2	0	0	0	0	0	0	0	0	0	0	0	1	0	0	0	0	0	1	1	0	0
0	0	0	0	0	0	0	0	0	0	0	1	1	0	0	0	0	1	0	0	0	0	0	2	0	0	0	0	0	0	0	0	0	0	0	0	0	0	0	0	0	0	0	0
0	1	1	0	0	0	0	1	0	1	3	0	1	2	0	2	0	0	0	0	0	0	1	5	0	0	1	0	2	1	1	2	0	0	2	0	0	1	1	0	2	2	2	2
0	0	0	0	0	0	0	0	0	0	0	0	0	0	0	0	0	0	0	0	0	0	0	0	0	0	1	0	0	0	0	0	1	0	0	0	0	0	0	1	0	1	0	0
0	3	7	1	1	4	1	1	3	1	0	0	1	2	6	0	3	5	0	2	3	1	2	1	1	1	1	4	1	0	2	2	1	2	3	2	1	0	3	2	4	6	4	5
3	16	17	2	65	56	6	22	19	22	14	19	10	4	3	8	71	27	3	3	88	19	24	296	93	8	23	12	56	24	9	6	10	24	14	11	47	18	40	21	2	4	1	0
3	0	0	0	0	0	0	0	0	0	0	0	0	0	0	0	0	0	0	0	0	0	0	0	0	0	0	0	0	0	0	0	0	1	0	0	0	0	0	0	0	0	0	0
0	2	0	3	0	0	0	0	3	0	0	0	0	2	0	2	0	0	0	0	2	3	1	9	0	1	3	2	3	0	2	1	0	2	4	0	0	1	0	0	2	1	0	3
0	0	0	0	0	0	0	0	0	0	1	0	0	0	0	0	0	0	0	0	0	0	0	0	0	0	0	0	0	0	0	0	0	0	0	0	0	0	0	0	0	0	2	0
0	0	0	0	0	0	0	0	0	0	0	0	0	1	0	0	0	0	0	0	0	0	0	0	0	0	0	0	0	0	0	0	0	0	1	0	0	0	1	0	0	0	0	0
0	0	0	0	0	0	1	0	1	0	0	0	0	0	0	0	0	0	0	0	0	1	0	0	0	0	0	0	0	0	0	0	0	0	0	0	0	0	0	0	0	0	0	0
3	2	1	0	1	1	0	0	0	1	0	0	0	0	0	0	0	3	0	0	0	1	0	1	0	0	0	1	1	0	1	0	0	0	1	1	1	0	0	0	0	0	0	0
0	0	1	0	0	0	0	0	1	0	0	0	0	0	1	0	0	0	0	0	0	0	0	0	0	0	0	0	0	0	0	0	0	0	0	0	0	0	0	0	0	0	0	0
1	1	1	2	1	7	1	0	2	6	1	0	1	2	3	1	8	11	5	2	0	0	2	1	1	0	1	1	0	3	2	0	3	3	1	1	6	5	1	4	2	4	5	3
0	0	0	1	0	0	0	0	0	0	0	0	0	0	1	0	0	0	0	0	1	1	0	0	0	0	1	0	0	0	0	0	0	0	0	1	0	0	0	1	1	0	0	1
0	0	0	0	0	0	1	0	1	0	0	2	2	0	2	0	0	0	0	0	0	0	1	0	0	0	1	1	0	0	0	0	0	0	0	0	0	0	0	0	0	0	0	0
0	3	0	0	0	0	0	0	0	0	0	0	0	0	0	0	1	1	0	0	0	0	0	0	0	0	0	0	0	0	0	0	0	0	0	0	0	0	0	0	0	0	0	0
0	0	0	0	0	0	0	0	0	2	0	0	0	0	0	88	0	0	0	0	0	0	0	0	0	0	0	0	0	0	1	1	0	0	0	0	0	0	0	0	0	0	0	0
0	0	0	0	1	0	0	0	0	1	0	0	1	0	0	0	0	0	0	0	0	2	0	0	0	0	0	0	0	0	0	0	0	0	0	0	0	0	0	0	0	0	0	0
0	0	0	0	0	0	1	1	0	0	0	0	0	0	0	0	0	0	0	0	0	0	1	2	0	0	0	0	0	0	2	0	0	1	1	0	0	0	1	0	0	0	0	0
0	0	0	0	3	0	0	0	0	0	1	0	0	0	0	0	0	0	0	0	0	0	0	0	0	0	0	0	0	0	0	0	0	1	0	0	0	0	0	0	0	0	0	0
1	1	3	0	1	2	1	1	2	0	2	3	1	0	3	0	2	3	1	1	3	5	2	2	0	0	4	2	3	1	1	0	0	1	4	4	4	2	4	4	0	1	0	0
3	8	5	5	9	6	4	0	2	7	12	0	7	4	3	3	4	7	1	3	1	4	6	8	8	7	3	4	2	3	1	0	2	0	6	2	6	5	13	3	8	6	4	2
1	1	0	0	2	0	0	1	4	1	1	0	0	0	0	2	5	3	0	0	7	2	5	35	8	2	5	1	2	2	3	4	3	4	1	3	3	6	3	0	12	9	6	7
0	0	0	0	0	0	0	0	0	0	0	0	0	0	0	0	0	0	0	0	0	0	0	1	0	0	0	0	0	1	0	0	0	0	0	1	0	0	0	0	0	0	0	0
2	3	9	2	0	1	8	0	23	0	29	4	12	0	0	27	19	17	37	40	1	8	6	32	3	2	11	11	27	1	13	14	14	3	4	4	3	16	2	2	1	0	0	0
0	0	6	0	0	4	0	0	0	0	0	0	0	0	0	1	1	0	0	0	0	0	0	0	0	0	0	0	0	0	0	0	0	0	0	0	0	0	0	0	0	0	0	0
1	0	2	0	1	3	0	0	0	3	2	2	0	9	0	4	2	2	0	0	0	0	0	0	0	0	0	0	0	0	0	0	0	0	0	0	0	0	0	0	2	1	1	0
0	1	0	0	0	0	0	4	0	0	0	0	0	0	0	0	0	0	0	0	0	0	0	0	0	0	0	0	0	0	0	0	1	0	0	0	0	0	0	0	0	0	4	1
0	0	1	2	2	2	1	0	0	3	0	0	0	1	5	3	2	2	1	1	1	1	0	3	0	2	1	1	2	0	1	0	1	0	2	1	5	1	1	0	2	0	1	3
0	0	2	0	3	1	0	2	0	1	2	0	0	0	0	2	1	0	0	0	0	0	0	1	0	0	0	0	0	0	0	0	0	1	0	0	3	0	0	0	0	0	0	0
0	0	0	0	0	0	0	0	0	0	0	0	0	0	0	0	0	0	0	0	0	0	1	0	0	0	0	0	0	0	0	0	0	0	1	1	0	0	0	0	0	0	0	0
0	0	0	0	0	0	0	0	0	0	0	0	0	0	0	0	0	0	0	0	0	0	0	0	1	0	0	0	1	0	0	0	0	0	0	0	0	0	0	0	1	0	0	0
0	0	0	0	0	0	0	0	0	0	0	0	0	0	0	0	0	0	0	0	0	0	0	1	0	0	0	0	0	0	0	0	0	0	0	0	0	0	0	0	3	0	0	0
0	0	1	1	1	0	1	0	1	2	0	2	1	0	0	0	1	1	0	0	0	0	0	0	0	0	1	0	0	0	0	1	0	0	0	0	0	0	1	0	0	0	0	0
1	0	0	0	0	1	2	0	3	0	0	0	1	0	1	0	1	0	0	0	0	8	5	13	5	4	7	2	2	2	0	2	1	2	6	3	2	10	5	5	15	23	16	15
0	0	0	0	0	0	0	0	0	0	0	0	0	0	0	0	0	0	0	0	0	0	0	2	0	0	0	0	0	0	0	0	0	0	0	0	1	4	1	0	0	0	0	0
0	0	2	0	0	0	0	1	0	0	1	0	0	0	0	0	0	0	0	0	0	0	0	1	0	0	0	0	0	0	0	0	1	2	1	0	0	1	0	0	0	0	0	1
0	0	0	0	0	2	0	1	1	0	0	1	0	0	2	0	0	0	0	0	3	4	2	9	3	1	6	1	0	0	1	1	0	2	3	3	4	2	1	2	2	4	5	3
0	1	0	0	0	0	0	0	0	0	0	0	0	0	0	0	0	1	0	0	0	0	0	0	0	0	0	0	0	0	1	0	0	0	0	0	0	1	0	0	0	0	0	0
0	0	0	0	1	0	0	1	0	0	0	1	0	0	0	0	0	0	0	0	0	0	1	0	0	0	0	0	0	0	0	0	0	0	0	0	0	0	1	0	0	0	0	0
0	0	0	0	0	0	0	0	0	0	1	0	0	0	0	2	0	0	0	0	0	0	3	0	0	0	1	5	0	0	0	0	0	2	0	1	4	11	3	21	0	1	0	1
0	0	0	0	0	0	0	0	0	0	0	0	0	1	0	0	0	0	0	0	0	0	0	0	0	0	0	0	1	0	0	0	0	0	0	0	0	2	0	0	0	0	0	0
0	0	0	2	0	0	0	0	0	1	0	0	0	0	0	0	0	0	0	1	0	0	0	0	0	0	0	0	0	0	0	0	0	0	0	0	1	0	0	0	0	0	0	0
0	0	0	0	0	0	0	0	0	0	0	1	1	0	0	0	0	0	0	0	0	0	0	0	0	1	0	0	0	0	0	0	0	0	0	0	0	0	1	0	0	0	0	0
0	0	0	0	0	0	0	0	0	0	0	0	0	0	0	0	0	0	0	0	0	0	0	0	0	1	1	0	0	0	1	0	3	1	0	4	2	0	1	1	0	0	0	0
2	534	9	2	52	7	1	12	27	2	5	5	3	89	1	2	0	1	0	0	30	57	101	72	13	3	21	48	30	207	22	19	13	8	22	9	1	2	13	4	1	0	0	0
0	0	0	0	0	0	0	0	0	0	0	0	1	0	0	0	0	0	0	0	0	0	1	0	1	0	0	0	0	0	0	0	0	0	0	0	0	2	0	0	0	0	0	0
2	1	3	1	1	0	1	0	0	0	4	3	2	1	2	1	0	2	0	1	1	1	0	7	1	0	4	1	2	1	2	2	0	0	1	1	1	2	2	2	0	4	1	1
0	0	0	0	0	0	0	0	0	0	0	0	0	0	0	0	0	0	0	0	0	0	0	0	0	1	0	0	0	0	0	0	0	1	0	0	1	10	4	0	0	0	0	0
0	1	1	0	0	0	0	0	1	0	0	0	0	0	0	1	0	0	0	0	0	0	2	4	1	0	2	3	0	1	4	1	0	0	4	3	0	0	0	1	0	0	0	0
0	0	0	0	0	0	0	0	0	0	0	0	0	0	0	0	0	0	0	0	0	0	0	0	1	0	0	0	0	0	0	0	0	0	0	0	1	0	0	0	1	0	0	0
0	0	0	0	0	0	0	0	0	0	0	0	0	0	0	0	0	0	0	0	1	0	0	2	0	0	0	0	0	0	0	0	0	0	0	0	0	1	0	0	0	0	0	0
1	3	3	1	0	0	1	1	2	0	1	2	1	1	0	2	2	1	1	0	1	0	1	2	0	3	0	0	1	1	2	0	0	0	1	0	2	2	1	0	2	0	0	1
0	0	0	0	0	0	0	0	0	1	0	0	0	0	0	0	0	0	0	0	0	0	0	0	1	0	0	0	0	0	0	0	0	0	0	0	1	0	0	0	0	0	0	0
0	0	0	0	0	0	1	0	0	1	0	0	2	1	2	2	0	2	0	0	0	0	0	0	0	2	1	0	2	0	0	0	0	0	1	1	0	0	0	1	0	0	0	1
0	0	0	0	0	0	0	0	0	0	0	0	0	0	0	0	0	0	0	0	3	0	2	4	0	0	0	0	4	1	1	3	0	0	1	0	0	1	0	2	0	0	0	2
0	0	0	0	1	0	0	0	0	0	1	0	0	1	0	0	0	0	1	0	0	0	0	0	0	4	0	0	1	0	0	0	0	0	0	3	0	2	0	0	0	1	2	0
0	1	4	1	16	1	0	4	1	5	6	1	5	3	5	1	6	0	1	1	5	1	4	8	4	3	6	3	8	1	3	1	3	0	4	3	3	0	1	0	5	3	4	9
3	6	3	5	2	1	2	3	13	4	6	7	5	4	8	6	2	3	0	0	5	12	21	61	12	10	17	0	13	10	7	4	15	17	13	10	16	21	22	17	79	69	52	61
0	0	0	0	0	0	0	0	0	0	0	0	0	0	0	0	0	0	0	0	0	0	0	0	0	0	0	0	0	0	0	0	0	0	0	0	0	0	0	0	0	0	1	3
0	2	0	3	3	1	2	0	5	5	0	2	3	2	1	0	1	1	1	0	1	1	3	8	1	1	3	0	2	1	0	0	0	0	1	0	0	6	0	3	2	4	3	5
2	0	0	0	4	4	0	1	3	0	2	0	4	0	1	0	4	0	0	0	1	0	1	3	3	0	0	0	58	0	3	1	1	1	2	0	0	4	0	0	0	0	0	0
4	1	0	4	3	8	0	3	3	5	1	3	2	1	1	4	3	2	0	1	1	3	0	6	2	3	2	2	4	0	1	3	3	3	1	1	0	1	3	2	0	1	2	1
0	0	0	0	0	0	0	0	0	0	0	0	0	0	0	0	0	0	0	0	0	0	0	0	1	0	0	1	0	1	0	0	0	0	0	0	0	0	0	0	0	0	0	0
1	2	1	0	1	0	0	0	1	0	0	0	0	0	2	1	0	1	1	0	0	1	0	2	0	1	0	0	0	0	0	0	0	0	0	2	0	3	0	3	0	0	0	1
1	2	7	2	0	4	0	0	1	3	0	0	0	0	0	6	0	12	0	0	0	0	0	0	0	0	1	0	1	0	3	2	0	0	0	1	0	0	0	0	0	0	0	0
0	2	0	2	0	0	0	0	0	0	0	0	0	0	2	0	2	0	0	0	1	1	0	1	0	0	1	0	0	0	1	0	0	0	0	3	0	0	1	0	0	0	0	0
0	6	0	5	0	0	0	0	0	2	0	0	4	0	0	0	11	0	0	0	0	0	0	0	0	0	0	0	0	1	0	0	1	0	0	0	0	0	0	0	0	0	0	0
0	0	0	0	0	0	0	0	0	0	0	0	0	0	0	0	4	0	0	0	0	0	0	0	0	0	0	0	0	0	0	0	0	0	0	0	0	0	0	0	0	0	0	0
0	0	0	0	0	1	0	1	0	1	0	0	0	0	0	0	1	3	0	0	1	0	0	0	1	1	0	0	3	3	0	0	0	0	0	0	0	0	0	0	0	0	0	0
0	0	0	0	0	0	0	0	0	0	0	0	0	0	0	0	0	0	0	0	0	0	0	0	0	0	0	0	3	0	0	0	0	0	0	0	0	1	0	0	0	0	0	0
0	0	0	0	0	0	0	0	0	0	0	0	0	0	0	0	0	1	0	0	0	0	1	0	0	0	0	0	0	0	0	1	0	0	0	0	0	0	0	0	0	0	0	0
0	0	1	0	0	0	0	0	0	0	0	0	0	0	0	0	0	0	0	0	0	0	0	0	0	0	0	0	0	0	0	0	0	0	0	0	1	0	0	1	1	0	0	0
53	176	64	4	62	69	3	101	57	32	23	25	13	23	19	83	49	81	4	3	69	27	36	73	75	13	17	20	132	195	40	46	13	14	7	19	16	19	10	54	1	0	4	2
0	0	0	0	0	1	0	0	0	0	0	0	0	0	0	0	1	0	1	0	0	0	0	0	0	0	0	0	0	0	0	0	0	0	0	0	0	0	0	0	0	0	0	0
0	0	1	0	0	1	0	0	0	0	1	0	0	0	0	0	0	0	0	1	0	0	0	2	0	2	1	0	0	0	0	0	0	0	0	0	0	0	0	0	0	1	0	0
0	0	0	0	0	1	0	0	0	0	0	0	0	0	0	0	0	0	0	0	0	1	0	0	0	2	0	1	2	0	0	1	1	0	1	0	0	1	0	0	0	1	1	0
1	0	0	1	1	0	0	0	0	0	0	0	0	0	1	0	0	1	0	0	0	0	0	1	0	1	0	0	0	2	0	1	0	0	0	0	0	0	0	1	0	0	0	0
0	3	3	8	8	7	1	0	22	3	17	1	0	2	5	3	2	6	0	2	108	30	31	41	10	14	25	17	26	6	20	19	13	6	13	19	5	11	6	4	3	1	4	6
0	0	0	0	2	0	0	0	0	0	0	1	1	0	0	0	0	0	0	0	0	0	0	0	0	0	1	0	0	0	0	0	0	0	1	0	1	0	0	0	0	0	0	0
0	0	0	0	1	0	0	0	0	0	0	0	0	0	0	0	1	1	1	0	0	0	2	0	0	0	0	0	0	0	1	0	0	0	0	0	0	0	0	0	0	0	0	1
15	21	37	27	52	35	12	24	43	37	38	31	47	15	32	13	45	64	27	9	57	51	75	206	40	37	82	22	38	18	54	58	41	32	84	46	67	71	69	86	30	36	23	22
0	0	3	2	1	0	1	0	0	1	0	1	0	0	0	1	0	2	0	0	5	3	1	4	0	3	4	1	0	1	2	2	2	0	4	0	0	3	3	1	0	0	0	1
4	7	12	16	4	3	3	4	24	10	8	7	15	8	16	4	9	5	11	2	11	10	5	21	9	12	13	6	5	4	11	4	4	4	4	3	11	10	3	5	7	5	13	12
0	0	3	0	18	0	1	7	0	0	2	2	3	13	0	3	8	1	0	1	0	0	0	0	0	0	0	0	2	0	0	0	0	0	0	0	0	0	0	0	0	0	0	0
0	0	0	0	0	1	0	0	0	0	0	0	0	0	1	0	0	1	0	0	0	0	0	0	0	0	0	0	0	0	0	0	0	0	0	0	0	0	0	0	0	1	1	1
0	0	0	0	0	1	0	0	0	0	0	0	0	0	1	0	0	0	0	0	0	0	0	0	0	0	0	0	0	0	0	0	1	0	0	0	0	1	1	0	0	0	0	0
0	0	0	0	0	0	1	0	0	0	1	0	1	0	0	0	0	0	0	0	0	0	0	0	0	0	1	0	1	0	0	0	0	0	0	0	1	0	0	0	0	0	0	0
1	9	6	2	0	1	0	3	0	0	9	1	0	0	2	1	0	1	0	0	1	0	0	1	1	0	1	1	0	0	0	0	0	0	1	1	0	0	0	0	0	0	0	0
0	0	0	0	0	0	0	0	0	0	0	0	0	2	0	0	0	1	0	0	1	0	0	0	0	0	0	0	1	0	0	0	0	0	0	0	0	0	0	0	0	0	0	0
0	0	0	2	0	0	0	0	0	0	0	0	0	0	1	0	0	1	0	0	0	1	0	0	1	1	0	0	0	1	0	0	0	1	0	0	0	0	0	0	0	0	0	0
0	0	0	0	0	1	0	1	0	0	1	0	0	1	0	0	0	0	0	0	0	0	0	0	0	0	0	0	0	0	0	0	0	0	0	0	0	0	0	0	0	0	0	0
1	5	1	0	0	3	0	0	2	0	1	1	0	0	1	0	0	0	1	0	0	0	0	0	0	1	0	0	2	0	0	0	2	0	2	0	0	2	0	0	0	0	0	0
2	0	0	0	0	0	0	1	0	0	0	0	0	0	0	0	0	0	0	0	0	0	0	0	0	0	0	0	0	0	0	0	0	0	3	0	0	0	0	0	0	0	0	0
0	1	0	0	0	0	0	0	0	0	0	0	1	0	0	0	0	0	0	0	0	0	0	0	0	0	1	0	0	0	0	0	0	0	0	0	0	0	0	0	1	0	0	0
0	1	0	1	2	0	0	0	0	3	0	1	1	0	8	0	0	0	0	0	0	1	0	0	0	1	0	0	2	0	0	0	0	1	0	0	0	0	0	0	2	1	1	1
16	4	4	3	3	8	0	5	2	7	3	3	0	2	3	2	8	5	2	0	11	2	8	12	14	0	7	0	11	11	3	3	4	6	7	1	5	5	10	4	2	6	0	1
0	22	0	0	0	0	0	0	0	0	0	0	0	0	0	0	0	0	0	0	1	0	1	0	0	0	0	0	0	0	0	1	0	1	0	0	0	0	0	0	0	0	0	0
1	10	2	0	0	3	1	1	2	1	2	0	0	1	1	0	1	0	0	0	0	0	0	3	0	2	7	0	5	2	0	0	9	5	7	1	0	1	2	4	0	0	0	0
1	0	1	0	1	1	1	1	3	0	1	2	2	0	1	0	2	0	0	1	1	0	1	4	1	0	0	0	1	0	0	1	0	0	0	0	2	0	0	0	0	0	1	2
0	0	0	0	0	0	0	0	2	0	0	0	0	1	0	0	0	0	0	0	0	0	0	0	0	0	0	0	1	0	0	0	0	0	0	0	0	0	0	0	1	0	2	0
2	13	21	19	7	3	1	9	16	19	23	23	21	9	23	4	15	24	10	13	6	11	15	23	8	6	7	14	10	4	6	10	6	9	9	10	16	23	12	19	7	5	9	9
0	0	0	0	0	0	0	0	0	0	1	0	1	1	1	0	0	0	0	0	0	0	0	0	0	0	0	0	0	0	0	0	0	0	0	0	0	1	0	0	0	2	0	0
0	0	0	0	0	0	0	0	0	0	0	0	1	0	0	0	0	0	0	0	0	0	0	0	0	0	0	0	0	0	1	0	0	0	0	0	0	0	2	0	0	0	0	0
0	1	1	1	0	0	0	20	1	2	1	1	1	0	0	1	0	1	1	0	0	0	0	0	0	0	1	3	6	2	1	0	1	2	1	0	0	1	7	0	0	0	2	3
1	0	1	0	0	0	0	1	0	2	0	0	0	0	0	0	2	2	0	0	0	0	0	0	0	0	1	0	1	5	0	1	0	0	0	0	1	0	0	0	0	0	0	0
0	2	3	0	0	3	0	1	6	2	8	1	0	0	0	0	11	1	0	0	5	3	9	27	7	4	14	1	7	3	4	4	1	12	14	12	13	9	20	8	87	123	59	80
0	0	0	0	0	0	0	0	0	0	0	0	0	1	0	1	0	0	0	0	0	1	0	2	0	0	0	0	0	0	0	0	0	0	0	0	0	0	0	0	0	0	0	0
0	0	0	0	0	0	0	0	0	0	0	0	0	0	0	0	1	0	0	0	1	0	0	0	0	0	0	0	0	0	0	0	0	1	0	0	0	0	0	0	0	0	0	0
0	0	4	0	0	0	0	0	0	0	19	0	0	0	0	0	0	0	5	0	0	0	0	0	0	0	13	0	0	0	0	0	0	0	7	0	0	0	0	0	0	0	8	0
0	0	0	0	0	0	0	0	1	0	0	0	0	0	0	0	0	0	0	0	0	0	0	0	0	0	0	1	0	0	1	0	0	0	0	0	0	0	0	0	0	0	0	0
10	35	7	17	13	16	15	15	13	4	7	29	19	16	8	15	13	31	10	11	14	11	28	144	22	27	48	4	15	10	48	45	11	11	54	21	29	46	42	32	15	14	6	12
0	0	0	0	4	4	0	1	0	2	0	0	2	0	0	1	1	0	0	0	0	2	0	0	0	0	0	0	0	0	0	1	0	0	0	0	0	1	0	0	0	0	1	0
0	0	0	0	0	1	0	0	0	0	0	0	0	0	0	0	0	1	0	0	0	0	0	0	0	0	0	1	0	0	0	0	0	0	0	0	0	0	0	0	0	0	2	0
0	0	0	0	0	0	0	0	0	0	0	0	0	0	0	0	0	1	0	0	0	0	1	1	0	0	0	0	0	0	0	0	0	0	0	2	0	0	0	0	0	0	0	0
0	0	0	0	0	0	0	0	0	0	0	0	0	0	0	0	0	0	0	0	0	0	0	0	0	0	0	0	0	3	0	0	0	0	0	0	0	0	0	0	0	0	0	0
2	0	0	0	0	2	0	0	0	0	1	0	0	0	0	0	0	1	0	0	1	0	0	1	1	1	0	1	3	1	0	1	0	0	0	0	0	0	0	0	0	0	0	0
10	5	4	7	0	2	3	2	18	3	2	2	8	3	2	2	6	2	2	5	18	18	33	40	15	9	23	7	12	8	24	23	3	12	22	13	11	11	23	4	22	13	24	26
0	2	3	1	1	2	0	0	1	0	4	1	1	1	0	1	3	0	1	1	0	5	1	4	0	0	5	0	1	1	1	0	0	2	2	1	2	3	0	1	1	3	4	2
1	0	0	1	0	0	0	0	1	0	0	0	0	0	0	0	0	1	0	1	0	0	0	0	0	0	1	0	0	0	0	1	0	0	0	0	0	0	1	0	0	0	0	0
0	0	1	0	0	0	0	0	0	1	0	0	0	0	0	0	3	1	0	0	0	1	1	2	0	0	0	0	1	1	0	0	0	0	0	0	0	0	0	0	1	1	0	1
0	0	0	0	5	5	0	1	0	0	2	2	0	0	1	0	2	2	0	0	0	0	0	1	0	1	1	1	4	2	0	0	0	1	5	0	0	0	0	3	0	0	0	0
1	13	0	1	0	4	3	1	0	4	0	5	3	6	3	2	1	2	1	4	3	3	1	5	3	0	7	5	2	0	4	2	4	2	2	4	0	3	2	0	0	3	2	1
158	373	345	285	443	250	247	214	390	414	391	437	800	271	572	168	505	660	390	245	223	420	569	540	249	119	367	263	268	179	297	254	172	124	199	307	332	238	242	298	90	88	87	111
0	4	0	0	0	0	0	0	0	1	0	0	0	0	0	0	0	0	0	0	0	0	0	3	0	0	0	1	0	0	0	0	0	0	0	0	0	0	0	0	0	0	0	0
1	3	2	1	2	4	0	7	1	0	11	4	0	0	1	3	8	5	0	0	3	2	7	6	2	0	0	0	3	1	1	2	2	1	1	1	5	0	1	3	0	1	0	1
1	1	0	0	2	0	0	1	1	0	1	0	0	0	0	0	3	0	0	1	0	0	0	1	0	0	0	0	0	0	0	0	0	0	0	0	0	0	0	0	0	0	0	0
0	1	3	0	0	0	1	1	2	1	0	0	0	0	1	0	0	1	0	0	0	0	3	2	0	0	0	0	0	0	0	0	0	0	0	0	1	0	1	2	1	2	3	1
0	0	0	0	0	0	0	0	0	0	0	0	0	0	0	0	0	0	0	0	0	0	0	0	0	0	1	0	0	0	0	0	0	0	0	0	1	1	2	0	0	0	1	0
6	6	15	3	22	6	2	2	3	14	9	11	3	3	4	2	18	2	5	3	2	6	5	29	5	5	5	0	5	1	6	3	3	4	3	3	3	5	12	7	34	43	36	40
0	0	0	0	0	0	0	0	0	0	1	0	0	0	0	1	0	0	0	0	0	0	0	1	0	0	0	0	0	0	0	0	0	0	0	0	0	0	0	0	0	0	0	0
0	0	0	0	0	0	0	0	0	0	0	0	0	0	0	6	0	0	0	0	0	0	0	0	0	0	0	0	0	0	1	0	0	0	0	0	0	0	0	0	0	0	0	0
0	0	0	1	0	0	0	0	0	2	0	0	0	0	0	0	0	0	0	0	0	0	0	0	0	0	0	0	0	0	0	1	0	0	0	0	1	0	1	1	0	0	1	0
0	0	0	1	0	0	0	0	0	0	0	0	0	0	0	0	0	0	0	0	0	0	0	0	0	0	0	0	0	1	0	0	0	0	1	0	0	0	0	0	0	0	0	1
0	0	0	0	0	0	0	0	0	0	0	0	0	0	0	1	1	0	0	0	0	0	0	0	0	0	0	0	0	0	1	0	0	0	0	0	1	0	0	0	0	0	0	0
0	0	0	0	0	0	0	0	0	0	0	0	0	0	0	0	0	0	0	0	0	0	0	2	0	0	0	1	0	0	0	0	0	0	0	0	0	0	0	0	0	0	0	0
0	0	0	0	0	0	0	0	0	0	0	0	0	1	0	0	0	0	0	0	0	0	0	0	0	0	0	0	0	0	0	1	2	0	0	0	1	0	0	0	0	1	0	0
0	0	0	0	0	0	0	0	0	0	0	0	0	0	0	0	0	0	0	0	0	0	0	0	0	0	0	0	0	3	0	0	0	0	0	0	0	0	0	0	0	0	0	0
2	1	0	0	1	0	0	0	1	0	0	0	0	0	0	1	1	1	0	0	0	0	0	1	1	1	1	0	0	0	3	1	0	2	1	3	1	5	1	9	0	2	0	0
0	0	0	0	1	0	0	0	0	0	0	0	0	0	0	0	0	0	0	0	0	0	1	0	0	0	0	0	0	0	0	0	0	0	0	2	0	0	0	0	0	0	0	0
0	0	0	0	0	0	0	0	1	0	0	0	0	0	0	0	0	0	0	0	0	1	0	2	0	1	1	0	0	0	1	0	0	1	0	0	0	1	0	0	0	0	1	0
8	42	101	10	64	35	12	39	9	12	132	12	27	31	34	13	31	90	6	3	5	16	29	48	7	11	26	18	11	7	18	12	11	16	36	6	35	27	38	19	22	25	15	22
0	0	0	0	1	0	0	0	0	0	0	1	0	0	0	0	0	1	0	0	0	0	0	2	0	0	0	0	0	0	0	0	0	0	0	0	0	0	0	0	0	0	1	0
0	0	0	1	0	0	0	0	1	0	0	0	0	0	0	0	0	0	0	0	1	0	1	2	0	0	0	1	0	0	0	1	0	0	0	0	2	0	0	0	0	0	0	0
0	0	0	0	0	0	0	0	1	0	1	0	0	0	0	0	0	0	0	0	0	0	0	0	0	0	0	0	0	0	0	0	1	0	0	0	0	0	0	0	0	0	0	0
0	0	0	0	0	0	0	0	0	0	0	0	0	0	0	0	0	0	0	0	0	0	0	0	2	1	0	0	0	1	0	0	0	0	0	0	0	0	0	0	0	0	0	0
1	0	0	0	0	0	0	0	0	1	1	0	0	0	1	0	0	2	0	0	0	0	0	4	0	1	0	1	1	2	2	0	0	0	0	0	1	0	0	1	0	0	0	0
0	0	0	0	0	0	0	0	0	0	0	0	0	0	0	0	0	0	1	0	0	1	0	0	0	0	0	0	0	0	0	0	0	0	0	0	0	0	0	0	1	0	0	0
0	0	0	0	0	0	0	0	0	0	0	0	0	0	2	0	0	0	0	0	0	0	0	0	0	0	0	0	0	0	0	0	0	0	0	0	0	3	0	1	0	0	0	0
0	0	0	0	0	0	0	0	0	0	0	0	0	0	0	0	0	0	0	0	1	1	0	0	2	1	0	0	0	1	0	1	0	0	0	0	0	0	0	0	0	0	0	0
0	0	0	0	0	0	0	0	0	0	0	0	0	0	1	0	0	1	0	1	0	0	0	0	0	0	0	0	0	0	0	1	0	0	0	0	1	0	0	0	0	0	1	0
0	0	2	0	0	0	0	0	0	0	2	1	0	0	0	0	0	1	0	0	0	1	0	1	0	0	0	0	0	0	0	0	0	0	0	0	0	0	0	0	0	0	0	0
0	1	0	0	0	0	0	0	0	0	0	1	0	0	0	0	0	1	0	1	1	1	0	0	1	1	2	0	1	1	0	0	0	1	1	1	0	1	1	0	0	0	0	0
15	19	51	20	8	12	14	16	51	25	29	11	8	7	16	5	15	29	4	5	150	130	192	171	47	60	153	23	53	34	110	93	44	23	102	57	49	65	41	35	5	3	2	4
0	0	0	0	0	0	0	0	0	0	0	0	0	0	0	0	0	0	0	0	0	0	0	0	0	0	0	0	0	0	0	1	1	0	0	0	1	0	0	0	1	0	0	0
0	0	1	1	1	0	0	0	0	2	1	2	0	0	2	0	2	1	0	0	0	3	0	0	1	0	1	0	1	0	0	0	0	0	0	0	2	0	0	0	2	0	0	1
0	0	0	0	5	0	0	0	0	0	0	0	0	4	0	0	0	0	0	0	0	0	0	0	0	0	0	0	0	0	0	0	0	0	0	0	0	0	0	0	0	0	0	0
0	0	1	0	1	0	0	0	1	0	0	1	0	0	0	1	0	1	0	1	0	0	1	1	1	0	0	0	0	0	0	0	0	0	0	1	1	4	2	0	0	0	1	1
45	53	25	5	32	24	9	11	87	6	31	7	10	7	5	17	19	8	6	6	109	185	269	357	92	97	105	47	246	101	110	94	61	208	242	109	80	110	118	107	21	34	40	38
4	1	1	3	4	1	1	2	3	0	1	3	0	2	2	1	0	2	2	3	1	2	7	8	2	0	8	0	3	4	7	4	3	3	19	6	4	3	0	3	2	2	2	0
1	0	0	0	2	0	0	0	0	1	0	1	0	0	0	0	0	0	0	0	1	3	1	1	0	0	1	0	0	0	0	1	0	0	1	1	1	0	0	0	0	1	0	0
0	0	0	0	0	0	0	0	0	1	0	0	0	0	0	0	0	0	0	0	0	0	0	0	1	0	0	1	0	0	0	0	0	0	0	0	0	0	0	0	0	0	0	0
0	0	1	0	0	0	0	0	0	0	0	0	0	0	0	0	0	0	0	0	0	0	0	0	0	0	0	0	0	0	0	0	0	0	0	0	0	1	0	0	0	0	0	1
0	0	0	0	0	0	0	0	2	0	0	0	0	0	0	0	0	0	0	0	0	0	0	1	0	0	0	0	0	0	0	1	4	0	1	0	4	2	2	4	2	1	2	0
0	3	0	1	2	1	1	0	1	1	4	0	2	1	1	1	0	3	0	3	1	2	2	2	0	5	2	0	2	2	1	0	0	1	2	0	1	0	1	1	4	5	5	2
0	0	0	0	0	0	0	1	0	0	0	0	0	0	0	0	0	0	0	0	1	0	0	0	0	0	0	0	0	0	0	0	0	0	0	0	0	0	0	1	0	0	0	0
1	34	36	2	374	33	2	13	0	41	66	18	28	13	3	21	28	7	1	0	0	0	1	0	0	0	0	0	1	0	0	0	0	1	0	0	1	2	4	1	4	1	0	1
8	2	14	6	10	2	25	2	34	7	12	6	4	4	7	1	42	11	33	27	25	22	32	21	43	10	8	37	25	16	17	24	6	0	1	3	23	26	7	4	5	3	8	1
1	1	0	0	0	0	0	0	0	0	2	0	3	0	1	0	0	0	2	1	0	1	1	1	0	0	0	0	0	0	0	0	0	0	0	0	0	2	0	1	1	0	3	2
0	0	0	0	0	0	0	0	0	0	0	0	1	0	0	0	0	0	0	0	0	1	0	0	0	0	0	0	0	1	0	0	0	0	1	0	0	1	0	0	0	0	0	0
1	0	0	0	0	0	0	0	0	0	0	0	0	0	0	0	0	0	0	0	0	0	1	1	0	0	0	0	0	1	0	0	0	0	0	0	0	0	2	0	0	0	2	0
0	0	1	0	0	0	0	0	0	0	0	0	0	0	0	1	0	0	0	0	0	0	0	0	0	0	0	0	1	0	0	0	0	0	0	0	0	0	0	0	0	0	0	0
88	52	45	70	35	61	43	31	119	47	73	57	57	78	84	35	132	99	103	83	60	95	149	480	125	87	127	38	93	38	95	88	65	82	94	117	167	184	150	145	461	567	397	456
3	0	0	0	1	1	0	0	0	0	1	0	0	0	0	0	0	0	0	0	0	0	0	1	0	0	1	0	0	0	0	0	0	0	2	0	0	0	1	0	0	2	1	0
0	0	0	0	0	0	0	0	1	0	0	0	0	0	0	0	0	0	0	0	0	0	0	0	0	0	0	2	0	0	0	0	0	0	0	0	0	0	0	0	0	0	0	0
0	1	1	1	5	3	1	3	1	3	0	5	1	1	1	0	7	8	1	3	3	2	2	5	1	2	1	3	1	2	2	0	2	4	6	3	1	1	4	3	7	3	1	0
0	0	0	0	0	0	0	0	1	0	1	0	0	0	0	0	0	1	0	0	0	0	0	0	0	0	0	0	0	0	0	0	0	0	0	0	0	0	0	0	0	0	0	0
0	0	0	0	1	0	0	0	0	0	1	0	0	0	0	0	0	0	0	0	0	0	0	2	0	1	0	0	0	0	1	1	0	0	4	0	0	1	0	1	0	0	0	0
0	5	2	0	0	1	0	0	1	0	1	1	0	0	0	0	0	0	0	0	1	0	0	2	1	1	0	17	3	1	5	6	1	1	1	2	0	1	0	0	0	0	0	0
3	1	3	0	3	1	0	0	1	2	2	2	2	0	0	0	5	6	2	1	0	0	0	2	1	0	0	0	1	0	0	0	0	0	4	0	2	0	0	1	1	3	2	5
0	0	0	1	6	8	1	1	4	2	2	1	4	3	0	1	1	1	0	0	9	6	4	36	10	2	9	4	7	3	4	6	3	9	5	7	9	1	7	12	1	1	7	19
0	0	1	1	6	5	1	4	0	2	2	0	2	3	0	0	2	2	2	0	3	0	2	1	1	0	2	0	1	1	1	1	0	2	0	1	0	0	0	0	0	0	0	0
0	1	0	0	0	0	0	0	0	0	0	0	0	0	0	0	0	1	0	0	0	0	0	1	0	0	0	0	0	0	0	0	0	0	0	0	0	0	0	1	0	0	0	0
0	1	0	0	1	1	0	0	4	0	1	3	2	0	1	0	0	0	1	0	0	0	0	1	0	1	1	0	2	0	1	1	1	1	0	1	0	1	0	0	0	0	0	0
0	1	0	2	0	1	2	1	4	0	0	0	1	1	0	0	1	0	0	0	0	4	11	9	3	4	11	0	2	0	1	4	3	1	30	3	51	35	31	3	0	0	1	2
2	1	2	0	0	1	0	0	0	0	0	0	0	0	0	0	2	2	0	0	1	1	0	1	2	1	1	1	4	1	1	2	1	0	0	1	0	1	0	0	0	0	0	0
0	0	0	0	0	0	0	0	0	0	0	0	0	0	0	1	0	0	0	0	0	0	0	0	0	0	0	0	0	0	0	0	0	1	0	0	0	0	0	1	0	0	0	0
4	1	0	0	0	0	1	0	1	0	0	0	0	0	0	0	0	0	0	0	1	1	0	6	4	0	1	1	1	2	4	3	0	1	0	0	0	2	1	0	0	0	0	0
0	0	1	0	1	1	0	1	0	2	1	0	0	0	0	4	6	1	0	0	5	1	4	2	2	1	0	0	7	3	0	1	0	1	1	0	0	0	0	1	0	0	0	0
0	5	0	1	0	5	0	0	1	0	0	1	1	0	0	1	0	0	0	1	0	9	18	2	4	2	7	1	4	2	1	0	2	3	12	8	0	3	3	6	1	0	0	0
0	0	7	0	0	0	2	0	0	0	1	1	0	0	2	0	1	4	0	0	1	0	0	0	0	0	0	0	0	0	0	0	0	0	0	0	0	2	1	1	0	1	0	0
0	0	2	2	1	3	1	0	4	1	0	1	3	0	0	1	2	2	4	1	1	1	0	22	1	0	11	0	0	0	1	0	2	2	6	3	2	7	0	1	5	1	2	0
0	0	0	0	1	0	0	0	0	0	0	0	0	0	0	0	1	0	0	3	0	0	0	0	0	0	0	0	0	0	0	0	0	0	0	0	0	0	0	2	0	0	0	0
0	1	0	0	0	0	0	0	0	0	1	0	0	0	0	0	0	0	0	0	0	1	0	0	0	0	0	0	0	0	0	0	0	0	0	0	0	0	0	0	0	0	0	0
3	0	0	0	0	0	0	1	4	0	0	0	0	0	0	1	0	0	0	0	0	0	0	0	0	0	0	63	0	0	0	0	0	0	0	0	0	0	0	0	0	0	0	0
4	2	0	0	0	0	0	0	0	0	0	1	0	2	0	0	0	0	0	0	0	0	0	1	2	2	1	0	0	1	0	0	0	1	0	3	0	1	0	0	0	0	0	0
0	0	0	0	0	0	0	0	1	0	0	0	0	0	0	0	0	0	0	0	0	15	14	5	4	0	13	0	1	3	1	1	1	2	3	1	0	1	0	0	0	0	0	0
0	1	0	1	1	0	0	0	0	1	3	2	2	0	2	1	1	3	1	1	1	0	0	1	1	0	1	0	0	0	0	0	0	0	0	0	0	1	0	0	0	4	0	1
0	0	0	0	0	0	0	0	0	0	1	0	0	0	0	0	0	0	0	0	0	0	0	1	0	0	1	0	0	1	1	0	0	0	0	0	0	0	0	0	0	0	0	0
1	0	0	0	0	0	0	1	1	0	0	0	0	0	0	0	0	0	0	1	1	0	0	0	0	1	0	0	0	0	0	0	0	0	1	0	0	0	0	0	0	0	0	0
4	9	11	13	15	4	4	7	14	16	23	6	22	7	7	5	14	13	11	12	5	10	9	4	3	4	14	4	5	8	10	5	6	10	6	9	21	16	10	18	1	1	3	5
0	0	0	0	0	0	0	0	0	0	0	0	0	0	0	0	0	1	0	0	0	0	0	0	0	0	1	0	0	0	0	0	0	0	0	0	0	0	0	0	1	0	0	0
0	1	0	0	0	1	0	0	0	0	0	0	0	0	0	0	0	0	0	0	0	0	0	0	0	0	0	1	0	0	0	0	0	0	0	0	0	0	0	0	0	0	0	1
2	2	5	3	3	2	0	0	0	5	5	4	2	2	1	1	1	1	3	0	6	1	4	8	2	3	5	3	2	0	2	2	2	1	0	3	3	2	4	0	1	3	3	3
0	0	0	0	0	0	0	0	0	0	0	0	0	0	0	1	0	0	1	0	0	2	0	1	0	0	0	0	0	0	0	0	0	0	0	0	0	0	0	0	0	0	0	0
1	0	0	1	0	1	0	3	0	0	0	0	1	0	1	0	0	0	0	1	0	1	0	0	0	0	1	0	0	0	0	0	0	0	0	0	0	0	0	0	0	2	0	0
0	0	0	0	0	0	0	0	0	0	0	0	0	0	0	0	0	0	1	0	0	0	0	0	0	0	0	0	0	0	0	0	0	0	0	0	0	0	0	0	0	2	1	0
0	2	0	0	0	0	0	0	0	0	1	1	0	0	0	0	0	1	0	0	0	0	0	1	0	1	0	0	0	0	0	0	0	0	0	1	0	0	0	0	0	0	1	0
0	0	0	0	0	0	0	0	0	0	0	0	0	0	0	0	0	0	1	0	0	0	0	0	0	1	0	0	0	0	0	0	0	0	0	1	0	0	1	0	0	0	0	0
0	0	2	0	7	2	0	1	4	4	5	5	3	1	1	0	5	4	7	1	3	2	3	3	0	0	1	0	1	0	0	2	1	1	1	2	1	3	0	2	2	1	0	3
0	4	0	0	2	0	0	0	0	0	0	0	0	1	0	0	0	0	0	0	0	2	1	1	0	2	1	1	0	0	3	1	0	1	1	0	0	0	0	0	0	0	0	0
0	1	1	0	0	1	0	0	0	0	0	0	0	0	0	0	0	0	0	0	0	0	0	0	0	0	0	1	0	0	0	0	0	0	0	0	0	0	0	0	0	0	0	0
0	0	0	0	0	0	0	0	1	0	0	0	0	0	0	0	0	0	0	0	0	0	0	1	0	0	0	0	0	0	0	0	0	0	0	0	0	0	1	0	0	0	0	0
0	0	0	0	0	0	0	0	0	0	0	0	0	0	0	0	0	0	0	0	0	0	0	0	0	0	0	0	0	0	0	0	1	0	0	1	2	1	0	1	0	0	0	0
0	0	1	0	0	0	0	0	0	1	0	0	0	0	0	1	0	0	0	0	0	0	0	0	0	0	0	0	0	0	1	0	0	0	0	0	0	0	0	0	0	0	0	0
1	0	0	1	0	0	0	0	0	1	0	0	0	0	0	1	0	0	0	0	0	0	0	0	0	0	0	0	0	0	0	0	0	0	0	0	0	0	0	0	0	0	0	0
1	6	6	2	0	2	2	2	2	1	21	2	1	1	1	0	1	4	0	0	0	8	9	24	1	8	4	15	0	1	3	7	1	0	6	0	0	1	1	1	0	0	0	0
0	2	3	0	6	0	0	1	1	1	1	1	6	0	0	1	0	0	0	0	5	1	2	5	0	0	1	1	0	0	1	1	0	0	0	4	2	2	1	0	0	0	0	0
0	0	0	0	0	0	0	0	0	1	0	1	0	0	0	0	0	0	0	0	0	0	0	0	0	1	0	0	0	0	0	0	0	0	0	0	0	0	0	0	0	0	0	0
0	0	0	0	0	0	0	0	1	0	1	0	2	0	0	0	0	0	2	0	0	0	0	1	0	0	0	0	0	0	0	0	1	0	0	1	0	0	1	0	2	0	0	0
0	0	1	0	1	0	0	0	0	1	0	0	0	0	0	0	0	0	0	0	0	0	0	2	0	0	0	0	0	0	0	2	0	0	0	0	0	1	0	0	1	0	0	1
0	0	0	0	0	0	0	0	0	0	1	0	0	0	0	0	0	0	0	0	0	0	0	0	0	0	1	0	0	0	0	1	0	0	0	0	0	0	0	0	0	0	0	0
0	0	0	0	0	0	0	0	0	0	0	0	0	1	0	0	0	0	0	0	0	0	0	1	1	0	0	0	0	0	0	0	0	0	0	0	0	0	0	0	0	0	0	0
1	3	0	2	0	0	1	1	1	0	0	1	3	1	1	3	1	0	0	1	0	0	0	0	1	0	0	1	2	1	1	0	0	0	0	2	1	3	1	0	1	2	0	0
0	0	0	1	0	0	0	0	0	0	0	0	0	0	0	0	0	0	0	0	0	0	0	0	0	0	2	0	1	0	0	0	0	0	0	0	0	0	0	0	0	0	0	0
3	1	0	0	0	1	0	0	1	4	1	0	0	0	0	0	0	2	1	0	0	0	0	0	0	0	0	0	1	5	0	0	0	2	0	0	0	1	1	0	0	0	0	0
0	0	0	0	0	0	0	0	1	0	0	0	0	0	0	0	0	0	0	0	0	0	0	0	0	0	0	0	0	0	0	0	0	0	0	0	0	0	1	0	0	0	1	0
0	0	0	0	0	0	0	0	1	0	0	0	0	0	0	1	0	0	0	0	0	0	0	1	0	0	0	0	0	0	0	0	0	0	0	0	0	0	0	0	0	0	0	0
0	0	0	0	0	0	0	0	0	0	0	0	0	0	1	0	0	1	0	0	0	0	0	0	0	0	0	0	0	0	0	0	0	0	0	0	0	0	0	0	0	0	0	1
0	1	0	0	1	1	0	1	0	1	3	3	0	0	1	0	0	4	2	2	0	0	0	3	2	2	1	1	3	0	0	0	0	1	0	2	2	2	3	2	0	3	0	1
45	34	26	21	13	16	21	19	54	26	16	22	13	8	16	16	10	31	23	20	17	18	29	70	16	31	18	15	13	34	25	16	28	11	27	22	32	76	51	28	19	13	18	13
2	0	0	0	0	0	0	0	1	0	0	0	0	0	0	0	0	0	0	0	0	0	0	0	0	0	0	0	0	0	0	0	0	0	0	0	0	0	0	0	0	0	0	0
53	161	142	163	95	83	56	79	175	83	179	121	267	105	145	45	137	88	156	108	15	77	115	103	71	20	91	88	63	48	43	53	44	31	48	75	116	143	123	135	66	58	43	55
0	0	0	0	0	0	0	0	0	1	0	0	0	0	0	0	0	0	0	0	0	0	0	1	0	1	0	0	0	0	0	0	0	0	0	0	0	0	0	0	0	0	0	0
0	1	0	0	0	0	0	1	0	1	1	0	1	0	0	0	2	1	0	0	0	1	0	0	1	0	0	1	0	0	0	0	0	0	0	0	0	1	0	0	0	0	0	0
0	0	0	1	0	0	0	0	0	1	0	0	0	0	1	0	0	0	0	0	0	0	0	0	0	1	0	0	0	0	0	0	0	0	0	0	0	0	0	0	0	0	1	0
0	0	0	0	1	0	0	0	0	0	0	0	0	0	0	0	0	0	0	0	0	0	0	0	0	0	1	0	0	0	0	0	1	0	0	0	3	1	2	0	0	1	0	0
0	0	0	0	0	0	0	0	0	0	0	0	0	0	0	0	0	0	0	0	0	1	0	0	1	0	0	0	0	0	0	0	0	0	0	0	0	0	0	0	1	0	0	0
0	0	0	0	2	0	0	0	0	0	3	0	0	0	0	0	0	0	0	0	0	0	0	0	0	0	0	0	0	0	0	0	0	0	0	0	0	0	0	0	0	0	0	0
0	0	0	0	1	0	0	0	2	0	2	0	0	0	0	1	0	1	0	0	0	0	2	4	0	0	1	0	1	1	0	0	2	1	0	3	1	0	0	0	0	1	0	0
1	0	1	1	1	1	1	1	0	1	1	2	1	2	2	0	2	1	2	0	3	1	1	1	0	0	0	1	0	1	1	0	1	1	3	0	1	0	1	0	0	0	1	0
0	0	0	0	0	0	0	1	0	0	0	0	0	0	0	0	0	0	0	0	0	0	0	1	0	0	0	0	0	0	0	0	0	0	1	0	0	0	1	0	0	0	0	0
0	0	1	0	1	0	0	0	0	0	1	0	0	0	0	0	0	0	0	0	0	0	0	0	0	0	0	0	0	12	0	0	0	1	0	0	0	0	0	0	0	0	0	0
0	7	2	0	10	0	0	0	0	0	0	0	1	1	0	0	1	0	0	0	0	0	0	0	2	1	0	1	1	0	0	1	0	1	1	0	0	1	0	0	4	1	1	1
0	0	0	0	0	0	0	0	0	1	0	0	0	0	0	0	0	1	0	0	0	0	0	1	0	1	0	0	3	0	0	0	0	0	0	0	0	0	0	0	0	0	0	0
0	0	0	0	0	0	0	0	16	0	0	0	1	1	0	0	0	0	0	0	6	14	32	92	9	33	56	5	12	2	29	21	9	23	61	25	61	19	47	33	12	18	30	25
5	11	18	26	19	14	5	4	31	22	39	14	19	11	24	4	17	16	5	8	43	39	44	84	17	26	56	17	16	14	21	36	17	21	67	21	10	19	14	13	9	31	20	17
28	46	63	26	65	51	14	35	44	47	59	36	70	31	35	20	54	87	13	10	76	68	66	143	29	31	51	20	33	22	46	41	32	24	39	53	71	53	79	47	84	75	49	84
0	0	0	1	0	0	0	1	0	0	1	0	0	0	1	0	0	0	0	0	0	0	1	1	0	1	0	0	2	0	0	1	0	0	0	0	0	0	1	1	0	2	1	0
1	0	2	1	1	1	1	0	1	0	1	1	1	0	4	0	0	0	0	1	2	6	1	2	1	0	0	2	0	0	1	0	1	0	2	0	1	4	0	0	4	1	0	0
1	1	0	0	2	0	0	0	4	0	0	0	1	1	1	0	3	2	0	0	0	0	1	1	0	0	0	0	1	2	0	0	1	0	0	0	0	0	1	2	0	0	0	0
0	0	0	0	0	0	0	0	0	0	0	0	0	0	0	0	0	0	0	0	0	1	0	0	0	0	1	0	0	0	0	0	0	0	1	1	0	0	0	2	1	3	0	0
0	0	0	0	0	1	0	1	0	0	1	0	0	0	0	0	0	0	0	0	0	0	0	0	0	0	0	0	0	0	0	0	0	0	0	0	0	0	0	0	0	0	0	0
2	0	3	0	2	0	1	0	3	0	1	6	0	1	1	2	3	0	0	3	0	8	2	13	7	2	4	4	1	2	1	4	1	5	3	1	3	5	2	1	5	3	3	0
0	1	0	1	0	0	0	0	1	0	0	0	0	1	0	0	0	0	0	0	0	0	0	0	0	0	1	0	2	0	0	0	1	0	0	0	0	2	0	0	0	0	0	0
1	2	0	0	0	1	0	1	1	0	1	1	0	0	0	2	0	1	0	0	0	0	0	3	3	0	0	0	2	9	0	1	0	0	0	0	1	0	0	2	0	0	0	0
0	1	0	0	0	0	0	0	0	0	0	0	0	0	0	0	0	0	0	1	0	0	2	21	1	5	12	0	5	0	2	0	5	5	28	7	5	9	7	7	0	1	1	0
2	0	1	0	0	0	0	0	0	1	0	0	0	2	0	0	0	0	0	0	0	0	0	1	0	0	0	0	0	0	0	0	0	0	0	0	0	0	0	0	0	0	0	0
1	2	0	5	0	0	0	0	2	1	3	0	2	0	0	0	0	0	0	0	0	1	0	0	0	0	0	0	3	0	1	0	0	0	0	1	0	0	0	0	0	0	0	0
0	4	2	0	4	13	0	11	4	1	4	0	1	8	0	1	9	13	0	1	1	4	4	10	2	2	3	2	4	1	6	6	0	0	3	0	1	0	0	2	3	0	0	0
0	0	0	0	0	0	0	0	0	0	0	0	0	0	0	0	0	0	0	0	0	1	0	0	0	1	0	0	0	0	0	0	0	0	0	0	1	0	0	0	0	0	0	0
0	0	0	0	0	0	0	0	0	0	0	0	0	0	0	1	0	1	0	1	0	0	0	2	0	0	0	0	0	0	0	0	0	0	0	0	0	0	0	1	0	0	0	0
1	0	0	0	0	1	0	0	1	0	0	0	0	1	0	0	0	3	0	0	1	0	0	0	0	0	0	0	5	2	0	1	0	0	0	0	0	0	0	0	0	0	0	0
17	27	48	21	41	35	18	33	35	25	43	34	14	21	31	22	62	59	15	12	74	37	89	175	40	52	66	22	48	16	49	61	48	51	88	68	95	70	88	96	4	1	3	11
0	0	0	0	0	1	0	1	1	0	0	1	0	0	1	0	1	1	0	2	0	1	3	1	0	0	1	0	0	0	2	1	0	0	1	1	1	1	1	0	1	1	3	1
0	0	0	0	0	0	0	0	0	0	0	0	0	0	0	0	0	0	0	1	0	0	0	0	0	0	0	0	0	0	0	0	0	0	0	1	0	1	0	0	0	0	0	0
0	0	0	0	0	0	0	0	1	0	0	0	0	0	0	0	0	0	0	0	0	0	0	0	0	1	0	0	0	0	0	0	0	0	0	0	0	0	0	1	0	0	0	0
0	0	0	0	0	0	0	0	0	0	0	0	1	0	0	0	0	0	0	0	0	0	1	0	1	1	0	0	0	0	0	0	1	0	0	0	0	0	0	0	0	0	0	0
0	2	2	1	2	4	3	4	6	2	6	1	5	4	3	0	2	3	3	2	4	2	5	2	6	2	2	4	2	1	2	3	2	1	3	3	3	4	2	4	4	1	1	1
1	0	0	0	0	0	0	0	1	0	0	0	0	0	1	0	0	0	0	0	0	1	1	0	0	0	0	1	1	0	0	0	0	0	0	0	0	0	0	1	0	0	0	0
0	0	1	0	0	0	0	1	0	0	0	0	0	0	0	0	1	0	0	0	0	1	4	1	0	0	0	1	0	0	1	0	0	0	1	0	0	0	1	0	0	0	1	0
0	1	0	0	0	0	0	0	0	0	0	0	0	0	0	0	0	0	0	0	0	2	2	2	1	0	0	0	0	0	1	0	0	2	0	0	0	2	0	0	0	0	0	0
7	23	55	19	11	23	16	40	43	32	56	29	29	22	23	27	40	29	9	2	75	190	282	213	38	53	88	43	15	35	63	50	36	61	39	71	59	92	67	84	19	16	23	27
0	1	0	1	1	2	0	0	0	0	1	1	3	1	0	0	0	0	0	0	0	1	1	1	3	1	0	0	2	0	0	1	0	1	0	0	3	1	0	0	2	0	0	0
0	0	0	0	0	0	0	0	0	0	0	0	0	0	0	0	0	0	0	0	0	0	0	0	1	0	0	1	0	0	0	0	0	0	1	0	0	0	0	0	0	0	0	0
0	28	7	0	0	0	0	1	0	0	1	0	0	2	0	2	0	0	0	0	1	1	1	0	0	0	1	0	7	0	1	1	1	1	6	2	0	1	3	0	0	1	0	0
0	1	0	0	0	0	0	0	0	0	1	0	0	0	1	1	0	0	0	0	0	0	0	0	1	2	1	0	0	0	0	0	1	0	0	0	0	0	0	1	0	3	0	0
3	9	15	16	5	5	12	4	16	12	10	7	35	15	59	3	5	2	2	1	0	5	13	3	9	0	8	13	16	6	1	0	6	0	1	8	2	5	7	11	10	13	6	8
0	0	0	0	0	0	0	0	0	0	0	0	0	0	2	3	0	0	0	0	0	0	0	0	0	0	0	0	0	0	0	1	0	0	0	0	0	0	0	0	0	0	0	0
0	0	0	0	0	0	0	0	0	0	0	0	1	0	0	0	0	0	0	0	1	0	0	0	0	0	0	0	0	0	1	0	1	0	0	1	1	0	1	0	0	0	0	1
0	0	0	0	0	0	0	0	0	0	0	0	0	0	0	0	0	0	0	0	0	0	0	1	1	0	0	0	0	0	0	0	0	0	0	0	1	0	0	1	0	0	0	0
7	2	4	0	1	6	0	3	1	1	0	1	0	2	1	0	4	1	0	0	3	0	3	0	6	2	2	2	5	16	3	0	2	1	0	2	2	2	1	4	0	0	0	0
0	0	0	0	0	0	0	0	0	0	1	0	0	0	0	0	0	0	0	0	1	0	0	0	0	0	0	0	0	0	0	1	0	0	0	0	0	0	0	0	0	0	0	0
64	118	40	85	6	11	58	14	79	7	20	67	76	63	46	38	6	15	38	48	10	39	65	213	70	30	114	55	35	28	75	77	34	48	72	79	87	66	77	66	65	57	39	52
1	2	0	4	0	0	4	0	2	0	0	6	1	6	5	4	0	2	2	3	0	2	2	10	2	0	3	1	3	1	1	3	1	1	5	3	4	4	3	4	1	1	0	1
1	0	1	0	0	1	0	0	2	0	0	3	0	0	0	1	0	2	0	0	0	0	0	5	0	2	0	0	2	1	0	0	1	27	2	1	2	1	0	0	0	2	0	1
11	47	21	27	4	7	17	12	67	8	9	73	23	15	32	28	5	7	16	18	2	35	40	129	38	26	46	38	37	32	70	53	22	35	57	48	73	68	45	52	27	26	17	25
0	0	0	0	0	0	0	0	0	0	0	0	0	0	0	0	0	0	0	0	0	0	1	4	0	1	4	0	0	1	0	0	0	0	0	0	1	6	2	1	0	0	0	0
7	2	0	1	0	3	0	1	0	1	2	0	1	2	0	4	5	3	0	0	3	1	2	3	6	0	0	3	0	6	6	0	0	0	0	3	0	1	0	3	0	0	0	0
1	7	8	0	5	2	6	1	6	10	9	8	16	7	20	2	10	9	6	7	1	8	9	12	3	7	0	2	5	1	4	3	1	3	5	5	6	5	8	8	0	13	5	2
0	0	0	0	0	0	0	0	0	0	0	0	0	0	0	0	0	0	0	0	0	0	1	0	0	0	0	0	0	0	0	0	0	0	0	0	0	0	0	0	0	0	2	0
0	8	9	4	10	7	2	9	3	17	9	7	18	3	5	4	29	7	3	5	0	2	1	9	3	0	2	2	4	0	1	3	1	1	3	2	4	5	5	3	10	10	8	9
0	0	0	0	0	0	1	0	1	0	0	0	0	0	0	0	0	0	0	0	0	0	0	0	0	1	1	0	0	0	0	0	1	0	0	0	0	0	0	0	0	1	0	3
0	0	0	0	0	0	0	1	0	0	0	0	1	0	0	2	0	0	1	0	0	0	0	0	0	1	0	0	0	1	1	1	0	1	0	0	1	0	0	0	0	1	0	0
0	0	1	1	0	1	0	2	0	0	0	0	1	0	0	0	0	0	0	1	0	3	1	1	0	0	0	0	0	1	0	0	1	1	0	0	1	0	0	1	0	0	0	0
0	0	1	0	0	0	0	0	0	0	0	0	0	0	0	0	0	0	0	0	0	0	0	0	0	0	1	0	0	0	0	0	1	0	0	1	0	0	1	0	0	0	0	0
0	0	2	0	0	0	0	0	1	0	0	0	0	0	0	0	0	0	0	0	0	0	1	0	0	0	0	0	0	0	0	0	0	0	0	0	0	0	0	0	0	0	0	0
0	0	0	0	2	1	0	2	5	0	0	0	0	0	0	0	6	1	0	0	3	1	0	2	1	0	1	1	2	5	4	4	1	1	0	1	0	1	0	2	0	0	0	0
1	0	0	1	0	0	0	1	0	2	3	1	2	0	1	0	0	1	0	0	1	1	0	0	1	0	1	1	0	0	0	1	0	2	0	0	1	3	0	1	0	0	0	0
0	0	0	0	0	0	0	0	0	0	0	0	0	0	0	0	0	0	0	0	0	0	0	1	1	0	1	0	0	0	0	0	0	0	0	0	0	0	0	0	0	0	1	0
0	3	2	0	2	4	1	1	1	0	3	1	3	0	7	0	5	8	1	0	3	4	8	10	2	1	3	1	3	0	3	1	4	2	3	3	3	1	4	4	1	2	2	7
0	0	0	0	0	0	0	0	0	0	0	0	0	0	0	0	0	0	0	0	0	0	1	0	0	0	1	0	0	0	0	0	0	0	0	0	0	0	0	1	0	0	0	0
138	399	361	399	170	172	141	162	717	223	453	351	233	187	394	140	175	301	313	260	163	202	322	770	224	467	242	133	219	221	182	143	258	210	240	226	417	1013	399	311	151	136	121	162
1	0	1	0	0	1	0	0	0	0	0	0	1	0	0	0	0	0	1	0	0	2	0	0	0	0	0	0	0	0	1	0	0	0	0	0	0	0	0	0	0	0	0	0
0	0	0	0	0	0	0	0	0	0	0	0	0	0	0	0	0	0	0	0	0	0	0	0	1	0	0	0	0	0	0	0	0	0	1	0	0	0	0	1	0	0	0	0
2	4	15	1	0	5	8	17	1	2	0	2	0	0	0	2	6	15	3	0	2	10	16	128	3	4	24	0	2	8	6	7	29	14	27	72	29	26	10	37	0	0	0	1
0	0	0	0	0	0	0	0	0	0	1	0	0	0	2	0	1	0	0	0	0	0	1	0	0	0	0	0	0	1	0	0	0	0	0	0	0	0	0	0	0	0	0	0
12	0	0	0	0	0	0	0	0	0	0	0	0	0	0	0	0	0	0	0	0	0	0	0	0	0	0	0	0	2	0	0	0	0	0	0	0	0	0	0	0	0	1	0
1	0	0	0	0	0	0	0	1	2	1	0	0	0	0	2	1	0	0	0	0	0	0	1	0	2	9	3	1	0	0	0	0	0	0	1	1	0	0	1	0	0	0	0
0	0	0	0	0	0	0	0	0	0	0	0	0	0	0	0	0	1	1	0	0	1	0	0	0	0	0	0	0	1	0	0	0	0	0	0	0	0	0	0	0	0	0	0
0	0	1	0	0	0	0	0	0	0	1	0	0	0	0	0	0	0	0	0	0	0	0	1	0	0	0	0	0	0	0	0	0	0	0	0	0	0	0	0	0	1	0	0
0	1	0	0	2	0	0	0	0	0	1	0	0	0	0	2	1	1	0	0	1	0	1	1	0	1	0	2	1	1	0	1	3	2	0	0	0	0	0	1	0	0	0	0
0	0	1	0	0	0	0	0	0	0	1	1	1	0	0	0	0	2	1	0	0	0	0	0	0	1	1	1	1	1	1	1	0	0	0	0	2	0	0	0	0	0	0	0
0	0	0	0	0	0	0	0	0	0	0	0	0	0	0	0	0	0	0	0	0	0	0	0	0	0	0	0	3	0	0	0	0	0	0	0	0	0	0	0	0	0	0	0
0	0	3	0	0	2	1	0	0	0	2	0	0	0	0	0	0	0	0	0	0	1	0	0	0	2	0	1	0	0	0	1	0	1	0	2	0	1	1	0	1	0	1	2
0	0	0	0	0	0	0	1	0	0	0	0	0	0	0	0	0	1	0	0	0	0	0	0	0	0	0	0	0	0	0	0	0	0	1	1	0	0	0	0	0	1	0	0
27	106	118	53	148	98	39	56	108	140	130	82	64	43	67	43	154	190	62	61	178	184	241	342	85	101	171	42	37	92	177	146	83	52	94	117	131	117	149	117	42	55	45	59
1	0	0	0	0	0	0	0	0	0	0	0	0	0	0	0	0	0	0	2	0	0	0	0	0	0	1	0	0	1	0	0	0	0	1	0	0	0	0	0	0	0	1	0
0	1	1	0	0	0	0	0	0	0	4	0	0	0	1	3	5	2	0	0	0	0	2	0	0	0	0	0	0	0	0	1	0	0	0	0	0	0	1	0	0	2	0	0
0	1	0	0	0	0	0	0	0	0	1	0	0	0	0	0	0	0	0	0	0	0	0	0	0	0	0	0	0	0	0	0	0	0	0	0	1	1	2	0	1	1	1	1
7	4	8	2	122	5	4	16	5	12	7	15	1	0	10	0	38	21	15	6	30	12	26	23	15	10	8	2	11	5	9	10	3	7	6	8	18	12	8	10	6	3	6	5
22	63	54	42	14	21	18	36	72	39	56	44	45	46	65	27	83	31	58	39	10	27	26	83	35	14	29	28	30	20	28	21	25	14	20	26	40	50	29	35	50	55	43	46
0	0	0	0	1	1	0	0	0	1	4	0	0	0	0	0	0	0	0	0	0	0	0	0	0	0	0	0	0	0	0	0	0	0	0	0	0	0	0	0	0	0	0	0
1	0	0	0	0	0	0	0	0	0	0	0	0	0	0	0	0	0	0	0	0	0	0	0	2	0	0	0	0	0	0	0	0	0	0	0	0	0	0	0	0	0	0	0
0	0	8	2	13	3	1	0	3	3	3	5	5	1	2	1	1	2	1	0	11	5	3	5	3	2	1	1	1	1	2	2	0	0	14	7	0	2	2	2	4	2	3	1
14	23	47	24	48	26	14	17	56	31	65	27	44	21	42	14	26	63	35	21	140	51	93	215	58	76	109	32	42	26	72	78	61	51	77	66	70	82	61	77	20	16	21	13
0	7	1	2	3	2	0	2	2	0	6	0	0	5	3	0	11	1	0	0	0	0	2	0	0	0	2	0	0	0	0	1	0	0	1	1	2	0	0	0	0	1	0	0
0	1	0	0	0	0	0	0	0	0	0	0	0	0	0	0	0	1	0	0	1	0	0	1	0	0	1	0	0	0	0	0	0	1	0	0	0	0	0	2	0	0	0	0
0	0	0	0	0	0	0	0	1	0	1	0	0	0	0	1	0	0	0	0	0	0	0	0	0	0	0	0	0	0	0	1	0	0	0	0	0	0	0	0	0	0	0	0
7	4	1	0	4	5	0	8	8	3	1	1	0	0	2	6	11	18	1	0	15	5	6	18	23	0	2	11	41	45	10	13	6	4	0	4	3	2	4	14	0	0	1	0
2	4	0	3	1	4	1	1	2	1	5	2	2	0	3	2	2	1	1	0	3	1	3	5	2	2	0	0	1	1	0	0	1	1	3	0	2	3	1	2	0	1	0	2
0	0	0	0	0	0	0	0	0	0	0	0	0	0	0	0	0	0	0	0	0	0	0	1	0	2	0	0	0	0	0	0	0	2	0	0	0	0	0	0	0	0	0	0
1	0	0	0	0	0	0	1	0	0	0	0	0	0	0	0	0	0	0	0	0	0	0	0	0	0	0	0	0	1	0	0	0	0	0	0	0	0	0	0	0	0	0	0
0	0	0	0	0	0	0	0	0	1	0	2	0	1	0	0	0	0	0	0	0	0	0	0	0	0	0	0	0	0	0	0	0	0	0	0	0	0	0	0	0	0	0	0
0	0	0	0	1	0	0	0	0	0	0	0	0	0	0	0	0	0	0	0	0	0	0	0	0	0	0	1	0	0	1	1	0	0	0	0	0	0	0	0	0	1	0	0
22	21	28	9	5	15	9	11	18	17	15	20	24	18	25	18	16	15	22	22	8	40	44	84	15	11	27	6	23	16	2	6	13	16	26	22	44	36	35	16	69	81	63	57
7	10	22	19	10	16	14	16	43	9	26	16	16	7	12	6	14	53	7	3	134	63	108	459	40	92	211	32	40	33	93	70	76	173	288	92	63	64	93	46	9	9	2	6
0	0	0	0	0	0	0	0	0	0	0	0	0	0	0	0	0	0	0	0	0	0	1	0	0	0	0	0	0	0	0	0	0	0	0	1	1	0	0	0	0	0	0	0
0	1	0	0	0	3	0	4	0	0	0	0	0	1	0	2	0	0	0	0	0	0	0	0	0	0	0	0	0	0	0	0	0	0	0	1	1	0	1	0	0	1	1	0
2	2	5	2	0	6	0	2	5	0	0	0	0	0	0	4	2	3	0	0	7	0	1	4	4	1	1	3	10	8	1	1	0	1	0	0	1	1	1	1	0	0	0	0
23	38	54	16	11	18	17	16	56	22	39	48	42	42	106	34	40	55	39	21	17	80	103	342	48	65	99	37	69	33	26	28	53	45	78	64	92	137	150	84	478	579	450	472
1	0	1	2	0	0	0	0	0	0	0	0	0	0	0	0	0	0	0	0	3	7	4	0	4	3	1	1	1	1	5	2	0	0	1	1	0	0	2	0	3	1	1	0
0	0	0	0	0	0	0	0	1	0	0	0	0	0	0	0	0	0	0	0	0	0	1	0	0	0	0	0	1	0	0	0	0	0	2	0	0	0	1	0	0	0	0	0
0	0	0	0	0	0	0	0	0	1	0	0	0	0	0	0	0	0	0	0	0	0	0	0	0	0	1	0	1	0	0	0	0	0	0	0	0	0	0	0	0	0	0	0
0	1	0	1	0	0	0	0	0	0	2	0	1	0	7	1	2	1	0	0	1	5	5	2	1	1	3	3	2	0	3	0	0	0	1	1	3	0	0	0	6	11	4	7
2	0	0	0	0	0	0	0	0	0	1	0	0	0	0	0	0	0	0	0	0	0	0	1	0	0	1	0	0	0	0	0	0	0	0	0	0	0	0	0	0	0	0	0
3	0	0	0	4	0	0	0	1	3	1	0	1	1	1	2	2	4	0	0	2	1	0	0	1	1	0	0	3	8	3	0	0	0	0	0	0	1	0	0	0	0	0	0
0	0	0	0	0	1	0	0	0	0	0	0	0	0	0	0	0	0	0	0	0	1	0	1	0	0	0	1	0	0	0	0	0	0	0	0	0	0	0	0	0	0	0	0
0	0	0	0	1	2	0	1	0	1	0	0	1	0	0	0	0	0	0	0	1	0	2	6	0	0	0	0	0	0	0	0	0	0	4	0	0	0	1	0	0	0	0	0
0	0	0	0	0	0	0	0	0	0	0	0	3	1	0	0	1	0	0	0	0	0	0	0	0	0	0	0	0	1	0	0	0	0	0	0	1	0	0	0	0	0	0	0
0	0	0	0	0	1	0	4	0	0	0	0	0	0	0	0	0	0	0	0	0	0	0	0	0	1	0	0	0	0	0	0	0	0	1	1	0	0	0	0	0	0	0	0
0	0	0	0	0	1	11	1	0	0	0	0	0	0	0	4	0	0	0	0	0	0	0	0	0	0	0	0	0	0	0	0	0	0	0	0	0	0	0	0	0	0	0	0
1	1	1	0	1	0	0	0	0	0	0	0	0	0	0	0	0	0	0	0	0	0	0	0	0	0	0	0	0	0	0	0	0	0	0	0	0	0	0	0	0	0	0	0
0	1	0	0	0	0	0	0	0	0	1	1	1	0	0	0	0	0	1	0	0	0	0	2	0	0	0	1	0	0	0	0	0	0	1	1	1	0	0	1	0	0	0	0
0	0	0	0	0	0	0	0	0	0	0	0	0	0	0	0	0	0	0	0	0	0	0	0	0	0	0	0	0	0	0	0	0	0	3	0	0	0	0	0	0	0	0	0
0	0	0	1	0	0	0	0	0	0	0	0	0	0	0	0	0	0	0	0	0	0	0	1	0	0	0	0	0	0	0	1	0	0	1	0	0	0	0	0	0	1	0	0
7	2	5	3	5	2	2	0	6	6	8	4	1	2	0	2	0	4	0	0	9	8	5	12	12	20	18	3	17	8	9	7	5	11	25	12	3	8	9	6	0	1	2	0
4	1	8	0	4	3	0	2	0	4	7	0	0	3	1	2	6	11	0	0	8	0	1	17	1	0	1	1	13	2	1	2	1	11	8	4	2	1	4	3	2	1	1	1
0	0	0	1	0	0	0	0	0	0	0	0	1	0	0	0	1	0	0	0	1	0	1	1	0	0	0	1	0	1	0	0	0	0	1	0	0	0	0	0	1	0	0	0
0	0	0	0	0	0	0	0	0	0	4	0	0	0	2	0	0	2	0	0	0	0	0	0	0	0	0	0	0	0	0	0	0	0	0	0	0	0	0	0	0	0	0	0
0	1	0	0	0	0	0	1	0	0	0	0	0	0	0	0	0	0	0	0	0	0	0	0	1	0	0	0	0	0	0	0	0	0	1	1	1	0	0	2	0	0	0	0
1	0	2	0	0	1	3	0	2	1	2	3	3	5	4	3	0	6	2	6	0	1	8	22	7	6	10	2	8	1	4	2	3	1	4	8	3	6	8	3	14	22	9	16
0	0	0	0	0	0	0	0	0	0	0	0	0	1	0	0	0	0	0	0	0	0	0	0	0	0	0	0	0	0	1	1	0	0	0	1	0	0	0	0	0	0	0	0
0	0	0	0	0	0	0	0	2	0	0	0	0	0	0	0	0	0	0	0	0	0	0	1	0	0	0	0	0	0	0	0	0	0	1	0	0	0	1	0	0	0	0	0
0	7	4	3	3	6	0	2	5	0	5	0	1	3	1	0	3	2	1	3	3	4	3	0	0	3	3	4	2	0	1	0	1	0	1	1	2	3	2	0	0	3	2	0
0	0	0	0	1	1	0	0	0	0	0	0	0	0	0	0	0	0	0	0	0	2	2	0	1	0	0	0	0	0	0	0	0	0	0	1	2	0	0	0	0	0	0	0
5	13	14	11	22	12	3	8	17	15	20	13	15	7	6	2	11	16	12	7	4	13	17	16	5	12	12	6	4	8	7	5	9	11	9	12	16	22	10	19	5	9	2	8
2	0	0	0	0	0	0	0	0	0	0	0	0	0	0	0	1	0	0	0	0	1	1	0	0	1	0	0	1	0	0	3	0	1	0	2	0	0	0	0	0	0	0	0
0	2	0	2	1	0	1	0	1	0	1	1	0	1	0	0	1	0	0	1	0	0	0	1	0	0	1	0	0	0	0	0	0	0	0	0	0	0	0	0	1	2	1	0
1	2	6	1	0	7	1	0	6	0	3	0	0	1	0	2	4	1	0	1	6	8	14	18	8	6	4	2	12	7	3	7	5	8	9	7	3	31	7	7	1	0	3	0
0	0	0	0	0	0	0	0	0	0	0	0	0	0	0	1	0	0	0	1	0	0	0	0	0	0	0	2	0	2	1	0	0	0	0	0	3	0	0	0	0	0	0	0
1	0	0	0	0	0	0	0	0	0	0	0	0	0	0	0	0	0	0	0	0	0	0	0	0	0	0	0	0	0	0	0	0	0	0	1	0	0	1	0	0	0	0	0
0	0	0	0	5	2	0	0	0	1	0	0	0	0	0	0	0	1	0	0	0	0	0	1	1	0	0	0	1	0	0	0	0	0	0	0	0	0	0	0	1	0	0	0
0	1	0	0	0	0	0	0	0	0	0	0	0	0	0	0	0	0	0	0	0	0	0	0	0	1	0	0	0	1	0	0	0	0	0	0	0	0	0	0	0	0	0	0
0	0	0	0	0	0	0	0	0	0	0	0	0	0	1	0	0	0	0	2	0	0	0	0	0	0	0	0	0	0	0	0	0	0	1	0	0	0	0	0	0	0	0	0
1	0	0	0	0	0	0	0	0	0	0	0	0	0	0	0	0	0	0	0	0	0	0	1	0	0	0	0	0	0	1	0	0	0	0	0	0	0	0	0	0	0	0	0
1	2	0	0	0	0	0	0	5	0	1	0	0	2	1	2	1	0	0	0	0	4	4	25	2	5	3	1	4	2	0	2	7	3	2	4	4	5	5	1	105	130	77	110
0	0	0	0	0	0	0	0	2	0	1	0	0	1	0	0	0	0	0	0	1	5	4	0	0	1	16	0	0	0	1	2	2	1	15	3	0	1	0	0	0	0	0	0
0	0	0	0	0	0	0	0	0	0	0	0	0	0	0	0	0	0	0	0	0	0	0	2	0	1	0	1	0	0	0	0	0	0	0	0	0	2	0	0	0	0	0	0
112	98	79	64	16	29	56	22	180	34	46	166	82	143	120	80	96	74	156	111	13	65	85	242	103	46	110	64	116	69	107	94	63	62	104	89	112	134	89	71	50	49	51	54
0	0	0	0	0	1	0	0	0	0	0	0	0	0	0	0	0	3	0	0	0	0	0	0	0	0	0	0	0	0	0	0	0	0	0	0	0	0	0	0	0	0	0	0
2	0	1	0	2	0	0	0	1	0	0	1	2	2	0	0	0	0	0	0	0	0	0	0	1	0	1	1	0	1	0	0	0	0	0	0	0	0	0	0	0	0	0	0
0	2	0	0	0	1	0	0	0	0	0	0	0	0	0	0	0	0	0	0	0	0	0	0	0	0	0	0	0	0	0	0	0	0	0	0	0	0	0	0	0	0	0	0
0	0	0	0	1	0	0	0	0	0	1	0	0	0	0	0	0	0	0	0	0	0	0	0	0	0	0	0	0	0	0	0	0	0	0	0	0	0	0	0	0	1	0	0
3	9	10	9	5	6	2	5	15	2	24	7	5	6	14	5	7	11	15	11	10	2	8	40	3	13	5	3	6	9	2	1	10	5	5	7	5	28	10	17	3	2	0	7
0	0	0	0	0	0	0	2	0	0	0	0	0	59	0	0	0	0	0	0	0	0	0	0	0	0	0	0	0	0	0	0	0	0	0	0	0	0	0	0	0	0	0	0
0	0	1	0	0	0	0	0	0	0	0	0	0	0	0	0	0	0	0	0	0	1	0	0	0	0	0	0	0	0	0	0	0	0	0	0	0	0	0	1	0	0	1	0
0	0	0	0	0	0	0	1	0	2	0	0	0	0	0	0	0	0	0	2	0	0	0	0	0	0	0	0	0	0	0	1	2	0	0	0	0	0	0	0	2	0	0	0
5	1	4	0	2	6	1	0	0	13	25	8	7	4	4	11	6	11	2	0	1	0	0	3	0	0	3	0	0	0	0	0	3	1	0	0	0	0	0	0	1	0	0	0
0	0	0	0	0	0	0	0	1	0	0	0	0	0	0	0	0	0	0	0	0	0	0	0	0	0	0	0	0	0	0	0	0	0	0	0	0	2	0	0	0	0	0	0
0	0	0	0	0	1	0	0	0	0	0	0	0	0	0	0	0	0	0	0	1	0	0	0	0	0	0	0	0	0	0	0	0	0	0	0	0	0	0	0	0	1	0	0
1	0	0	0	0	2	0	0	0	1	0	0	0	0	0	0	0	1	0	0	0	0	0	2	0	0	0	0	1	0	1	0	0	1	0	0	0	0	0	0	0	0	0	0
0	0	0	0	0	0	0	0	0	0	0	0	0	0	0	0	0	0	0	0	0	1	0	0	0	0	0	0	0	0	0	1	0	0	0	0	0	0	1	0	0	0	0	0
0	0	0	0	0	0	0	0	0	0	0	0	2	0	0	0	0	0	0	0	0	0	0	0	0	0	0	0	0	0	0	0	1	0	0	0	0	0	0	1	0	0	0	1
0	0	1	1	0	0	1	0	1	3	0	1	1	2	5	0	0	1	0	0	2	3	0	0	0	2	0	2	0	0	0	0	0	1	2	0	0	2	0	0	1	1	0	1
1	0	1	0	3	0	0	0	0	0	0	0	0	1	0	0	0	0	0	0	3	1	7	1	0	0	0	0	0	1	0	0	0	0	0	0	0	0	0	1	0	0	0	0
0	0	1	1	1	1	0	0	0	0	1	1	0	0	4	1	0	0	0	0	0	0	0	0	0	0	1	0	0	0	0	0	1	0	1	0	0	0	0	0	0	0	0	0
0	0	0	0	0	0	0	0	0	0	0	0	0	0	0	0	0	0	0	0	0	1	1	1	0	0	2	0	0	2	1	0	1	0	0	2	0	0	0	2	0	0	0	0
1	1	0	0	0	0	0	1	0	0	0	0	0	0	0	0	0	0	0	0	0	0	0	1	0	0	1	0	0	0	0	0	1	0	0	2	0	0	0	2	0	0	0	1
2	1	0	0	0	0	71	0	0	0	0	0	0	0	0	20	0	0	0	0	0	0	0	0	0	0	0	0	0	0	0	1	0	0	0	0	0	0	0	0	0	2	0	0
5	9	22	43	14	14	3	13	28	15	31	16	13	10	18	12	14	34	9	11	43	23	37	95	10	22	68	27	11	10	58	49	14	25	116	19	12	21	21	6	14	16	14	18
3	1	1	2	0	1	0	1	4	1	1	1	2	1	1	0	1	0	2	0	0	4	5	4	3	2	3	2	3	1	2	1	0	0	1	0	1	1	2	3	7	7	5	5
0	0	0	0	0	0	0	0	0	0	0	1	0	0	0	0	0	0	0	0	0	0	0	0	0	0	0	0	0	0	0	3	1	0	0	0	0	0	0	0	1	0	0	0
0	3	2	0	0	2	0	1	6	0	2	2	0	0	0	2	0	3	0	0	0	3	1	8	0	0	0	1	0	1	0	0	0	5	2	1	0	2	3	2	0	0	0	0
0	0	0	0	1	0	0	0	0	0	0	0	0	0	0	1	0	0	0	0	0	0	0	0	0	0	0	0	0	0	0	0	0	0	0	0	0	1	0	0	0	0	0	0
0	0	0	0	0	0	0	0	0	0	0	0	0	0	0	0	0	1	0	0	0	0	1	7	0	1	2	0	0	1	0	1	3	0	0	0	0	0	0	0	0	0	0	0
0	0	0	0	0	0	0	0	0	0	0	0	0	0	0	0	0	0	0	0	0	0	0	1	0	0	0	0	0	1	0	0	0	0	0	0	0	0	2	0	0	0	0	0
3	0	0	0	0	0	0	0	0	0	0	0	0	0	0	0	0	0	0	0	0	3	7	13	0	4	8	1	0	1	4	4	0	3	14	1	4	0	7	4	0	0	0	0
0	0	1	1	0	0	0	0	1	0	2	1	0	0	1	0	1	0	0	0	0	0	0	2	0	1	0	1	1	0	1	0	0	0	1	0	0	0	0	1	0	1	1	0
0	0	0	0	0	0	0	1	0	0	0	0	0	0	0	0	0	0	0	0	0	0	0	4	0	0	0	0	0	0	0	2	0	0	0	0	1	0	0	0	0	0	0	0
0	1	0	0	0	1	0	0	0	0	0	0	1	1	1	0	0	0	0	0	1	0	1	2	0	2	0	0	0	0	0	0	0	0	0	0	0	4	1	0	1	1	1	0
0	0	0	0	0	0	0	0	0	0	0	0	0	1	0	0	2	0	0	0	0	0	0	0	0	0	0	0	0	0	0	0	0	0	0	0	0	0	0	0	0	1	0	1
0	0	0	0	0	0	0	0	0	0	0	0	2	0	0	0	0	1	0	0	1	0	0	0	0	0	0	0	0	0	0	0	0	0	0	0	0	0	0	0	0	0	0	0
0	0	0	0	0	0	0	0	0	0	0	0	0	0	0	0	0	0	0	0	0	0	0	0	0	0	0	0	0	0	0	0	0	0	1	0	0	0	0	0	1	0	0	1
0	0	0	0	0	0	0	0	0	0	0	0	0	0	0	0	0	0	0	1	0	0	0	0	1	0	0	0	0	0	0	0	0	0	0	0	0	1	0	0	0	0	0	0
0	0	1	0	0	0	0	0	0	0	1	0	1	1	0	1	0	0	1	0	0	0	0	1	0	0	0	0	0	0	1	0	1	0	1	0	1	0	1	0	0	1	0	0
0	0	2	3	7	1	1	9	1	3	2	5	4	12	2	4	10	5	0	0	13	3	2	31	4	2	1	2	39	3	11	7	3	9	9	12	9	7	10	28	0	0	0	1
106	119	138	47	41	55	62	37	102	100	105	124	98	95	178	55	124	108	85	73	57	147	201	604	128	111	174	70	163	51	79	71	127	95	133	97	226	278	267	151	803	958	773	862
0	0	0	0	0	0	0	0	0	0	0	0	0	0	0	0	0	0	0	0	0	1	2	0	0	0	0	0	0	0	0	0	0	0	0	0	0	0	0	0	0	0	0	0
0	0	0	0	0	0	0	0	0	0	0	0	0	1	0	0	0	0	0	0	0	0	0	1	0	0	0	0	0	0	0	0	0	0	1	0	0	0	0	0	0	0	0	0
0	1	0	0	0	0	0	0	1	0	0	0	0	0	0	0	0	0	0	0	0	1	1	0	0	0	0	0	0	0	0	0	0	0	0	0	0	0	0	0	0	0	0	0
1	3	1	3	2	2	1	1	5	2	0	2	5	0	6	0	0	2	4	0	0	5	1	20	4	4	10	1	3	4	0	1	6	1	4	5	1	5	2	5	0	0	1	0
0	0	0	0	0	0	1	1	0	0	0	0	0	0	0	0	0	0	0	0	3	0	2	12	3	2	0	2	1	0	0	1	1	9	1	1	9	10	6	14	0	0	0	0
0	0	0	0	0	0	0	0	0	0	0	1	0	0	0	0	0	0	0	0	0	1	0	0	0	0	0	0	0	0	0	0	0	0	0	0	0	0	0	0	1	0	0	0
3	2	0	1	1	1	0	0	2	2	0	0	0	0	4	0	3	1	0	1	1	1	0	2	2	0	0	0	7	3	1	0	0	0	1	1	0	0	0	0	0	0	0	0
0	0	0	0	0	0	0	0	0	0	0	0	0	0	0	0	0	0	0	0	1	0	0	0	0	0	0	0	1	0	0	0	0	0	0	0	0	0	0	0	0	1	0	0
0	0	1	0	0	1	0	0	3	0	0	0	0	2	3	0	0	0	0	0	11	6	15	26	0	4	9	1	3	1	3	5	3	8	11	14	1	31	32	10	1	9	7	5
0	0	0	0	1	0	0	1	0	0	0	0	1	0	0	0	0	0	0	0	0	0	0	0	0	0	0	0	0	0	0	0	0	1	1	0	0	0	0	0	0	0	0	0
0	0	0	0	0	0	0	0	0	1	0	0	1	0	2	0	0	1	0	0	1	0	1	2	0	0	0	0	1	0	1	3	1	2	0	0	0	0	3	0	0	0	1	0
0	0	2	0	0	0	0	0	0	0	2	0	0	0	0	0	0	0	0	0	0	0	0	0	0	0	0	0	0	0	0	0	0	0	0	0	0	0	0	0	0	0	0	0
0	0	0	0	0	0	0	0	1	0	0	0	0	0	0	0	0	0	0	0	0	0	0	0	0	0	0	0	0	0	1	0	0	0	0	0	0	0	1	0	0	0	0	0
4	11	7	4	14	5	2	11	6	0	5	2	4	0	2	7	0	7	1	0	0	2	9	62	7	1	35	4	10	36	24	14	0	35	13	18	27	16	18	65	0	0	1	0
8	11	14	8	6	6	6	2	21	4	9	6	9	8	17	9	6	5	2	7	0	5	13	9	8	12	11	4	2	8	4	5	4	4	5	12	7	16	11	20	4	8	8	12
0	0	0	0	0	0	0	0	0	0	1	0	0	0	0	0	0	0	0	0	0	0	0	0	1	0	0	0	0	0	0	1	0	0	0	0	0	0	0	0	0	0	0	0
0	0	0	0	0	0	0	1	1	0	0	0	0	0	0	0	0	0	0	0	0	0	0	0	0	0	0	2	0	5	0	0	0	0	0	0	0	0	0	0	0	0	0	0
0	0	0	0	0	1	1	0	0	0	0	0	0	0	1	0	0	0	0	0	0	0	0	0	0	0	0	0	0	0	0	0	0	0	0	0	0	1	0	0	1	3	2	1
0	0	0	0	0	0	0	0	0	0	1	0	1	1	0	0	0	4	0	0	0	0	0	0	0	0	0	0	0	0	0	0	0	0	0	0	0	0	0	0	0	0	0	0
9	9	7	8	10	21	9	1	6	29	11	8	9	9	14	7	2	12	12	5	5	10	19	43	16	14	20	8	9	8	20	17	6	21	32	17	6	28	27	3	5	8	10	6
0	0	0	0	0	0	0	0	0	0	0	0	0	0	0	0	0	0	0	0	0	0	0	0	0	0	0	0	0	1	0	0	1	0	0	0	1	0	0	0	1	0	0	0
0	0	1	0	0	0	0	1	0	0	0	0	0	2	1	1	0	0	0	0	0	2	0	3	0	0	0	0	1	0	0	0	0	0	4	1	0	2	1	1	1	3	1	0
1	0	0	0	2	0	0	0	0	0	0	0	0	0	0	1	0	0	0	0	0	0	0	0	0	0	0	1	0	0	0	0	1	0	1	0	0	0	0	0	0	0	0	0
0	0	0	0	0	0	0	1	0	0	0	1	0	0	0	0	0	0	0	0	0	0	1	0	0	0	0	0	0	0	0	0	0	0	0	0	0	1	0	0	0	0	0	0
0	0	0	0	0	0	0	0	0	0	0	0	0	0	0	0	0	0	0	0	0	0	0	0	0	0	0	0	1	0	0	0	0	0	2	0	0	0	0	0	0	0	0	0
0	0	0	0	1	0	0	0	1	0	1	1	0	0	1	1	1	0	0	0	0	0	2	0	0	1	0	0	1	0	1	0	0	0	0	0	0	1	2	0	1	5	2	3
0	0	0	0	2	0	0	0	0	0	0	0	0	0	0	0	1	0	0	0	0	0	0	0	0	0	0	0	0	0	0	1	0	0	0	0	0	0	0	0	1	1	0	0
0	3	4	2	3	6	0	3	4	1	9	4	5	5	5	3	1	4	4	1	7	6	3	15	3	8	2	3	1	3	2	1	1	4	5	1	5	17	9	4	0	3	3	1
0	0	0	0	0	0	0	0	2	0	1	0	0	0	0	0	1	0	0	0	0	3	3	5	0	0	2	0	0	1	1	2	1	0	1	0	1	0	4	0	1	1	1	0
0	0	0	0	2	1	0	2	0	2	1	0	0	0	0	0	1	0	0	0	0	0	0	0	0	0	0	0	0	0	0	0	0	1	0	0	0	0	0	0	0	0	0	0
0	0	0	0	0	0	0	0	0	0	2	0	0	0	0	0	0	0	0	0	0	0	0	1	0	0	0	0	0	0	0	0	0	0	0	0	0	0	0	1	0	1	0	1
0	0	0	0	0	0	0	0	1	0	0	0	0	0	0	0	1	0	0	0	0	0	0	0	1	0	0	0	0	0	0	0	0	0	0	0	0	0	0	0	0	0	0	0
1	0	0	0	0	0	0	0	0	0	0	0	0	4	0	0	0	0	0	0	0	0	1	0	0	2	1	0	0	0	0	0	0	0	0	0	0	0	0	0	0	0	0	0
0	0	0	0	0	1	0	1	0	0	0	1	0	0	0	0	0	0	0	0	1	2	7	9	1	5	3	24	1	1	7	7	0	0	0	3	2	2	2	0	0	0	0	0
0	0	0	1	0	0	0	0	0	0	0	0	0	0	0	1	0	0	0	0	0	0	0	0	0	0	0	0	0	0	0	0	0	0	0	0	0	0	0	0	0	0	2	1
0	0	0	0	0	1	0	0	0	0	1	0	0	0	0	0	0	0	0	0	0	1	0	0	0	1	3	0	0	0	0	0	1	0	1	0	0	0	0	1	0	0	0	0
1	8	5	1	11	3	2	0	7	9	15	4	4	0	1	12	3	0	0	0	0	0	0	7	0	2	8	0	2	2	4	4	2	2	4	4	7	0	0	2	0	0	0	0
0	0	2	0	0	0	0	0	0	0	0	0	0	0	0	0	0	0	0	0	0	0	0	2	0	0	1	0	0	0	0	0	0	0	0	0	0	0	1	0	0	0	0	1
1	5	10	2	10	5	5	6	8	4	31	0	5	1	5	1	6	2	1	1	1	0	4	6	2	2	1	0	0	0	1	1	1	3	5	0	2	3	3	2	2	2	1	2
0	0	0	0	0	1	0	0	0	0	0	0	0	0	0	0	1	0	0	0	1	0	0	0	1	0	0	0	1	5	0	0	0	1	0	0	0	0	0	1	0	0	1	0
0	0	0	0	0	1	0	0	0	0	0	0	0	0	1	0	0	0	0	0	0	0	0	0	0	0	0	0	0	0	0	0	0	0	0	0	0	0	0	1	0	0	0	0
0	2	1	0	0	0	0	0	1	0	1	0	0	0	0	0	0	0	0	0	1	0	0	0	1	0	0	7	0	0	0	0	0	0	1	0	2	0	1	0	0	0	0	0
0	2	0	0	0	1	0	0	0	0	0	1	0	0	0	0	0	0	0	0	0	0	0	0	0	0	0	0	0	0	0	0	0	0	0	0	0	1	0	0	0	0	0	0
0	0	0	0	0	1	0	0	0	3	0	0	1	0	0	0	0	1	0	0	0	0	0	0	0	0	0	0	0	0	0	0	0	0	0	1	1	0	0	0	2	0	0	0
1	2	0	3	0	0	3	0	10	2	2	3	2	4	4	1	2	4	0	1	5	19	29	104	31	24	23	8	19	8	10	11	15	20	30	19	31	34	39	13	67	91	75	59
0	0	0	1	0	0	0	0	1	0	0	0	1	0	1	0	0	0	0	0	2	1	3	7	0	1	4	0	0	0	0	0	1	0	0	1	5	1	0	1	10	21	15	16
0	1	0	0	0	1	0	2	0	0	1	1	1	0	0	1	0	0	0	0	0	0	1	2	0	0	1	0	3	0	0	2	0	0	0	1	0	0	2	0	0	2	2	0
0	0	0	0	0	0	0	0	0	0	1	0	0	0	0	0	0	0	0	0	0	1	0	0	0	0	1	0	0	0	0	0	0	0	0	0	1	2	0	0	1	0	0	1
0	0	1	0	0	0	0	0	0	0	2	0	0	0	0	0	0	0	2	1	0	0	0	0	0	0	1	1	0	0	0	0	0	0	0	1	0	0	0	0	0	0	0	0
0	0	0	0	0	0	0	0	0	0	1	0	0	0	1	0	0	1	0	0	0	0	1	0	0	0	0	0	0	0	0	0	0	0	0	0	0	0	0	0	0	0	0	0
0	0	0	0	0	0	0	0	0	0	0	0	0	0	0	0	0	0	0	0	0	0	0	0	0	0	2	0	0	0	0	0	0	0	0	0	0	0	0	2	0	1	0	0
0	0	0	0	0	0	0	0	0	0	0	0	1	0	0	0	0	0	0	0	0	0	1	0	0	0	0	0	0	0	0	0	0	0	1	0	0	0	0	0	0	0	0	0
1	0	0	0	0	2	0	0	0	0	0	0	0	0	0	0	0	0	0	0	0	0	0	0	1	0	0	0	2	0	0	1	0	0	0	0	0	0	0	0	0	0	0	0
0	0	0	0	0	0	1	0	1	0	0	0	0	1	0	0	0	1	0	0	0	0	0	0	0	0	0	0	0	0	0	0	0	0	0	0	0	0	0	0	0	0	0	0
1	0	0	0	0	0	0	0	0	0	0	0	1	0	1	0	0	0	0	0	0	1	0	0	0	0	0	0	0	0	0	0	0	0	0	0	0	0	0	0	0	0	0	0
0	0	0	0	0	0	0	0	0	0	0	1	0	0	0	0	0	0	0	0	0	0	1	0	0	0	0	0	0	1	0	0	0	0	0	0	0	0	0	0	0	0	0	0
0	0	1	2	2	0	1	0	1	0	0	0	3	0	2	3	2	2	0	0	1	0	3	1	0	0	0	0	0	0	1	0	0	1	0	1	2	1	0	1	0	0	0	0
0	0	0	0	0	0	0	0	0	1	0	0	0	0	1	0	0	0	0	0	0	0	0	0	0	0	0	0	1	0	0	0	0	0	0	0	0	0	0	0	0	0	0	0
0	0	0	0	0	0	0	1	0	0	0	0	0	0	0	0	0	0	0	0	0	0	0	0	0	0	0	0	0	3	0	0	0	0	0	0	0	0	0	0	0	0	0	0
58	162	89	9	34	53	11	63	110	14	51	27	11	57	4	27	29	76	10	7	133	254	348	459	293	158	252	313	304	437	366	329	69	257	541	175	66	131	240	100	11	9	6	11
0	0	0	0	0	0	0	0	1	0	0	0	1	0	0	0	0	0	0	0	0	0	0	0	0	0	0	0	1	1	0	1	0	0	0	0	0	0	0	0	0	0	0	0
1	1	1	0	0	1	0	1	0	0	0	0	0	0	0	0	1	0	0	0	1	0	0	1	0	1	0	1	2	6	0	1	0	0	0	0	0	0	0	1	0	0	0	0
0	0	0	0	0	3	0	0	0	0	0	0	0	0	0	0	0	0	0	1	0	0	0	0	1	1	0	1	0	0	0	1	0	0	0	0	0	0	0	0	0	0	0	0
2	5	1	6	4	2	1	10	5	3	16	0	13	1	1	10	25	8	6	4	2	17	8	14	2	1	3	2	5	1	2	1	1	0	22	0	3	1	0	1	0	1	1	1
0	1	0	0	0	0	0	0	1	0	0	0	0	0	0	0	0	0	0	0	0	0	0	1	0	0	0	0	0	0	0	0	0	0	0	0	0	0	0	0	0	0	0	0
0	0	0	0	0	0	0	0	0	0	0	0	0	0	0	0	0	0	0	0	0	0	0	0	0	0	1	0	0	0	0	0	0	0	1	0	0	0	0	0	0	1	0	0
0	0	0	0	0	0	0	0	0	0	0	0	0	0	0	0	1	5	0	0	0	0	0	0	0	0	0	0	0	0	0	0	0	0	0	0	0	0	0	0	0	0	0	0
0	0	0	0	0	1	0	0	0	0	0	0	1	0	1	1	0	1	0	1	1	0	0	0	0	1	0	1	1	0	0	1	0	0	0	0	0	1	0	0	0	1	1	1
0	4	0	0	0	0	0	1	1	0	1	0	0	0	0	0	0	0	0	0	2	1	0	2	0	1	2	5	1	1	1	1	0	0	1	0	0	0	0	1	0	0	0	0
0	29	1	0	2	1	2	1	0	0	4	0	1	1	0	0	0	1	0	0	2	2	0	0	4	0	1	13	2	0	0	2	0	0	8	1	1	0	0	0	0	0	0	0
0	0	0	0	0	0	0	0	1	0	0	0	1	0	0	0	0	0	0	0	0	0	1	1	2	0	1	0	1	0	0	0	0	0	1	0	0	1	0	3	0	0	1	1
0	0	1	0	0	0	0	0	0	0	0	0	0	0	0	0	0	8	1	0	0	0	0	0	0	0	0	0	0	0	0	0	0	0	0	0	0	0	0	0	0	0	0	0
0	0	0	0	1	0	0	0	0	0	0	0	0	0	0	0	0	1	0	0	0	0	0	1	0	0	1	0	0	0	0	0	0	0	0	0	0	0	1	1	0	0	1	0
1	0	1	2	1	2	0	0	3	0	1	0	1	0	0	0	0	1	1	0	1	0	0	1	1	2	1	0	1	3	0	1	3	1	2	0	3	0	1	1	1	1	0	0
0	1	0	0	0	0	0	0	0	0	1	1	0	0	0	0	0	0	4	0	0	0	0	1	0	0	0	0	0	1	0	0	0	0	0	0	2	0	1	0	1	0	0	0
1	0	0	1	0	0	0	2	0	2	0	0	0	0	0	0	0	0	0	1	0	0	0	0	1	0	0	2	1	0	0	0	0	0	0	0	1	0	0	1	0	0	0	0
0	0	0	0	0	0	0	0	1	0	0	0	0	0	0	0	0	1	0	0	0	0	0	1	0	1	0	0	0	0	1	0	0	0	0	1	0	0	0	0	0	1	0	0
0	0	0	0	0	0	0	0	0	0	0	0	0	0	0	0	1	0	0	0	0	0	0	0	0	0	1	0	0	0	0	0	0	0	2	0	0	0	0	0	0	0	0	0
10	42	28	18	13	20	12	22	52	17	37	31	24	4	23	17	25	45	6	14	41	49	69	142	64	81	84	20	17	47	103	104	49	16	44	90	63	56	61	61	11	14	12	13
0	0	0	1	0	0	0	0	0	0	0	0	0	0	1	2	0	0	0	0	0	0	0	1	0	0	0	0	0	0	0	0	0	0	0	0	0	1	0	0	0	0	1	0
0	0	0	0	0	0	0	0	0	0	0	0	0	0	0	0	0	0	0	0	0	0	1	0	0	0	0	0	0	0	0	0	0	1	0	0	0	0	0	0	0	0	1	0
0	0	0	0	0	0	0	0	0	0	0	0	0	0	0	0	0	0	0	0	0	1	0	0	0	0	0	0	0	0	1	0	0	0	0	0	0	0	0	1	0	0	0	0
0	0	0	0	0	0	0	0	0	0	0	1	0	0	0	0	0	0	0	0	0	0	0	3	0	0	0	0	0	0	0	0	1	0	0	1	1	2	0	0	0	0	0	0
142	10	2	0	6	2	1	91	2	12	9	0	0	0	0	1	0	0	0	0	1	0	0	6	1	0	0	2	1	0	0	1	0	0	1	0	0	8	34	0	0	2	41	68
5	22	12	3	10	15	16	12	106	9	31	1	4	4	3	2	86	48	5	1	204	129	192	580	80	91	231	52	50	42	82	82	48	215	317	107	172	79	285	64	3	9	9	8
28	38	52	40	17	16	14	24	69	28	47	36	34	22	57	13	15	40	25	23	36	62	66	303	62	81	159	13	47	30	47	38	76	76	74	56	51	112	43	35	12	19	18	11
0	0	0	0	0	0	0	0	1	0	1	0	0	0	0	0	0	0	1	0	0	1	0	0	0	0	0	0	0	0	0	0	0	0	0	0	0	0	0	0	1	0	0	0
0	0	1	0	0	0	0	0	0	0	0	0	0	0	0	0	0	0	0	1	0	0	2	0	1	0	1	0	2	1	0	0	1	0	0	0	0	0	0	1	0	0	0	0
0	0	1	0	0	0	0	0	0	0	0	0	0	0	0	0	0	0	0	0	0	0	0	1	0	0	0	0	0	0	0	0	0	0	0	0	1	0	0	0	0	0	0	0
0	0	0	0	0	0	0	0	0	0	0	0	0	0	0	0	0	0	0	0	0	2	1	2	1	0	0	0	0	0	0	0	0	0	0	0	1	1	0	1	0	0	0	0
1	1	0	0	1	0	0	0	0	1	0	0	0	0	1	0	0	0	0	0	0	0	0	0	0	0	0	0	0	0	0	0	1	1	1	0	0	0	0	0	0	0	0	1
0	0	1	0	0	0	0	0	0	0	0	0	0	0	0	0	0	0	0	0	0	0	0	1	0	0	0	0	0	0	0	0	0	0	0	0	0	0	0	0	1	0	1	0
1	4	1	2	0	0	2	0	3	0	3	1	1	2	0	0	3	0	1	0	1	0	1	6	0	1	2	2	1	0	0	0	2	1	1	1	1	4	2	3	1	0	0	0
3	8	8	7	10	9	4	3	8	9	15	5	14	3	10	2	5	0	3	0	1	3	4	5	2	3	4	4	2	1	3	1	0	1	1	3	2	2	5	6	4	6	3	3
15	8	14	3	15	8	39	4	13	3	5	19	16	5	4	24	22	22	1	5	6	24	31	101	40	34	57	13	36	13	24	36	8	16	33	22	31	39	38	24	0	1	1	3
15	24	3	19	2	2	6	2	14	7	6	23	38	4	14	12	4	4	8	9	1	4	15	28	7	8	18	3	6	2	7	4	4	7	9	11	6	18	6	9	4	6	5	1
0	0	0	0	0	0	0	0	0	0	0	0	0	0	1	0	0	0	0	0	0	1	1	2	0	0	0	0	0	0	0	0	5	1	0	0	2	1	1	1	0	0	0	0
0	2	2	1	5	3	0	0	1	0	1	2	1	2	1	0	0	2	1	2	1	0	1	0	0	0	0	1	0	0	0	0	0	0	0	2	1	0	0	2	1	4	0	1
1	6	5	3	2	8	1	4	6	4	5	1	10	6	7	0	14	6	4	2	4	5	7	9	10	1	4	5	15	7	5	6	5	2	4	5	12	6	5	5	3	4	4	2
0	0	0	0	1	0	0	0	0	0	0	0	0	0	0	0	0	1	0	0	0	0	0	0	0	0	1	0	1	0	0	0	0	0	0	0	0	0	3	0	0	0	0	0
0	0	0	0	0	0	0	0	0	1	0	0	0	0	0	0	0	0	0	0	0	1	0	0	0	0	0	0	0	0	0	0	0	1	0	0	0	0	0	0	0	0	0	0
0	0	0	0	0	0	0	0	0	0	0	0	0	1	0	0	1	0	0	0	0	0	1	0	0	0	0	0	0	0	0	0	0	0	0	0	0	1	0	0	0	0	0	0
957	11	27	0	88	26	0	30	3	48	71	2	2	0	0	16	3	0	0	2	3	1	0	1	1	1	0	39	3	11	0	0	2	2	17	3	5	147	108	1	1	2	1	2
2	1	2	1	2	2	1	0	4	1	0	3	0	0	1	2	0	1	1	0	2	0	1	3	0	0	2	0	2	0	2	0	1	0	0	0	1	2	2	1	0	2	0	1
15	2	0	0	0	0	0	0	12	0	0	1	0	7	0	0	0	0	0	0	0	0	2	30	0	15	40	40	7	4	50	35	1	11	12	14	2	14	32	1	1	0	0	0
2	1	2	0	7	0	0	4	15	4	5	2	4	0	1	0	6	16	1	0	0	4	11	13	8	3	3	1	3	0	3	0	1	1	0	6	8	1	10	1	1	0	1	2
0	0	0	0	0	0	0	0	0	0	0	0	0	0	0	0	0	0	0	0	0	0	0	0	0	1	0	0	0	1	0	0	0	0	0	0	0	1	0	0	0	0	0	0
0	0	2	0	0	0	0	1	0	1	1	1	2	0	0	1	0	0	0	0	0	0	1	1	0	0	0	2	0	0	0	0	0	1	0	0	0	3	0	2	0	1	1	1
0	0	0	0	2	2	0	1	0	1	1	0	2	1	1	0	0	0	0	0	0	0	0	0	0	0	1	1	0	0	1	0	0	0	0	0	1	1	1	0	0	0	0	0
0	0	0	0	0	0	0	0	2	0	0	0	0	0	0	0	0	0	0	0	0	0	0	0	2	0	0	1	0	0	0	0	0	0	0	0	0	0	0	0	0	0	0	0
0	1	0	0	0	0	0	0	0	0	0	0	0	0	0	0	0	0	0	0	0	0	0	1	0	0	0	0	0	0	0	0	0	0	0	0	1	0	1	0	2	2	1	3
0	3	4	3	4	1	0	0	0	0	4	2	1	1	0	0	0	1	0	0	0	0	1	0	0	0	0	0	0	0	0	0	0	0	0	0	0	1	0	0	0	0	0	0
1	0	0	1	0	2	0	0	1	0	0	0	0	0	1	0	0	1	0	0	0	0	0	1	0	0	0	0	1	4	0	0	0	0	0	0	0	0	0	0	0	0	0	0
1	7	6	7	44	7	3	1	16	9	23	6	13	6	6	2	4	16	4	1	44	25	34	55	16	14	36	10	33	11	26	23	10	9	39	12	7	13	17	9	2	2	4	3
0	1	0	0	0	0	0	0	1	0	1	0	0	0	0	0	0	0	0	0	0	1	1	1	0	0	0	1	0	2	0	0	0	0	0	0	0	0	0	0	0	0	0	0
1	0	0	0	0	2	0	0	0	1	0	0	0	0	1	0	0	0	0	1	0	0	0	0	0	1	0	0	2	0	0	2	0	0	1	0	2	2	0	0	0	1	0	0
0	0	0	0	0	0	0	0	1	0	1	1	0	0	0	0	0	0	0	0	1	0	0	0	0	0	0	0	0	0	0	0	0	0	0	1	0	0	0	0	0	0	0	0
0	0	1	0	1	0	0	0	1	0	0	0	1	0	1	0	1	0	0	2	0	0	0	0	0	0	0	0	0	0	0	0	0	0	0	0	0	0	1	0	0	0	0	0
0	1	1	1	0	2	0	0	3	1	2	0	2	1	1	0	3	0	1	0	1	3	3	1	0	2	0	1	1	0	1	2	1	0	0	1	1	4	1	0	0	1	0	0
0	0	0	0	0	0	0	0	0	0	0	0	0	0	0	0	1	0	0	0	0	0	0	0	0	0	0	0	0	0	0	0	0	0	0	0	1	1	0	0	0	0	0	0
0	0	0	0	0	0	0	0	0	0	0	0	0	0	0	0	0	0	0	0	0	0	0	0	0	0	1	0	0	0	0	0	2	0	1	0	0	0	1	1	0	1	0	1
0	0	0	0	0	0	0	0	1	0	0	0	0	0	0	0	0	0	0	0	0	0	0	1	0	0	0	0	0	0	0	0	0	0	0	0	0	0	0	1	0	0	0	0
0	1	1	0	0	0	0	0	1	0	0	0	0	0	0	0	0	0	0	0	2	2	0	1	0	0	1	2	1	0	4	0	0	0	0	0	0	0	0	0	0	0	0	0
2	1	3	6	4	3	0	1	10	1	6	2	0	1	0	0	1	3	1	2	4	2	7	33	4	17	11	5	6	4	14	5	1	24	25	6	3	3	5	1	1	0	0	2
1	0	0	0	0	0	0	0	0	0	0	0	0	0	0	0	0	0	1	0	0	2	0	0	0	0	0	0	0	0	0	0	0	0	2	0	0	0	0	1	1	0	0	0
0	0	0	0	0	0	0	0	0	0	0	0	0	0	0	0	0	0	1	0	0	0	0	0	0	0	0	0	1	1	0	0	0	0	1	1	0	0	0	0	0	0	0	0
0	0	0	0	0	0	0	0	0	0	0	0	1	0	1	0	0	0	2	0	0	1	0	1	0	0	0	0	0	0	0	0	0	0	0	0	0	0	0	0	0	0	0	0
0	0	0	0	0	0	0	0	0	0	0	1	0	0	0	0	0	0	0	0	0	0	0	3	0	0	0	0	0	0	0	0	0	0	0	0	1	0	0	0	0	0	0	0
0	0	0	1	0	0	1	0	0	0	0	0	0	0	0	0	0	0	0	0	0	0	0	0	0	0	0	0	0	0	0	0	0	0	0	0	0	1	1	0	2	1	1	0
0	0	0	0	0	1	0	2	0	0	0	0	0	0	0	0	0	2	0	1	0	0	0	0	0	0	1	0	1	0	0	0	0	0	0	0	0	0	0	0	0	2	0	0
0	1	0	0	0	0	0	0	0	0	1	0	0	0	1	1	0	0	0	0	0	0	0	1	0	0	0	0	0	0	0	0	0	0	0	1	0	0	0	0	0	0	1	0
0	0	0	0	1	0	0	0	0	0	0	0	0	0	0	0	0	1	0	0	0	0	2	3	0	0	0	0	0	0	0	0	0	0	2	0	0	0	4	0	1	1	0	0
0	0	0	0	0	0	0	0	0	0	0	0	0	0	0	0	0	0	0	0	11	1	1	9	0	7	3	17	0	3	8	7	1	1	2	1	1	1	11	2	0	0	0	0
1	0	0	1	0	0	0	1	1	1	1	1	0	0	0	0	0	1	0	0	0	0	0	0	0	1	0	0	0	0	0	0	1	0	0	1	0	0	1	0	0	0	0	0
0	0	0	0	0	0	0	0	0	0	0	0	0	0	0	0	0	1	0	0	0	0	0	1	0	0	0	0	0	0	0	1	1	0	0	0	0	1	0	0	0	0	0	0
0	2	1	0	1	0	0	0	0	3	1	0	1	2	0	1	3	1	0	0	0	0	0	0	0	0	2	1	0	0	0	0	1	1	0	0	1	0	1	1	0	3	1	1
0	1	0	1	1	1	0	1	0	0	0	0	1	0	1	0	1	2	0	2	0	0	0	0	0	0	0	0	1	1	0	0	1	1	0	0	1	0	0	0	0	0	0	1
1	0	0	0	0	0	0	0	0	0	0	0	0	0	0	0	0	0	0	0	0	0	0	0	0	0	0	0	0	0	0	0	0	0	0	0	1	0	0	0	0	0	0	1
5	8	26	2	12	15	2	5	4	4	27	6	4	12	1	2	4	20	1	0	80	110	136	228	7	18	57	17	14	87	27	18	18	24	207	39	32	33	59	61	15	12	9	15
0	0	0	0	0	0	0	0	0	0	0	0	0	0	0	0	1	0	2	0	0	0	0	0	0	0	0	0	0	0	0	0	1	0	0	0	0	0	1	0	1	1	0	0
0	0	0	0	0	0	0	0	0	0	0	0	0	0	0	0	0	0	0	0	0	0	0	0	1	0	0	0	0	1	1	0	0	0	0	0	0	0	0	0	0	0	0	0
1	0	0	1	0	0	0	0	1	0	1	1	2	1	0	1	2	1	0	0	0	0	1	5	0	0	3	0	0	0	0	1	0	0	1	0	2	0	0	0	1	1	2	0
1	1	1	0	0	0	0	0	0	0	0	0	0	0	0	1	0	0	0	0	0	0	0	0	0	0	0	0	1	0	1	0	0	0	1	1	0	0	0	1	0	0	0	0
20	3000	458	83	421	174	28	737	58	527	321	181	44	146	13	220	109	186	10	5	951	76	146	56	90	20	23	211	409	200	96	90	23	18	40	34	4	19	18	23	0	2	0	0
0	0	0	0	0	1	0	0	0	1	0	0	0	0	0	0	0	1	0	0	0	1	0	0	1	0	0	0	0	0	0	0	0	0	1	0	0	0	0	0	0	0	0	0
0	2	1	0	0	0	0	1	1	0	1	0	1	0	1	0	0	2	0	0	1	0	0	4	0	4	2	2	4	0	2	2	0	3	0	0	0	4	3	0	1	0	0	0
2	0	3	2	12	0	1	2	2	8	2	4	6	0	3	0	10	16	1	5	0	0	0	1	0	0	3	1	0	2	1	1	1	0	0	1	1	0	0	0	0	2	0	1
0	2	0	0	3	1	0	0	0	0	0	0	0	0	0	0	1	0	0	0	0	1	2	0	0	0	0	0	0	0	0	1	0	0	1	0	0	0	0	0	0	0	0	0
0	0	0	0	0	0	0	0	0	0	0	0	0	0	0	0	0	0	0	0	0	0	1	0	1	0	0	0	0	0	0	0	0	0	0	0	0	0	0	0	0	0	1	0
4	10	15	3	22	18	4	9	0	26	25	3	20	11	22	10	11	23	2	3	0	0	0	9	2	2	4	0	0	0	0	1	1	2	0	2	4	7	4	0	0	2	4	1
0	1	1	0	3	0	0	1	0	0	1	1	0	1	0	2	3	1	0	0	2	1	3	0	6	0	3	0	0	1	16	14	3	3	1	1	0	1	7	3	0	1	1	0
0	0	0	0	0	0	0	2	0	5	0	0	0	0	0	0	0	0	0	0	0	0	0	0	0	0	0	0	0	0	0	0	0	0	0	0	0	0	0	0	0	0	0	0
0	0	0	0	0	0	0	0	0	0	3	0	0	0	0	0	0	0	0	0	0	0	0	0	0	1	0	0	0	0	0	0	0	0	0	0	0	0	0	0	0	0	0	0
16	5	2	2	13	6	1	1	6	15	5	1	4	1	6	0	3	1	5	3	1	5	2	4	0	2	2	3	2	0	3	2	0	1	1	4	3	9	4	3	6	1	3	5
0	0	0	0	0	0	0	0	0	0	0	0	0	0	0	0	0	0	0	0	0	0	0	0	0	0	1	1	0	0	1	0	0	0	0	0	0	0	0	0	0	0	0	0
0	1	0	0	0	0	0	0	0	0	0	0	1	0	0	0	0	0	0	0	0	1	0	1	0	0	0	0	0	0	0	0	0	0	0	0	0	0	0	0	0	0	0	0
0	0	0	0	1	0	0	0	0	0	0	0	0	1	0	4	0	1	0	0	2	0	0	2	3	0	0	0	1	3	0	0	1	0	1	0	0	0	0	0	0	0	0	0
0	0	0	0	0	0	0	0	0	0	1	0	0	0	0	0	0	0	0	0	0	1	0	0	1	0	0	0	0	0	0	0	0	0	0	0	0	0	0	0	0	0	0	1
0	0	0	0	0	0	0	0	0	1	0	0	0	0	0	0	0	1	0	0	0	1	0	0	0	0	0	0	0	0	0	0	0	0	0	0	0	0	0	0	0	0	0	0
0	1	0	0	1	0	0	0	0	0	0	0	0	0	0	0	0	2	0	0	0	1	0	0	0	0	0	0	0	0	0	0	0	0	0	0	0	0	0	0	0	0	0	0
0	0	0	0	0	0	0	0	0	0	0	0	0	0	0	7	0	0	0	0	1	0	1	7	0	0	0	0	0	0	1	2	0	0	0	0	0	1	0	0	0	0	0	0
0	0	0	0	1	0	0	0	0	0	0	0	0	1	0	0	0	0	0	0	1	0	1	0	0	0	0	0	2	1	0	0	0	0	0	0	0	0	0	2	0	0	0	0
0	1	0	2	4	0	0	0	0	4	0	5	1	0	1	4	6	4	0	4	0	0	0	0	0	0	0	0	0	0	0	0	0	0	0	1	0	0	1	0	0	0	0	0
0	0	0	0	0	0	0	0	0	0	0	1	1	0	0	0	0	0	0	0	0	0	0	4	0	1	2	0	1	1	0	0	2	1	0	0	1	0	0	0	0	0	0	0
0	0	0	0	0	0	0	0	0	0	0	0	1	0	0	0	0	0	0	0	1	0	0	2	0	0	0	1	1	2	1	0	0	0	1	0	1	0	0	0	0	0	0	0
0	0	0	1	2	3	0	2	0	2	1	0	2	1	2	0	1	0	0	0	0	0	0	0	0	0	0	0	0	0	0	0	1	0	0	0	0	0	0	0	0	1	0	1
29	34	65	39	30	39	9	32	58	38	70	38	40	34	48	14	33	36	47	31	13	30	36	82	16	23	45	15	21	13	22	24	25	23	28	39	66	64	79	46	85	100	80	97
0	0	0	0	2	3	0	0	0	0	0	0	0	0	0	0	0	0	0	0	0	0	0	0	0	0	0	0	0	0	0	0	0	0	0	0	0	0	0	0	0	0	0	0
1	0	0	2	1	1	0	0	0	0	0	0	1	0	0	1	2	1	0	1	0	0	0	0	0	0	0	0	1	0	0	0	0	1	0	1	0	0	0	2	1	0	1	0
0	0	2	0	0	0	1	1	0	0	1	0	0	0	2	0	1	1	0	0	0	0	0	0	0	0	0	0	0	0	0	0	0	0	0	0	0	0	0	0	0	1	0	0
0	0	0	0	0	1	0	0	1	0	1	0	0	0	0	0	1	0	0	0	0	1	0	0	0	0	0	0	1	0	0	0	1	0	0	0	0	1	0	0	0	0	0	0
0	0	0	0	0	0	0	0	0	1	0	0	0	0	0	0	0	0	0	0	2	0	0	1	1	0	0	0	3	2	0	1	0	0	0	0	0	0	0	0	0	0	0	0
0	0	0	0	1	0	0	0	0	0	0	0	0	0	0	0	3	1	0	1	0	0	0	0	1	0	1	0	0	1	0	1	0	0	0	0	0	0	0	1	0	0	0	0
1	1	1	1	5	4	0	0	4	0	8	3	1	1	1	0	3	9	2	0	1	2	1	6	0	0	3	1	2	0	1	0	1	3	1	3	1	5	1	2	3	1	2	4
0	0	0	0	0	0	0	0	0	0	0	1	0	0	0	0	0	0	0	0	0	1	0	2	0	0	0	0	0	0	0	0	0	0	0	0	0	0	0	0	0	0	0	0
0	0	0	0	1	1	1	0	0	0	2	0	1	0	0	0	1	0	0	0	0	0	0	0	1	0	0	0	0	0	0	0	0	0	0	0	0	0	1	0	0	0	0	0
2	3	2	0	0	0	0	0	1	0	1	0	0	0	0	1	0	0	0	0	0	0	0	11	2	3	19	0	2	2	1	2	13	6	1	18	11	7	3	13	0	0	0	0
0	0	0	0	0	1	0	0	0	0	0	0	0	0	0	0	0	0	0	0	0	0	0	0	0	0	1	0	0	0	0	1	0	0	0	0	0	0	0	0	0	0	1	0
1	0	0	0	0	0	0	0	1	0	1	2	0	1	2	0	0	0	0	0	0	0	0	3	0	0	0	0	2	1	0	0	0	0	0	1	1	1	0	0	0	0	0	0
0	0	1	0	0	0	0	0	0	0	0	0	1	0	0	0	0	0	0	0	0	0	0	0	0	0	0	0	0	0	0	0	0	0	0	0	0	0	0	0	0	2	0	0
3	198	19	0	1	16	26	5	1	0	24	1	38	22	4	4	0	2	0	0	0	0	0	7	0	0	1	1	2	0	11	10	0	0	4	2	0	0	0	0	0	0	0	0
0	0	1	0	0	0	0	0	8	1	1	2	0	0	1	0	0	0	246	186	0	1	0	2	1	1	1	0	5	1	0	3	3	0	3	0	2	0	0	0	1	1	0	1
0	0	0	0	11	1	0	1	0	4	0	1	0	0	0	0	1	0	0	0	1	0	0	5	1	1	0	1	2	1	1	1	0	2	1	0	0	0	3	0	0	0	0	0
0	6	4	1	4	1	3	4	8	6	8	8	8	3	5	2	6	1	1	4	5	7	3	6	1	3	5	4	2	1	1	3	3	2	5	7	6	4	3	3	2	3	4	4
0	3	0	0	1	0	0	0	0	0	2	0	0	0	0	0	0	0	0	0	0	0	0	0	0	0	0	0	1	0	1	0	0	0	0	0	0	0	0	0	0	0	0	0
0	0	0	0	0	0	0	0	1	0	0	0	0	0	0	0	0	1	0	0	0	0	1	2	0	0	0	1	0	0	2	0	0	0	3	22	1	0	0	0	0	0	0	0
0	0	0	0	0	0	0	0	0	0	0	1	0	0	0	0	0	1	0	0	0	0	1	1	0	0	0	0	1	0	1	1	0	0	0	0	0	0	0	0	2	0	0	0
0	0	0	1	0	0	0	0	0	0	0	0	0	0	0	0	0	0	0	0	0	0	0	0	0	0	0	1	0	0	1	0	0	0	0	0	0	1	0	0	0	0	0	0
3	8	3	1	0	1	3	3	41	2	0	0	1	1	3	2	4	0	0	1	11	65	97	136	20	28	77	10	3	19	51	32	11	55	60	21	24	68	125	20	0	0	0	2
0	0	0	0	0	0	0	0	0	1	0	0	0	0	0	0	1	0	0	0	0	0	0	0	0	0	0	0	1	0	0	0	0	0	0	0	0	1	0	0	0	0	0	0
0	1	2	0	3	1	0	2	1	3	1	0	0	2	0	0	1	1	0	0	3	1	2	10	1	1	2	1	0	0	2	2	3	0	0	1	6	2	1	0	0	1	0	1
0	0	0	0	0	0	0	0	0	0	0	0	0	0	0	0	0	0	0	0	0	0	0	0	0	0	2	0	0	0	0	0	0	0	0	1	0	0	0	0	0	0	0	0
0	0	0	0	0	1	0	0	1	0	1	1	0	0	0	0	0	0	27	30	0	1	0	0	0	0	0	0	1	0	0	1	0	0	0	0	0	0	0	0	0	0	0	1
0	0	0	0	0	0	0	0	0	0	0	0	0	0	0	0	0	0	0	0	0	0	0	1	0	1	0	0	1	0	1	0	0	0	0	0	0	1	1	0	0	0	0	0
2	3	3	1	4	2	3	2	0	5	7	2	5	3	2	1	4	1	3	2	5	4	3	7	4	3	3	1	3	0	7	13	1	0	3	3	1	5	2	5	3	4	1	3
0	0	2	1	2	0	0	1	5	2	2	3	0	0	0	0	0	0	3	0	1	0	3	14	0	2	7	0	2	1	2	2	6	8	2	3	11	6	1	4	0	1	1	0
1	20	1	1	0	1	4	0	0	0	0	1	0	3	0	1	0	1	0	0	0	2	0	4	0	0	4	0	1	2	3	0	1	1	2	1	0	2	2	0	0	0	0	0
0	0	0	0	0	2	0	0	0	0	0	0	0	0	0	0	0	0	0	0	0	0	0	0	0	0	0	0	0	1	1	0	0	0	0	0	0	0	0	0	0	0	0	0
19	24	4	15	3	6	14	0	37	2	5	13	37	44	9	14	6	15	31	24	2	12	22	56	24	4	42	23	19	12	29	30	25	9	11	52	46	21	34	19	32	33	30	25
1	1	0	0	0	0	0	0	0	0	0	0	0	0	0	0	0	1	0	0	0	0	0	0	1	0	0	0	0	0	0	0	0	0	0	0	0	0	1	0	0	0	0	0
0	0	0	0	0	0	0	0	0	0	0	0	0	0	0	0	0	0	0	0	0	0	1	1	0	0	0	0	3	0	0	1	0	0	0	0	0	0	1	0	0	0	0	0
1	2	3	0	0	4	3	1	0	0	8	1	1	2	1	0	1	1	0	0	4	1	2	7	2	1	2	1	0	1	2	2	0	0	3	5	2	5	2	4	1	0	0	0
2	3	2	0	0	6	0	2	2	1	1	0	1	1	2	1	3	2	0	0	6	0	0	4	3	1	1	1	14	7	6	1	1	1	1	0	1	0	0	3	0	0	0	0
0	0	0	3	1	0	1	1	1	1	3	1	0	1	5	0	0	2	1	0	0	0	1	2	3	9	4	0	2	1	0	2	1	1	1	1	4	6	2	2	1	0	0	0
0	0	0	0	0	0	0	0	0	2	0	0	0	0	0	0	0	0	0	0	0	1	0	0	0	0	0	0	0	0	0	0	0	0	0	0	0	0	0	0	0	0	0	0
0	0	0	0	0	0	0	0	0	0	2	0	0	0	0	0	0	0	0	0	0	0	0	2	0	2	1	4	0	1	0	1	2	1	0	0	0	1	3	0	1	0	0	0
0	1	0	0	0	0	0	0	1	0	0	0	0	0	0	0	0	0	0	0	1	0	0	1	1	0	0	0	1	1	0	2	0	0	2	0	1	2	0	2	0	1	1	3
0	0	1	1	0	0	0	0	0	0	1	0	0	0	0	0	1	4	0	0	0	0	1	0	0	0	0	0	0	0	1	0	1	0	1	0	0	1	0	0	0	0	1	1
0	6	11	2	3	2	2	1	7	6	11	7	14	5	14	7	10	12	6	5	1	2	7	8	5	4	4	7	16	2	1	4	2	5	2	1	4	6	8	5	3	7	7	6
0	0	0	0	0	0	0	3	0	0	3	0	0	0	0	0	0	0	0	0	0	0	1	8	0	0	0	0	0	0	0	0	0	0	0	0	0	0	0	0	0	0	0	0
0	0	0	0	0	0	0	0	0	0	0	0	0	0	0	0	0	0	0	0	0	0	0	1	3	0	0	0	0	0	0	1	0	0	0	0	1	0	0	0	0	0	0	0
0	0	4	0	0	0	0	0	3	0	5	0	0	0	1	2	0	2	0	0	0	2	1	7	0	2	1	2	0	1	0	2	0	0	0	5	3	5	1	2	2	0	1	2
0	0	0	0	0	0	0	0	0	0	0	0	0	0	0	0	0	0	0	0	0	0	0	1	0	0	1	0	0	0	0	0	1	0	1	0	0	0	0	1	0	0	0	0
0	0	0	0	0	0	0	0	0	0	0	0	0	0	0	0	0	0	1	0	0	0	0	1	0	0	0	0	1	0	0	0	0	0	0	0	0	0	0	0	0	1	0	0
0	0	0	0	0	0	0	0	0	0	0	0	0	0	0	0	0	0	0	0	0	1	1	0	0	0	0	0	0	1	0	0	0	2	0	0	0	0	0	0	0	0	0	0
0	0	0	0	0	0	0	0	0	1	0	0	0	0	0	0	0	0	0	0	0	1	1	0	0	0	0	0	0	0	0	0	0	0	0	0	0	0	1	0	0	1	0	0
6	0	0	0	0	0	0	2	1	1	0	0	0	0	0	0	0	0	0	0	0	0	0	0	6	1	0	0	0	3	0	0	1	0	0	0	0	1	0	1	0	0	0	0
19	33	60	17	59	28	15	21	32	49	67	22	29	12	12	7	31	30	13	12	127	46	55	180	44	58	81	17	51	21	34	26	56	37	48	47	64	46	37	56	4	6	8	3
0	0	0	0	0	0	0	0	0	0	0	0	0	0	0	0	0	0	0	0	0	1	0	0	0	0	0	0	2	0	0	0	0	0	0	0	0	0	1	0	0	0	0	2
0	0	0	0	0	1	0	0	0	0	0	0	0	0	0	1	0	0	0	0	0	0	0	0	5	0	0	0	0	1	0	0	0	0	0	0	0	0	0	0	0	0	0	0
0	1	5	2	9	5	1	3	10	11	13	4	6	6	14	1	2	5	7	2	7	1	7	19	12	1	4	8	6	2	0	3	0	3	3	0	3	4	8	2	6	8	2	11
0	0	0	1	0	0	0	0	0	0	0	0	1	0	0	1	0	0	0	0	0	0	0	0	0	0	0	1	0	0	0	0	0	0	0	0	0	0	0	0	0	1	0	0
0	1	0	0	0	2	0	0	0	0	0	0	0	0	0	0	0	0	0	0	0	0	0	1	0	0	0	0	0	0	0	0	0	0	0	0	0	0	0	0	0	0	0	0
0	0	0	0	0	0	0	0	1	0	0	0	0	0	0	0	0	0	0	1	0	0	0	0	0	0	0	0	1	0	0	0	0	0	0	0	0	0	0	0	0	0	0	1
0	0	0	0	0	0	0	0	0	0	0	0	0	0	0	0	0	0	0	0	0	0	1	0	0	0	0	0	0	0	0	0	0	0	1	1	0	0	1	1	0	0	0	0
1	1	2	1	3	1	3	1	2	3	3	0	2	0	1	0	2	1	1	0	0	2	0	4	1	3	5	2	4	2	4	1	1	4	1	3	3	3	2	3	4	2	3	5
47	53	48	26	64	53	13	43	61	146	54	66	135	16	24	47	133	77	37	20	43	180	236	848	176	596	358	56	86	121	201	151	66	163	884	143	176	200	201	284	3	6	2	4
0	0	0	0	0	0	0	0	0	0	0	0	0	1	0	0	1	0	0	0	0	0	0	0	0	0	0	0	0	0	0	0	0	0	0	1	1	0	0	0	0	0	0	0
0	0	0	0	0	2	2	0	0	0	1	0	1	1	2	2	1	0	0	1	0	4	1	1	0	0	1	0	1	1	2	2	1	0	2	1	1	0	0	1	0	0	0	0
0	1	0	0	0	0	0	0	0	0	0	0	1	0	6	0	1	0	0	0	0	1	0	0	0	0	0	0	1	0	0	0	1	0	0	0	1	0	0	0	1	0	0	1
2	2	1	2	2	2	1	0	0	1	1	1	2	0	2	2	1	2	0	1	1	0	3	14	2	0	1	1	5	0	2	2	0	2	3	1	4	3	4	3	9	10	3	2
15	0	1	0	64	20	0	2	3	5	10	7	1	12	4	0	3	2	0	0	12	25	33	77	26	8	42	1	20	3	18	22	19	35	81	26	18	6	4	3	0	8	1	4
0	1	2	1	3	1	0	0	2	1	2	0	2	0	3	0	1	0	1	0	1	0	0	8	0	1	0	3	1	1	3	0	4	0	4	1	0	2	2	0	1	2	2	1
0	0	0	1	1	0	0	0	0	0	1	0	0	0	0	0	0	0	0	0	0	0	0	0	0	0	0	0	0	0	0	0	0	0	0	0	0	0	0	0	0	0	0	1
0	0	0	0	0	0	0	0	0	0	0	0	1	0	0	2	0	0	0	0	0	0	0	1	0	1	1	0	0	0	0	0	0	0	0	0	0	0	0	2	0	0	0	0
0	0	0	1	1	0	0	0	0	0	0	0	0	0	1	0	0	0	0	0	0	0	0	1	0	0	0	0	0	0	0	0	0	0	0	1	0	0	0	0	0	0	0	0
0	1	1	0	0	0	0	0	0	0	0	0	0	0	0	0	1	0	0	0	0	0	0	0	0	0	0	1	0	0	0	0	0	0	0	0	0	0	0	0	0	0	0	0
18	4	3	1	6	9	2	2	2	12	6	2	1	0	2	4	6	5	0	0	5	0	3	7	11	0	0	3	19	13	6	8	1	3	1	3	0	3	0	6	0	0	0	0
0	0	0	0	0	1	0	0	0	0	0	0	0	0	0	0	1	0	0	0	0	0	0	0	0	0	0	0	0	0	0	0	0	0	0	1	0	0	1	0	0	0	0	0
0	3	0	0	0	0	0	6	1	0	0	0	0	0	0	0	1	0	0	0	0	0	0	0	0	0	0	2	3	0	0	0	0	1	1	0	0	0	1	1	0	0	0	0
8	6	5	1	4	1	0	2	5	3	5	0	0	0	0	7	1	27	0	0	3	1	1	0	1	0	0	2	5	15	18	14	1	3	0	0	0	1	4	4	0	0	0	0
0	0	0	0	1	0	0	0	0	0	0	0	0	0	0	0	0	0	0	0	0	0	0	0	0	0	0	0	0	0	0	1	1	0	0	1	0	0	0	0	0	0	0	0
2	2	1	0	1	2	0	11	6	0	1	0	1	1	0	0	0	0	0	0	1	0	1	2	15	0	4	2	3	54	4	3	3	1	0	2	0	0	0	0	0	0	0	0
0	1	0	0	0	0	0	0	3	0	0	0	1	1	1	0	2	0	0	0	0	1	0	2	1	0	0	2	0	1	0	0	1	0	0	0	2	4	1	0	0	0	0	1
0	2	5	0	6	2	0	1	1	3	2	1	1	1	0	0	5	0	1	1	1	1	2	3	1	2	0	0	0	0	0	2	1	0	3	0	0	2	0	0	0	1	2	1
0	0	0	0	0	0	0	0	0	0	0	0	0	0	0	0	0	7	0	1	0	0	0	0	0	0	0	0	0	0	0	0	0	0	0	0	0	0	0	0	0	0	0	0
0	0	2	0	3	2	0	4	1	1	0	0	0	0	0	2	0	4	0	0	0	1	0	2	0	0	1	0	0	1	1	1	0	0	1	0	0	1	0	0	0	0	0	0
0	2	3	0	3	2	1	0	0	3	0	1	0	1	0	0	5	1	0	1	0	0	1	1	0	0	0	0	0	0	0	0	0	0	0	0	0	1	0	1	2	2	0	0
0	0	0	0	0	0	0	0	0	0	0	0	0	0	0	0	0	1	0	0	0	1	0	1	0	0	0	0	0	0	1	0	0	0	0	0	0	0	1	0	0	0	0	0
0	0	1	0	1	1	0	0	1	0	0	0	0	1	0	1	1	4	0	0	2	1	1	2	1	0	0	3	2	0	2	0	0	1	0	0	0	0	0	1	0	0	0	0
0	1	2	1	3	1	1	6	3	6	1	2	2	0	5	2	7	0	1	0	0	1	4	6	3	1	0	0	0	3	3	0	0	1	4	6	7	3	3	3	4	8	3	2
17	38	90	12	46	55	11	12	56	51	53	15	10	13	18	21	24	22	4	1	47	75	128	156	34	38	39	33	16	27	30	26	22	28	21	29	21	36	46	35	3	3	6	9
0	0	0	0	0	0	0	0	1	0	0	0	0	1	0	0	0	0	0	0	0	0	0	0	0	0	0	0	0	0	0	0	0	0	0	0	0	0	0	0	0	0	2	0
0	0	0	1	0	0	0	0	0	0	0	0	1	0	0	0	0	0	0	0	0	0	0	0	0	0	0	0	0	0	0	0	0	0	0	1	0	0	0	0	0	0	0	0
2	0	1	0	1	3	0	1	0	1	0	2	0	1	0	0	0	4	0	0	1	0	0	1	0	0	0	0	2	2	0	0	0	0	0	0	0	0	0	0	0	0	0	0
0	0	1	0	0	0	0	0	0	0	0	0	1	0	0	0	0	0	0	1	0	2	1	5	0	0	4	0	1	0	0	0	0	1	1	0	2	2	3	4	0	0	0	1
2	0	1	1	1	3	0	1	1	3	3	1	1	1	3	0	9	1	1	2	0	3	0	9	0	1	3	2	0	1	0	2	2	1	0	1	2	5	11	0	16	15	7	7
0	0	0	0	0	0	0	0	2	0	1	0	0	0	0	1	0	1	1	0	0	0	0	1	1	0	0	0	0	2	0	0	0	0	0	0	0	0	0	1	0	1	0	0
0	0	0	0	0	0	0	0	0	0	0	0	0	0	0	0	0	0	0	0	0	0	0	0	0	0	0	0	0	0	0	0	0	0	0	0	0	0	0	0	0	0	2	5
0	0	0	0	0	0	0	0	2	0	0	2	0	0	0	0	0	0	0	0	4	5	5	64	0	11	12	0	4	3	4	0	7	8	8	19	13	17	43	8	28	33	18	26
0	0	0	1	0	0	0	0	0	0	0	0	0	1	0	0	0	0	0	0	0	0	0	1	1	0	0	0	0	0	0	0	0	0	0	0	0	0	0	0	0	0	0	0
0	0	0	1	0	0	0	0	1	0	0	1	0	0	0	0	1	1	0	0	0	0	1	0	0	0	0	0	0	1	0	0	0	0	0	0	0	1	0	0	0	0	0	0
1	0	1	0	0	0	0	0	1	1	0	0	0	0	0	0	0	0	0	0	0	0	0	0	0	0	0	0	0	0	0	0	0	0	1	1	0	0	0	0	0	0	1	0
0	1	0	1	0	0	0	1	2	0	0	0	1	0	0	0	1	0	0	0	0	4	0	0	0	0	0	0	0	0	0	0	0	0	0	0	0	0	0	0	0	0	0	0
1	0	0	0	1	0	0	0	0	0	1	1	0	0	0	0	0	1	0	0	0	0	0	0	0	0	0	0	0	0	0	0	1	0	0	0	0	0	0	0	0	0	0	0
18	27	6	4	6	5	5	9	16	11	12	12	10	8	14	14	11	16	20	10	11	19	34	83	15	20	26	6	24	12	16	14	16	14	16	20	28	34	23	17	98	136	118	111
0	0	0	0	0	0	0	0	0	0	0	0	0	0	0	0	0	0	0	0	0	0	1	0	0	0	0	0	0	0	0	0	0	0	0	0	0	0	2	0	0	0	0	0
0	0	1	1	4	0	1	1	0	0	1	0	1	0	0	0	0	0	0	0	0	0	0	0	0	0	0	0	0	0	0	0	0	0	1	0	0	0	0	0	0	0	0	0
0	0	0	0	0	0	0	0	1	0	0	0	0	0	0	0	0	0	0	0	1	1	0	5	0	1	1	0	0	0	1	0	0	1	0	0	1	0	0	1	0	0	0	0
0	0	0	0	0	0	0	0	0	0	0	0	0	0	0	0	0	0	0	0	0	0	0	0	0	0	0	0	0	0	0	0	0	0	0	0	0	0	0	0	0	0	1	2
19	1	0	0	0	0	0	0	0	0	1	0	0	1	0	0	0	0	0	0	0	0	0	0	0	0	0	0	0	0	0	0	0	0	0	0	0	0	0	0	0	0	0	0
0	0	0	0	0	0	0	0	0	0	1	0	0	0	0	0	1	2	0	0	0	0	0	1	0	0	0	0	0	0	0	0	1	0	0	0	0	0	0	0	0	0	0	0
0	0	1	1	0	0	0	1	1	0	0	1	3	0	2	0	0	0	1	1	0	1	0	0	0	0	0	0	1	0	0	0	0	0	0	0	0	0	0	0	0	0	0	1
2	4	4	6	1	3	1	4	4	1	6	4	4	2	2	0	6	2	3	0	1	4	1	2	1	0	0	1	3	2	2	0	1	0	0	2	2	6	3	0	0	1	0	1
0	0	0	0	0	0	0	0	0	0	0	0	0	0	0	0	0	0	0	0	0	0	0	0	0	0	0	0	0	0	0	0	0	4	0	0	0	0	0	0	0	0	0	0
0	0	1	0	0	0	0	0	0	0	0	0	0	0	0	0	0	0	0	0	0	0	0	0	0	0	0	0	1	1	0	0	0	0	0	0	0	0	0	0	0	0	0	0
0	0	0	0	0	0	0	0	0	0	0	0	0	0	0	0	1	0	0	0	2	0	0	0	0	0	0	0	0	0	0	0	0	1	0	0	0	0	0	0	0	0	0	0
0	1	1	0	0	3	0	0	0	2	0	0	0	0	0	0	1	2	0	0	0	0	0	1	0	0	0	0	0	0	0	2	0	0	0	0	0	0	0	0	0	0	0	0
1	0	0	0	1	0	0	0	0	0	1	0	0	0	0	0	2	1	0	0	1	2	0	3	0	0	0	0	4	0	0	1	0	1	0	1	0	0	0	3	1	0	0	0
0	0	0	0	0	0	0	0	1	0	0	1	0	1	0	0	1	0	0	0	0	0	0	0	0	0	1	0	0	1	0	1	0	0	0	0	0	1	0	0	0	0	0	1
0	0	1	0	0	0	0	0	0	0	0	0	0	0	0	0	0	1	0	1	0	0	0	0	0	0	0	0	0	0	1	0	0	2	0	0	0	1	1	0	0	0	0	0
4	13	14	19	6	10	4	8	72	11	8	1	2	19	8	10	10	8	1	0	107	381	528	742	63	93	235	52	14	100	128	123	47	74	170	84	75	121	190	52	6	4	2	0
0	1	0	0	0	0	0	0	0	0	0	0	0	0	0	0	0	0	0	0	2	1	0	0	0	0	0	0	0	1	0	0	0	0	0	0	0	0	1	0	0	0	0	0
0	2	0	0	0	0	0	0	0	0	0	0	0	0	0	0	0	0	2	0	0	0	0	0	0	0	0	0	0	0	0	2	0	0	0	0	0	0	0	0	0	0	0	0
0	2	0	0	0	1	0	0	0	0	0	0	0	0	0	0	0	0	0	0	0	0	0	0	0	0	0	0	0	0	1	0	0	0	0	2	0	0	0	0	0	0	0	0
1	0	0	0	0	0	0	0	0	0	0	1	0	0	0	0	0	0	0	0	0	0	0	0	0	0	1	0	0	0	0	0	0	0	0	1	1	0	0	0	0	0	0	0
0	0	0	0	0	0	0	0	0	0	1	0	0	1	0	0	0	1	0	0	0	0	0	0	0	0	0	0	0	1	1	0	1	0	0	0	0	0	0	0	0	0	0	0
9	16	44	11	32	24	14	12	19	17	28	11	18	14	36	8	29	14	16	8	17	13	22	21	4	10	11	13	20	6	10	2	5	2	5	3	9	9	8	9	20	26	25	17
0	0	0	0	0	0	0	1	1	0	0	0	0	0	0	0	0	0	0	0	0	0	0	0	3	0	0	0	0	2	0	0	0	0	0	0	0	0	0	0	0	0	0	0
0	0	0	0	0	0	0	0	0	0	0	0	0	0	0	0	0	0	0	0	0	0	0	0	0	0	1	0	1	0	0	0	0	0	0	0	0	0	1	0	0	0	0	0
0	2	1	0	5	0	0	0	0	2	2	3	1	0	0	0	4	1	3	1	0	1	0	1	1	0	2	0	0	0	0	2	0	1	0	4	1	0	0	0	0	0	3	1
2	0	0	0	0	0	0	0	2	0	0	0	0	2	0	0	0	0	1	1	0	0	0	0	0	0	0	0	0	0	0	0	1	0	0	0	0	0	0	1	0	1	1	0
0	0	0	0	0	0	0	0	0	0	0	0	0	0	0	0	0	0	0	0	0	1	1	1	0	0	0	0	0	0	0	0	0	0	2	0	1	0	0	0	0	0	0	0
0	0	0	0	0	0	0	0	0	0	1	0	1	0	0	0	0	0	0	0	0	0	0	0	0	0	0	0	0	0	0	0	0	0	0	0	0	1	0	0	0	0	0	0
0	0	0	0	0	1	0	0	0	0	0	0	1	0	0	0	0	0	0	0	0	0	0	0	0	0	0	0	0	0	0	0	0	1	0	0	0	0	0	0	0	0	0	0
1	12	22	7	44	26	3	12	12	23	45	6	23	12	11	4	27	29	14	5	8	6	4	19	10	4	16	5	8	5	5	6	4	5	18	12	14	19	15	6	14	13	17	23
0	0	0	0	0	0	0	0	1	0	0	0	0	0	0	0	0	0	0	1	0	1	0	1	0	0	0	0	0	0	0	1	0	0	1	1	0	1	0	0	0	0	0	0
0	1	0	4	1	0	0	0	0	1	0	0	0	1	1	0	1	0	1	0	0	1	1	3	3	2	2	1	2	2	1	3	2	0	0	2	1	1	3	11	0	0	1	2
10	27	0	1	0	0	0	0	0	0	0	0	0	4	0	5	0	0	0	0	0	1	1	19	1	1	4	2	3	5	6	7	2	11	11	2	3	2	1	1	0	0	0	0
0	0	0	1	1	0	0	0	1	1	1	3	2	1	1	0	1	1	0	1	1	2	0	1	0	0	0	0	2	1	1	1	0	1	1	1	2	2	0	0	2	0	1	1
0	2	1	0	0	0	0	0	0	0	0	0	0	0	0	0	0	0	0	0	0	0	0	0	0	0	0	0	1	0	0	0	0	0	0	0	0	0	0	0	0	0	0	0
2	3	0	0	0	1	3	0	0	0	1	0	0	1	1	0	1	0	2	0	7	2	3	19	6	6	9	1	4	2	3	2	3	7	5	2	5	4	10	11	0	1	0	0
0	0	0	0	0	0	1	0	0	0	0	0	0	0	0	0	1	0	0	0	0	0	0	0	0	0	0	0	0	0	0	0	0	0	1	0	0	0	0	2	0	0	1	1
0	0	2	0	5	0	0	2	1	0	4	0	0	2	0	0	1	0	0	1	0	1	1	4	0	0	1	1	0	0	0	0	0	0	0	2	1	2	0	2	1	1	1	1
0	0	0	0	0	0	0	0	0	0	0	0	0	0	0	0	1	0	0	0	0	0	2	3	0	0	0	0	0	0	0	0	0	2	0	1	0	1	0	2	0	0	0	0
61	64	23	51	10	6	33	17	68	19	28	55	75	66	59	30	28	77	61	48	4	33	66	130	42	23	74	27	26	25	55	48	26	19	33	67	65	22	54	33	40	30	24	59
0	0	0	0	3	0	0	0	0	0	0	0	1	0	0	0	0	0	0	0	0	0	0	0	0	0	0	0	0	0	0	0	0	0	0	0	0	0	0	0	0	0	0	0
94	258	270	98	340	224	106	114	264	369	291	293	230	136	407	104	428	424	209	143	277	531	816	2138	363	429	738	148	372	171	218	177	511	358	503	463	807	860	816	676	1606	1910	1434	1596
1	1	0	0	0	1	0	1	4	0	0	0	0	0	2	1	1	3	0	0	5	0	1	3	4	1	0	0	3	8	0	1	1	0	0	0	0	0	1	1	0	0	0	0
0	0	0	0	0	0	0	0	1	0	0	0	0	0	0	0	0	0	0	0	1	0	0	1	2	0	0	0	1	0	2	0	0	0	1	0	1	0	1	0	17	10	16	13
0	0	0	4	0	0	0	1	0	0	0	0	2	0	1	0	1	1	0	0	0	1	0	1	0	0	0	0	0	0	0	0	0	0	0	0	0	1	0	0	0	0	0	0
0	0	1	0	1	0	0	8	1	0	7	0	3	3	0	0	4	4	0	0	1	0	0	6	2	1	0	2	5	0	0	1	1	2	0	0	0	2	2	3	0	1	0	0
0	1	0	0	0	0	0	0	1	2	2	0	0	0	0	0	0	0	0	1	0	2	2	2	0	2	2	2	0	1	0	1	0	1	0	1	1	0	1	0	0	2	0	0
1	1	0	0	0	0	0	0	1	0	0	1	0	0	0	0	1	0	1	0	0	0	0	3	1	0	0	1	0	0	0	2	1	0	1	0	1	0	0	0	0	0	0	0
1	0	0	0	0	1	0	0	1	0	0	0	1	0	0	2	0	0	0	0	11	193	235	139	81	68	17	0	7	4	18	12	16	15	26	21	183	89	189	185	0	0	0	0
0	0	0	0	0	0	0	0	0	0	0	0	0	0	0	0	0	0	13	10	1	0	1	0	0	0	0	0	0	0	0	0	0	1	0	0	1	0	0	0	0	0	0	1
0	0	0	1	1	0	0	0	0	0	0	0	0	0	0	0	0	1	0	0	0	0	0	0	0	0	0	0	0	0	0	0	0	0	0	0	0	0	0	0	0	1	0	0
0	1	0	0	0	0	0	0	1	2	0	0	0	0	0	0	0	0	0	0	0	0	0	0	0	0	0	0	0	0	0	0	0	0	0	0	0	0	0	0	0	0	0	0
5	0	0	0	0	0	0	0	0	0	0	0	0	0	0	0	0	0	0	0	0	0	0	0	0	0	0	0	0	0	0	0	0	0	0	0	0	0	0	0	0	0	0	0
0	2	0	2	0	0	0	2	0	0	0	2	0	0	1	1	3	3	0	0	0	0	0	1	2	2	0	0	0	1	1	0	0	1	0	0	0	3	5	0	0	0	0	0
0	0	0	0	0	0	0	0	0	0	0	1	0	0	0	0	0	0	0	0	0	0	0	0	0	0	0	1	0	0	0	0	1	0	0	0	0	0	0	0	0	0	0	0
0	3	1	0	0	1	0	0	0	0	1	0	0	0	0	0	0	0	0	1	1	1	0	4	0	1	1	1	4	0	3	0	0	0	0	0	1	0	1	1	0	0	0	0
4	22	3	7	16	8	6	13	12	3	9	12	7	5	11	13	8	10	4	1	20	22	31	30	9	9	13	10	9	9	15	13	5	5	8	12	14	5	8	21	7	4	5	5
0	0	0	0	0	0	0	0	0	0	0	0	0	0	1	0	0	0	0	0	1	0	0	0	1	0	0	0	0	0	0	0	0	0	1	1	0	0	0	0	0	0	0	0
0	0	1	0	2	0	0	0	3	1	1	5	3	0	0	2	0	0	3	2	2	0	0	0	2	0	0	0	4	0	0	1	0	0	0	0	0	3	2	0	0	0	0	0
0	1	0	0	1	0	1	0	0	0	0	0	0	0	0	0	0	0	0	0	0	0	0	0	0	0	0	2	0	0	0	0	0	0	0	0	0	0	0	0	0	0	0	0
0	0	0	0	0	0	0	0	0	0	0	1	0	0	1	0	0	0	0	0	0	0	0	0	0	0	0	0	0	0	0	0	0	0	0	0	0	0	0	0	0	1	0	0
0	0	0	1	1	0	0	1	3	0	1	0	1	0	0	1	0	0	0	0	0	0	0	2	1	0	1	0	1	0	0	0	1	0	0	0	0	0	1	1	0	0	0	0
0	6	2	0	0	0	1	2	0	1	0	0	0	1	0	0	0	0	0	0	0	0	0	0	0	0	0	0	0	0	0	0	0	0	0	0	0	0	0	0	0	0	0	0
76	6	0	1	5	0	3	0	9	0	1	1	4	10	0	5	0	3	1	0	0	0	2	9	0	0	3	2	3	0	1	1	0	1	1	0	0	0	0	0	0	1	0	0
0	0	0	0	0	0	0	0	1	0	0	0	0	0	0	0	1	0	0	0	0	0	0	1	0	0	0	0	0	0	0	0	0	0	0	2	0	0	0	0	0	1	1	0
0	0	0	0	0	0	0	0	0	0	0	2	0	0	0	0	0	0	0	0	0	0	0	0	0	0	0	0	0	0	0	0	0	0	0	0	0	0	0	0	0	0	1	0
2	1	1	0	0	0	0	0	0	0	1	0	0	0	1	0	1	0	0	2	0	1	1	4	1	0	7	0	1	0	0	1	1	2	4	0	1	2	1	1	0	0	1	0
2	0	0	0	0	0	0	0	0	0	0	0	0	1	0	1	0	0	0	0	0	6	4	4	0	1	1	1	0	0	1	0	1	1	2	0	5	1	4	4	1	0	0	0
0	0	0	0	0	0	0	0	0	0	0	0	0	0	0	0	0	0	0	0	0	0	0	1	0	0	0	1	0	0	0	0	0	2	0	0	0	0	0	0	0	0	0	0
0	0	0	0	0	0	0	0	0	0	0	0	0	0	0	1	0	0	0	0	0	0	1	0	0	0	0	0	0	0	0	0	0	0	1	0	0	0	0	0	0	0	1	0
0	0	0	0	0	0	0	0	0	0	0	0	1	0	0	0	0	0	0	0	0	1	0	0	0	0	0	0	0	0	0	0	0	0	0	0	0	0	0	0	0	0	0	1
0	0	0	0	0	0	0	0	0	0	0	0	0	0	0	0	0	1	1	1	0	1	0	0	0	0	0	1	0	0	1	0	0	0	0	0	0	0	0	0	0	0	0	0
0	0	0	0	1	1	0	0	0	0	1	0	0	0	0	0	0	2	0	0	0	0	0	0	0	0	1	0	0	0	0	0	0	0	0	0	0	0	0	0	0	0	0	0
0	2	0	0	0	0	0	0	0	0	0	0	0	0	0	0	0	0	0	0	0	0	0	0	0	0	0	0	0	0	0	0	1	0	0	1	0	0	0	0	0	0	0	0
0	0	0	0	0	0	0	0	0	0	0	0	0	0	0	0	0	0	0	0	0	0	0	1	0	0	0	0	0	0	0	0	0	0	0	0	1	0	0	0	0	0	0	1
0	0	0	0	0	0	0	0	0	0	0	0	0	0	0	0	1	0	0	0	0	1	1	0	0	0	0	0	0	0	0	0	0	0	0	1	0	0	0	0	0	0	0	0
1	0	0	0	0	1	0	0	0	0	1	0	0	0	0	0	0	0	0	0	0	0	0	0	0	0	0	0	0	1	0	0	0	0	0	0	0	0	0	0	0	0	0	0
21	102	71	109	137	69	29	68	113	115	116	36	131	46	63	31	119	113	110	93	11	49	55	69	37	23	63	49	36	57	33	45	50	25	24	48	97	96	70	109	11	24	18	12
0	0	0	0	0	0	0	0	0	0	4	0	0	0	0	0	0	0	0	0	0	0	0	0	0	0	0	0	0	0	0	0	0	0	0	0	0	0	0	0	0	0	0	0
0	0	0	0	2	0	0	0	0	0	0	0	0	0	0	0	0	0	0	0	0	0	0	0	0	0	0	0	0	0	0	0	0	0	0	0	0	0	0	0	0	1	0	0
0	0	0	0	0	0	0	0	0	0	0	0	2	0	0	0	1	0	0	0	0	0	0	0	0	0	0	0	0	0	1	0	0	0	0	0	0	0	0	0	0	0	2	0
1	1	1	0	0	1	0	0	1	1	2	1	2	0	2	1	0	0	1	0	0	0	1	0	1	4	0	0	0	0	0	0	0	0	1	0	0	2	0	1	0	0	0	0
0	1	1	2	6	4	0	1	0	2	4	2	3	1	5	1	2	0	0	0	2	2	2	2	0	0	0	0	3	1	2	2	0	1	2	3	1	1	1	1	6	6	5	3
1	1	3	2	2	8	0	0	4	0	1	2	2	0	0	1	0	0	0	0	2	4	4	4	0	2	9	0	2	5	9	1	2	3	6	1	6	2	5	0	2	6	2	7
0	0	1	0	0	0	0	0	0	0	0	0	0	0	0	0	1	0	0	0	0	1	1	7	0	0	1	2	0	0	0	2	3	0	5	7	0	2	1	0	0	1	0	0
0	0	0	0	0	0	0	0	0	0	3	0	0	0	0	0	0	0	0	0	0	0	0	0	0	0	0	0	0	0	0	0	0	0	0	0	0	0	0	0	0	0	0	0
0	0	0	0	0	1	0	0	1	0	0	0	0	0	0	0	2	0	0	0	0	2	1	0	0	0	0	0	0	1	0	0	0	0	1	0	0	2	0	0	0	0	0	1
0	0	1	0	0	1	0	0	1	0	0	0	0	0	0	0	1	1	0	0	0	0	0	1	0	0	0	0	0	0	0	0	0	0	0	0	0	0	0	0	0	0	0	0
0	0	0	0	5	0	0	0	0	0	1	0	0	0	0	0	4	7	0	0	0	0	0	0	0	0	1	1	0	0	1	1	0	0	1	0	0	0	0	0	0	0	0	0
0	0	0	0	1	3	0	1	3	0	2	0	0	0	0	1	1	0	0	0	5	4	5	9	13	0	0	2	12	20	6	3	2	1	0	3	1	2	2	4	0	0	0	0
1	1	4	0	7	4	0	0	0	7	6	1	2	3	1	0	8	0	2	0	0	0	2	2	1	0	1	0	6	3	4	1	1	0	0	3	0	2	2	4	1	0	1	2
0	0	0	0	0	0	0	0	0	0	0	0	0	0	0	0	0	0	0	0	0	0	1	0	0	0	0	0	0	0	0	0	0	0	0	0	0	1	0	1	0	0	0	0
0	0	0	0	0	0	2	1	0	1	0	0	0	0	0	0	0	0	0	0	0	0	0	0	0	0	0	0	0	0	0	0	0	0	0	0	0	0	0	0	0	0	0	1
0	0	0	0	0	0	0	0	1	0	2	0	0	1	0	2	0	1	0	1	0	0	0	3	0	0	1	0	0	0	0	1	0	0	0	0	0	0	0	0	0	0	0	0
1	1	0	0	0	0	1	2	2	0	0	5	0	40	79	2	9	2	2	1	0	1	2	2	1	1	2	1	2	1	0	0	1	3	0	1	2	1	4	3	0	0	6	6
0	0	0	0	0	1	0	0	0	0	0	1	0	0	0	0	0	0	0	0	0	1	0	0	0	0	1	0	0	0	0	0	0	0	0	0	0	0	0	0	0	1	0	0
0	0	0	0	0	0	0	0	1	0	1	1	0	0	0	1	1	0	1	0	0	0	0	2	1	0	1	0	2	0	0	1	0	0	0	0	3	1	0	0	2	1	0	1
2	2	1	0	0	0	1	0	1	0	1	1	1	0	3	0	1	0	2	2	1	1	2	6	2	1	0	1	0	0	0	0	0	0	1	1	0	1	3	0	1	1	0	2
2	4	4	0	1	20	0	10	0	243	5	0	0	0	0	3	0	0	0	0	0	0	0	0	0	1	0	0	0	0	0	0	0	0	0	0	0	0	2	0	0	1	0	0
0	0	0	1	0	0	0	0	0	0	0	0	0	0	0	0	0	1	0	0	0	0	0	0	0	0	0	1	0	0	0	0	0	0	0	0	0	0	0	0	0	0	0	0
0	2	0	0	0	0	0	0	2	0	0	0	1	0	0	0	0	0	0	0	0	0	0	2	1	0	0	1	0	1	0	0	0	0	1	0	0	0	0	0	0	0	0	0
0	32	0	0	0	2	0	1	1	0	2	5	0	0	0	2	0	0	0	0	0	1	6	2	15	0	0	23	1	0	1	0	0	0	0	0	0	0	9	0	1	0	0	0
0	0	1	0	2	6	0	0	0	2	9	0	1	0	4	0	4	1	0	0	0	0	0	0	0	0	0	0	0	1	0	1	0	0	1	0	0	0	0	0	1	0	1	0
0	0	0	1	0	0	0	1	0	0	2	0	0	0	0	0	0	0	0	0	1	0	1	5	0	0	1	0	0	0	1	0	0	3	0	1	0	0	0	1	0	0	1	0
0	1	1	0	0	0	0	1	0	0	1	0	0	0	0	0	3	1	0	0	0	1	1	1	1	0	0	0	0	1	2	0	0	1	0	0	1	0	0	1	0	0	0	0
0	0	0	0	0	0	0	0	1	0	0	0	0	0	0	1	0	0	0	0	0	0	0	0	0	0	0	0	0	0	0	0	0	0	1	0	0	0	0	0	2	0	0	0
0	0	0	0	3	2	0	0	0	3	0	2	2	0	0	0	2	0	1	0	0	0	0	0	0	0	0	0	0	0	0	0	0	0	0	0	0	0	0	0	0	0	0	0
2	1	3	4	2	3	0	1	2	0	5	11	0	1	4	0	3	3	3	7	0	3	1	14	2	2	2	2	2	4	3	0	2	0	5	6	1	4	0	0	3	4	2	2
0	0	0	0	4	7	0	3	0	0	2	0	1	0	2	0	5	1	0	0	2	0	0	0	1	0	1	0	1	0	0	0	0	1	2	0	0	0	1	0	0	0	0	1
6	0	0	5	1	0	1	1	55	1	1	0	1	2	0	1	1	0	0	0	29	51	63	99	58	33	48	12	16	24	36	30	6	6	73	8	11	30	39	1	0	0	0	1
0	0	0	0	0	0	0	0	0	0	0	0	0	0	0	0	0	0	0	0	0	0	0	1	0	0	0	0	0	0	0	0	1	0	0	0	0	0	0	0	0	1	0	0
0	0	0	0	0	0	0	0	0	1	0	0	0	0	0	0	1	0	1	0	0	0	0	0	0	0	0	0	0	1	0	0	0	0	0	0	0	0	0	0	0	0	0	0
0	1	0	0	0	0	0	0	0	0	0	0	0	0	0	0	1	0	0	0	0	0	0	0	0	0	0	0	0	0	0	0	0	0	0	0	0	0	0	0	1	0	0	0
0	0	0	0	0	0	0	0	1	0	0	0	0	0	0	0	1	0	0	0	0	0	0	1	0	1	1	0	0	0	0	0	1	0	0	0	0	1	0	0	0	0	0	0
0	2	3	2	4	0	0	0	4	1	2	0	2	0	1	0	2	0	0	1	2	0	2	3	1	0	0	0	0	0	1	0	1	1	1	2	2	1	4	0	0	5	0	0
0	0	1	0	0	0	0	0	0	0	0	0	0	0	0	0	1	0	0	0	0	0	0	1	0	0	0	0	0	0	0	0	0	0	1	0	0	0	0	0	0	0	0	0
0	0	0	0	0	0	0	0	0	0	0	0	0	0	0	0	0	0	0	0	0	0	0	1	0	0	0	0	1	0	0	0	0	0	0	0	0	0	0	0	0	1	0	0
57	40	40	12	23	34	17	31	102	10	39	34	12	10	41	21	35	28	7	10	45	75	90	46	32	18	17	15	69	54	20	23	20	21	14	13	30	47	39	46	0	1	1	2
1	0	0	0	0	0	0	0	0	0	0	1	0	0	0	0	0	0	0	0	1	0	0	0	0	0	0	0	0	1	0	0	0	0	0	0	0	1	1	0	0	0	0	0
0	0	0	1	0	0	0	0	0	0	0	0	2	0	0	0	0	0	1	0	0	0	0	0	1	0	0	0	0	0	0	2	0	0	0	0	0	0	0	0	0	0	0	0
4	145	66	7	9	39	13	34	9	10	92	50	40	9	14	10	10	79	2	3	81	24	39	168	23	41	93	116	97	15	99	84	30	23	22	76	37	52	236	57	0	3	1	2
4	1	2	4	1	1	2	5	7	2	1	3	6	3	9	0	6	3	1	0	1	4	6	12	8	3	4	1	3	0	6	4	0	4	5	8	3	2	1	4	7	5	1	4
2	6	8	8	11	4	5	5	5	5	5	7	4	10	10	3	3	7	4	4	15	19	5	17	8	1	7	13	8	4	8	10	3	3	6	6	8	2	7	8	4	9	5	9
0	0	0	0	0	0	0	0	0	0	0	0	0	0	0	0	0	0	0	0	0	0	0	0	0	0	0	0	0	0	0	0	0	1	0	0	0	0	0	2	0	0	0	0
0	0	0	0	0	0	0	0	0	0	0	0	0	0	0	0	1	0	0	0	0	0	0	0	0	0	2	0	0	0	0	0	0	1	0	0	0	0	0	0	0	0	0	0
0	0	0	0	0	0	0	0	0	0	0	0	0	0	0	0	0	0	0	0	0	0	0	0	0	0	0	0	0	0	0	0	0	1	0	0	1	1	0	0	0	0	0	0
24	29	13	22	2	6	20	11	66	6	11	37	49	35	35	15	14	39	40	28	5	16	38	50	23	8	43	29	15	18	25	25	22	11	19	53	47	25	25	30	19	26	14	18
1	5	0	1	0	1	0	0	4	0	0	2	3	2	2	3	0	0	0	1	0	4	1	5	3	4	0	0	1	0	0	3	2	1	0	3	0	2	3	2	1	7	2	2
6	2	1	14	12	9	3	1	0	1	7	4	20	11	3	16	6	9	17	9	0	2	4	8	0	3	4	3	1	3	4	2	2	0	3	3	3	7	6	3	4	4	1	2
3	1	13	6	6	5	3	2	7	7	7	8	10	7	21	2	5	6	3	2	1	6	4	1	3	0	2	11	9	6	4	0	0	0	3	3	3	2	4	12	1	7	2	5
0	0	0	0	0	1	0	0	0	0	1	0	0	0	0	0	4	1	0	0	0	0	1	0	0	0	0	0	0	0	0	0	0	0	0	1	1	1	0	0	0	0	0	0
0	0	0	0	0	0	1	0	0	0	2	0	0	0	0	0	0	0	0	0	0	0	1	0	0	0	1	0	0	0	1	0	0	0	0	0	0	0	0	0	1	0	0	0
18	39	5	19	8	7	19	4	42	2	4	26	27	27	17	16	6	15	23	15	4	17	31	49	15	18	37	20	16	19	30	35	19	11	15	21	50	30	17	30	18	33	17	23
0	0	0	0	0	0	0	0	0	0	0	1	0	0	0	2	0	0	0	0	0	0	0	0	0	0	0	0	0	0	0	0	0	0	0	0	0	0	0	0	0	0	0	0
0	1	1	0	0	0	1	0	2	0	4	0	1	0	1	0	0	1	1	0	0	1	0	1	2	1	6	2	6	1	1	2	0	0	1	0	1	1	0	0	0	0	1	0
13	8	1	0	13	5	0	0	1	10	3	0	0	8	0	2	7	12	1	0	1	1	5	5	6	2	0	7	19	5	6	5	3	2	1	1	2	1	1	2	0	0	0	1
0	0	0	0	0	0	0	0	0	0	0	0	0	0	0	0	0	0	0	0	0	0	1	1	0	0	0	0	0	1	0	0	0	0	0	0	0	0	0	0	0	0	1	0
0	10	16	0	0	60	0	6	0	0	0	0	0	0	0	35	0	0	0	0	0	0	0	0	0	0	0	0	0	0	0	0	0	0	0	0	0	0	0	0	0	0	0	0
0	0	0	0	0	0	0	0	0	0	0	0	1	0	0	0	0	0	0	1	0	2	0	0	0	0	0	1	1	1	0	0	0	0	0	0	1	0	0	0	0	0	0	0
0	0	0	0	0	0	0	0	0	0	0	0	0	0	1	0	0	0	0	0	0	1	0	1	0	0	0	0	0	0	0	0	0	0	0	0	0	0	0	0	0	0	0	0
0	0	0	0	1	0	0	0	0	0	0	0	0	0	0	0	0	0	0	0	0	0	1	0	1	0	0	0	0	0	0	0	0	0	0	0	0	0	0	1	0	0	0	0
1056	717	425	65	1323	1430	27	464	745	1872	251	162	68	118	229	473	642	291	66	46	1217	341	408	1136	1096	358	128	533	2997	3083	592	557	386	346	121	194	222	140	192	814	6	6	2	1
1	0	0	0	0	0	0	1	0	0	0	0	0	0	0	0	0	1	0	0	0	1	0	0	0	0	0	0	0	0	0	0	0	0	0	0	0	0	0	1	0	0	0	0
0	0	0	0	0	0	0	0	0	0	1	0	1	0	1	0	0	0	0	0	0	0	0	0	1	0	1	0	0	2	1	0	0	0	0	0	0	0	1	0	0	0	0	0
0	0	0	0	0	0	0	0	0	0	0	1	0	0	0	0	0	0	0	0	0	0	1	4	1	1	2	0	1	1	1	0	0	0	0	0	1	2	4	0	4	1	2	0
1	2	1	3	1	6	0	0	2	2	2	2	7	0	12	0	7	6	3	3	0	1	3	1	0	0	0	0	2	3	0	0	2	0	0	1	1	2	0	4	3	0	2	1
0	0	0	0	0	0	0	1	1	0	0	0	0	0	0	0	2	0	0	0	1	0	1	1	0	0	4	0	0	0	12	5	0	0	0	0	27	2	0	2	0	0	0	1
0	0	0	0	0	0	0	0	0	0	0	0	0	0	0	0	0	0	0	0	0	0	0	0	0	0	0	0	0	0	0	1	0	0	1	0	1	0	0	0	0	0	0	0
0	0	0	0	0	1	0	0	0	0	0	0	0	0	0	0	0	1	0	1	0	1	0	0	0	0	0	0	0	0	0	0	0	0	0	0	0	0	0	0	0	0	0	1
0	1	0	0	0	0	0	0	0	0	0	1	0	0	0	0	0	0	0	0	0	0	0	0	0	0	0	0	0	0	0	0	0	0	0	0	0	0	0	0	0	1	0	0
0	2	0	0	0	0	0	0	0	0	0	0	0	0	0	0	0	0	0	0	0	0	0	0	0	0	1	1	0	1	1	0	0	0	0	0	0	0	0	0	0	0	0	0
0	0	0	0	0	0	0	0	1	0	0	0	0	0	0	1	0	1	0	0	0	0	0	0	0	1	1	0	0	0	0	0	0	0	0	1	2	4	7	0	0	0	0	0
0	0	1	0	0	1	0	0	0	1	1	0	1	2	2	3	0	1	2	0	0	1	2	1	0	0	1	1	1	0	3	0	0	0	1	0	1	2	0	0	0	0	1	0
0	0	0	0	0	0	0	0	0	0	0	0	0	0	0	0	0	0	0	0	0	0	0	1	0	0	0	0	0	0	0	0	0	1	1	1	0	0	0	0	0	0	0	0
0	1	0	0	2	2	0	0	2	0	0	0	0	1	1	4	0	1	0	1	1	0	0	2	2	1	0	2	9	4	2	1	1	0	0	0	2	1	0	3	0	0	0	0
0	0	1	0	0	1	0	1	0	1	0	0	0	1	0	0	1	0	0	0	0	0	0	2	0	1	0	1	0	0	0	0	0	0	0	0	0	1	0	1	0	0	0	0
8	12	30	7	23	9	3	11	19	4	18	15	10	12	7	3	87	24	11	5	98	41	49	54	48	8	13	8	30	22	30	20	12	17	11	14	24	49	27	26	2	1	2	1
0	0	0	0	1	0	0	0	0	0	1	0	0	0	0	0	2	0	0	0	0	0	1	1	1	2	0	0	0	1	0	0	1	0	0	2	1	1	0	0	0	0	0	0
0	0	1	0	0	0	0	0	0	0	0	0	0	0	1	0	0	0	0	0	0	0	0	3	0	0	0	0	1	0	1	0	1	0	0	0	1	0	0	0	0	0	1	0
0	0	0	0	0	0	0	0	2	0	2	0	0	0	0	0	0	0	0	0	6	16	22	27	4	13	9	6	3	2	3	8	0	4	1	3	3	11	18	11	28	34	14	25
0	0	0	0	0	0	0	0	0	0	1	0	0	0	0	0	0	0	0	0	0	0	0	0	0	0	0	0	0	0	0	1	0	0	0	0	0	0	0	1	0	0	0	0
0	1	0	0	1	0	0	1	2	1	0	0	0	1	0	0	0	0	0	0	0	2	1	8	0	1	3	0	1	0	0	0	0	0	3	0	1	2	3	0	0	0	0	0
1	0	0	0	2	0	0	0	0	0	0	0	0	0	0	0	0	0	0	0	0	0	1	0	0	0	0	1	0	0	0	0	0	1	0	0	0	0	0	0	0	0	0	0
0	0	0	0	0	0	0	0	0	0	0	0	0	0	0	0	0	1	0	1	0	0	0	0	0	1	0	0	0	0	1	0	0	0	0	0	0	0	0	0	0	0	0	0
1	0	0	0	0	0	0	0	0	2	0	0	0	0	0	0	0	0	0	0	0	0	1	0	0	1	0	0	0	0	0	0	0	0	0	0	0	0	0	0	2	1	2	0
0	0	0	0	0	0	0	0	0	0	0	0	0	0	0	0	0	0	0	0	0	0	0	0	0	0	0	0	9	0	0	0	0	0	0	0	0	0	0	0	0	0	0	0
0	1	0	0	0	0	0	0	0	1	0	0	0	0	1	1	1	1	0	0	0	0	2	1	0	2	2	0	0	0	2	0	0	0	1	0	0	0	0	0	0	0	0	0
1	5	3	0	1	0	1	0	0	2	7	1	0	0	0	0	0	0	1	0	0	0	0	0	0	0	0	0	0	0	0	0	0	0	0	0	0	0	0	0	0	0	0	0
0	0	0	0	0	0	0	0	0	0	0	0	0	0	0	0	0	0	0	1	0	0	0	0	0	0	0	0	0	0	1	0	0	0	1	0	0	0	0	0	1	0	0	0
0	0	1	0	0	0	0	0	0	0	0	0	0	0	0	0	0	0	0	0	0	0	0	2	0	0	0	0	0	0	0	0	0	1	0	0	0	1	0	0	0	0	0	0
8	8	15	6	10	10	2	6	17	2	11	7	12	14	2	6	8	9	1	0	16	25	41	97	14	15	25	8	11	17	28	33	15	15	23	21	34	29	27	37	6	7	3	3
2	0	0	0	0	0	0	1	0	0	0	0	0	1	0	0	0	1	0	0	0	0	0	0	0	0	0	0	0	0	0	0	0	0	0	0	1	0	0	0	0	0	0	0
5	22	13	33	40	18	6	18	36	19	29	25	28	13	33	0	16	25	19	11	52	25	43	64	32	6	29	19	19	11	22	25	13	12	33	25	27	20	24	20	29	24	11	32
0	0	0	0	0	1	0	0	0	0	0	0	0	0	0	0	0	2	0	0	1	1	1	0	0	0	0	0	0	0	1	0	0	0	0	0	0	1	1	2	1	0	0	1
0	2	0	0	0	0	0	0	0	0	0	0	0	0	0	0	0	0	0	0	0	0	0	1	0	0	0	0	0	0	0	0	0	0	0	0	0	0	0	0	0	0	0	0
0	0	0	0	0	0	0	0	0	0	0	1	0	1	0	0	0	0	0	0	0	0	0	0	0	0	0	0	0	0	0	0	0	0	0	0	1	0	0	0	0	0	0	0
0	0	0	1	0	0	2	0	0	0	1	1	0	1	0	0	0	0	0	0	0	4	1	7	1	1	3	1	1	0	0	3	1	1	1	0	0	0	0	1	1	1	1	0
0	0	0	0	0	0	0	0	2	1	0	1	0	0	2	0	0	0	1	2	0	0	0	0	0	0	0	1	0	0	0	0	0	0	0	0	0	0	0	0	0	0	0	0
6	13	20	11	13	8	8	7	16	15	25	16	6	5	16	5	22	28	16	4	6	7	11	34	18	18	19	16	8	14	8	15	11	3	23	12	13	9	23	4	17	27	20	17
0	0	1	0	0	2	0	0	1	1	2	0	0	0	0	3	1	0	0	0	0	1	1	2	0	0	0	0	1	1	1	0	1	0	1	0	1	0	1	2	0	0	0	0
1	0	0	1	0	0	0	0	0	1	0	0	0	0	0	0	0	0	0	0	0	0	2	1	0	0	0	0	0	1	0	0	0	0	0	0	0	1	0	1	0	0	0	0
0	0	0	0	0	0	0	0	2	0	1	0	0	0	0	0	0	0	0	0	0	0	0	1	0	1	0	0	0	0	1	0	0	0	0	0	1	2	2	0	0	0	0	1
78	160	37	67	56	48	19	19	109	20	58	43	28	16	19	42	13	17	26	25	56	86	93	515	62	187	551	29	55	87	83	61	874	290	157	904	854	465	594	1070	29	49	32	33
0	5	16	2	3	4	0	0	0	3	6	1	4	7	1	1	0	1	0	0	0	0	0	0	0	0	0	5	0	0	0	0	0	0	1	0	0	0	0	0	0	0	0	0
19	35	41	23	54	34	16	10	24	77	26	44	35	11	27	26	58	60	15	9	13	15	16	96	25	18	17	12	24	14	30	18	16	15	15	23	30	25	22	16	16	16	5	18
1	1	3	0	13	0	0	1	1	1	6	0	1	5	0	9	18	9	0	1	0	1	0	1	1	0	1	0	4	0	6	3	1	3	0	4	2	3	2	4	0	0	1	0
1	0	3	0	2	2	0	0	2	1	2	0	0	1	3	4	26	5	0	0	2	1	4	11	5	1	2	0	2	1	0	2	2	1	3	1	3	2	2	1	14	17	7	13
0	0	1	0	0	1	0	0	0	1	2	0	0	0	0	0	1	2	0	0	0	0	0	0	0	0	0	0	0	0	1	0	0	0	0	0	0	0	0	0	0	0	0	0
0	0	0	0	0	0	0	0	0	0	0	0	0	0	0	3	0	0	0	0	0	1	2	2	0	0	0	0	0	0	0	0	0	0	1	0	0	0	0	2	0	0	0	0
1	0	0	0	5	0	0	2	3	0	2	3	1	1	0	0	1	7	0	1	1	3	3	7	5	4	10	0	9	3	2	9	2	7	3	4	3	3	6	6	2	0	1	0
0	0	0	0	0	0	0	0	0	0	0	0	0	0	0	1	0	1	0	0	0	0	0	0	0	0	0	0	0	0	0	0	0	0	0	1	0	0	0	0	0	0	0	0
0	0	0	0	0	0	0	0	3	0	0	0	0	0	1	1	0	0	0	0	0	2	2	0	0	0	0	0	0	0	1	2	0	0	0	0	0	0	0	3	1	1	0	0
0	0	0	0	1	2	1	2	0	0	0	0	0	0	0	0	2	0	0	0	0	0	0	1	0	0	0	0	0	0	0	0	0	0	0	1	0	0	0	1	2	4	1	2
0	0	0	0	1	0	0	0	0	1	0	0	0	0	2	0	2	0	0	0	2	0	0	4	0	0	0	1	3	0	1	1	1	1	1	1	0	0	4	4	0	0	0	0
0	0	0	0	0	0	0	0	0	0	0	0	0	0	0	0	0	0	0	0	0	0	1	1	0	0	0	0	0	0	0	1	1	1	0	0	0	0	0	0	0	0	0	0
0	0	1	1	0	0	0	0	3	0	1	0	0	0	0	0	0	0	0	0	0	0	0	2	0	0	0	1	0	0	0	0	0	0	0	1	2	0	0	0	0	0	0	1
0	0	0	0	0	0	0	0	0	0	0	0	0	0	0	0	1	0	0	0	0	0	1	1	1	0	2	0	0	1	0	0	0	0	0	0	0	0	0	0	0	0	0	0
0	0	0	1	8	0	1	0	6	1	3	1	1	1	0	1	1	2	0	0	7	18	17	42	4	4	5	0	5	1	8	1	5	3	13	4	4	8	11	9	6	8	7	3
5	4	0	0	2	2	2	1	0	0	4	0	0	0	0	0	0	4	0	0	1	12	17	23	0	1	6	0	0	4	4	5	0	4	12	6	2	4	0	10	0	0	0	0
5	2	24	12	21	12	0	3	9	13	8	3	13	6	12	5	11	8	6	3	5	7	8	5	2	1	4	0	8	4	21	11	4	5	7	3	4	4	3	0	5	5	9	10
0	0	0	0	0	0	0	0	0	0	0	0	0	0	1	0	0	0	0	0	0	0	1	0	0	0	0	0	0	0	0	0	0	0	0	0	0	0	0	0	0	0	1	0
1	0	0	1	0	0	0	0	0	1	0	0	0	0	0	0	0	0	0	0	2	0	0	0	0	0	0	2	1	2	0	1	0	0	0	0	0	0	0	0	0	0	0	0
17	28	16	2	110	35	15	33	13	55	26	22	48	14	9	17	69	24	6	6	5	10	20	39	20	11	11	4	26	8	9	6	15	15	15	30	19	22	25	23	3	2	1	6
0	0	0	0	0	0	0	0	0	0	0	0	0	0	1	0	0	0	0	0	0	0	0	1	0	0	0	1	1	0	0	0	0	0	0	0	0	0	1	0	0	0	0	0
0	0	1	0	0	0	0	0	1	0	1	0	0	0	0	0	1	0	0	0	0	2	2	3	0	0	0	3	1	0	0	0	0	0	0	0	2	0	0	0	0	0	0	0
0	0	0	0	0	0	0	0	0	0	0	0	0	0	0	0	0	0	0	0	0	1	0	1	0	2	1	0	0	0	1	0	0	1	2	0	0	0	0	0	0	0	0	0
0	0	0	0	0	0	0	0	0	0	0	0	0	0	0	0	0	0	0	0	0	0	0	0	0	0	1	0	0	0	0	0	0	0	0	0	0	0	2	0	0	0	0	0
0	0	0	0	2	0	0	0	1	0	0	0	3	2	0	2	1	1	0	0	0	1	2	7	11	1	1	0	2	0	1	0	9	6	1	0	0	1	0	0	0	2	0	0
1	0	0	0	0	0	0	0	0	1	0	0	0	0	0	0	0	0	0	0	0	0	0	0	0	0	0	0	0	0	1	0	0	0	0	0	0	0	0	1	0	0	0	0
6	12	7	13	11	15	4	3	18	6	18	12	19	6	8	14	10	26	8	9	21	19	35	63	11	21	22	14	9	6	26	25	14	10	31	32	19	23	19	14	10	12	9	11
0	0	0	0	0	0	0	0	0	0	0	0	0	0	0	0	0	0	0	0	0	0	0	0	1	1	0	0	0	1	0	0	1	0	0	0	0	0	2	1	0	0	0	0
53	123	85	100	87	67	37	62	136	61	134	71	54	42	92	42	79	209	79	67	112	243	285	921	184	241	875	54	107	113	168	138	447	301	347	385	462	349	205	246	26	38	49	38
0	1	0	1	0	0	0	0	0	0	1	1	1	0	1	1	0	2	1	1	0	3	0	3	0	1	0	0	0	0	1	0	1	1	0	0	0	2	0	0	0	2	0	2
7	1	5	3	3	1	13	1	1	1	1	2	0	4	1	0	3	5	4	0	2	20	15	15	6	6	7	3	0	0	8	2	2	6	10	6	14	16	22	6	0	0	0	0
2	2	4	9	5	6	2	2	2	4	5	2	6	1	2	5	2	1	1	0	0	0	2	3	1	1	2	0	1	0	0	1	1	2	0	3	1	1	2	2	0	0	0	0
0	0	0	0	0	0	0	0	0	0	1	0	0	0	0	1	0	0	0	0	0	0	0	0	0	0	1	0	2	2	0	0	0	0	0	0	1	0	0	0	0	0	0	0
0	0	0	0	0	0	0	0	0	0	0	0	0	0	0	0	0	0	0	0	0	0	0	1	0	0	0	0	0	0	0	0	0	0	0	0	1	0	1	0	0	0	0	0
0	2	0	0	1	0	0	0	0	0	0	0	0	0	0	0	0	0	0	0	0	0	0	0	0	0	0	0	0	0	0	0	0	0	0	0	0	0	0	0	0	0	0	0
0	1	0	0	0	0	0	0	0	0	0	0	0	0	0	0	0	0	0	0	1	0	0	2	0	0	0	0	0	0	0	0	0	0	0	1	0	0	1	0	0	0	0	0
1	1	1	1	0	1	0	0	2	0	0	2	0	0	2	0	0	0	1	0	0	0	0	1	0	0	1	0	0	0	1	0	0	0	0	1	0	1	1	0	0	0	1	0
0	0	0	1	0	0	0	0	0	0	0	0	1	0	0	0	0	0	0	0	0	0	0	0	0	0	0	0	0	0	0	0	0	0	1	0	0	0	0	0	0	0	0	0
0	1	4	0	2	2	1	0	6	2	1	0	1	3	0	0	0	0	0	0	0	12	13	32	1	2	3	8	1	1	12	15	2	0	1	2	0	5	1	0	3	5	0	0
2	3	8	0	0	4	2	2	11	1	5	10	8	3	3	3	4	0	3	6	5	5	4	27	6	13	10	5	7	5	4	4	4	7	5	3	19	27	10	7	29	29	25	22
0	0	1	0	0	0	0	0	0	0	0	0	0	0	0	0	0	0	0	0	0	0	0	0	0	0	3	0	0	0	0	0	0	0	0	1	1	1	1	0	1	3	1	3
0	0	0	0	0	0	0	0	0	2	0	0	0	0	0	0	2	0	0	0	1	0	0	2	0	1	0	0	0	0	0	0	0	0	2	0	0	0	0	0	0	0	0	0
0	0	0	0	0	0	0	0	0	0	0	0	0	0	0	0	0	0	0	0	0	0	0	0	0	0	0	0	0	0	0	0	0	0	0	1	1	0	4	2	0	0	0	0
0	0	0	0	1	0	0	0	0	0	0	0	0	0	0	0	0	0	0	0	0	0	0	0	0	0	0	0	0	0	0	0	0	0	0	0	0	0	0	0	4	0	0	0
0	0	0	0	0	0	0	0	0	0	0	0	0	0	0	0	0	1	0	0	0	0	0	0	0	0	0	1	0	2	1	0	0	0	0	0	0	0	0	0	0	0	0	0
3	0	0	0	0	0	0	0	0	0	0	0	0	0	0	0	0	0	0	0	0	0	0	0	0	1	0	0	0	0	0	0	0	0	0	0	0	0	0	0	0	0	0	0
2	8	4	0	4	2	1	3	10	1	4	2	0	1	1	0	1	1	0	1	3	2	7	19	5	12	26	15	6	3	16	16	0	3	33	11	3	3	8	3	0	0	0	0
0	0	0	0	15	0	0	0	0	0	1	1	0	0	1	0	1	0	0	0	1	0	0	0	0	0	0	0	0	0	0	0	0	0	0	0	0	0	0	0	0	0	0	0
3	3	1	6	3	1	2	3	9	3	2	2	3	1	2	1	4	1	4	3	0	0	6	2	2	1	1	0	2	2	0	3	2	1	2	0	2	5	2	5	1	1	1	2
26	29	43	35	29	38	24	18	57	47	43	44	92	39	91	19	53	113	59	38	21	55	74	65	35	12	43	53	27	16	34	35	23	8	12	45	40	15	25	54	35	35	34	17
0	0	1	0	0	0	0	0	0	1	0	1	0	0	0	0	0	0	0	0	0	0	0	0	0	0	0	0	0	0	0	0	0	0	0	0	0	0	0	0	0	0	0	0
0	0	0	0	1	0	0	0	0	2	1	1	0	0	1	0	2	0	0	2	0	1	0	1	0	0	0	0	0	0	0	0	1	0	0	0	0	0	0	1	1	0	0	0
1	8	0	0	0	0	0	1	0	0	0	0	0	0	1	0	0	1	0	0	0	1	1	0	0	0	2	0	0	0	2	2	1	0	1	0	0	0	0	0	3	1	0	0
1	8	4	0	2	2	1	0	0	0	5	0	1	3	1	0	0	0	0	0	1	0	3	0	0	3	2	3	2	0	0	0	0	0	2	3	0	0	2	3	0	0	0	0
0	0	0	0	0	0	0	0	0	0	0	1	0	0	0	0	0	0	0	0	0	0	0	0	0	0	1	0	0	0	0	0	1	0	0	0	0	0	0	0	0	0	0	0
1	2	3	5	2	2	1	0	8	2	3	2	10	1	4	4	2	5	1	1	0	4	7	8	6	7	5	2	1	1	6	1	3	5	3	4	3	4	3	2	4	6	6	5
1	0	0	0	0	0	0	0	1	0	0	0	0	0	0	0	0	0	0	0	0	0	0	2	0	0	0	0	0	0	0	0	0	0	0	0	0	0	0	0	0	0	0	0
0	1	1	0	0	0	0	3	0	1	0	0	1	0	0	0	0	0	0	0	0	0	3	4	0	0	1	0	0	1	0	0	1	0	1	2	0	3	1	0	1	0	0	0
0	1	0	0	0	0	0	0	0	0	0	0	0	0	1	0	0	0	0	0	0	1	1	2	0	1	0	0	0	0	0	0	0	0	0	0	0	0	2	0	0	0	0	0
0	3	0	1	0	1	0	1	1	0	0	0	0	2	0	1	0	0	0	0	3	0	1	2	5	1	1	0	2	3	0	2	0	1	0	0	1	1	1	0	0	0	0	0
0	0	0	0	0	0	0	0	0	0	0	0	0	0	0	0	0	0	0	0	0	0	2	0	0	0	0	0	0	0	0	0	0	0	0	0	0	0	0	0	1	0	0	0
6	18	30	34	23	10	4	10	24	9	28	24	30	17	38	6	5	14	21	15	7	24	20	22	6	5	23	20	9	4	17	8	13	7	10	10	16	12	18	18	37	37	25	22
0	0	0	0	0	0	0	0	0	0	0	0	0	0	1	0	0	0	0	1	0	0	0	0	0	0	1	0	0	0	0	0	0	0	0	0	0	0	0	0	0	0	0	0
0	1	0	1	0	0	0	0	0	1	0	0	0	0	0	0	0	0	0	0	0	0	0	0	0	1	0	0	1	1	0	0	0	0	3	0	0	0	0	0	0	0	0	0
0	0	0	0	0	0	0	0	0	0	0	0	1	0	1	0	0	0	0	0	0	0	1	0	0	0	0	0	0	0	0	0	0	0	0	0	0	0	0	0	0	0	0	0
0	0	0	0	0	0	0	0	0	0	1	0	0	0	0	0	0	0	0	0	0	0	0	0	0	0	0	0	0	0	0	0	1	1	0	0	1	1	0	3	0	0	0	0
0	0	0	0	0	0	0	1	0	0	0	0	0	0	0	0	0	0	0	0	0	0	0	0	0	1	1	0	0	0	3	3	0	0	0	0	0	0	0	0	0	0	0	0
0	1	0	0	0	0	0	0	1	0	0	0	0	0	0	0	0	0	0	0	2	0	1	4	0	0	3	0	1	0	0	0	1	1	0	1	0	0	0	2	1	2	0	0
0	0	0	0	0	0	0	0	0	0	1	0	0	0	0	0	0	2	0	0	0	1	2	9	0	0	2	1	0	1	0	0	0	5	13	3	1	0	0	0	0	0	0	0
0	1	0	0	0	0	0	0	0	0	0	0	0	0	0	0	0	0	0	0	0	0	0	0	0	0	0	0	1	1	0	0	0	0	0	0	0	0	0	0	0	0	0	0
0	0	0	0	0	0	0	0	1	1	0	1	0	0	1	0	0	0	0	1	0	0	0	0	0	0	0	0	0	1	0	0	0	0	0	0	0	0	0	0	0	1	0	1
49	54	59	29	24	35	29	40	77	26	24	67	67	112	167	38	82	187	134	101	42	137	207	498	101	87	178	65	136	77	61	52	116	90	105	119	199	194	185	131	282	373	273	278
0	0	0	0	0	0	0	0	0	0	0	0	0	0	0	0	0	0	0	0	1	0	0	0	5	0	0	0	2	4	0	1	1	0	0	0	0	0	0	1	0	0	0	0
0	0	0	0	0	0	0	0	0	0	0	0	0	0	0	0	0	0	0	0	0	0	0	0	0	0	0	0	0	0	1	0	0	0	0	0	0	3	1	0	0	1	0	0
0	0	0	0	0	0	0	0	0	0	0	0	0	0	0	0	0	0	0	0	0	0	2	0	0	0	0	0	0	0	0	0	0	0	0	0	0	1	0	0	0	0	0	0
0	0	0	0	1	0	1	0	0	0	0	0	0	1	0	0	0	0	0	0	0	0	0	0	0	0	0	0	1	0	0	0	0	1	1	0	0	0	0	0	0	0	0	0
0	0	0	0	3	0	0	0	0	0	0	0	0	0	0	0	0	0	0	0	0	0	0	0	0	0	0	0	0	0	0	0	0	0	0	0	0	0	0	0	0	0	0	0
0	0	1	0	0	0	0	0	0	0	1	1	0	0	0	0	0	0	0	0	0	0	0	0	0	0	0	0	0	0	0	0	0	0	0	0	0	1	0	0	0	0	0	0
1	0	0	0	0	0	0	0	0	0	0	0	0	0	0	0	0	0	0	0	0	0	0	0	0	0	0	0	0	0	0	0	0	0	2	0	0	0	0	0	0	0	2	2
0	1	0	0	0	0	0	0	1	0	2	0	0	0	2	2	0	1	0	0	1	0	1	0	0	2	1	2	0	0	0	0	0	0	1	0	0	2	0	0	0	0	0	1
0	0	0	0	0	0	0	0	0	0	1	1	0	0	0	0	0	1	0	0	0	0	0	0	0	0	0	0	0	0	0	0	0	0	0	0	0	0	0	0	0	0	0	0
0	0	0	0	0	0	0	1	0	0	0	0	0	0	0	0	0	0	3	1	0	0	0	0	0	0	0	0	0	0	0	0	0	0	0	0	0	0	0	0	0	0	0	1
0	0	0	1	0	0	0	1	0	1	0	0	0	0	0	1	0	0	0	0	0	0	0	0	0	0	0	0	0	0	0	0	2	0	0	1	0	0	0	1	0	0	1	0
0	0	4	0	7	0	0	3	1	3	3	0	1	2	0	1	6	3	1	0	0	0	0	2	2	3	1	0	1	0	3	0	3	0	3	1	1	1	0	3	0	0	0	0
2	0	0	0	0	0	0	0	0	0	0	0	0	0	0	0	0	0	0	0	0	0	0	0	0	2	0	0	0	0	0	0	0	0	1	0	0	0	0	0	0	0	0	0
2	0	0	0	1	0	0	0	0	1	0	0	0	0	0	0	0	0	0	0	0	0	0	0	0	0	0	0	0	0	0	0	0	0	0	0	0	0	0	0	0	0	0	0
10	6	9	6	13	24	4	11	1	12	31	2	3	0	1	4	15	7	1	1	4	1	6	2	2	1	1	1	6	7	3	1	2	0	4	0	4	3	0	2	0	0	0	0
0	0	0	0	0	0	0	0	0	0	0	0	0	0	0	0	0	0	0	0	1	0	0	0	0	1	0	0	0	0	0	0	0	0	1	0	0	0	0	0	0	0	0	0
0	1	0	0	0	0	0	0	0	0	1	0	1	0	0	0	0	0	0	0	0	0	1	0	0	0	0	0	1	0	0	0	0	0	0	0	0	0	0	0	0	0	0	0
0	0	0	0	0	0	0	1	0	1	1	0	0	0	0	0	0	1	0	0	0	0	0	0	0	0	0	0	1	0	0	0	0	0	0	0	0	0	0	0	0	0	0	1
0	0	1	0	0	0	0	2	0	0	4	0	0	0	0	0	2	0	0	0	0	0	1	0	0	0	0	0	0	0	0	0	0	0	0	0	0	0	0	0	1	0	0	0
1	0	1	0	0	3	0	0	3	3	0	0	0	1	1	0	2	1	0	0	2	2	3	2	1	0	1	1	6	1	0	0	2	0	0	1	0	0	3	0	3	7	1	7
0	0	0	0	0	0	0	0	1	0	1	0	0	0	1	1	0	0	0	0	0	4	5	17	3	6	11	0	3	1	4	4	3	7	10	8	8	5	12	10	2	2	4	4
5	25	12	19	7	7	12	7	27	0	20	24	28	3	8	16	2	7	5	3	4	16	25	50	17	13	32	36	24	8	47	37	26	26	44	61	48	40	27	42	10	14	19	13
8	6	7	9	2	8	7	3	9	8	12	11	14	20	17	6	5	4	4	4	3	13	8	28	11	5	7	6	6	3	7	3	11	4	3	8	5	12	8	3	10	6	6	11
6	6	5	5	7	5	0	0	7	8	11	8	10	3	10	3	3	1	7	6	3	7	8	7	5	2	10	5	7	2	8	4	7	4	4	10	4	2	3	3	2	8	4	6
0	0	0	0	0	0	0	0	0	0	0	0	0	0	0	0	0	0	0	0	0	0	0	1	0	0	0	0	0	2	2	0	0	0	0	0	0	0	0	0	0	0	0	0
2	0	1	0	2	4	0	0	4	3	1	0	0	1	1	1	4	9	0	0	4	0	0	3	4	1	3	2	11	7	5	5	0	2	0	1	0	0	1	1	1	0	0	0
27	41	48	33	19	44	17	23	79	40	75	66	91	67	61	27	17	45	57	57	24	61	53	132	50	39	49	40	44	24	50	40	41	33	44	55	43	60	55	31	56	45	51	70
0	0	0	3	0	0	0	0	2	1	2	0	1	0	0	1	0	0	0	0	2	0	2	3	1	4	1	0	1	0	1	1	1	0	0	2	0	6	1	1	1	0	0	1
0	0	1	0	1	0	0	0	0	0	2	0	0	0	0	0	0	0	0	0	0	1	1	1	0	1	0	0	1	3	0	0	0	0	0	0	0	0	0	0	0	0	0	0
0	0	0	0	0	0	0	0	1	0	0	0	0	0	0	0	0	0	0	0	0	0	0	0	0	3	0	0	0	0	0	0	0	0	1	0	0	0	1	0	0	0	0	0
0	0	0	0	0	1	0	0	0	1	2	1	0	1	3	0	0	0	0	0	0	4	1	11	1	2	2	1	1	1	1	2	0	2	3	5	2	0	5	2	14	12	17	7
0	0	0	0	0	0	0	0	0	0	0	0	1	0	0	0	0	0	0	0	0	0	0	1	0	0	0	0	0	0	0	0	0	1	0	0	0	0	0	0	0	0	0	0
4	0	0	0	0	0	0	0	0	0	0	0	0	0	0	0	0	0	0	0	0	0	0	0	1	1	0	0	1	3	0	1	0	0	0	0	0	0	0	2	0	0	0	0
0	0	0	0	0	0	0	3	0	0	0	0	0	0	0	0	0	1	0	0	0	1	0	0	2	0	0	0	1	2	0	0	1	0	0	0	0	0	0	0	0	0	0	0
0	0	0	0	0	0	0	0	1	0	0	0	0	0	0	0	0	0	0	0	1	0	0	0	1	0	0	0	1	3	0	0	1	0	0	0	0	0	0	0	0	0	0	0
2	1	2	0	1	1	1	1	4	0	2	0	0	0	3	0	0	1	0	0	0	0	1	1	0	1	3	0	0	0	1	0	1	1	0	1	0	2	1	1	0	0	0	0
0	0	0	0	0	0	0	1	0	0	0	0	0	0	0	0	0	0	0	0	0	0	0	0	0	1	0	0	0	0	0	0	0	0	0	0	0	0	1	0	0	0	0	0
16	27	17	17	16	12	16	24	26	11	23	50	32	9	25	23	34	26	14	8	9	21	50	130	17	18	48	15	32	9	25	28	20	21	26	25	40	38	40	38	214	258	165	214
0	0	0	0	0	0	0	0	0	1	0	0	0	0	0	0	0	1	0	0	0	0	0	0	0	0	0	0	0	0	1	0	0	0	0	0	0	0	0	1	0	0	0	0
0	1	0	0	0	0	1	0	2	0	0	0	0	2	0	1	0	1	0	0	0	1	2	0	0	0	0	0	0	0	0	1	0	0	1	0	0	1	0	1	0	1	0	1
0	0	1	0	0	0	0	0	0	0	0	0	1	0	0	0	0	0	0	0	0	0	1	0	0	0	0	0	0	0	0	0	0	0	0	0	0	0	0	0	0	0	0	0
0	0	1	0	0	0	0	0	0	0	0	0	0	0	0	0	0	0	0	0	0	0	0	0	0	0	0	1	0	0	1	0	0	0	0	0	0	0	0	0	0	0	0	0
3	11	8	0	30	6	3	10	3	11	9	8	22	6	3	5	11	12	8	4	3	10	11	14	3	6	6	1	11	3	5	8	2	3	7	6	3	7	3	5	0	1	2	0
0	3	1	1	0	2	0	2	4	0	3	0	3	1	1	0	1	0	0	0	5	2	3	4	2	1	2	1	1	1	1	0	2	2	1	2	1	1	0	0	3	1	0	0
0	0	0	1	0	0	0	0	0	0	0	0	0	0	0	0	0	0	0	0	0	1	1	1	0	0	0	1	1	0	1	0	0	0	0	0	0	0	2	2	0	0	0	1
0	0	0	0	0	0	0	0	0	0	0	0	0	0	1	0	0	0	0	0	0	0	0	1	0	0	0	0	0	0	0	0	0	0	0	0	1	0	0	0	0	0	0	0
0	0	0	1	0	0	0	0	0	0	0	0	0	0	0	0	0	0	1	0	0	0	0	0	0	0	0	0	0	0	0	0	0	0	0	0	0	0	0	1	0	0	0	0
1	0	1	0	0	0	0	0	0	0	0	0	0	0	0	0	0	0	0	0	0	0	0	0	0	0	0	0	0	0	0	0	0	0	0	0	0	0	0	0	0	1	0	0
0	0	3	0	0	1	0	0	0	0	0	0	0	0	0	0	1	1	0	0	0	1	0	0	0	1	0	0	1	0	0	0	0	0	0	0	0	0	0	1	0	0	0	0
0	0	0	0	10	1	0	3	0	0	0	0	0	2	0	0	0	0	0	0	2	0	1	6	3	0	1	1	4	0	2	0	0	1	2	1	0	1	0	1	0	1	0	0
0	0	1	0	0	0	0	0	0	0	0	0	0	0	0	1	0	0	0	0	0	0	0	0	0	0	0	0	0	0	0	0	0	0	0	1	3	0	1	1	1	1	0	0
0	1	0	0	0	0	0	0	1	0	1	1	2	0	0	0	0	0	0	0	0	0	0	1	0	0	0	0	0	0	0	0	0	0	0	0	0	0	0	0	0	0	1	0
0	0	0	0	2	0	0	0	0	0	0	1	0	1	2	0	1	0	1	0	0	1	1	2	0	1	1	1	0	0	1	1	1	0	0	0	2	2	1	1	0	0	0	0
1	1	1	1	1	1	0	1	1	0	1	1	1	2	1	0	1	0	1	0	4	3	0	3	1	1	0	2	0	3	5	1	1	2	2	2	2	0	0	0	0	0	2	0
0	0	0	0	0	0	0	0	0	0	1	0	0	0	0	0	0	1	0	0	1	0	1	1	0	0	1	1	0	0	1	3	0	0	0	0	0	0	0	0	0	0	0	0
1	3	0	1	0	0	0	0	2	0	1	0	0	0	3	0	0	1	0	0	0	0	2	3	1	3	1	2	0	2	1	0	1	3	4	1	2	4	5	3	0	0	1	0
0	0	0	0	0	0	0	0	0	0	0	1	0	0	0	0	0	0	0	0	0	0	0	0	0	0	0	0	0	0	0	1	0	0	0	1	0	0	0	2	1	0	0	0
0	0	0	0	0	0	0	0	0	0	0	0	0	0	0	0	0	0	0	0	0	0	1	0	0	0	0	0	0	0	0	0	0	1	0	1	0	0	0	0	0	0	0	0
9	2	0	1	0	0	2	0	7	3	0	1	1	0	0	2	5	2	0	1	0	8	4	15	7	6	8	2	2	4	7	1	2	4	6	8	4	11	6	2	1	2	1	4
0	0	0	0	0	0	0	0	0	0	1	0	0	0	0	0	2	0	0	0	0	0	0	0	0	0	0	0	0	0	0	0	0	0	0	0	0	0	0	0	0	0	0	0
0	0	0	0	0	0	0	0	0	0	0	0	0	0	0	0	0	0	0	0	0	0	0	1	0	0	1	0	1	1	0	1	0	0	5	0	0	0	0	0	0	0	0	0
3	0	0	0	1	0	0	0	1	2	0	0	0	2	1	0	1	0	0	0	1	0	0	1	0	0	0	0	2	5	0	0	0	0	0	0	0	0	0	0	0	0	0	0
0	2	0	0	1	1	0	0	0	5	1	0	2	0	0	0	1	1	0	0	2	0	0	0	0	0	0	0	1	0	0	0	0	0	0	0	0	1	0	0	0	0	0	1
0	0	0	1	0	1	0	0	0	0	0	0	0	0	0	0	0	0	0	0	0	0	0	0	0	0	0	0	0	0	0	0	0	0	0	0	0	0	0	0	0	1	0	0
8	0	3	0	1	2	0	2	3	1	5	0	2	0	1	2	3	0	1	0	2	6	3	5	1	4	8	7	3	1	2	4	3	5	36	18	6	5	4	4	3	0	0	2
0	0	0	0	1	0	0	0	1	0	0	0	0	0	0	0	0	0	0	0	0	0	1	1	0	0	1	0	0	0	0	0	0	0	0	0	0	0	0	0	0	1	0	0
0	0	1	0	0	4	0	0	1	0	1	0	0	0	0	0	1	0	0	0	0	0	1	0	0	0	0	0	2	0	0	0	0	0	0	0	0	0	1	0	0	0	2	0
1	1	2	0	2	5	1	4	1	8	2	1	1	6	3	2	6	2	0	0	5	5	7	15	2	3	5	1	3	1	1	5	2	1	4	10	12	9	7	8	18	34	15	16
0	1	0	0	0	0	0	0	0	0	0	0	0	0	0	0	1	0	0	0	0	0	0	0	0	0	0	1	0	1	1	0	0	0	0	0	0	0	0	0	0	0	0	0
0	0	1	1	0	0	0	0	0	1	0	1	0	0	0	0	0	0	1	0	0	0	0	1	0	0	1	0	1	1	0	1	0	0	0	0	0	0	0	2	0	0	0	0
0	0	0	0	0	0	0	0	0	0	0	1	0	0	0	1	0	0	1	0	0	0	0	0	0	0	0	0	0	0	0	0	0	1	0	0	0	0	0	0	0	0	0	0
0	0	0	0	0	0	0	2	0	2	0	0	0	0	0	0	0	1	0	0	0	0	0	0	0	0	0	0	0	0	0	0	0	0	0	0	0	0	0	0	0	0	0	0
0	1	0	0	0	0	0	0	1	0	0	0	0	0	0	0	0	0	0	0	1	1	5	4	0	2	4	0	0	1	1	1	0	2	3	1	0	0	4	0	0	0	0	0
0	0	0	0	0	0	0	1	1	0	0	0	0	0	0	0	0	0	0	0	1	0	0	1	1	0	0	0	0	1	0	0	0	0	0	0	0	0	0	0	0	0	0	0
0	0	0	0	2	1	1	0	1	1	0	2	0	0	3	0	0	0	1	2	0	1	1	2	0	0	0	1	0	1	0	1	1	0	0	2	1	3	4	2	1	3	0	1
0	2	1	0	0	0	0	1	0	1	0	0	0	0	0	0	0	1	0	1	0	0	0	0	0	0	0	0	0	0	0	0	0	0	0	0	0	0	0	0	0	0	0	0
0	0	0	0	0	0	0	0	0	0	0	0	0	0	0	0	0	0	0	0	0	2	3	0	0	0	2	0	0	0	0	0	0	0	0	0	0	0	0	0	0	0	0	0
0	0	0	0	0	0	0	0	1	0	0	0	0	0	0	1	0	0	0	0	0	1	2	7	0	2	3	0	1	0	0	1	1	4	5	1	1	0	1	4	1	0	1	0
0	0	0	0	0	0	0	0	0	0	0	0	0	0	0	0	0	0	0	0	0	0	0	0	1	0	0	0	0	0	0	1	0	1	0	0	0	0	0	0	0	0	0	0
0	0	0	0	0	0	0	0	0	0	0	0	0	0	0	0	0	1	0	0	4	0	0	2	0	0	0	0	0	0	0	0	0	1	0	0	0	0	0	0	0	0	0	0
3	5	5	1	14	14	0	5	0	7	9	4	9	6	1	4	7	7	0	2	1	0	0	2	1	3	2	1	4	1	0	2	5	0	1	1	0	1	1	3	1	0	0	1
0	0	0	0	0	0	0	0	0	0	0	0	0	0	0	0	1	0	0	0	0	0	0	0	0	0	0	0	0	0	0	0	1	0	0	0	0	1	0	0	0	0	0	0
0	0	0	0	0	0	0	0	1	0	0	0	0	0	0	0	0	0	0	0	0	1	1	0	0	0	0	0	0	0	0	0	1	0	0	0	0	1	0	0	0	0	0	0
0	0	0	0	0	1	0	1	0	3	0	1	0	1	0	0	3	0	0	0	0	1	1	2	0	0	2	0	1	0	0	0	0	0	0	0	2	1	1	1	1	0	1	0
0	1	0	0	0	0	0	0	0	0	1	0	0	1	0	0	0	1	0	0	1	0	0	1	1	0	0	0	1	0	0	1	1	0	0	0	0	0	0	1	0	0	0	0
0	1	0	0	0	0	0	0	1	0	0	0	0	0	0	0	1	0	0	0	1	0	2	0	0	0	0	0	1	0	0	0	1	0	0	0	1	0	2	2	0	0	0	1
0	0	0	0	1	0	0	0	2	0	1	0	0	0	0	1	0	1	0	0	3	0	0	0	4	0	0	0	4	5	0	1	0	0	0	0	0	1	0	1	0	0	0	0
6	4	6	5	4	5	4	2	22	7	6	7	8	6	5	5	10	8	13	6	6	7	9	55	16	9	8	5	16	6	14	29	11	13	10	12	21	18	9	15	10	11	6	8
0	0	0	0	0	1	0	0	0	1	0	0	1	0	0	0	0	0	0	0	0	0	0	0	0	0	1	0	0	0	0	0	0	0	0	0	0	0	0	0	0	0	0	0
0	0	0	0	0	0	0	0	0	0	0	0	0	0	0	0	1	0	0	0	2	0	0	0	0	0	0	0	0	0	0	0	0	1	1	0	0	0	0	0	0	0	0	0
0	0	0	0	0	0	0	0	0	0	0	0	0	0	1	0	0	0	0	0	0	0	0	0	1	0	0	0	0	0	0	0	0	0	1	0	0	0	0	0	0	0	0	0
1	0	0	0	0	0	0	1	0	0	0	0	0	0	0	0	1	0	0	0	0	0	0	2	0	0	1	0	1	0	0	0	1	0	0	0	1	0	1	0	0	0	0	0
0	0	1	0	2	1	0	2	0	0	6	0	0	0	0	0	5	3	1	1	0	0	0	1	0	0	0	0	1	0	0	0	0	0	1	3	0	5	0	1	2	1	2	1
0	0	0	0	0	0	0	0	0	0	0	0	0	0	0	1	0	0	0	0	0	0	0	0	1	0	0	0	0	0	0	0	0	0	0	0	0	0	1	0	0	0	0	0
3	0	0	0	0	0	0	0	0	0	0	0	0	0	0	0	0	0	0	0	0	0	1	1	0	0	0	0	0	0	0	1	0	0	0	0	0	2	0	0	0	0	0	0
1	3	7	6	1	5	1	8	18	7	6	6	6	6	3	3	5	15	5	0	13	13	16	34	10	9	24	9	3	9	11	18	2	17	54	4	7	6	4	6	8	7	5	9
0	0	0	0	0	0	0	1	0	0	0	0	0	0	0	0	0	0	0	0	0	0	0	0	0	0	0	1	0	0	0	0	1	0	0	0	0	0	0	0	0	0	0	0
0	0	0	0	0	0	0	0	0	0	0	0	0	0	0	0	0	0	0	0	0	0	0	1	0	0	1	1	0	3	0	0	0	0	0	0	0	0	0	0	0	0	0	0
2	2	1	0	0	0	0	0	0	0	0	0	0	0	0	0	0	0	0	0	0	0	0	1	1	0	0	1	1	0	0	0	0	1	0	1	0	0	0	0	0	0	0	0
0	3	1	0	0	0	0	4	7	0	0	1	1	0	1	2	1	0	1	1	1	7	15	9	0	3	0	80	5	162	0	2	2	0	21	1	0	1	0	0	0	0	0	0
0	9	10	6	2	10	4	5	7	7	30	4	1	1	2	4	4	15	0	0	19	8	11	23	5	11	15	34	8	6	18	19	4	0	17	16	4	10	9	5	0	1	3	1
15	5	9	1	7	5	1	5	1	8	2	1	0	8	0	0	1	13	0	2	1	1	1	2	1	0	0	3	1	2	1	3	0	2	0	1	1	0	2	0	0	0	0	0
0	0	1	0	0	0	2	0	0	2	0	2	2	1	0	1	1	0	0	0	0	2	0	1	0	1	0	1	0	0	0	0	2	1	0	0	1	1	0	0	0	1	0	0
0	0	1	0	0	0	0	0	0	0	0	0	0	0	0	0	0	0	0	0	1	0	0	0	0	0	0	1	0	3	1	0	0	1	2	0	0	0	0	1	0	0	0	0
0	0	0	0	0	1	0	0	0	1	0	1	0	0	0	0	0	0	0	0	0	1	0	0	0	0	0	0	0	0	0	0	0	0	0	0	0	0	0	0	2	0	0	1
672	297	204	43	440	170	14	95	86	434	83	15	16	500	13	49	178	428	12	7	26	200	278	174	110	88	15	115	218	148	98	114	21	44	20	28	33	11	38	48	4	2	2	2
0	0	0	0	0	0	0	0	0	3	0	0	0	0	0	0	2	0	0	0	0	0	0	0	0	0	0	0	0	0	0	0	0	1	0	0	0	0	0	0	0	0	0	0
0	0	0	0	0	0	0	0	1	0	0	0	0	0	0	0	0	0	0	0	0	1	1	5	1	0	0	1	1	0	0	0	1	0	0	1	3	0	2	4	0	2	1	1
0	0	0	0	0	0	0	0	0	0	0	0	0	0	0	0	0	0	0	0	0	0	0	0	1	1	0	0	2	0	0	0	1	0	0	0	1	0	1	0	3	1	0	2
2	1	0	0	0	0	0	0	7	0	0	0	0	1	0	5	0	0	0	0	1	0	2	33	9	4	17	0	3	6	8	4	2	1	7	2	1	6	6	0	5	7	11	8
1	2	1	2	1	1	1	4	5	2	0	4	2	3	1	0	6	2	3	5	0	1	1	4	0	0	0	2	4	1	0	0	1	0	0	2	2	0	1	1	3	1	2	3
1	0	0	1	1	0	1	1	1	0	1	2	0	0	0	2	2	2	0	0	0	3	4	7	1	0	3	1	0	0	1	2	0	1	2	1	1	1	4	4	0	0	0	0
0	0	0	0	0	0	0	0	0	0	0	0	0	0	0	0	0	0	0	0	0	0	2	0	0	1	0	0	0	0	0	0	0	0	0	0	0	0	0	0	0	0	0	0
1	4	7	10	8	1	0	1	4	4	5	2	12	3	5	2	8	5	5	3	2	7	7	7	3	2	6	2	2	3	1	1	2	3	4	6	0	5	3	8	0	0	1	1
1	396	17	1	0	5	29	4	0	1	5	3	14	4	2	1	0	6	1	0	0	1	0	3	1	0	3	1	2	1	0	1	0	0	1	0	0	0	0	0	0	0	0	0
0	0	2	0	2	0	1	0	2	0	2	0	0	1	1	0	1	1	0	0	0	0	0	1	0	2	0	0	1	0	1	0	0	1	1	0	1	1	1	0	1	0	2	1
0	0	2	0	0	0	0	0	0	0	2	0	1	0	0	0	0	0	0	0	0	0	0	0	0	0	0	0	0	0	0	1	0	0	0	0	0	0	0	0	0	0	0	0
4	5	4	3	4	5	1	3	10	10	10	13	7	8	12	4	7	3	10	9	4	5	6	17	6	7	7	6	3	4	3	2	6	2	5	6	5	2	5	3	3	10	8	5
0	0	1	0	0	2	0	2	0	76	1	0	0	0	0	0	0	0	0	0	0	0	0	0	0	0	0	0	0	0	0	0	0	0	0	0	0	0	0	0	0	0	0	0
0	0	0	0	1	0	0	0	0	1	0	0	0	0	0	0	0	0	0	0	0	0	0	2	0	0	0	0	1	0	0	0	0	0	0	0	0	0	0	0	0	0	0	1
0	0	2	0	0	0	0	0	0	1	1	1	0	0	2	0	0	0	0	0	0	0	0	0	0	0	2	0	0	1	0	0	0	0	0	0	0	0	0	0	0	0	0	3
0	0	0	1	1	3	0	0	0	0	1	0	3	0	0	0	1	0	1	0	0	0	0	1	0	0	1	0	0	0	0	0	0	1	0	0	0	1	0	0	0	2	0	0
0	0	0	0	0	0	0	0	0	0	1	0	0	0	1	0	0	0	2	0	0	0	1	0	0	0	0	0	0	1	0	0	0	0	0	0	0	1	0	0	0	0	0	0
0	0	0	0	1	0	0	0	0	0	1	0	1	0	0	0	0	0	0	0	0	0	0	0	0	0	0	0	0	0	0	0	0	0	0	0	0	0	0	0	0	0	0	0
0	0	0	0	0	0	0	0	0	0	0	0	0	1	0	0	0	0	0	0	0	0	1	1	1	0	0	0	0	0	0	0	0	0	0	0	1	0	0	1	0	0	0	0
0	0	0	0	0	0	0	0	0	0	0	1	1	0	0	0	0	0	0	0	0	0	0	0	0	0	1	0	0	0	0	1	0	0	0	0	1	0	0	1	1	2	0	2
0	0	0	0	0	0	0	0	0	0	0	0	0	1	1	0	0	0	0	0	0	0	0	0	0	0	0	0	0	0	0	0	0	0	1	0	0	0	0	0	0	0	1	0
0	0	0	0	0	0	0	0	0	0	0	0	0	0	0	1	0	1	0	0	0	0	0	0	0	0	0	0	0	0	0	0	0	0	0	0	0	0	1	1	0	0	0	0
0	0	0	0	2	0	0	0	0	0	0	0	0	0	0	0	1	0	0	0	0	0	0	0	0	0	0	0	0	0	0	0	0	0	0	0	0	0	0	0	0	0	0	1
0	1	0	0	0	0	0	0	0	1	0	0	0	0	0	0	0	0	0	2	0	0	0	2	0	0	0	0	0	0	0	1	0	0	0	0	0	0	0	0	2	0	4	0
0	0	0	0	0	0	0	0	0	0	0	0	0	0	0	0	0	0	0	0	0	0	0	2	1	0	0	0	1	0	0	0	0	0	1	0	0	0	0	0	0	0	0	0
1	25	5	7	0	7	0	2	4	1	7	1	1	2	4	2	6	3	0	1	1	9	13	18	3	11	8	4	7	4	6	8	4	3	22	17	1	7	1	1	7	4	5	4
3895	50	18	0	2	60	12	25	24	4	3	0	1	0	11	12	23	3	0	0	22	38	49	106	1619	1825	53	18	127	771	6	7	35	54	167	16	1	16	41	155	4	10	8	13
3	0	0	0	0	0	0	0	1	0	1	0	0	0	0	0	0	0	0	0	1	0	0	1	0	0	0	0	0	2	0	0	0	0	0	1	0	0	0	0	0	0	0	0
0	0	1	0	0	0	0	0	0	0	1	0	0	0	0	0	0	0	0	0	0	0	0	0	0	0	0	0	0	0	0	0	0	0	0	0	0	0	1	0	0	1	1	0
0	0	2	0	0	2	0	1	1	0	0	0	0	0	0	2	1	1	0	0	0	0	0	0	58	0	8	0	0	3	0	0	5	0	12	28	1	0	0	8	0	0	0	0
0	0	1	0	0	2	0	0	0	0	0	0	0	0	0	1	1	0	0	0	0	0	0	0	0	0	0	0	0	0	0	0	0	0	0	0	0	0	0	0	0	0	0	0
0	0	0	0	0	0	0	0	0	0	0	0	0	0	1	0	0	1	0	0	0	0	0	0	0	0	0	0	0	0	0	0	0	0	0	0	0	0	0	0	0	1	0	0
0	0	0	0	0	0	0	0	0	0	0	0	1	0	0	1	2	2	0	0	0	0	0	0	0	0	0	0	0	0	0	0	0	0	0	0	0	0	0	0	0	0	0	0
0	0	0	0	0	0	0	1	0	0	0	0	0	0	0	0	0	1	0	0	0	1	0	1	0	0	0	0	0	0	0	0	0	0	0	0	0	0	0	0	0	0	0	1
0	0	0	0	0	0	0	0	0	0	0	2	0	0	0	0	0	0	0	0	0	0	0	0	0	0	0	0	0	0	0	0	1	0	0	0	0	0	0	0	0	0	0	0
0	0	0	0	0	0	0	0	0	0	0	0	0	0	0	0	0	0	0	0	0	0	1	2	0	0	0	0	1	0	0	1	1	0	0	0	0	0	0	0	0	1	1	2
0	0	0	0	0	0	0	0	0	0	0	0	0	0	0	0	0	0	0	0	0	0	0	0	0	0	0	0	0	0	0	0	0	1	1	0	0	0	0	0	2	1	3	1
1	0	0	0	0	0	0	0	0	0	0	0	0	0	0	0	0	0	0	0	0	0	0	0	0	2	0	0	0	2	0	0	0	0	0	0	0	0	0	0	0	0	0	0
0	0	0	0	0	0	0	0	0	0	0	0	0	0	0	0	0	0	0	0	0	0	1	1	0	0	0	0	0	0	0	0	0	0	0	0	1	0	0	0	0	1	0	0
0	0	1	0	1	0	0	0	0	0	0	0	0	3	0	0	0	1	0	0	0	1	0	0	0	2	0	0	0	1	1	2	1	0	0	0	0	0	0	0	0	0	0	0
0	0	0	0	0	0	0	0	0	0	0	0	0	0	0	0	0	0	0	0	0	0	0	2	0	0	0	0	0	1	3	0	0	0	1	0	0	0	0	0	0	0	0	0
8	2	0	1	1	6	0	0	2	3	1	0	0	2	0	0	1	3	1	0	0	1	0	1	3	1	0	1	6	7	1	4	1	0	0	1	2	0	1	3	0	0	0	0
0	0	0	0	1	1	0	0	0	1	3	0	0	0	0	0	0	0	0	0	0	0	0	0	0	0	0	2	0	0	0	0	0	0	0	0	0	0	0	0	0	0	0	0
0	0	0	0	0	0	0	0	0	1	0	0	0	0	0	0	0	0	1	0	0	0	0	0	0	0	0	0	1	0	0	0	0	0	0	0	1	1	0	0	0	0	0	0
0	0	0	0	0	2	0	0	0	0	0	0	0	0	0	0	0	0	0	0	1	1	0	2	0	0	0	0	0	0	0	0	0	2	2	0	0	0	1	0	0	1	0	0
0	0	1	0	0	0	0	0	1	0	0	0	0	0	0	0	0	0	0	0	0	0	0	0	0	0	1	0	0	0	0	0	0	0	0	0	0	0	0	0	0	0	0	0
2	0	1	0	1	0	0	0	0	0	0	0	0	0	0	0	1	2	0	0	0	0	0	0	1	0	1	0	1	5	0	0	0	0	1	0	0	0	0	0	0	0	0	0
3	0	1	0	6	1	1	1	0	5	3	1	1	1	0	0	2	1	0	1	2	0	1	6	1	1	0	0	3	3	0	0	3	2	0	0	1	2	1	1	2	6	3	2
0	0	1	0	1	0	0	0	0	1	0	0	0	0	0	0	0	0	0	0	0	0	0	0	0	0	0	0	0	2	0	0	0	0	0	0	0	0	0	0	0	0	0	0
0	0	0	0	0	0	0	0	0	0	1	0	0	0	0	0	0	0	2	0	0	0	0	1	0	0	0	0	0	0	0	0	0	0	0	0	0	0	0	0	0	0	0	0
0	0	0	0	0	0	0	0	1	0	0	0	0	0	0	0	0	0	0	0	0	0	0	0	0	0	1	0	1	0	0	0	0	0	1	1	1	0	0	1	0	0	0	0
0	0	0	0	5	1	0	1	0	1	0	0	0	0	0	0	4	1	1	0	1	0	0	0	0	0	0	0	0	0	0	0	0	0	0	0	0	0	0	0	0	1	0	0
0	0	0	0	1	2	0	0	3	1	0	0	0	0	0	2	3	0	0	0	2	0	2	1	0	0	1	0	2	9	1	0	1	1	0	0	0	1	1	2	0	0	0	0
0	0	0	0	0	0	0	0	0	0	0	0	0	0	0	0	0	0	0	0	0	1	0	0	0	0	0	0	0	0	0	0	0	0	0	0	1	0	0	0	0	0	0	1
0	0	0	0	0	0	0	0	0	0	0	0	0	0	0	0	0	0	0	0	0	0	0	0	0	0	0	0	0	0	0	0	1	2	0	0	0	0	0	0	0	0	0	0
0	0	0	0	0	0	0	0	0	0	0	1	1	0	0	0	0	0	0	0	0	0	0	0	0	0	0	0	0	0	0	1	0	0	0	0	0	0	0	0	0	0	0	0
0	0	0	0	0	0	0	0	0	1	0	0	0	0	0	0	0	0	0	0	0	0	0	0	0	0	0	0	1	0	0	0	0	0	0	0	0	0	0	1	0	0	2	0
0	0	0	0	0	0	0	0	1	0	0	0	1	0	0	0	0	0	0	0	1	0	0	0	0	0	0	0	0	0	0	0	0	0	0	0	0	1	0	0	0	0	0	0
0	0	0	0	0	0	0	0	0	0	0	0	0	0	0	0	1	0	0	0	0	0	0	0	0	0	0	0	0	0	0	0	0	1	0	0	0	1	0	0	0	0	0	0
6	4	5	1	11	6	3	1	6	29	2	14	14	0	8	4	3	11	9	6	0	6	2	13	4	9	12	2	9	3	7	7	2	0	12	4	15	21	17	18	4	6	3	3
1	1	3	3	2	2	0	0	10	1	10	5	2	1	10	0	1	1	1	0	2	6	7	2	4	2	4	8	5	4	5	12	0	0	0	2	4	0	3	6	4	7	6	3
0	0	2	0	0	0	0	1	0	0	0	0	0	0	0	0	0	0	0	0	0	0	0	0	0	0	1	0	0	0	0	0	0	0	0	0	0	0	1	0	0	0	0	0
0	0	0	0	0	0	0	0	0	2	0	0	0	0	0	0	0	0	0	0	0	1	0	1	1	2	0	0	0	0	1	0	0	0	0	0	0	1	0	0	0	0	0	0
0	0	3	0	2	0	0	1	2	0	0	0	1	0	0	0	1	1	0	0	2	2	7	5	1	3	1	1	0	0	2	1	1	0	2	0	4	2	5	0	2	2	3	1
0	0	0	1	0	0	0	0	0	0	0	0	0	0	0	1	0	0	0	0	1	0	0	0	1	0	0	0	0	3	0	0	0	0	0	0	1	0	0	1	0	0	0	0
0	1	0	0	0	0	0	0	0	0	0	0	0	0	0	0	0	1	0	0	0	0	0	0	0	0	0	0	0	0	0	0	1	1	0	0	1	0	0	0	0	0	0	0
3	0	0	1	0	0	0	0	0	0	0	0	0	1	1	0	0	0	0	0	1	1	1	2	2	0	0	0	0	1	1	0	0	0	0	0	0	0	0	0	0	0	0	0
3	1	0	0	0	0	0	0	1	0	2	0	0	0	1	1	1	1	0	0	0	1	0	4	0	0	1	1	0	1	0	0	0	1	0	0	0	0	0	0	0	0	1	0
0	0	0	0	0	0	0	0	0	0	0	0	0	0	0	0	0	0	0	0	0	0	1	0	0	1	0	0	0	0	0	0	1	0	1	0	0	0	0	1	0	0	0	0
1	0	0	0	0	0	0	0	0	0	0	0	0	0	0	0	0	0	0	0	0	1	1	0	0	0	0	0	0	0	0	0	0	0	0	0	0	0	0	0	0	0	0	0
5	1	1	0	2	0	1	1	1	4	0	0	0	2	0	0	0	5	0	0	0	1	1	0	1	0	0	0	1	1	0	1	0	0	0	1	0	0	0	0	0	0	0	0
0	1	0	0	1	0	0	0	0	0	0	0	0	0	1	0	0	0	0	0	0	0	0	0	0	0	1	0	0	0	0	0	0	0	0	1	0	0	0	0	0	0	0	0
0	0	0	1	0	0	0	2	0	0	1	0	0	0	0	0	0	1	0	0	0	0	0	0	0	0	0	0	0	3	0	0	0	0	0	0	0	0	0	0	0	0	0	0
0	0	0	0	0	0	0	0	0	0	0	0	0	0	0	2	0	0	0	0	0	0	1	0	0	0	0	0	0	0	0	0	0	0	0	0	0	0	0	0	0	0	0	0
0	0	0	0	1	0	0	0	0	0	0	1	0	0	0	0	0	0	0	0	0	0	0	2	0	0	4	0	1	0	1	1	0	0	2	1	1	1	0	0	1	0	0	1
0	0	0	0	0	0	0	0	0	0	0	0	1	0	0	1	0	1	0	0	0	0	0	0	0	1	0	0	0	0	0	1	0	0	0	0	0	0	0	1	1	0	0	0
0	2	3	0	0	1	0	0	0	1	4	0	2	3	0	0	0	3	0	1	0	4	2	10	2	0	1	4	0	0	1	0	0	0	1	4	2	9	11	3	0	0	0	1
0	0	0	0	0	0	1	1	0	0	1	0	0	0	0	1	0	0	0	0	0	0	2	1	0	0	1	0	1	0	1	0	1	0	0	0	0	0	0	0	0	0	0	0
0	1	0	0	1	0	0	0	0	0	0	0	0	0	0	0	0	0	0	0	0	0	0	0	0	0	0	0	0	1	1	1	0	0	0	0	0	0	0	0	0	0	0	0
0	0	1	1	0	1	0	0	0	0	2	1	0	0	0	0	0	2	0	0	1	0	0	0	1	0	0	0	0	0	0	0	0	1	0	0	0	0	0	0	0	1	0	0
1	12	5	7	7	4	5	3	3	6	6	12	8	4	6	3	7	8	1	5	1	4	8	14	2	3	5	2	1	1	3	1	1	3	0	6	2	3	2	4	1	3	2	2
0	38	0	1	2	3	0	2	12	0	4	1	7	0	0	0	0	0	0	0	1	0	1	10	10	13	7	286	4	22	23	20	0	0	8	1	1	1	1	0	0	0	1	0
2	0	2	0	5	1	0	3	1	7	2	0	0	1	1	3	3	3	2	0	2	2	1	2	1	0	1	0	4	4	1	3	1	1	0	0	0	0	1	1	0	0	0	0
0	0	0	0	0	0	0	0	0	0	0	1	0	0	0	0	0	0	1	0	0	0	0	0	0	0	0	0	0	0	0	0	1	0	0	0	0	0	0	0	0	0	1	0
15	24	17	7	26	10	3	19	21	10	29	9	5	3	10	8	14	30	3	4	13	16	20	60	30	23	47	8	11	6	41	21	19	15	59	32	22	35	39	43	3	4	0	2
0	0	0	0	0	0	0	0	0	0	0	0	0	0	0	0	0	0	0	0	0	0	0	1	0	0	0	0	0	0	2	0	0	0	1	0	0	0	0	1	1	0	1	0
0	0	0	0	0	0	0	0	0	0	0	0	0	0	1	0	0	0	0	0	0	0	0	0	0	0	0	0	0	0	0	0	1	0	0	0	0	1	0	1	0	0	0	0
1	8	0	7	0	2	1	1	10	2	1	10	6	0	13	2	2	3	1	5	0	3	5	15	6	4	5	3	12	3	14	7	1	3	4	5	6	4	2	1	3	0	0	1
0	0	0	0	1	0	0	0	0	0	0	0	1	1	0	0	1	0	1	0	0	0	1	0	0	0	1	0	0	0	0	0	0	0	0	0	0	0	2	1	0	0	0	0
0	1	1	1	0	2	0	0	1	2	2	0	0	0	1	4	1	2	0	0	0	0	0	1	0	0	0	0	0	0	0	0	0	0	0	0	0	0	0	1	0	0	0	0
0	1	0	0	0	1	0	0	0	0	0	0	0	0	2	0	0	0	0	0	0	0	0	1	0	0	0	0	0	0	0	0	0	0	0	0	1	1	0	0	0	0	0	0
0	0	0	0	0	0	0	0	1	0	2	0	2	0	0	0	0	1	0	0	0	0	0	1	0	0	0	0	0	0	0	0	0	0	0	0	0	1	0	0	0	0	0	0
0	0	0	0	0	0	0	0	0	0	0	0	1	0	0	0	0	0	1	0	0	0	0	0	0	0	0	0	0	0	0	0	0	0	0	0	0	1	0	0	0	0	0	0
0	0	0	0	0	1	0	0	17	1	0	0	0	0	0	1	0	0	0	0	0	0	0	2	0	0	1	80	0	1	1	0	0	0	0	0	1	0	0	0	0	0	0	0
0	0	0	0	0	0	0	0	0	0	0	0	1	0	0	1	1	0	0	0	0	0	0	0	0	0	0	0	0	0	0	0	0	0	0	0	1	0	0	0	0	0	0	0
0	0	2	0	0	1	0	0	0	1	2	0	1	1	0	0	0	1	0	0	0	1	0	0	0	0	0	0	0	0	1	0	0	0	0	0	0	0	0	0	0	0	0	0
0	3	2	0	1	1	0	1	0	0	0	0	0	4	0	0	0	0	0	0	0	0	0	0	1	0	0	0	0	0	0	0	0	0	0	0	0	0	0	0	0	0	0	0
0	1	0	0	31	2	1	0	6	1	3	0	1	0	0	1	0	4	0	0	0	1	3	7	1	5	1	1	1	1	0	0	4	2	1	0	1	4	1	1	0	1	0	0
3	0	1	0	5	6	0	0	1	7	0	1	0	0	0	1	3	8	1	0	1	1	0	2	5	0	1	0	2	1	0	2	1	1	0	0	0	0	1	2	0	0	0	0
0	0	0	0	0	0	0	0	0	0	0	0	0	0	0	0	0	0	0	0	0	0	1	1	0	0	0	0	0	0	0	0	0	0	0	0	0	0	0	1	0	0	0	0
0	0	1	0	0	1	0	0	0	0	0	0	0	0	0	1	0	0	0	0	0	0	0	0	0	0	0	0	0	0	0	0	0	0	0	0	0	0	0	0	0	0	0	0
0	0	0	0	1	0	0	0	0	0	0	0	1	0	0	0	1	0	0	0	0	0	0	0	0	0	0	0	0	0	0	0	0	0	0	0	0	1	0	0	0	0	0	0
0	2	10	5	2	3	3	1	3	6	13	5	9	7	12	0	8	2	7	4	1	4	5	4	1	0	4	4	5	0	1	2	0	0	2	4	6	7	2	1	5	5	3	6
0	3	0	0	0	0	0	0	0	0	0	0	0	0	0	0	0	0	0	0	0	0	0	0	0	0	0	0	0	0	0	0	0	0	0	0	0	0	0	0	0	0	0	0
0	0	0	0	0	0	0	0	0	0	1	0	0	0	0	0	0	0	0	0	0	1	0	0	1	0	0	0	0	0	1	0	0	0	0	0	0	0	0	0	0	0	0	0
0	0	0	0	0	0	0	0	0	0	0	0	0	0	0	0	0	0	0	0	0	4	2	8	1	5	3	1	13	1	4	3	0	0	2	1	5	4	26	4	0	0	0	0
0	1	0	1	0	0	0	0	0	1	0	0	2	1	1	0	5	0	0	0	0	1	0	4	0	1	2	0	1	1	1	2	0	0	1	1	1	3	1	0	3	3	1	0
0	0	0	0	0	0	0	0	0	2	0	0	0	0	0	0	1	0	0	0	0	0	1	0	0	1	1	1	0	0	1	0	0	0	1	2	0	1	2	0	0	0	1	0
0	0	0	0	0	0	0	0	0	0	0	0	0	1	0	0	0	0	0	0	0	0	0	0	0	0	0	0	0	0	0	0	0	0	0	0	0	0	0	1	0	2	0	0
5	1	1	0	1	6	0	0	3	0	12	1	5	11	1	1	20	6	0	0	5	3	5	17	5	0	3	1	0	3	2	1	0	1	9	3	3	3	6	0	52	77	35	27
0	0	0	0	0	0	0	0	0	0	0	0	0	0	0	1	0	1	0	0	0	0	0	2	0	0	0	0	0	0	0	0	0	0	0	0	0	0	0	0	0	0	0	0
0	0	0	0	0	1	0	0	0	0	1	0	0	0	1	0	0	0	0	1	0	0	0	1	0	0	1	0	1	0	0	0	0	0	2	0	0	0	0	0	0	0	0	0
0	1	0	0	0	0	0	0	0	0	0	0	0	0	0	0	0	2	0	0	0	0	0	0	0	0	0	0	0	0	0	0	0	0	0	0	0	0	0	0	0	0	0	0
3	0	0	0	0	0	0	1	0	0	0	0	0	0	0	0	0	0	0	0	0	0	0	0	0	0	0	0	0	0	0	0	0	0	0	0	0	0	0	0	0	0	0	0
0	0	0	0	0	0	0	0	0	1	0	0	0	0	0	0	0	2	0	0	0	0	0	0	0	0	0	0	0	0	0	0	0	0	0	0	0	0	0	0	0	0	0	0
0	0	0	0	0	0	0	0	1	0	0	0	0	0	0	0	0	0	0	0	0	1	0	0	0	0	1	0	1	0	1	0	0	0	0	0	0	0	0	0	0	0	0	0
0	0	0	0	0	0	0	0	0	0	0	0	0	0	0	0	0	0	0	0	1	0	0	0	1	0	0	1	0	0	0	0	0	0	0	0	0	0	0	0	0	0	0	0
0	2	1	0	0	0	0	0	0	0	0	0	1	0	0	0	0	0	0	0	0	0	0	0	0	0	0	3	0	0	0	0	0	0	0	0	0	0	0	0	0	0	0	0
2	1	2	0	2	1	0	0	0	1	0	0	1	0	0	0	1	4	0	0	1	0	0	0	0	1	0	0	1	2	0	1	0	1	0	2	1	0	0	2	0	0	0	0
8	24	7	13	23	14	4	12	13	20	17	22	30	3	6	9	14	29	12	16	12	18	29	48	14	16	23	6	7	7	33	28	18	7	14	18	22	16	15	22	2	9	4	7
0	0	0	0	1	0	0	0	0	0	0	0	0	0	0	0	2	0	0	0	0	0	0	0	0	0	0	0	0	0	0	0	0	0	0	0	0	0	0	0	1	0	0	0
7	4	4	2	4	1	2	2	4	2	2	3	0	3	1	4	4	3	10	2	3	16	10	37	6	9	5	4	6	8	2	1	1	6	2	7	12	7	14	11	39	45	41	51
0	0	0	1	0	0	0	0	0	2	0	0	0	0	0	0	0	1	0	0	0	0	0	0	0	0	0	0	0	0	0	0	0	0	0	0	0	0	0	0	0	0	0	0
0	0	0	0	0	0	0	0	1	0	0	0	1	0	1	1	0	0	0	0	0	0	0	0	0	0	0	0	0	0	0	0	0	1	0	0	0	0	0	0	0	0	0	0
0	0	0	0	0	0	0	0	0	0	0	0	1	0	0	0	0	0	0	0	0	0	0	0	0	0	0	0	1	0	0	0	0	1	0	0	0	0	0	0	0	0	0	0
1	0	0	0	0	0	0	0	0	1	2	0	0	0	0	0	0	0	0	2	0	0	1	0	0	0	1	0	0	0	2	0	0	0	0	0	0	0	0	0	0	2	0	0
0	0	0	0	1	0	2	0	0	0	0	1	0	0	1	0	0	0	0	0	0	0	1	1	0	0	2	0	0	0	0	0	0	0	0	0	0	0	0	0	0	0	0	0
0	0	0	0	1	0	0	0	0	0	0	0	0	1	0	0	3	0	1	0	2	0	0	0	0	0	0	0	2	2	0	0	0	0	0	0	0	0	0	0	0	0	0	0
0	3	0	0	1	0	0	0	0	0	1	0	0	1	0	0	0	0	0	0	0	0	0	0	0	0	0	0	0	0	0	3	0	1	0	0	0	0	0	1	0	0	0	0
0	0	0	1	0	1	0	0	0	0	0	1	0	0	0	0	0	0	0	0	0	0	0	0	0	0	0	0	0	0	0	0	0	0	0	0	0	0	0	0	0	0	1	0
0	0	0	0	0	0	0	0	0	0	0	0	0	0	0	0	0	0	0	0	0	0	0	1	0	0	0	0	0	0	0	0	2	0	0	1	0	0	2	1	0	0	0	0
5	0	2	4	0	0	3	2	70	0	1	1	0	0	1	4	0	0	1	2	3	35	62	168	80	53	24	16	34	15	21	30	22	10	28	29	24	39	22	15	47	75	39	54
0	1	1	3	5	4	1	0	0	5	0	1	1	0	3	0	3	0	0	0	1	2	1	1	0	0	0	1	0	0	1	1	0	0	2	0	1	0	0	0	2	1	1	1
5	1	0	0	3	4	0	1	4	4	1	0	1	1	1	2	6	5	0	0	5	1	0	7	5	0	0	1	8	8	2	2	0	1	0	1	2	2	3	2	0	0	0	0
0	0	0	0	1	1	0	0	0	0	0	0	0	0	0	0	1	0	0	0	0	0	3	1	0	0	0	0	0	1	0	0	0	0	0	0	0	0	2	0	0	0	0	0
0	0	0	0	0	0	1	0	0	0	0	0	1	1	0	1	0	0	0	0	0	0	0	2	0	0	0	0	1	0	0	0	0	0	0	2	0	0	1	0	0	0	0	0
1	1	0	0	0	0	0	0	0	1	0	0	0	0	0	0	0	2	0	0	2	0	0	0	0	0	0	0	1	2	1	0	0	0	0	0	0	0	0	0	0	0	0	0
0	0	0	0	0	0	0	0	0	0	0	0	0	0	1	0	0	0	0	0	0	0	0	0	0	0	0	0	0	0	1	0	0	0	0	0	0	1	0	0	0	0	1	0
0	0	0	0	0	1	0	0	0	0	0	0	0	0	0	0	0	0	0	0	0	0	0	0	0	0	0	0	0	0	0	0	0	0	1	0	0	0	0	1	0	0	0	1
0	0	0	0	0	0	0	0	0	0	0	0	0	0	0	0	0	0	0	1	0	0	0	0	0	0	0	0	0	0	0	0	0	0	0	0	1	3	0	0	0	0	0	0
0	0	0	0	0	0	0	0	0	0	0	0	0	0	0	0	0	3	0	0	0	0	0	0	0	0	0	0	0	0	0	0	0	0	0	0	0	0	0	0	0	0	0	0
0	0	0	0	0	0	0	0	0	0	0	0	1	1	0	1	0	0	0	0	0	0	0	0	0	0	0	0	0	0	0	0	0	0	0	0	0	0	0	0	0	0	0	0
0	0	0	0	0	0	0	0	0	0	0	0	0	0	0	0	0	0	0	0	0	0	0	0	0	0	2	0	0	0	0	0	1	0	0	0	0	1	0	0	0	0	0	0
0	1	5	0	0	0	0	1	0	0	5	0	0	0	0	1	0	0	0	0	0	0	1	1	0	3	0	1	0	0	0	0	0	1	0	3	1	1	1	0	0	0	0	1
0	0	0	0	0	0	0	0	0	0	0	0	0	0	0	1	0	0	0	0	0	0	0	0	0	0	0	0	0	0	0	0	0	0	1	0	0	0	0	1	0	0	0	0
0	3	3	0	1	1	1	0	1	0	11	1	0	0	2	1	2	4	0	1	3	0	0	15	1	1	1	2	0	0	2	3	2	0	2	0	0	0	10	1	0	1	0	0
0	0	0	0	0	0	0	1	0	0	1	0	0	0	0	0	0	2	0	0	0	0	0	2	0	0	0	0	0	0	0	0	0	0	0	0	0	0	0	0	0	0	0	0
0	0	0	0	0	0	0	0	1	0	0	0	0	0	0	0	0	0	0	0	1	0	0	0	0	0	1	0	0	0	0	0	0	0	0	0	0	0	0	1	0	0	0	0
6	8	10	1	4	4	2	3	2	5	13	3	3	1	3	3	4	11	1	1	1	1	3	14	2	1	5	1	1	1	6	5	2	0	18	5	5	5	4	8	0	0	0	0
0	0	0	0	0	0	0	0	0	1	0	0	0	0	0	0	0	0	0	0	0	0	0	0	1	0	0	0	1	0	0	0	1	0	0	0	0	0	1	0	0	0	0	0
0	4	14	3	13	9	9	9	8	6	40	2	2	13	6	2	4	5	0	0	7	13	18	49	6	4	7	4	2	5	3	4	2	14	4	6	9	7	15	3	1	0	1	0
0	2	0	0	0	0	0	0	1	1	1	2	0	0	1	0	0	1	0	0	1	0	0	0	0	0	0	0	0	0	0	0	1	0	1	0	0	0	0	1	1	0	1	0
0	25	3	2	0	1	0	1	0	1	0	0	0	0	0	0	1	2	0	0	0	2	0	0	0	0	0	0	0	0	0	0	0	0	0	0	0	0	0	0	0	0	0	0
2	0	2	0	0	0	1	1	2	2	2	1	0	0	1	0	1	1	0	0	0	0	0	0	0	0	1	0	0	0	1	0	0	1	0	0	2	1	3	0	3	3	2	1
0	0	0	0	0	0	0	2	1	0	1	0	1	1	0	0	1	0	1	0	0	0	1	7	1	2	1	0	0	0	3	1	1	1	2	3	1	5	4	0	0	1	0	0
1	2	0	0	1	1	0	0	5	1	0	0	3	0	0	0	7	0	2	0	3	6	8	17	2	6	3	2	2	0	3	6	6	5	3	2	10	9	8	14	60	53	47	50
5	448	8	0	3	5	5	6	1	9	20	1	8	26	2	3	2	3	0	0	0	0	0	1	0	0	0	3	0	0	0	1	0	0	0	0	0	0	0	0	0	0	0	0
0	0	0	0	0	0	0	0	0	0	0	0	0	0	0	0	0	0	0	0	0	1	0	0	0	0	0	0	0	0	0	0	0	0	0	0	0	1	0	2	0	0	0	0
0	1	0	0	0	0	0	0	0	0	0	0	0	0	0	0	0	0	0	0	0	0	0	1	2	0	0	0	0	0	1	0	0	0	0	0	0	0	0	0	0	0	0	0
0	0	0	0	0	0	0	0	4	0	0	0	0	0	0	0	0	0	0	0	0	0	1	7	1	0	5	0	0	0	0	0	0	1	2	2	1	3	4	2	0	0	0	0
0	1	0	0	0	0	0	0	0	0	0	0	0	0	0	0	0	0	0	0	0	0	0	0	0	1	0	0	0	0	0	0	0	0	0	0	0	0	0	0	0	1	0	0
0	0	1	0	0	1	0	0	0	0	0	0	0	0	1	0	0	1	0	0	0	0	0	0	0	0	0	0	0	1	0	0	0	0	0	0	0	0	0	2	0	0	0	0
2	5	1	7	0	0	2	1	11	1	0	5	2	6	10	7	0	1	1	0	0	4	7	36	4	4	13	6	7	4	4	3	9	7	7	5	11	16	6	0	1	7	4	4
0	2	0	0	0	0	0	0	0	0	6	0	0	0	0	1	0	0	0	0	0	0	0	4	0	1	0	0	0	0	0	0	0	0	0	0	0	0	0	0	0	0	0	0
0	3	0	0	0	0	0	0	0	0	0	0	0	0	0	0	0	0	0	0	0	0	0	0	0	0	0	1	0	0	0	0	0	0	0	0	0	0	0	0	0	0	0	0
0	0	0	0	0	0	0	0	0	0	0	1	0	0	0	0	0	0	0	0	0	0	0	1	0	1	1	0	2	1	0	0	0	0	1	0	2	0	4	0	0	5	1	0
0	1	3	1	2	3	0	1	1	3	4	0	4	0	0	2	3	7	0	0	1	1	2	3	0	0	0	0	2	0	0	0	1	1	0	0	1	0	0	0	5	5	7	3
5812	1355	1837	287	2680	3924	194	1028	1768	2785	1566	792	236	1448	944	2116	4121	5336	250	187	3316	1372	1940	4011	3620	732	641	1354	8152	6387	3129	2902	809	987	410	698	957	729	1002	2681	24	25	25	18
0	0	0	0	0	2	0	0	0	0	0	0	0	0	0	0	0	0	0	0	0	1	0	0	0	0	0	0	0	1	0	0	0	0	0	0	0	0	0	0	0	0	0	0
0	21	0	1	0	6	5	1	1	0	10	0	3	1	0	0	0	0	0	0	0	0	1	1	0	0	0	0	0	0	1	0	0	0	0	0	0	0	0	0	0	0	0	0
0	0	0	0	1	0	0	0	0	0	0	0	0	0	0	0	0	0	0	0	0	0	2	0	0	0	0	0	0	0	0	0	0	1	0	0	0	0	0	0	0	0	0	0
0	0	1	1	0	1	0	0	0	0	2	0	0	0	2	1	4	0	0	0	0	1	0	0	0	0	0	1	1	0	0	0	0	0	0	2	0	0	0	0	0	0	0	0
0	0	0	0	1	0	0	0	0	2	0	0	0	0	0	0	0	0	0	0	0	0	1	0	1	0	0	0	1	0	0	0	0	0	0	0	0	0	0	0	0	0	0	0
0	0	0	0	0	0	0	0	0	0	0	1	0	0	0	0	0	0	0	1	0	0	0	0	0	0	0	0	0	0	0	0	0	0	0	1	0	0	0	0	0	0	0	1
0	0	0	0	0	0	0	0	0	1	1	0	0	0	0	0	0	0	0	0	0	1	0	0	0	0	0	0	0	0	0	0	0	0	0	1	0	0	0	0	0	1	0	0
0	3	7	1	1	5	0	1	3	2	3	2	7	1	2	0	2	0	0	0	3	0	3	2	4	1	3	9	4	0	2	3	1	0	3	1	1	0	1	1	2	4	1	3
0	1	0	0	0	0	2	0	0	0	0	0	1	0	1	0	0	0	0	0	0	0	0	0	0	0	0	0	0	1	0	0	0	0	0	0	0	0	0	0	0	0	0	0
0	0	1	0	0	0	0	0	0	0	0	0	0	1	0	0	1	0	0	1	1	0	0	4	0	0	1	0	0	0	0	3	0	0	0	1	3	0	0	1	2	7	2	3
25	44	14	38	13	41	18	19	41	10	23	41	45	31	14	42	34	59	52	40	29	50	63	257	51	49	102	12	38	16	97	82	40	37	96	92	80	97	102	73	36	49	22	24
1	0	0	0	0	0	1	0	0	0	0	0	0	1	0	0	0	0	0	0	1	0	0	0	0	0	0	0	0	0	0	0	0	0	0	0	0	0	0	0	0	0	0	0
0	0	1	0	0	0	0	0	0	0	0	0	0	0	0	0	0	0	0	0	0	0	0	0	0	0	1	0	1	0	0	0	0	0	0	0	0	0	0	0	0	0	0	0
0	0	0	0	0	0	0	0	0	0	0	0	0	0	0	0	0	1	0	0	1	0	0	1	0	0	0	0	0	0	0	0	0	0	0	0	0	0	0	0	0	0	0	0
2	2	3	0	2	4	0	5	0	2	3	1	0	0	0	1	6	4	0	0	6	0	0	2	4	2	1	1	8	7	1	2	1	1	0	1	1	0	1	3	0	0	0	0
0	0	0	0	0	0	0	1	0	0	0	0	0	0	0	2	1	0	0	0	0	0	0	0	0	0	0	0	1	0	0	2	1	0	0	0	0	0	1	2	0	0	0	0
1	0	0	0	0	0	0	1	1	2	0	2	0	2	0	1	0	2	0	0	4	1	2	2	2	1	0	1	2	1	1	2	0	1	0	0	0	0	0	1	0	0	0	0
0	0	1	0	2	0	0	0	0	0	0	0	0	0	0	0	0	0	0	0	1	0	0	6	1	0	2	1	1	1	1	0	0	1	0	0	0	1	2	0	0	0	0	0
2	5	16	2	2	10	2	0	1	1	39	3	5	2	1	0	6	10	0	0	1	1	4	7	2	0	4	1	0	2	0	0	1	3	11	2	1	4	1	0	4	10	4	3
0	2	0	1	3	0	1	0	3	3	2	1	5	5	3	1	1	3	3	0	0	0	2	7	3	4	3	1	3	1	1	1	2	0	1	3	1	3	1	1	0	0	3	0
0	0	1	0	0	0	0	0	0	0	0	0	0	0	1	0	0	0	0	0	0	0	0	0	0	0	0	0	1	0	0	0	0	0	0	0	0	0	0	0	0	0	0	0
1	0	1	0	0	0	0	3	0	0	0	0	0	0	0	0	0	0	0	0	0	2	3	5	0	0	0	0	0	0	2	0	0	0	0	3	0	2	0	0	0	4	2	1
2	0	0	0	2	2	0	1	2	4	1	0	0	2	0	0	0	0	0	0	0	0	1	3	0	1	0	1	4	5	1	1	2	1	0	0	0	0	1	0	0	0	0	0
0	0	0	0	0	0	0	0	0	0	0	0	0	0	0	0	0	0	0	0	1	0	0	0	1	1	0	0	0	0	0	0	0	0	0	0	0	0	0	0	0	0	0	0
0	0	1	0	0	1	0	0	0	2	2	0	0	0	0	0	1	0	1	0	0	1	1	0	0	1	1	0	1	0	2	1	1	1	0	1	0	1	0	0	1	1	0	0
0	1	0	0	0	0	0	1	0	0	0	0	0	0	0	0	0	0	0	0	0	0	1	0	0	0	0	0	0	0	0	0	0	0	0	0	1	2	0	1	0	0	0	0
5	8	8	0	3	9	4	2	13	1	5	5	0	5	10	4	3	1	2	2	22	17	20	30	11	8	10	9	9	4	16	9	8	2	18	5	8	7	7	6	1	0	1	2
0	0	0	0	0	0	0	0	1	0	0	0	0	0	0	0	0	0	0	0	0	0	0	2	1	0	0	2	0	2	0	0	0	0	0	0	0	0	0	0	0	0	0	0
0	4	7	1	1	4	2	2	6	1	12	3	3	7	3	2	5	16	0	0	9	10	4	28	6	11	27	6	10	2	24	18	4	2	3	12	7	6	11	5	0	1	0	0
3	1	0	0	1	0	0	0	4	0	0	0	1	1	0	0	0	1	0	0	11	14	34	45	7	36	48	3	9	19	40	26	12	13	19	59	35	20	58	150	1	2	0	2
4	1	0	0	2	4	0	1	0	1	1	0	0	0	0	0	2	2	0	1	3	1	0	7	1	1	1	2	1	3	0	0	0	2	1	0	0	2	2	1	0	1	0	0
1	0	1	0	0	0	0	0	4	0	2	0	0	1	3	0	4	2	0	0	0	1	0	0	2	1	1	2	6	0	0	0	0	2	2	2	0	0	1	0	7	8	2	3
0	3	3	1	0	0	0	0	0	0	0	0	6	0	0	0	0	0	0	0	11	0	0	13	2	1	1	0	5	0	2	1	2	0	3	3	1	0	2	2	0	0	1	0
0	2	0	1	0	0	10	1	5	3	1	0	0	0	0	16	0	28	5	4	8	23	26	123	8	10	4	0	12	10	59	50	2	50	174	0	0	2	4	4	0	2	0	0
0	0	0	0	0	0	0	0	0	0	0	0	0	0	1	0	0	0	0	0	0	0	0	1	0	0	0	0	0	0	0	0	0	1	0	0	0	0	0	0	1	0	0	0
1	0	0	0	0	0	0	0	0	0	0	0	0	0	0	0	0	1	0	0	0	0	1	0	0	0	1	0	0	0	0	0	0	1	0	0	0	1	0	0	0	0	1	0
1	1	4	0	0	0	0	1	1	3	6	2	1	1	0	2	5	0	0	0	1	1	2	3	1	2	0	1	2	1	1	2	2	3	1	0	0	0	4	1	5	8	1	3
1	40	3	0	0	21	0	0	69	0	4	1	7	11	0	4	1	0	0	0	1	176	317	279	2089	1	57	1	63	5	6	13	13	48	601	14	0	83	12	0	1	0	1	1
1	1	2	1	2	3	0	0	0	2	4	0	0	1	0	1	2	4	1	0	1	0	1	9	1	0	1	1	1	2	0	1	0	4	1	2	1	1	0	3	0	0	0	0
0	0	0	0	0	0	0	0	2	0	0	1	0	0	0	0	0	3	0	0	1	0	0	0	0	0	0	0	1	0	0	0	0	0	0	0	1	0	0	0	0	0	0	0
0	0	1	1	2	0	0	0	0	0	0	0	0	0	1	1	0	0	0	1	0	0	0	0	0	0	0	0	0	0	0	0	0	0	0	0	0	0	0	0	0	0	0	0
0	0	0	1	2	0	0	0	0	0	0	0	1	0	0	0	0	0	1	0	1	0	0	0	0	1	0	0	0	0	0	0	0	0	0	0	0	0	0	0	1	0	0	0
0	2	0	0	0	0	1	0	1	0	1	0	0	0	0	0	1	0	1	0	0	1	0	0	0	0	1	0	0	0	0	0	0	0	0	0	0	0	0	0	0	1	0	1
0	2	0	1	0	1	0	1	1	1	0	0	0	0	2	1	2	4	0	1	3	2	2	0	7	0	0	1	8	10	1	2	1	1	1	0	0	1	1	2	0	0	0	0
1	1	1	0	1	0	0	0	0	0	0	0	0	0	0	0	0	2	0	0	2	0	0	0	0	0	0	0	0	4	0	0	0	0	0	0	0	1	0	0	0	0	0	0
6	9	8	7	1	4	2	2	4	4	8	16	6	4	12	5	6	8	5	4	10	8	12	29	9	8	16	2	2	2	10	2	15	13	17	4	9	12	9	6	45	49	35	31
0	1	0	0	0	3	0	1	3	1	1	0	1	1	0	2	8	2	0	0	3	6	5	19	3	2	8	1	3	2	3	3	2	5	8	2	3	2	11	3	0	5	3	0
0	0	2	0	0	0	0	0	0	1	0	0	0	0	0	0	0	0	0	0	0	0	0	0	0	0	0	0	0	0	0	0	0	0	3	0	0	0	0	0	0	0	0	1
1	1	1	1	1	0	0	1	3	1	5	0	0	0	0	1	2	1	2	0	1	1	0	0	0	0	1	0	0	0	0	0	1	0	0	1	2	0	0	1	0	0	0	1
0	0	0	0	0	0	0	0	0	2	0	0	0	0	0	1	0	0	0	0	0	0	0	0	0	0	1	0	1	0	0	0	1	0	0	0	0	1	0	0	0	0	0	0
4	9	0	2	1	0	3	1	4	0	2	2	9	0	2	5	4	7	2	0	2	8	10	27	5	7	7	1	3	1	8	12	5	1	9	4	6	8	10	3	0	4	1	0
0	0	1	0	0	0	1	1	0	3	1	2	2	1	0	2	0	2	1	0	0	1	0	1	0	0	2	1	0	0	0	1	0	0	0	0	0	1	1	2	0	0	0	1
0	0	0	0	0	0	0	0	0	0	0	0	0	0	0	0	0	0	0	0	0	0	0	1	0	0	0	0	0	0	0	0	0	0	0	0	0	1	1	0	0	0	0	0
1	0	0	0	0	0	0	0	0	0	0	0	0	0	0	0	0	0	0	0	0	0	1	0	0	0	0	0	0	0	0	0	0	0	0	0	0	0	0	0	1	0	0	0
0	0	0	0	0	0	0	0	0	0	0	0	0	0	0	0	0	0	0	0	0	1	1	0	0	0	0	0	0	0	0	0	0	0	0	0	0	0	0	0	0	1	0	0
0	5	2	4	4	4	3	0	9	2	3	5	17	0	12	8	16	15	8	9	1	3	4	6	0	0	0	2	5	2	3	1	2	0	1	3	4	3	0	3	5	2	1	3
0	6	1	0	0	0	0	0	2	0	0	0	0	0	0	0	0	0	0	0	0	0	1	0	0	0	0	0	0	0	0	0	0	0	0	0	0	0	0	0	0	0	0	0
383	1023	772	901	416	454	310	433	1531	491	927	711	545	399	875	312	432	848	749	543	457	619	847	2369	678	1085	1258	314	571	512	554	517	955	700	744	833	1445	2256	942	946	299	327	285	371
0	0	0	0	0	0	0	0	0	1	0	0	0	0	1	0	0	1	0	0	0	0	0	2	0	1	1	0	0	0	0	0	0	0	0	0	0	0	0	1	0	0	0	0
1	0	1	0	0	0	0	0	0	0	0	1	1	0	0	0	0	0	0	0	0	0	2	2	0	0	0	0	0	0	0	0	0	1	0	0	1	1	0	0	4	1	1	1
1	0	0	0	0	0	0	0	0	0	0	0	0	0	0	0	0	0	0	0	0	0	0	1	0	0	0	0	0	1	0	0	0	0	0	0	0	0	0	0	0	0	0	0
0	0	0	0	0	0	1	0	0	0	0	0	0	0	0	0	0	0	0	0	0	0	0	0	0	0	0	0	0	0	0	0	0	0	0	0	0	0	0	0	1	0	0	1
0	0	0	0	0	0	0	0	0	0	0	0	0	1	1	0	1	0	0	0	0	0	0	0	0	0	0	0	0	0	0	0	0	0	0	0	0	0	0	0	0	0	0	0
0	0	1	1	1	0	1	1	0	3	2	0	2	0	0	0	1	1	0	0	0	1	1	0	0	0	0	0	0	0	0	0	0	0	1	1	0	1	0	1	1	0	1	0
1	0	0	0	0	1	0	0	3	2	1	1	0	0	0	0	1	0	0	0	0	2	0	0	1	0	1	0	2	0	0	0	0	0	1	0	0	0	0	0	1	0	0	0
0	7	0	0	1	0	0	1	0	0	0	0	0	0	0	0	1	1	0	0	0	0	1	1	0	0	0	0	2	1	0	0	0	0	0	0	0	1	0	0	0	0	0	0
0	0	0	0	0	0	0	0	0	0	0	0	0	0	0	0	0	1	1	0	0	0	0	2	0	0	0	0	0	0	0	1	0	0	0	0	0	1	0	0	1	1	0	0
0	0	0	0	1	0	0	0	1	0	1	0	0	0	0	0	0	1	0	0	0	0	0	1	2	0	0	0	0	0	0	0	0	0	0	0	0	1	0	0	0	0	0	0
20	34	9	13	4	10	9	5	13	12	13	16	15	12	17	9	5	8	7	4	5	6	12	23	25	16	13	5	13	14	8	11	13	10	20	12	23	21	10	7	21	22	19	20
0	1	2	0	0	0	1	1	1	0	0	1	0	1	0	0	2	1	0	0	3	1	1	3	1	0	0	1	4	8	1	0	0	1	0	0	0	0	0	0	0	0	0	0
0	1	0	0	0	0	0	0	1	0	0	3	0	1	0	0	1	1	1	0	0	1	0	4	3	2	0	1	1	0	2	1	2	1	4	2	0	1	0	2	2	4	0	0
0	0	0	0	0	0	0	0	0	0	0	0	0	0	0	0	0	0	0	0	0	0	0	1	0	0	0	0	0	0	0	0	2	0	0	0	0	0	0	0	0	0	0	0
3	8	4	5	3	7	2	1	7	6	3	6	15	5	6	4	4	8	8	11	3	4	10	15	3	3	5	2	3	0	4	3	1	1	5	7	3	2	12	0	6	8	12	11
0	0	0	0	0	0	0	0	1	0	1	0	0	0	1	1	0	0	0	1	0	0	0	2	0	0	0	0	1	0	0	0	0	0	0	0	1	0	0	0	0	0	0	0
0	5	1	2	3	2	3	0	2	3	8	4	2	4	0	1	1	2	4	0	4	3	3	4	6	4	1	5	1	3	2	3	0	4	3	5	4	0	3	2	0	2	6	1
0	0	0	0	0	0	0	0	0	0	0	0	2	0	1	0	0	1	0	0	0	3	1	1	0	0	0	0	0	0	0	0	0	0	0	0	0	1	0	0	0	0	0	0
0	0	0	1	0	0	0	0	0	0	0	0	0	0	0	0	0	0	0	0	0	0	1	0	0	0	1	0	0	0	0	0	0	0	0	0	0	0	0	0	0	0	0	0
0	0	0	0	1	0	0	0	0	0	0	0	0	1	0	0	0	1	0	0	0	2	0	0	0	0	1	0	0	0	1	0	0	0	0	0	0	0	0	0	0	0	0	0
0	0	0	0	0	0	0	0	1	0	0	0	0	0	0	0	0	0	0	0	0	0	0	0	0	1	0	0	0	0	0	0	0	0	0	0	0	0	1	0	0	0	0	0
0	0	0	0	0	0	0	0	0	0	0	0	1	0	0	0	1	0	0	0	0	0	0	0	0	0	0	0	0	0	0	0	0	1	0	0	0	0	0	0	0	0	0	0
0	0	0	0	0	0	0	0	0	0	0	0	1	0	0	0	0	0	0	0	0	0	0	0	0	0	0	0	0	0	0	0	0	0	1	0	0	1	0	0	0	0	0	0
0	0	0	0	0	0	0	0	0	0	3	0	0	0	0	1	0	1	0	0	0	0	0	0	0	1	0	0	0	0	0	1	0	0	0	0	0	0	0	0	0	1	0	0
1	5	1	3	2	2	2	4	8	3	3	4	5	1	4	3	3	6	4	7	4	1	3	9	2	9	1	0	4	7	1	7	7	1	6	6	2	9	6	4	2	1	2	0
0	0	0	0	0	0	0	1	0	1	0	0	0	0	0	0	0	0	0	0	0	0	0	1	0	0	0	0	0	0	0	0	0	0	0	0	0	0	0	0	0	0	0	0
0	0	1	0	0	0	1	0	0	0	1	0	1	0	3	0	0	0	0	2	0	0	1	0	1	0	1	0	0	0	0	0	0	0	1	0	0	0	0	0	0	0	0	0
0	0	1	0	0	0	1	0	0	0	0	0	0	0	0	0	0	0	0	0	0	0	0	0	2	0	0	0	0	0	0	0	0	0	0	0	0	0	0	0	2	2	2	2
1	0	0	0	0	0	0	1	0	0	0	0	0	0	0	0	0	0	0	0	0	0	0	0	0	0	0	0	0	0	0	0	0	1	0	0	0	0	0	1	0	0	0	0
14	19	12	16	11	40	3	15	11	28	31	6	17	16	11	6	17	17	14	7	6	13	14	31	2	6	13	5	7	9	9	12	6	12	7	14	18	30	24	11	11	18	11	14
0	0	2	1	1	0	0	0	0	0	0	0	0	0	0	0	0	0	0	1	0	0	0	1	0	1	2	0	0	0	0	1	2	1	0	1	0	1	0	0	0	0	0	0
0	0	0	0	0	0	0	0	0	0	1	0	0	0	0	0	0	0	0	0	0	0	1	0	0	1	0	0	0	0	0	0	0	0	0	0	0	0	0	0	0	0	0	0
2	9	9	16	4	5	3	3	16	4	15	4	17	4	18	1	0	10	6	5	0	4	10	13	8	6	8	5	7	3	4	1	2	3	4	6	8	10	6	4	3	12	6	6
2	1	1	1	0	1	2	2	1	1	1	0	2	3	1	0	3	1	2	0	0	0	4	5	2	0	4	1	3	0	1	4	1	0	1	3	2	1	1	3	0	5	2	0
4	0	0	0	1	0	0	0	0	1	0	0	0	3	0	0	1	1	0	0	0	1	1	1	0	0	0	0	1	0	0	1	0	0	0	0	0	0	0	0	0	0	0	0
0	0	0	1	0	0	0	0	0	0	0	0	0	0	0	0	1	0	0	0	0	0	0	0	0	0	0	0	0	0	0	0	0	0	0	0	0	0	0	0	0	0	0	1
0	0	0	0	0	1	0	0	0	0	1	0	0	0	0	0	0	0	0	0	0	0	0	0	0	0	0	0	0	0	0	0	0	0	0	1	0	0	0	0	0	0	0	1
1	0	0	0	0	1	0	0	0	1	0	0	0	0	0	0	0	0	0	0	0	0	0	0	0	0	0	0	0	1	0	0	0	0	0	0	0	0	0	0	0	0	0	0
0	0	0	0	0	0	0	0	0	0	0	0	0	0	0	0	0	0	0	0	0	0	1	0	0	0	0	0	1	0	0	0	0	0	0	1	0	0	0	0	0	0	0	0
0	0	1	0	1	0	0	1	0	1	0	0	0	0	0	0	0	0	0	0	0	0	0	0	0	0	0	0	0	0	0	0	0	0	0	0	0	0	0	0	0	0	0	0
6	4	1	2	3	4	2	3	10	0	5	3	10	7	7	5	7	3	4	1	5	7	6	12	5	11	6	4	7	3	6	8	4	2	2	9	7	10	7	6	7	11	9	12
0	0	0	0	1	0	0	0	0	0	0	1	1	0	1	0	0	0	0	0	0	1	0	2	0	1	0	0	0	0	0	1	0	0	1	0	0	0	0	0	1	0	0	1
0	3	2	1	4	1	0	19	0	12	1	3	2	5	1	1	0	1	0	1	1	0	0	0	0	0	0	0	0	0	0	0	0	0	0	0	0	0	0	0	0	0	0	0
7	0	0	0	0	1	0	0	0	0	0	0	0	0	0	1	0	0	0	0	0	0	0	0	0	1	0	0	0	0	0	0	1	0	0	0	0	0	0	0	0	0	0	0
0	0	0	0	3	1	0	0	0	0	0	0	1	0	0	1	0	1	0	0	0	0	2	0	0	1	1	0	0	0	0	0	0	2	2	1	1	0	0	0	0	0	0	0
1	3	1	0	4	8	0	2	0	2	0	0	0	0	1	0	1	0	0	0	0	0	0	0	0	0	0	0	0	0	0	0	0	0	0	0	0	0	0	0	0	0	0	0
0	0	0	0	0	0	0	0	0	0	0	0	1	0	0	0	1	0	1	0	0	0	0	1	0	0	0	0	0	0	0	0	1	0	0	0	0	0	0	0	0	0	1	0
20	4	7	9	13	5	4	3	62	5	12	32	17	11	18	29	3	3	93	58	2	2	4	7	9	6	0	20	130	8	8	4	1	7	0	1	5	62	29	6	1	1	3	2
9	19	33	16	9	7	8	11	2	16	24	14	42	18	19	16	34	14	17	9	0	5	7	18	2	0	4	6	10	1	9	4	6	2	1	2	6	4	5	3	13	12	12	10
0	1	0	0	0	0	0	0	0	0	1	0	2	0	0	0	0	1	0	0	2	0	0	3	0	0	0	0	0	0	0	1	0	0	0	0	0	1	0	0	0	0	0	2
0	0	0	0	0	0	0	0	0	0	1	0	0	0	0	0	0	1	0	0	0	0	0	0	2	0	0	0	0	0	0	0	0	0	0	0	0	1	0	0	0	0	0	0
0	0	0	0	42	0	0	1	0	0	1	0	3	0	0	0	3	3	0	0	0	0	0	0	0	0	0	0	1	0	0	0	0	0	0	0	0	0	0	0	0	1	1	0
0	0	0	0	0	0	0	0	0	0	0	0	0	0	0	1	0	0	0	1	0	0	0	1	1	0	0	0	1	0	0	0	0	1	0	1	0	0	0	0	0	0	1	0
7	2	1	0	2	1	0	2	1	4	0	4	0	0	0	2	3	2	0	0	1	0	1	4	3	1	0	1	7	13	4	2	0	0	0	0	0	0	0	1	0	0	0	0
6	9	28	15	36	22	10	17	31	12	24	18	27	8	26	4	23	16	16	15	92	36	36	32	10	13	14	27	16	9	25	27	6	10	12	16	5	7	4	9	11	9	16	7
0	0	0	0	0	1	0	0	0	0	0	0	0	0	1	0	1	0	0	0	0	0	0	0	0	0	0	0	0	0	0	0	0	0	0	0	0	0	0	0	0	0	0	0
0	0	0	2	0	0	0	1	0	0	0	0	0	0	1	0	0	0	0	0	0	0	0	0	0	0	0	0	0	0	0	0	0	0	0	0	0	0	0	0	0	0	0	0
1	0	0	1	0	0	0	0	4	0	0	0	0	0	0	0	0	0	1	0	1	1	0	3	0	0	0	1	1	0	4	6	1	0	2	3	0	0	0	6	1	1	0	0
1	0	0	1	0	0	0	0	0	0	0	0	0	0	0	0	0	0	0	0	0	0	0	2	1	1	1	0	0	1	0	1	1	0	0	3	1	1	2	0	0	0	0	0
0	1	0	0	0	0	0	0	1	0	0	0	0	0	0	16	0	0	0	0	0	0	0	0	0	0	5	0	2	3	1	0	0	2	0	1	0	0	0	11	0	0	0	0
0	0	0	0	0	0	0	0	0	0	0	0	0	0	0	0	0	0	0	0	0	0	0	2	0	0	1	0	1	0	0	0	0	0	0	0	0	0	2	0	1	0	1	1
2	2	3	4	3	7	1	5	2	2	3	1	3	3	1	3	5	0	1	1	0	3	2	7	2	1	0	1	0	0	2	0	0	0	1	3	8	1	1	0	5	1	4	1
1	0	0	0	0	0	0	0	0	0	0	0	0	0	0	0	0	0	0	0	0	0	0	0	1	0	1	0	0	0	0	0	0	0	0	0	0	0	0	0	0	0	0	0
0	0	1	0	1	0	0	0	0	0	0	0	0	3	0	0	0	0	0	0	0	0	0	0	0	0	0	0	0	0	0	0	0	0	0	0	0	0	0	0	0	0	0	0
0	0	0	0	0	0	0	1	0	1	0	0	0	0	1	0	1	0	0	0	0	0	1	0	0	0	0	1	0	0	0	0	0	0	0	1	0	1	0	1	0	0	0	0
0	0	0	0	0	0	0	0	0	0	0	0	0	1	0	0	0	0	0	0	0	0	0	0	0	0	3	0	0	0	0	0	1	0	0	1	2	0	0	1	0	0	0	0
0	1	0	2	1	1	0	0	1	1	2	1	0	2	1	0	1	0	0	0	1	4	1	8	1	0	1	0	2	0	1	0	1	1	0	0	1	1	3	3	0	0	1	0
0	0	0	0	0	0	0	0	0	0	0	0	0	0	0	0	0	2	0	0	1	0	0	0	0	1	0	0	0	0	0	0	0	0	0	0	0	0	0	0	0	1	0	0
0	0	0	0	0	0	0	0	0	0	2	0	0	0	0	0	0	0	0	0	0	0	0	0	0	0	0	0	1	0	0	0	0	0	1	2	0	0	0	0	0	0	0	1
0	0	0	0	0	2	0	0	2	0	0	0	0	0	1	0	0	1	0	0	0	1	1	1	0	0	0	0	0	0	0	0	0	0	1	0	0	1	0	0	0	0	0	0
0	0	0	0	0	1	0	0	0	0	0	0	1	0	0	0	0	0	0	0	0	0	0	1	0	0	0	0	0	0	0	0	0	0	0	0	0	0	0	0	0	0	0	0
1	3	2	0	1	1	3	1	1	0	1	0	0	5	0	1	0	2	1	0	2	7	13	14	3	1	1	3	11	8	5	10	0	5	7	3	1	1	5	4	0	0	0	0
0	1	4	0	0	0	0	0	2	0	0	0	0	0	0	1	1	0	0	1	0	1	0	3	0	1	3	1	0	0	1	1	1	1	0	0	0	0	1	0	1	0	0	0
1	0	0	0	0	0	1	0	0	0	1	0	0	0	0	0	0	1	0	0	0	0	0	0	0	0	0	0	1	0	0	1	0	0	0	2	0	0	0	0	0	0	0	0
0	0	3	0	0	0	0	0	1	0	1	0	0	0	0	0	3	1	1	0	0	0	1	1	3	1	0	0	0	0	0	0	0	0	0	1	2	0	0	0	1	0	2	0
0	0	0	0	0	0	0	0	0	0	0	0	0	0	0	0	0	0	0	0	0	0	0	1	0	0	1	0	0	0	0	0	1	0	0	0	0	0	0	0	0	0	0	2
0	0	0	0	0	0	0	0	0	1	0	0	0	1	0	0	0	0	0	0	0	0	0	0	0	0	0	0	0	0	0	0	0	0	0	0	0	1	0	0	0	0	0	0
6	5	226	0	15	402	0	17	4	21	1	2	10	60	1	20	103	281	6	6	3	2	0	5	25	14	0	1	7	9	19	12	4	125	157	6	0	3	24	0	0	1	2	1
1	1	1	0	0	0	0	0	0	2	0	0	0	1	0	0	0	0	0	0	1	2	3	0	1	1	6	0	1	1	5	2	2	0	6	0	2	4	3	3	0	0	0	0
1	5	6	3	2	4	1	3	6	9	11	6	8	4	12	2	2	14	4	4	2	3	6	6	2	0	7	2	1	1	0	1	1	0	2	3	4	3	3	6	2	4	2	6
0	1	5	0	2	0	0	2	1	4	0	1	6	0	3	1	11	2	4	2	8	11	7	22	10	3	8	1	3	1	1	5	2	9	8	10	12	16	8	2	1	4	2	1
1	2	0	0	0	0	0	0	2	0	0	0	1	0	0	1	0	0	0	0	0	1	5	0	3	1	6	0	0	0	0	1	1	0	0	1	0	1	0	0	0	0	0	0
1	0	1	0	0	0	0	0	1	1	0	1	0	1	0	0	0	0	0	0	0	0	0	0	0	0	0	0	0	0	0	0	0	0	0	0	1	0	0	0	0	1	0	0
0	0	1	0	0	1	0	5	0	5	5	1	2	0	0	0	0	2	0	1	0	0	0	0	0	0	0	0	0	0	0	0	0	0	1	0	0	0	0	0	0	0	0	0
0	0	1	1	0	0	0	0	0	0	1	1	0	0	0	0	0	0	0	0	0	0	0	0	0	0	0	0	0	0	0	0	0	0	0	0	0	0	0	0	0	0	0	0
0	0	1	0	2	0	0	1	0	0	1	0	1	1	0	0	5	0	1	1	0	0	0	0	0	0	0	0	0	0	0	0	0	0	0	0	0	0	0	0	0	0	0	0
0	0	0	0	0	0	0	0	2	1	0	0	0	0	0	0	0	0	0	0	0	0	0	0	0	0	1	0	0	0	0	0	1	0	0	0	1	0	1	0	0	0	0	0
0	0	0	1	0	0	0	0	0	0	0	0	1	0	0	0	0	0	0	0	0	0	0	0	0	0	2	0	0	0	0	0	0	0	0	0	0	0	0	0	0	0	0	0
2	1	1	0	4	10	0	2	2	3	2	0	3	1	3	1	9	1	1	0	5	1	1	1	0	0	1	0	0	0	1	0	0	1	2	1	0	0	0	1	1	2	4	0
1	0	0	2	3	3	0	3	2	1	8	1	2	0	1	0	3	6	1	0	0	0	1	4	0	2	3	0	0	1	0	1	1	1	1	1	1	0	6	0	0	1	0	2
0	0	0	0	0	0	0	0	0	0	0	0	0	0	0	0	0	0	0	0	1	0	0	1	0	0	0	0	0	0	2	1	0	0	1	0	0	0	0	0	0	0	0	0
0	0	0	0	0	0	0	2	0	1	1	1	0	0	0	0	0	0	0	0	0	0	0	0	0	0	0	0	0	1	0	0	0	0	0	0	0	0	0	0	0	0	0	0
7	7	13	11	30	23	8	7	16	21	29	15	19	10	20	6	27	30	21	15	16	5	9	30	13	3	10	8	8	6	11	7	9	7	19	11	18	16	21	14	34	42	32	19
0	0	0	0	0	0	0	0	0	0	1	1	0	0	0	1	1	3	0	1	1	0	0	0	0	0	0	0	0	0	0	0	0	1	0	2	9	0	0	2	0	0	0	0
0	2	0	0	0	0	0	0	0	1	0	1	4	2	0	0	0	0	0	0	0	1	2	5	0	0	1	0	1	0	0	1	1	0	1	0	1	1	1	0	1	4	1	1
42	165	5	2	7	18	1	37	5	3	9	1	3	3	0	4	2	11	0	0	5	15	24	4	8	3	5	14	5	4	6	3	2	1	111	24	1	0	8	1	2	1	2	0
1	1	7	0	1	4	2	0	2	0	7	0	0	0	2	0	0	2	1	0	5	6	4	17	1	2	5	2	2	2	13	7	2	1	0	1	0	0	0	3	1	0	0	0
0	1	0	0	0	0	0	0	1	0	1	0	0	0	1	0	1	0	1	0	2	0	1	3	0	0	2	0	1	0	0	0	0	1	0	0	0	0	1	0	0	0	0	0
5	1	0	1	2	2	0	0	3	3	10	0	0	0	1	0	0	1	0	0	0	1	0	1	3	4	5	0	3	1	5	3	3	1	1	9	5	1	9	14	0	0	0	0
0	0	0	0	0	0	0	0	0	0	0	1	0	0	0	0	0	1	0	1	0	0	0	0	0	0	0	0	0	0	1	0	0	1	0	0	0	0	0	0	0	0	0	0
0	1	4	1	6	2	1	1	4	6	10	0	0	0	3	0	4	8	3	2	1	1	1	1	1	0	5	1	2	0	2	3	0	0	5	3	3	0	0	2	0	1	1	1
0	1	1	0	0	0	0	1	0	0	0	0	0	0	0	0	0	0	0	0	0	0	0	0	0	0	0	0	0	0	0	0	0	0	0	0	0	0	0	0	0	0	0	0
0	1	0	0	0	0	0	0	0	0	0	0	1	0	0	0	0	0	0	0	1	0	0	0	0	0	0	0	0	0	0	0	0	0	0	0	0	0	0	0	0	0	0	0
0	1	1	0	0	0	0	2	0	0	0	0	0	0	0	0	0	0	0	0	0	0	0	0	0	0	0	0	0	0	0	0	0	0	0	0	0	0	0	0	0	0	0	0
0	0	0	1	0	0	0	0	1	0	0	1	0	0	0	1	2	0	1	0	1	2	4	8	5	2	2	3	1	2	1	1	0	1	0	1	3	3	1	2	9	13	3	9
0	0	0	0	0	1	0	0	0	0	0	0	0	0	0	0	0	0	0	0	0	0	0	1	1	0	1	1	0	1	1	1	0	0	0	0	1	0	0	1	0	0	0	0
0	0	1	1	1	1	0	0	0	0	1	0	0	0	0	0	0	0	0	0	0	0	1	1	0	0	0	2	0	0	0	0	0	0	0	1	0	2	0	0	0	0	0	1
0	0	1	0	0	0	0	0	0	0	0	0	0	0	0	0	0	1	0	0	0	1	0	0	0	0	0	1	0	0	0	0	0	0	0	0	0	0	0	0	0	0	0	0
0	2	0	0	1	0	0	0	0	0	0	0	0	0	0	0	0	0	0	0	0	0	0	0	0	0	0	0	0	0	0	0	0	0	0	1	0	0	0	0	0	0	0	0
0	0	0	1	0	3	0	0	1	1	0	0	0	1	0	0	0	1	0	0	0	0	0	0	0	0	0	0	0	0	0	0	0	0	0	0	1	0	0	0	0	0	0	0
1	0	0	0	0	0	0	0	0	0	0	0	0	1	0	0	0	0	0	0	0	0	0	0	0	0	0	0	0	0	1	0	0	0	0	0	1	0	0	0	0	0	0	0
1	0	0	0	1	0	0	0	0	0	0	0	0	0	0	0	0	0	0	0	0	0	0	0	1	0	0	0	0	0	0	1	0	0	0	0	0	0	0	0	0	0	0	0
0	4	0	0	0	0	0	0	5	0	0	0	0	1	0	0	0	0	0	0	0	4	13	11	71	0	2	0	2	0	0	0	0	1	21	1	0	1	2	0	0	0	0	0
1	0	1	0	0	1	0	0	0	0	2	1	1	0	1	0	0	0	1	1	1	1	1	4	1	0	4	0	2	1	2	0	0	0	0	0	0	0	0	0	1	1	0	0
16	24	4	9	4	4	21	4	25	3	4	29	21	10	19	19	9	16	16	12	2	4	13	48	15	11	18	16	28	10	11	15	10	7	7	8	30	19	10	10	7	16	14	12
0	0	0	0	0	0	0	0	0	0	0	0	2	0	0	0	0	0	0	0	0	0	0	0	0	0	0	0	0	0	0	0	0	0	0	0	0	0	0	0	0	0	2	0
0	0	0	0	0	0	0	0	0	0	0	0	0	0	0	0	0	0	0	0	0	0	0	0	0	1	0	0	0	0	0	1	1	1	0	2	0	0	0	1	0	1	0	0
0	0	0	0	0	0	0	0	0	2	0	0	0	1	0	0	0	0	0	0	0	0	0	0	0	0	1	0	0	0	0	0	0	0	0	0	0	0	0	0	0	2	2	0
1	0	0	0	1	0	0	3	5	0	0	0	0	0	0	1	0	0	0	0	1	2	0	0	7	0	0	4	0	25	1	0	0	0	0	0	0	1	0	1	0	0	0	0
0	0	0	0	0	0	0	0	0	0	0	0	0	0	0	0	0	0	0	0	0	0	0	0	1	0	0	0	0	0	0	0	0	0	0	0	0	0	1	1	0	0	1	0
0	0	0	0	0	0	0	0	1	0	0	0	0	0	0	0	0	0	1	0	0	0	0	0	0	0	0	0	0	0	1	1	0	0	0	0	0	0	0	0	1	0	0	0
0	0	0	0	0	0	0	0	1	0	0	0	0	0	0	0	0	0	0	0	0	0	0	1	0	0	0	0	0	0	0	0	1	0	0	0	0	0	0	0	0	0	0	0
0	0	0	0	0	1	0	0	0	3	0	0	0	0	0	1	0	0	0	0	0	0	0	0	0	0	0	0	0	0	0	0	0	0	0	0	0	0	0	0	0	0	0	0
6	0	0	0	0	0	0	0	0	0	0	0	0	0	0	1	0	0	0	0	0	0	0	0	3	2	0	0	0	3	0	0	0	0	0	0	0	0	0	1	0	0	0	0
0	0	0	0	0	0	0	0	0	0	0	0	0	0	0	0	0	0	0	0	0	1	0	1	0	0	1	0	0	0	0	0	0	0	0	0	1	0	1	0	0	0	0	0
1	0	2	2	0	0	0	0	0	1	0	1	2	0	0	0	1	1	0	0	0	0	1	1	1	0	0	1	0	0	0	1	0	0	0	0	0	0	0	1	0	0	0	0
1	1	1	1	0	1	0	0	2	2	1	3	5	1	2	1	1	3	0	2	0	1	0	6	3	0	1	1	0	0	1	3	0	1	1	1	2	2	1	1	1	2	0	3
291	510	118	15	177	225	95	1823	1334	163	94	68	46	312	36	129	136	687	29	23	228	209	297	316	2172	44	180	1421	464	7719	358	316	312	62	33	76	85	116	179	101	2	0	0	3
0	1	0	0	0	1	0	1	1	0	1	0	0	0	0	0	0	0	0	0	0	0	0	1	0	0	0	0	1	0	0	1	1	0	2	0	0	0	0	0	0	0	0	0
10	9	11	6	9	9	5	4	11	21	13	12	1	9	15	12	14	15	6	6	8	8	9	54	9	15	22	5	9	6	11	6	14	12	15	15	16	15	15	10	5	14	8	8
0	0	0	0	0	0	0	1	1	0	0	1	0	0	0	0	0	0	0	0	0	0	0	0	0	0	0	0	1	0	0	0	0	1	0	1	1	3	0	0	0	1	0	0
3	1	6	0	0	1	2	1	3	0	3	4	0	1	1	0	0	0	0	0	4	5	7	5	2	5	6	11	1	3	9	5	0	0	4	2	0	2	4	1	0	0	1	0
0	0	0	0	0	0	0	1	0	0	2	0	0	0	0	0	0	0	0	0	1	0	0	0	0	0	0	0	0	2	0	0	1	0	1	0	0	0	0	0	0	0	0	0
0	2	0	0	0	0	0	0	0	0	0	0	0	0	0	0	0	0	0	0	0	1	0	0	0	0	0	0	0	0	0	0	0	0	0	0	0	0	0	0	0	0	0	0
0	0	0	0	0	0	0	1	0	0	0	0	0	0	0	0	0	0	1	0	0	0	0	0	0	0	0	1	0	1	1	0	0	0	0	1	1	0	0	2	0	0	2	0
1	0	0	0	0	0	0	0	0	0	0	0	0	0	0	0	0	0	0	0	1	2	0	1	0	0	1	1	0	0	0	0	0	0	3	0	0	0	0	0	0	0	0	0
0	1	0	0	0	0	0	2	0	0	0	0	0	0	0	0	0	0	0	0	0	0	0	0	0	0	0	1	0	0	0	0	0	0	0	0	0	0	0	0	0	0	0	0
0	0	0	0	0	0	0	0	0	0	0	0	0	0	0	0	0	0	0	0	0	0	0	1	0	0	1	0	0	0	0	0	0	1	6	0	0	0	0	1	0	0	0	0
0	0	1	0	0	1	0	0	3	0	1	0	0	0	0	0	1	0	0	0	0	0	0	0	0	0	0	1	0	0	0	0	0	0	0	0	3	0	0	0	0	1	1	0
1	1	1	1	0	2	1	1	0	0	0	1	0	0	0	0	0	2	2	0	0	0	2	5	0	0	1	0	0	0	0	0	1	0	1	3	2	0	2	3	0	0	0	0
1	0	1	0	0	0	0	0	1	0	0	0	0	0	0	3	1	1	0	0	1	1	0	1	0	0	0	0	1	2	0	1	0	0	0	0	0	0	0	2	0	0	0	0
4	2	1	1	0	0	1	0	3	0	0	2	2	4	2	1	4	3	3	1	0	5	7	12	3	2	7	3	1	0	3	5	2	3	6	3	6	7	6	8	6	7	2	2
10	7	7	5	2	5	7	6	73	14	17	16	32	5	14	20	9	7	27	13	6	2	4	12	11	16	6	21	33	4	9	14	5	5	1	5	10	27	10	14	6	3	5	7
0	1	2	4	0	0	0	2	3	2	5	0	0	2	0	0	2	1	0	0	0	0	1	0	0	0	2	1	0	0	0	0	2	0	0	1	2	0	1	1	0	0	0	0
0	2	0	0	2	0	0	0	1	0	0	0	0	0	0	0	0	1	0	0	0	0	0	1	0	0	0	0	0	0	0	0	0	0	0	0	0	0	1	0	0	4	1	0
0	0	0	0	0	0	0	0	0	0	0	0	0	0	0	0	1	1	0	0	0	0	0	0	0	0	1	0	0	0	0	0	0	0	0	0	0	0	0	0	0	0	0	0
0	0	0	0	0	0	0	0	0	0	0	0	0	0	0	1	0	0	1	0	0	1	0	2	1	0	0	0	0	0	0	0	0	0	0	0	1	0	0	0	0	0	1	0
0	0	0	0	0	0	0	0	0	0	1	0	1	0	0	0	0	0	0	0	0	0	0	2	0	0	0	0	0	0	0	0	0	0	0	0	1	0	0	0	0	0	0	0
0	0	0	0	0	0	0	0	0	0	0	0	1	0	0	0	0	0	0	0	0	0	0	1	1	0	0	0	0	0	0	0	0	0	0	0	0	0	0	0	0	0	0	0
0	1	0	0	0	1	0	0	0	0	0	0	0	0	0	0	0	0	0	0	0	0	0	0	1	0	0	0	0	0	0	1	0	0	0	0	0	1	0	0	0	0	0	0
4	5	3	3	6	1	3	1	6	3	6	1	3	4	4	2	25	2	2	3	0	7	2	21	0	3	15	5	4	2	2	5	6	4	13	13	10	6	15	14	21	26	9	17
0	0	1	1	0	0	0	0	2	0	0	0	0	0	2	0	0	0	0	0	0	0	0	0	0	1	1	0	0	0	0	0	0	0	0	1	0	1	1	0	0	0	0	0
0	0	0	0	3	0	0	0	0	1	1	0	0	0	0	0	1	0	0	0	0	0	0	2	0	0	0	0	1	0	0	0	0	1	0	0	1	1	0	0	0	0	0	0
0	2	1	0	0	0	0	0	0	0	0	2	0	0	0	0	0	0	0	0	0	0	0	0	0	0	0	0	0	0	0	0	0	0	0	0	0	0	0	0	0	0	0	0
0	0	0	1	0	0	0	0	1	0	0	0	0	0	1	0	0	0	0	0	0	0	0	0	0	0	0	0	0	0	0	0	0	0	0	0	0	0	0	0	0	0	0	0
0	1	1	0	1	0	0	1	0	0	1	0	0	0	0	0	0	0	0	0	0	0	0	1	0	0	0	0	0	0	0	0	0	0	0	0	0	0	0	1	0	0	0	0
0	0	0	0	0	1	0	0	1	0	0	0	0	0	0	0	0	0	0	0	0	0	0	0	0	0	2	0	0	0	0	0	0	0	0	0	0	0	0	1	0	0	0	0
7	52	32	5	54	30	3	69	1	11	61	4	9	80	11	13	37	32	3	3	6	5	4	25	7	1	2	0	35	6	1	4	2	1	0	1	2	3	1	7	2	1	0	0
14	41	68	42	68	45	21	33	32	55	66	32	44	24	29	16	53	82	11	20	104	122	164	165	48	32	93	14	20	39	48	52	36	28	60	48	57	46	86	59	25	25	25	32
1	3	8	4	5	2	2	2	6	11	5	4	22	2	6	1	3	4	1	2	2	2	2	7	0	2	3	3	2	3	6	3	3	0	2	2	2	2	5	3	1	2	4	3
0	0	0	0	1	1	0	0	0	2	0	0	1	1	0	1	2	0	0	0	0	0	0	0	0	0	1	1	0	0	1	0	0	0	0	0	0	1	2	1	0	1	0	0
0	0	0	0	0	0	0	2	0	0	0	0	0	0	0	0	0	0	0	0	0	0	0	0	0	0	0	1	0	0	0	0	1	0	0	0	0	0	0	0	0	0	0	1
0	0	0	0	0	0	0	0	0	0	1	0	0	0	0	0	0	0	0	0	0	0	0	0	0	0	0	0	0	0	0	0	0	0	0	1	1	0	0	0	0	0	0	0
0	1	0	0	0	2	0	0	0	0	0	0	0	0	0	1	0	1	0	0	1	0	0	0	1	0	0	1	1	0	0	0	0	0	1	0	0	0	0	0	0	0	0	0
1	1	0	0	2	2	3	0	1	0	0	0	0	0	1	0	1	1	2	1	1	2	1	5	0	3	0	2	2	4	0	0	0	0	1	1	0	1	0	0	4	3	1	1
1	1	1	1	0	1	0	0	2	0	0	0	2	0	0	0	0	1	0	0	1	3	3	7	0	4	2	0	0	1	3	1	0	1	1	0	1	2	1	1	1	0	0	0
3	2	3	5	2	3	1	0	3	1	7	2	2	1	4	0	1	1	0	1	0	0	0	7	2	9	3	0	3	2	1	3	4	0	0	2	3	8	6	0	0	0	0	0
1	1	1	1	1	0	0	1	0	0	1	0	0	0	1	0	0	0	0	0	0	1	4	1	1	1	1	0	1	1	0	3	0	1	1	1	0	0	2	1	1	0	0	0
1	2	0	1	0	0	0	0	1	0	0	0	1	2	0	1	0	3	0	0	0	0	0	2	0	0	0	0	0	1	0	2	1	2	0	0	1	0	0	1	0	0	0	2
5	1	1	1	2	0	0	1	4	1	1	4	3	0	1	9	1	0	11	6	2	0	0	14	0	2	6	0	0	0	0	1	5	5	0	2	7	2	2	3	0	1	0	1
2	0	1	0	0	0	0	2	0	0	3	0	1	0	0	0	0	0	1	0	0	1	0	3	0	0	1	1	1	0	1	0	0	1	3	0	1	0	2	0	0	1	2	1
0	0	0	0	0	0	0	0	0	0	0	0	0	0	0	0	0	0	0	0	0	0	2	1	1	1	0	0	0	0	0	0	0	0	0	0	0	0	0	0	0	0	0	0
0	0	1	0	1	1	1	0	0	2	1	2	0	0	1	1	1	4	0	0	0	0	0	0	0	0	0	0	0	0	0	0	0	0	0	0	0	0	0	0	1	0	0	0
0	0	0	0	35	2	0	2	0	3	0	0	3	0	0	1	0	0	0	1	2	0	0	0	0	0	0	0	1	0	0	3	1	1	1	0	3	0	3	2	0	2	1	4
1	0	0	0	0	0	0	0	0	0	0	0	0	0	0	1	0	1	0	0	0	0	0	0	0	0	0	0	0	0	0	0	0	0	0	0	0	0	0	1	0	0	0	0
2	0	2	3	1	0	3	3	7	3	2	7	6	2	4	3	0	1	5	7	0	2	1	4	2	3	4	3	9	1	1	1	4	1	1	0	1	7	5	2	0	0	1	3
1	0	2	0	4	1	1	6	0	0	7	4	4	2	0	1	0	7	0	0	0	0	0	0	0	0	0	0	0	0	0	0	0	0	0	0	0	0	0	0	0	1	0	0
3	1	2	1	9	4	2	1	7	3	10	2	0	4	0	0	2	2	3	2	8	13	20	9	1	7	7	0	0	2	5	8	2	3	20	12	3	7	4	3	5	4	2	0
1	1	3	1	9	1	0	0	0	1	1	4	0	2	0	0	4	1	0	0	1	1	6	3	2	0	2	0	3	0	0	0	1	0	2	1	2	3	0	0	0	0	0	0
1	1	1	0	1	0	0	0	0	0	1	1	0	0	0	0	1	4	0	0	1	0	1	5	0	0	2	0	3	0	0	0	3	1	2	0	4	2	4	0	1	0	1	0
0	2	0	0	0	0	0	0	0	0	2	0	0	0	0	1	0	0	0	0	2	0	0	0	0	0	0	0	1	0	0	0	0	0	0	0	0	0	0	0	0	0	0	0
2	4	0	4	0	1	2	0	2	1	1	4	2	0	2	0	0	1	0	1	0	0	1	2	0	0	1	1	0	0	0	0	1	0	0	1	5	1	0	2	0	0	1	0
0	0	0	0	0	1	0	0	0	0	0	0	1	0	0	0	0	0	0	0	0	0	0	1	1	0	0	0	0	0	0	0	0	0	0	0	0	0	0	0	0	0	0	0
0	0	0	0	0	1	0	0	0	0	0	0	1	0	0	0	0	0	0	0	0	0	0	0	0	0	0	0	0	0	0	1	0	0	0	0	0	0	0	0	0	0	0	0
3	3	1	2	1	1	0	2	6	0	3	1	1	2	0	1	2	0	0	0	10	48	62	118	11	27	43	1	12	9	2	5	5	21	21	27	37	59	75	21	45	54	23	41
2	1	1	1	1	2	1	0	0	5	3	4	0	0	2	2	1	1	2	1	0	2	1	6	2	3	5	2	1	0	0	4	1	2	2	3	1	0	1	1	4	3	1	1
2	0	0	1	0	2	0	0	1	5	2	0	0	1	0	1	1	0	0	0	1	11	9	27	4	15	16	1	8	9	14	6	10	10	12	26	17	16	12	89	2	1	0	0
0	0	0	0	0	1	0	0	0	0	0	0	0	0	0	0	0	0	0	0	0	0	0	0	1	0	1	0	0	0	0	0	0	0	0	0	0	0	0	0	0	0	0	0
0	0	0	0	0	0	0	0	2	0	0	0	0	0	0	3	0	0	0	0	0	0	0	1	1	0	0	0	0	0	1	1	2	0	0	0	0	0	0	2	1	0	0	0
0	0	1	0	0	0	0	0	0	0	0	0	0	0	0	0	0	0	0	0	0	1	0	1	0	0	0	0	0	0	0	0	0	0	0	0	0	0	0	1	0	0	0	0
1	0	0	0	0	0	0	0	0	0	0	0	0	0	0	0	0	0	0	0	0	0	0	0	0	1	0	0	0	0	0	0	0	0	1	0	1	0	0	0	0	0	0	0
1	1	0	1	0	0	2	0	0	1	0	0	0	0	1	0	1	1	0	1	0	0	1	1	0	1	0	0	0	0	0	0	0	0	1	1	0	0	0	0	2	0	0	0
0	0	0	0	0	1	0	0	0	0	0	0	0	0	0	0	0	0	0	0	0	0	1	0	0	1	0	1	0	0	0	0	0	2	1	0	0	0	1	1	0	0	0	0
0	2	0	0	0	0	0	0	0	0	0	0	0	0	0	0	0	0	0	0	0	0	0	0	0	0	1	0	0	0	0	0	0	0	0	0	0	0	0	0	0	0	0	0
9	27	55	16	28	25	16	14	35	27	51	31	48	26	73	14	41	54	20	10	6	17	13	98	27	10	57	28	16	10	16	7	21	15	23	32	36	36	37	29	21	30	27	24
0	1	0	0	0	3	0	0	1	0	3	0	0	0	0	0	0	0	0	0	0	0	0	0	0	0	0	0	0	0	0	0	0	1	0	0	0	0	0	0	0	0	0	0
0	1	0	0	0	0	0	0	0	0	0	1	1	0	2	0	0	1	0	0	0	0	0	1	0	1	1	0	0	0	1	3	0	0	1	0	0	0	0	0	0	0	1	2
2	6	1	4	0	1	4	2	9	0	2	6	12	3	1	1	4	5	5	5	0	10	7	9	4	2	8	4	3	1	6	5	2	1	4	17	5	4	5	10	11	6	3	1
0	0	0	0	0	0	0	0	0	1	0	0	0	0	0	0	0	0	0	0	0	0	0	0	0	0	0	0	0	0	0	0	0	0	0	0	0	0	0	0	0	2	0	0
0	0	0	0	1	0	0	0	0	0	0	0	0	0	0	0	1	1	0	0	0	0	0	0	0	0	0	0	0	0	1	0	0	0	0	0	0	0	0	0	0	0	0	0
0	2	3	1	4	6	0	0	3	1	4	0	1	3	1	0	2	1	1	1	3	5	0	6	4	0	1	1	2	0	8	1	0	3	22	1	2	7	4	1	3	2	8	3
0	5	0	0	2	0	0	1	0	0	0	0	0	1	0	0	0	0	0	0	0	0	0	0	0	0	0	0	1	0	0	0	0	0	0	0	0	0	0	0	0	0	0	0
1	0	0	0	0	0	0	0	0	0	1	0	0	0	0	0	0	0	0	0	1	0	0	0	0	0	0	0	2	0	0	0	1	1	0	0	0	0	0	1	0	0	0	0
0	0	0	0	0	0	0	0	0	0	0	0	0	0	0	0	3	0	0	0	0	0	0	0	0	0	0	0	0	0	0	0	0	0	1	0	0	1	0	1	2	0	0	1
20	45	15	11	34	23	10	7	15	12	46	15	44	11	5	12	2	28	7	10	11	10	30	72	13	14	39	5	17	4	29	30	6	4	26	14	30	35	21	11	32	33	22	28
0	0	0	0	0	6	0	0	0	1	5	0	2	0	0	1	0	1	0	0	1	0	1	6	0	1	5	2	0	1	2	2	0	0	0	0	2	1	36	0	0	0	0	0
25	36	24	25	46	14	17	12	12	12	16	59	88	16	19	20	60	140	50	26	5	15	28	72	22	9	12	12	31	8	16	15	13	10	22	19	25	29	20	28	2	6	5	3
0	0	0	0	0	0	0	0	0	0	0	0	0	0	0	0	0	0	0	0	0	0	0	0	0	0	0	0	0	0	0	0	0	0	0	0	0	0	0	1	1	1	0	0
1	0	1	0	0	3	0	0	1	2	0	0	0	2	1	0	1	2	2	2	2	0	1	3	0	2	2	1	1	2	2	3	0	0	2	1	1	3	2	3	3	5	0	3
0	0	1	0	0	0	0	0	0	0	0	0	0	0	0	0	0	0	0	0	0	0	0	0	1	0	0	0	0	0	0	0	0	0	0	0	0	0	0	1	0	0	0	0
0	0	0	0	0	0	0	0	0	0	0	0	0	0	0	0	1	0	0	0	0	0	0	1	0	0	0	0	0	0	0	0	0	0	0	0	0	0	0	0	0	0	1	0
0	0	0	0	0	1	0	0	1	0	0	0	0	0	1	0	0	0	0	0	1	0	1	1	0	1	0	2	1	1	3	0	0	0	3	1	1	1	1	1	0	0	2	3
0	0	0	1	0	0	0	0	0	0	0	0	0	0	0	0	0	0	0	0	0	0	0	0	0	1	0	0	0	0	0	0	0	0	0	0	0	0	0	0	0	0	1	0
1	3	2	0	3	4	0	1	0	5	3	0	1	4	0	1	1	2	4	2	0	0	0	1	0	0	1	0	1	0	1	0	0	1	0	0	6	0	2	3	3	2	2	4
0	0	0	0	0	1	1	0	1	1	0	0	0	0	0	0	1	0	0	0	0	0	0	0	0	0	2	0	0	1	0	0	1	1	2	0	0	0	0	1	0	4	2	4
0	1	0	0	0	0	0	0	0	0	0	0	0	0	0	1	0	0	0	0	0	0	0	1	0	0	0	1	0	0	0	0	0	0	0	0	0	0	0	0	0	0	0	0
0	0	2	0	13	0	1	3	2	1	0	1	0	3	2	1	7	2	1	2	0	1	1	6	0	1	2	0	3	0	1	0	1	2	0	0	0	0	1	1	3	13	8	7
0	0	0	0	0	0	0	0	0	0	0	0	0	0	0	0	0	0	0	0	1	0	0	0	0	0	0	0	0	0	0	0	0	0	0	0	0	0	0	0	0	1	1	0
0	0	1	0	0	0	0	0	0	0	1	0	0	0	0	0	0	0	0	0	0	0	1	0	0	0	1	0	0	0	0	0	0	0	0	0	0	0	0	0	0	0	0	0
0	0	0	0	0	0	0	0	0	1	0	0	0	0	0	0	0	0	0	1	0	0	0	0	0	0	0	0	0	0	0	0	0	0	0	0	0	0	0	1	0	0	0	0
3	2	0	0	0	0	0	1	1	0	0	0	0	4	0	1	0	0	0	0	0	2	1	4	0	0	0	0	0	0	11	19	0	0	0	0	0	0	0	0	0	0	0	0
0	0	0	0	0	0	0	0	0	0	0	0	0	1	0	1	1	0	0	0	0	0	0	0	0	0	0	0	0	0	0	0	0	0	0	0	0	0	0	0	0	0	0	0
0	1	14	2	2	1	4	4	4	3	11	2	3	2	5	2	0	8	1	2	1	0	0	0	1	1	1	0	0	1	0	1	2	4	0	0	0	0	0	0	1	2	0	0
0	0	0	0	0	0	0	0	0	0	0	0	0	0	1	0	0	0	0	0	0	0	0	0	0	0	0	1	0	3	0	0	0	0	0	0	0	0	0	1	1	0	1	0
0	0	0	0	1	0	0	2	0	0	0	1	0	0	0	0	0	0	0	0	0	0	0	0	0	0	0	0	0	0	0	0	0	0	0	0	0	0	0	0	0	0	0	0
0	0	0	0	0	0	0	0	0	0	0	1	0	1	0	0	0	0	0	0	0	0	0	0	1	0	0	1	1	0	0	0	0	0	0	0	0	0	0	0	0	0	1	2
0	0	0	0	0	0	0	0	0	0	0	0	0	0	1	0	0	0	0	0	0	0	1	0	0	0	0	0	0	0	0	1	0	0	0	0	0	1	0	0	0	0	0	0
0	0	0	0	1	0	0	0	0	0	0	0	0	0	0	0	0	0	0	0	0	0	0	0	0	0	0	0	0	1	1	1	0	0	0	0	3	0	2	1	0	0	0	0
0	1	0	0	0	0	0	0	0	0	0	1	0	0	0	0	0	0	0	0	0	0	0	0	0	0	0	0	0	0	0	0	0	0	0	0	0	0	1	0	0	0	0	0
5	3	5	2	5	6	1	8	3	2	19	4	2	3	2	2	8	19	3	2	5	4	12	31	1	5	13	1	2	0	6	4	1	1	75	0	7	4	12	2	0	4	1	1
21	15	15	2	8	8	2	4	18	7	12	5	1	10	0	2	7	11	2	1	126	42	60	451	38	75	263	20	23	23	69	73	21	166	102	72	95	79	172	199	1	4	1	1
0	0	0	0	0	0	0	0	1	0	0	0	0	0	0	0	0	1	0	0	0	0	1	0	0	0	0	0	0	0	0	0	0	0	0	0	0	0	0	0	0	0	0	0
0	0	0	0	0	0	0	0	1	0	0	0	0	0	0	0	0	0	1	0	0	0	0	0	0	0	0	0	0	0	0	0	0	1	0	0	0	0	0	0	0	0	0	0
0	0	0	0	0	0	0	0	0	0	0	0	0	0	0	0	0	0	0	0	0	1	0	0	0	0	0	0	0	0	0	0	0	0	1	1	0	0	0	0	0	0	0	0
2	0	0	0	0	0	0	1	0	0	0	0	0	0	0	0	0	0	0	0	0	0	0	0	0	0	0	0	0	0	0	0	0	0	0	0	0	0	0	0	0	0	0	0
0	0	0	0	0	0	0	0	0	0	0	0	0	0	1	0	0	0	0	0	1	1	1	0	0	0	2	0	0	0	1	1	0	0	0	2	0	0	0	1	1	0	0	0
4	6	4	1	2	2	2	4	9	1	7	4	3	0	4	0	3	7	1	1	6	3	1	6	0	1	1	3	5	7	1	4	1	2	0	0	3	13	4	3	2	0	3	0
2	0	0	0	0	0	0	0	0	0	0	0	0	0	0	0	0	0	0	0	0	0	0	0	0	0	0	0	0	1	0	0	0	0	5	0	0	0	0	0	1	0	1	0
0	0	0	0	0	0	0	0	0	0	0	0	0	0	0	1	0	0	0	0	1	0	0	0	0	0	1	1	0	0	0	0	0	0	0	0	0	1	0	0	0	0	0	0
0	0	0	0	0	0	0	0	0	0	0	0	0	0	0	0	0	0	0	0	0	1	0	1	0	0	0	0	0	0	0	1	0	0	0	0	0	0	0	0	0	0	0	0
0	0	0	0	0	0	0	0	2	0	0	0	0	0	0	0	0	0	0	0	0	2	0	0	0	0	0	0	0	0	1	1	0	0	0	0	0	0	1	0	0	0	0	0
0	0	1	3	3	1	0	1	1	1	1	0	2	3	6	1	1	3	0	1	0	2	0	3	4	0	0	1	1	0	0	0	1	0	2	0	0	2	0	1	1	4	2	0
14	1	1	0	10	2	1	7	8	2	7	2	1	4	1	1	4	3	0	0	9	7	13	5	17	2	23	10	7	10	5	4	4	8	37	1	1	1	4	9	7	7	9	8
0	2	1	0	1	0	1	0	0	0	0	0	0	0	0	0	0	0	0	0	0	0	0	0	0	0	0	0	0	0	0	0	0	0	0	0	0	0	0	0	0	0	0	0
1	0	1	0	0	0	0	0	0	0	0	0	1	0	0	0	0	0	0	0	0	0	0	0	0	0	0	0	0	0	0	0	0	0	0	0	0	0	0	0	0	0	0	1
9	1	0	1	0	0	0	0	0	0	0	1	0	0	0	1	0	6	4	0	1	1	1	12	0	0	0	2	19	2	4	2	0	1	1	0	1	1	1	2	0	0	0	1
0	5	1	0	2	0	1	1	0	0	1	0	0	6	0	2	1	3	0	1	0	0	1	7	0	2	0	4	2	14	0	3	0	1	0	1	0	3	0	0	0	0	0	0
3	0	1	0	0	0	0	4	0	2	1	1	0	0	1	4	3	1	0	0	1	0	0	2	1	0	0	0	0	0	1	1	0	0	0	0	0	1	0	2	0	0	0	0
1	1	1	0	0	0	0	0	0	0	0	0	1	0	0	1	0	0	0	0	0	1	0	3	0	2	0	3	0	0	2	0	0	0	1	1	0	0	1	0	0	0	0	0
1	3	0	2	1	3	0	2	10	1	1	2	9	1	1	0	1	4	1	0	0	3	1	5	1	2	9	3	4	2	3	3	0	4	8	3	6	7	1	4	3	3	5	4
1	1	0	0	0	0	0	1	0	1	0	0	0	1	0	0	0	2	0	0	0	0	0	1	1	1	0	0	0	0	4	0	1	2	0	0	0	0	2	0	0	0	0	0
0	0	0	0	0	0	0	0	0	1	0	1	0	0	0	0	1	0	0	0	0	0	0	0	0	0	0	0	0	0	1	0	0	0	0	0	0	0	0	0	0	0	0	0
2	0	0	0	0	0	0	0	0	0	0	0	0	0	0	0	0	0	0	0	0	0	0	0	0	0	0	0	1	0	0	0	0	0	0	0	0	0	0	0	0	0	0	0
0	0	1	1	0	0	0	0	0	0	0	0	3	0	3	1	0	0	1	0	0	0	1	2	0	0	1	0	0	0	0	0	0	0	0	0	0	0	1	0	0	0	0	0
0	0	0	0	2	0	0	0	0	2	0	0	0	0	0	0	1	0	0	0	0	0	0	0	0	0	1	0	2	0	0	0	0	0	0	0	0	1	0	0	7	1	1	2
0	0	0	0	0	0	0	0	0	0	0	0	0	0	0	0	1	0	0	0	0	0	0	0	1	0	0	0	0	0	0	0	0	0	0	0	0	0	0	0	1	0	0	0
0	0	0	0	3	1	0	1	0	0	0	0	0	1	0	0	1	1	0	0	1	0	0	0	1	0	0	0	0	0	0	0	0	0	0	0	1	0	0	0	0	0	0	0
5	0	0	0	0	0	0	0	0	1	0	0	0	0	0	0	0	0	0	0	0	0	0	0	0	0	0	0	0	0	0	0	0	0	0	0	0	2	1	0	0	0	0	0
1	0	0	0	0	0	0	0	0	0	0	0	0	0	0	0	0	0	0	0	0	0	0	0	0	0	0	0	0	3	0	0	0	0	0	0	0	0	0	0	0	0	0	0
29	50	26	33	18	12	20	10	41	23	37	60	74	36	82	45	27	76	22	23	3	10	27	65	29	13	34	40	41	23	18	20	21	15	14	23	32	23	33	33	10	13	6	2
0	0	0	0	0	0	0	0	1	0	0	0	0	0	0	0	0	1	0	0	1	0	2	28	3	1	3	2	5	3	3	7	12	5	1	12	55	42	92	30	0	2	1	2
0	2	1	0	2	0	0	0	0	0	1	0	0	0	0	0	0	0	0	0	2	2	0	6	5	2	0	1	0	1	0	0	0	2	2	0	0	1	1	0	1	2	0	2
0	0	0	0	63	3	1	4	0	8	1	3	1	0	0	1	7	8	0	0	0	1	0	0	0	0	0	0	0	0	0	0	0	0	0	0	0	0	0	0	0	0	0	0
4	7	23	3	37	97	2	27	2	27	25	25	9	6	5	7	26	8	0	1	55	7	8	33	12	0	1	4	72	0	0	1	4	3	2	1	7	0	4	6	0	0	0	1
18	0	0	0	0	0	0	0	0	0	0	0	0	0	0	0	1	0	0	0	0	0	0	1	7	3	0	0	1	1	0	0	1	1	1	0	0	0	0	0	0	0	0	0
2	1	0	0	0	0	0	0	0	0	0	0	0	0	0	0	0	1	0	0	0	1	3	4	1	0	1	0	2	2	0	0	0	0	0	1	0	0	0	0	0	0	0	0
2	0	0	0	1	0	0	0	0	0	0	1	1	0	0	0	0	0	0	0	0	1	0	0	0	1	0	0	0	1	0	0	0	0	0	0	0	0	1	1	0	1	0	0
0	0	0	0	0	0	0	0	0	0	0	0	0	0	0	0	0	0	0	0	0	0	0	2	0	0	1	0	0	0	0	0	0	0	1	2	0	1	1	0	0	3	3	1
8	10	7	5	1	5	6	5	15	6	11	9	14	17	24	11	11	27	16	11	2	12	18	54	18	19	20	12	13	12	5	10	5	9	11	9	33	31	23	12	87	100	61	89
0	1	0	0	0	0	0	0	0	0	0	0	0	0	0	0	0	0	0	0	0	7	19	3	0	0	1	1	2	0	0	0	0	0	1	1	0	0	0	0	0	0	0	0
1	0	0	0	0	2	0	1	0	0	0	0	1	0	0	0	0	0	0	0	0	2	0	0	0	0	0	0	0	0	0	0	0	0	0	0	0	1	0	0	0	0	0	0
1	0	3	0	1	0	0	0	0	0	0	0	0	0	1	0	1	1	1	0	1	2	1	0	0	0	2	0	0	0	0	0	0	0	3	0	1	0	1	2	0	0	0	0
1	1	2	3	3	1	2	0	7	1	2	4	0	1	3	0	1	0	4	1	2	4	1	4	1	1	1	1	1	2	1	3	1	2	3	4	4	8	3	3	0	4	0	0
6	89	41	3	416	0	12	181	1	14	47	12	55	263	10	4	226	32	1	2	0	0	0	0	0	0	0	0	22	1	0	0	0	0	0	0	0	0	0	0	0	0	0	0
0	0	0	0	0	0	0	0	0	0	0	1	0	0	1	0	0	0	0	0	0	0	0	1	0	1	0	0	0	0	0	0	1	0	0	1	0	0	0	0	0	1	0	0
0	0	0	0	2	2	0	0	0	1	0	0	0	0	0	0	0	0	0	0	0	0	0	0	0	1	0	0	0	0	0	0	0	0	0	0	0	0	0	0	1	0	1	1
0	0	0	0	0	0	0	0	0	0	0	0	0	0	0	0	0	0	0	0	0	0	0	0	1	0	0	0	0	0	0	1	0	0	0	0	0	0	0	0	0	0	1	1
0	0	0	0	1	0	1	2	0	0	0	0	0	0	0	0	1	0	0	0	0	1	0	0	0	0	0	0	0	0	0	0	0	0	0	0	0	0	0	0	0	0	0	1
0	1	1	0	0	1	0	1	0	2	0	0	0	0	0	2	0	0	0	0	1	0	5	0	1	1	3	1	0	1	3	0	1	0	8	2	0	0	0	1	1	0	0	0
0	0	0	0	0	0	0	0	0	0	0	0	0	0	0	0	0	1	0	1	0	0	1	1	0	0	1	0	0	0	0	0	0	0	2	0	0	0	0	0	0	0	0	0
0	0	0	3	0	0	4	0	2	1	2	0	3	1	1	0	2	3	2	0	0	0	0	11	5	2	2	1	3	0	0	0	3	2	1	0	0	2	0	0	3	2	1	2
5	20	10	12	7	3	5	7	29	11	15	22	2	8	19	8	4	14	9	4	8	7	10	40	11	30	8	5	11	15	7	5	11	13	9	13	12	53	17	11	1	4	4	7
0	0	0	0	0	0	0	1	0	0	0	0	0	0	0	0	0	0	0	0	1	1	1	4	0	0	2	0	0	0	0	1	2	2	3	1	2	0	0	0	0	0	0	0
0	0	0	1	0	0	0	0	3	0	1	0	0	0	0	0	0	0	1	1	0	0	0	1	0	0	0	0	0	0	0	0	0	0	0	0	0	1	0	1	0	0	0	0
8	8	7	5	3	5	2	6	13	2	5	3	2	2	6	3	3	6	3	5	4	15	28	51	8	9	30	5	6	2	4	8	3	4	13	15	27	10	32	21	36	33	35	47
1	0	0	1	0	1	0	0	0	2	2	1	1	0	0	0	0	0	0	0	0	0	1	0	1	0	0	0	0	0	0	1	0	0	0	0	1	0	0	0	0	0	2	1
0	0	0	3	0	0	0	0	0	0	0	0	1	12	1	8	22	0	1	0	0	0	0	0	0	0	1	1	0	0	0	0	0	1	0	0	0	0	2	0	0	0	0	0
7	17	20	18	5	13	7	9	25	15	7	17	13	9	27	7	25	23	8	1	3	23	42	86	9	17	17	12	20	7	15	8	14	17	30	16	22	33	21	21	35	39	18	35
0	0	0	0	0	0	0	0	0	0	0	0	0	0	0	0	0	0	0	0	0	0	0	1	0	0	0	0	0	0	0	0	0	0	2	0	0	0	0	0	0	2	0	0
0	10	2	0	0	0	0	0	0	0	0	0	0	0	0	1	0	0	0	0	0	0	0	3	0	0	1	1	0	0	0	2	0	2	0	0	0	1	0	1	0	0	0	0
0	1	2	1	0	0	1	1	0	0	1	2	2	0	0	1	0	1	1	0	0	0	0	2	0	0	1	0	0	0	0	0	1	0	0	1	0	2	0	0	0	0	0	0
0	0	0	0	0	0	0	0	0	0	1	0	0	0	0	0	0	0	0	0	0	0	0	0	0	0	0	0	1	0	0	0	0	0	0	0	0	0	0	0	0	1	0	0
0	0	0	0	0	1	0	0	0	0	0	0	0	1	0	0	0	0	0	0	0	0	0	0	0	0	0	0	0	0	0	0	0	0	0	0	0	2	0	0	0	0	0	0
0	0	0	0	1	1	0	0	0	2	1	0	1	0	1	0	0	0	0	0	0	1	0	2	0	1	1	0	0	1	0	0	0	0	0	1	0	0	0	2	0	1	0	0
0	3	2	1	1	5	3	1	4	2	1	3	5	6	6	4	2	13	7	3	2	6	8	28	5	5	9	3	7	9	2	2	7	2	10	4	8	14	6	8	18	13	13	26
0	3	0	1	0	0	1	0	0	0	3	0	0	0	0	2	0	0	0	0	0	1	0	4	1	0	0	1	2	0	3	0	0	1	3	1	1	1	1	1	0	1	1	1
0	0	0	0	0	0	0	0	0	0	0	0	0	0	0	0	0	0	1	1	0	0	0	0	0	0	0	0	0	0	0	1	0	0	0	0	0	0	0	0	0	1	0	0
0	0	0	0	0	0	0	0	1	1	0	0	0	0	0	0	0	0	0	0	0	0	1	1	0	0	0	0	0	0	0	0	1	0	1	1	0	1	0	0	0	1	0	0
0	0	1	0	0	0	0	0	0	0	1	0	0	0	1	1	0	1	0	0	1	0	0	0	0	1	8	0	0	0	1	0	0	0	2	1	0	2	0	0	1	2	0	1
5	3	3	4	0	0	3	2	8	0	3	3	8	1	5	0	3	14	0	3	0	6	4	7	1	5	4	3	3	1	1	1	5	6	3	5	11	4	7	7	1	3	3	4
0	0	0	0	0	0	0	0	0	0	2	0	0	0	1	0	0	0	0	0	0	0	1	0	0	0	0	0	0	0	0	0	0	0	0	0	0	0	0	1	0	0	1	0
0	3	0	1	0	0	2	0	1	0	1	0	2	0	1	1	0	1	0	0	0	0	1	3	0	1	0	0	0	0	1	2	1	0	1	3	1	1	2	1	2	0	1	0
0	1	0	0	0	0	0	0	0	0	0	0	0	0	0	0	0	0	0	1	0	0	0	1	0	0	0	0	0	0	0	0	0	0	1	0	0	0	0	0	0	0	0	0
8	4	0	1	5	14	1	4	3	11	3	2	0	4	0	1	7	14	2	0	2	4	2	2	7	0	2	4	17	29	7	4	0	3	2	0	2	0	4	4	0	1	0	0
0	0	0	0	0	0	0	0	1	0	0	0	0	0	0	1	0	0	0	0	0	0	0	0	0	0	0	0	0	0	0	1	0	2	0	0	0	0	0	0	0	0	0	0
0	0	0	0	0	0	0	0	0	0	0	0	0	0	0	0	0	0	0	0	0	0	1	4	2	1	0	0	0	0	0	0	0	0	0	0	0	1	0	0	0	1	0	0
0	0	0	0	0	0	0	0	0	0	0	0	1	0	0	1	0	0	0	0	0	0	0	0	0	0	0	0	1	0	0	0	0	0	0	0	0	0	0	0	0	0	0	0
0	0	0	0	0	0	0	0	1	0	0	0	0	0	0	0	0	0	0	0	0	0	0	0	0	0	0	0	0	0	0	0	0	0	0	0	1	0	1	0	0	0	0	0
0	1	0	1	0	0	1	0	0	1	0	0	0	0	0	0	1	0	1	0	1	0	0	0	1	2	0	0	0	0	0	0	1	1	0	1	1	2	0	0	0	1	0	0
2	0	0	0	0	0	0	0	0	0	0	0	0	0	0	1	0	2	0	0	0	0	0	1	1	0	0	0	0	6	1	0	0	0	0	0	0	0	0	0	0	0	0	0
0	0	0	0	0	0	0	0	0	0	0	0	1	0	0	0	0	1	0	0	0	0	0	0	1	0	0	0	0	0	0	0	0	0	0	0	0	0	0	0	1	0	0	0
0	2	0	0	0	0	0	1	0	0	0	1	0	0	0	0	0	1	0	0	0	0	0	0	0	0	0	0	0	1	0	0	0	0	0	0	0	0	0	0	0	0	0	0
0	0	0	0	1	0	0	0	0	0	0	0	0	0	0	0	0	0	0	0	0	0	0	0	0	0	0	0	0	0	0	1	0	1	0	0	0	0	0	0	0	0	0	0
0	0	0	0	0	0	0	0	0	0	1	0	0	0	0	0	0	0	0	0	0	0	1	0	0	0	1	0	0	0	0	0	0	0	0	0	0	0	0	0	0	0	0	0
0	0	0	0	0	0	1	0	0	0	0	0	1	1	0	0	0	0	0	0	0	0	0	0	0	0	0	0	1	0	0	0	0	0	1	0	0	0	0	0	0	0	0	0
1	3	7	3	8	5	0	3	10	2	9	5	7	3	6	1	5	1	2	4	4	4	8	8	5	3	12	13	5	4	3	10	6	1	0	6	3	4	1	6	5	8	2	5
2	0	0	0	1	2	0	0	0	0	1	0	0	0	0	0	1	2	1	0	0	0	0	1	0	0	0	1	1	2	0	0	0	0	0	1	0	0	1	0	0	0	0	0
0	0	3	0	0	0	0	0	0	0	0	0	0	0	0	1	0	1	1	0	0	1	0	0	0	2	1	0	0	0	0	0	0	0	0	0	0	1	2	0	0	0	0	0
9	41	0	0	0	0	0	0	1	0	0	0	1	1	0	0	0	0	0	0	0	0	0	0	0	0	0	0	0	0	0	1	0	0	0	0	0	0	0	0	0	0	0	0
0	0	0	1	0	0	0	0	0	0	0	0	0	1	0	0	0	0	0	1	0	0	2	0	0	0	1	0	0	0	0	0	0	0	0	2	0	0	0	0	0	0	0	0
0	0	0	0	0	0	0	0	0	0	0	0	0	0	0	0	0	0	0	0	0	0	0	3	0	0	0	0	0	0	0	0	0	0	0	0	0	1	0	0	0	1	0	1
0	0	0	0	0	1	0	0	0	0	0	0	0	0	0	0	0	0	0	0	0	1	0	0	0	0	1	0	0	0	0	0	1	0	0	0	0	0	0	0	0	0	0	0
2	3	3	5	3	9	4	4	4	4	11	10	10	7	10	1	4	8	7	7	3	3	6	11	6	4	4	7	2	4	8	4	5	4	2	4	7	4	5	6	1	4	4	6
0	0	0	0	0	0	0	0	0	0	0	0	0	0	0	0	0	0	0	0	0	0	0	0	1	0	0	1	0	2	0	0	0	0	0	0	0	0	0	0	0	0	0	0
0	0	3	0	10	3	0	2	2	1	8	0	2	1	1	1	3	4	0	1	1	1	4	8	5	2	1	0	9	0	3	4	1	3	2	6	6	3	7	2	5	3	4	0
0	0	0	1	0	0	0	0	0	0	0	0	0	0	0	0	0	0	0	0	0	1	0	1	0	0	1	0	0	0	0	0	0	0	0	0	0	0	0	0	0	0	0	0
0	1	0	0	1	0	0	0	0	2	0	0	0	1	0	0	1	0	0	0	1	0	1	0	0	0	0	0	3	2	1	0	0	0	0	0	0	0	1	0	0	0	0	0
0	0	0	0	0	0	0	0	0	0	1	0	0	0	0	0	0	0	0	0	0	1	1	0	0	0	0	0	0	1	0	0	0	0	0	0	0	0	0	0	0	0	0	0
0	0	0	0	0	0	0	0	0	0	1	0	0	0	0	0	1	0	0	1	0	1	0	0	0	0	0	0	0	0	0	0	0	0	0	0	0	0	0	0	0	0	0	0
0	0	0	0	1	0	0	0	0	0	0	0	0	1	0	0	2	0	0	0	0	0	0	0	0	0	0	0	0	0	0	0	0	0	1	0	0	2	0	0	0	0	0	0
0	0	0	0	0	1	0	1	0	1	0	0	0	0	0	0	0	0	0	0	0	0	0	0	1	0	0	0	0	0	0	0	0	0	1	0	0	0	0	1	0	0	0	0
0	0	0	0	0	0	0	0	0	0	0	0	0	0	0	0	0	0	0	0	1	0	0	1	0	0	1	1	0	1	1	1	0	0	1	0	0	0	1	2	2	1	2	0
0	0	0	0	1	0	0	0	0	0	1	0	1	0	0	0	0	1	0	0	0	0	0	1	0	0	0	0	1	1	0	0	0	2	0	1	0	0	0	0	0	1	0	1
0	1	0	0	1	1	0	1	0	2	2	0	0	1	1	0	4	5	1	1	0	0	0	6	1	0	1	0	1	1	2	2	2	1	2	2	2	3	2	1	2	0	2	7
0	0	0	0	0	0	0	0	1	0	0	0	0	0	0	2	0	0	0	0	0	0	0	0	0	3	0	0	0	0	0	0	0	0	0	0	0	0	0	0	0	0	0	0
0	0	0	0	0	0	0	0	1	0	0	0	0	0	1	1	0	0	0	0	10	9	12	39	13	17	22	12	19	2	22	26	12	10	11	15	15	26	92	11	0	0	0	0
0	0	0	0	0	0	0	0	0	0	2	1	2	2	0	0	0	1	0	0	0	0	0	0	1	0	0	0	0	0	0	0	0	0	0	0	0	0	0	0	0	0	0	0
0	1	0	1	0	0	0	0	0	1	0	0	0	0	0	0	0	1	1	0	0	0	0	1	0	0	0	0	0	0	0	0	0	0	1	0	0	0	0	0	0	0	0	0
6	11	14	12	3	6	8	7	9	5	12	8	9	3	7	6	1	4	2	4	2	5	3	24	0	7	6	3	3	1	1	0	1	0	0	2	2	6	3	0	6	3	3	3
6	11	9	6	6	6	3	3	10	3	5	9	12	2	10	6	9	3	2	1	1	9	8	14	4	13	8	4	4	5	6	3	4	4	9	7	5	8	13	4	7	4	8	10
0	3	0	3	0	0	0	0	2	2	5	6	1	1	6	1	0	2	0	1	1	1	6	1	1	1	1	2	2	0	0	1	1	0	1	4	2	1	2	2	2	0	2	3
0	0	2	0	0	2	0	0	0	2	0	1	1	0	0	1	1	3	0	0	0	0	0	0	0	0	0	0	0	0	0	0	0	0	0	0	0	0	0	0	0	0	0	0
0	0	0	0	0	0	0	0	0	0	0	0	0	0	0	1	0	0	0	0	0	0	0	0	0	0	0	0	0	0	0	0	1	0	0	1	0	0	0	0	0	0	0	0
0	1	0	0	0	0	0	0	0	0	0	1	0	0	0	0	0	0	0	0	0	2	1	0	0	0	1	1	0	0	0	1	1	1	0	0	0	0	0	0	1	0	2	1
0	0	1	0	1	0	0	0	0	1	1	0	1	0	0	0	3	0	0	0	0	0	0	1	0	0	0	0	0	0	0	0	0	0	0	0	0	0	0	0	0	0	0	0
1	0	3	0	1	0	1	0	0	0	2	0	1	0	1	0	1	1	1	0	3	0	1	3	1	0	0	1	0	1	2	0	0	0	0	1	0	1	2	0	0	2	0	3
4	9	4	9	5	3	3	0	8	2	2	4	2	2	2	2	2	0	2	2	5	7	6	38	3	14	23	2	5	7	3	4	61	27	16	56	61	34	37	63	1	2	2	1
0	0	0	0	0	0	0	0	0	0	0	0	0	1	0	0	0	0	0	0	0	0	0	0	0	0	0	0	0	0	0	0	0	0	0	1	0	1	0	0	0	0	0	0
3	7	0	1	0	0	2	1	7	0	1	4	2	2	2	3	0	2	1	0	1	3	7	14	4	2	7	8	4	2	6	1	4	7	10	9	8	10	7	7	1	3	3	7
0	0	0	0	0	0	0	0	0	0	0	0	0	0	0	0	0	0	0	0	0	0	1	0	0	0	1	0	0	0	0	0	0	0	0	0	0	0	0	1	0	0	0	0
0	1	1	0	0	0	0	0	0	0	0	0	0	0	0	0	0	1	0	0	0	0	0	1	0	0	0	0	0	0	0	1	0	1	1	0	0	1	0	0	0	4	2	0
0	0	0	1	0	0	0	0	0	0	0	0	0	0	1	0	0	0	1	0	0	0	0	0	0	0	0	0	0	0	0	0	0	0	0	2	0	0	0	0	0	0	0	0
0	0	0	0	0	0	0	0	0	0	0	0	1	0	0	0	0	0	0	0	0	0	0	1	0	0	0	0	0	0	1	0	0	0	0	0	1	0	0	0	0	0	0	0
1	0	0	0	0	0	0	0	0	0	0	0	0	0	0	0	0	0	0	0	0	0	0	0	0	0	0	0	0	0	1	0	0	0	1	0	0	0	0	0	0	0	0	0
1	0	2	0	2	0	1	0	1	2	4	3	3	1	0	1	5	2	1	0	2	0	1	4	1	0	1	3	2	0	1	1	1	0	0	3	3	2	1	3	0	0	1	1
0	0	0	0	0	1	0	1	0	0	0	0	0	0	0	0	0	2	0	1	0	0	0	0	0	0	1	0	0	0	0	0	0	0	1	0	0	0	0	0	0	0	0	0
6	2	4	5	4	1	1	3	9	0	5	5	1	1	2	1	1	0	2	1	5	3	8	60	5	20	47	3	14	4	6	5	35	52	47	113	52	88	44	112	0	0	0	0
0	0	0	1	0	2	0	0	1	0	2	0	1	0	2	0	0	3	0	0	0	0	0	0	0	1	0	2	1	0	1	0	0	0	0	1	0	0	0	0	0	0	0	1
0	0	2	1	3	1	3	0	2	1	6	2	2	4	7	1	0	1	4	2	0	4	4	6	2	1	8	2	0	1	1	3	2	5	3	2	2	4	2	1	2	5	6	2
0	0	0	0	2	0	0	0	0	0	0	0	0	0	0	0	0	0	0	0	0	0	0	0	0	0	0	0	0	0	0	0	0	1	0	0	0	0	0	0	3	0	0	0
8	7	6	10	15	7	8	4	20	2	18	5	9	9	10	6	4	5	7	8	10	11	18	29	14	9	16	10	10	4	14	9	19	10	15	14	24	30	21	7	17	24	19	20
0	0	0	0	0	1	0	0	1	0	0	0	0	0	0	0	0	0	1	0	0	0	0	0	0	0	0	0	0	0	0	0	0	0	0	0	0	0	0	0	0	0	0	1
0	0	1	0	0	0	0	0	0	0	0	0	0	0	0	1	0	0	0	0	0	0	0	0	0	0	0	0	0	0	0	1	0	0	0	0	0	0	1	0	0	0	0	0
0	0	0	0	0	0	0	0	0	0	0	0	0	0	0	2	0	0	0	0	0	0	0	1	0	0	0	0	0	0	0	0	0	0	0	0	0	0	0	0	0	0	1	0
0	0	0	0	0	0	0	3	0	0	0	0	0	0	0	0	0	0	0	0	0	0	0	1	0	0	0	0	0	0	0	0	0	0	0	0	0	0	0	0	0	0	0	0
9	25	0	11	4	8	0	3	44	1	8	0	0	38	0	8	3	1	0	1	120	255	341	664	57	42	204	37	21	295	64	54	55	493	111	95	61	67	265	122	4	2	0	0
1	0	0	0	0	0	0	0	2	0	0	0	0	0	0	0	0	0	0	0	0	0	0	0	1	0	0	0	0	0	0	0	0	0	0	1	1	0	0	1	0	0	0	0
0	2	0	0	0	0	0	0	1	0	0	1	1	0	0	0	0	0	0	0	0	0	0	6	0	2	2	0	0	0	5	1	0	2	1	0	4	5	1	0	0	0	0	0
0	0	0	0	0	0	0	0	0	0	0	0	1	1	0	0	0	0	0	0	0	0	0	0	0	0	0	0	0	2	0	0	0	0	0	0	0	0	0	0	0	0	0	0
0	0	0	0	0	0	0	0	2	2	0	0	3	0	0	0	2	0	0	0	0	3	5	4	1	0	4	7	0	2	4	6	3	2	1	3	8	0	1	2	1	1	0	0
0	1	0	0	0	0	0	0	0	0	2	1	0	0	0	0	0	1	1	0	1	0	0	0	0	0	1	1	1	0	0	1	0	0	0	0	0	0	0	0	1	0	1	0
0	0	0	0	0	0	0	0	0	0	0	0	0	1	0	0	0	0	1	0	0	0	0	0	0	0	0	0	0	1	0	0	0	0	0	1	0	0	0	0	0	0	0	0
0	0	2	0	0	0	0	0	0	0	3	0	0	0	2	0	0	1	1	0	0	0	0	1	0	0	2	0	0	0	0	0	1	0	0	0	0	0	1	0	0	0	0	2
1	0	0	0	0	1	0	1	1	0	0	0	0	0	2	0	0	0	0	3	0	1	0	1	1	1	1	0	1	0	0	0	0	0	0	0	0	1	1	1	0	6	1	2
3	2	1	0	2	4	0	0	0	0	0	2	0	0	1	3	3	1	0	0	0	1	1	7	1	0	0	0	2	1	0	1	0	0	0	0	0	0	1	3	0	0	1	0
1	0	0	0	0	0	0	0	0	0	1	0	0	0	0	0	0	0	0	0	0	0	1	0	0	0	0	0	0	0	0	0	0	0	0	0	0	0	0	0	0	0	0	0
2	6	12	4	4	2	1	3	20	3	8	8	4	0	4	2	6	3	4	2	2	4	6	238	4	25	70	6	16	7	2	6	380	206	23	195	248	40	93	99	3	4	2	7
1	1	1	1	1	0	1	1	1	0	0	0	0	0	0	1	0	1	0	0	0	3	6	6	1	3	3	1	2	0	0	0	0	1	3	2	1	1	3	0	4	12	3	4
7	3	11	4	1	0	1	1	15	0	2	0	1	1	1	3	3	0	3	2	5	30	38	83	28	16	29	3	27	9	19	6	36	25	58	58	33	54	44	27	138	163	96	112
0	0	0	0	0	0	0	1	0	0	1	0	1	0	0	0	0	0	1	0	0	0	0	0	0	1	0	0	0	0	0	0	0	0	0	0	0	0	0	0	0	0	0	0
3	10	1	7	6	2	3	1	7	3	6	14	29	5	20	10	6	7	4	4	1	4	12	6	7	0	2	9	5	0	0	4	3	2	2	2	3	3	3	8	2	5	9	3
2	0	0	0	0	0	0	0	0	0	0	0	0	0	0	0	0	0	0	0	0	0	0	0	2	2	0	0	0	1	0	0	0	0	0	0	0	0	0	0	0	0	0	0
0	0	0	0	0	1	0	0	0	0	0	0	0	0	0	0	0	0	0	0	0	0	0	0	0	0	0	0	0	0	0	0	0	0	0	0	1	0	0	1	0	1	0	0
0	0	1	0	3	0	0	1	0	0	0	0	2	0	0	0	4	2	0	0	0	0	0	0	0	0	0	0	1	2	1	1	1	0	0	0	0	0	1	1	0	0	0	0
0	0	1	0	0	0	0	0	0	0	1	0	1	0	0	0	0	0	0	0	0	0	0	0	0	0	0	0	0	1	0	0	0	0	0	0	0	0	0	1	0	0	0	0
0	0	0	0	1	1	0	0	0	0	0	1	0	0	1	0	0	1	0	0	1	0	0	0	0	0	0	0	1	0	0	0	2	0	1	0	1	0	1	0	0	4	0	0
0	0	1	0	0	0	0	0	0	1	0	0	0	0	0	0	0	0	0	0	0	0	0	0	0	0	0	0	0	1	0	0	0	0	0	0	0	0	0	0	0	0	0	0
0	0	0	0	0	2	0	2	0	0	0	0	0	1	2	1	0	0	0	0	1	1	2	3	0	0	4	0	0	0	1	0	0	0	1	1	1	1	0	2	0	0	0	0
0	1	8	0	3	11	1	4	0	5	18	2	1	1	1	0	9	3	0	3	0	1	4	0	0	4	0	1	0	0	2	4	0	0	0	2	2	2	0	0	1	2	2	0
0	0	0	0	0	0	0	0	0	0	0	0	0	0	0	0	0	0	0	0	1	0	0	1	0	0	1	0	0	0	0	0	0	0	0	0	1	1	0	0	0	1	0	0
0	0	3	0	1	0	0	0	0	1	3	1	0	0	0	1	3	0	0	0	0	0	2	0	0	0	1	0	1	0	0	0	0	0	1	1	1	0	1	1	0	0	0	0
0	2	1	1	7	3	0	2	0	2	1	0	0	1	4	0	12	2	0	0	2	0	0	0	1	1	1	1	0	0	0	2	0	0	0	1	0	1	1	2	0	0	0	0
3	0	3	1	4	2	0	0	4	5	8	7	9	4	2	1	1	0	3	1	0	4	6	8	4	4	6	5	7	2	0	8	1	6	8	5	3	4	7	6	2	4	5	3
9	17	7	6	18	12	5	2	26	10	11	17	25	9	11	17	12	8	2	5	15	30	30	109	26	23	13	16	38	20	28	21	7	11	40	12	30	36	42	30	17	19	10	14
0	0	0	0	0	2	0	0	0	1	0	0	0	0	0	0	0	0	0	0	1	0	0	1	0	0	0	0	0	0	0	0	0	0	0	0	0	0	0	0	0	0	1	0
1	0	0	0	0	0	0	0	1	0	0	0	0	0	1	0	0	0	0	0	0	0	0	1	0	1	3	0	2	0	0	0	1	0	1	1	1	1	0	1	2	0	2	1
1	0	0	0	0	0	0	0	0	0	0	0	0	0	0	0	0	0	0	0	0	0	0	0	0	0	0	0	0	0	0	0	0	0	0	0	0	0	0	0	0	0	2	0
0	1	4	1	1	2	0	0	1	1	0	0	3	0	1	0	1	0	0	0	0	0	1	2	1	0	1	0	0	0	0	0	0	1	1	0	0	0	0	0	0	0	1	1
0	0	0	0	0	1	0	1	0	0	0	0	0	0	0	0	0	0	0	0	0	0	0	0	0	0	0	0	0	0	0	0	0	1	2	1	1	2	1	0	0	0	0	0
0	0	1	1	1	1	0	0	5	2	2	3	1	3	2	0	1	1	1	0	0	0	0	2	2	0	0	1	1	3	0	0	1	0	3	1	0	6	3	0	0	2	2	0
0	1	0	0	0	0	0	0	1	0	0	0	0	0	0	0	0	0	0	0	0	1	2	3	0	0	0	0	0	0	0	1	0	0	0	1	0	0	0	0	0	0	1	0
0	0	0	0	0	0	0	0	0	0	0	0	0	0	2	0	0	0	0	0	0	0	0	0	0	1	0	0	0	0	0	1	0	0	0	0	0	0	0	0	0	0	0	0
0	0	3	0	0	3	0	0	0	0	1	0	1	0	0	0	0	0	1	0	0	0	0	0	0	0	0	2	0	0	0	0	0	0	0	0	0	0	1	0	0	1	0	0
0	0	0	0	0	0	0	0	0	0	2	0	0	0	0	0	0	1	0	0	0	0	0	0	0	1	0	1	0	0	0	0	0	0	0	1	0	0	0	0	0	0	0	0
0	0	0	0	0	0	0	0	0	0	0	0	0	0	0	0	0	0	0	0	0	0	0	0	0	0	1	0	0	0	0	0	0	0	0	0	0	0	0	0	0	2	0	0
1	2	0	0	0	0	0	0	0	0	0	0	0	0	0	0	0	0	0	0	0	0	1	0	0	0	0	0	0	0	0	1	0	0	0	0	0	0	0	0	0	0	0	0
8	1	0	1	0	0	1	1	19	0	1	3	1	2	5	3	2	1	24	20	2	2	6	4	6	2	5	10	7	0	3	9	7	2	4	2	6	13	6	1	8	8	4	6
11	18	14	22	7	15	10	9	33	15	34	28	32	32	54	10	41	35	28	23	18	56	39	112	41	22	36	11	27	11	29	21	22	32	27	26	40	38	50	41	93	111	52	89
2	1	1	0	2	1	0	1	0	2	3	1	1	0	3	0	3	0	0	0	1	0	2	0	0	0	0	1	2	0	0	0	0	0	4	0	0	0	1	0	4	1	0	2
0	1	0	0	0	0	0	0	0	0	0	0	0	0	0	0	0	0	1	0	0	0	0	0	1	0	0	0	0	0	0	0	0	0	0	0	0	1	0	0	0	0	0	0
0	0	3	0	0	0	0	0	0	0	0	0	0	0	0	0	0	0	0	0	0	0	1	0	0	0	0	0	0	0	0	0	0	0	0	0	0	1	2	0	0	0	0	0
0	0	0	0	1	0	0	0	1	0	1	0	0	0	0	0	0	0	0	0	0	0	1	0	0	0	0	0	0	0	0	0	1	0	0	0	0	0	0	0	0	0	0	0
0	0	1	1	4	0	0	2	0	1	0	0	1	0	1	0	4	0	0	0	0	0	3	1	1	0	1	2	1	0	0	1	0	0	1	0	0	0	1	0	0	0	0	0
0	0	1	0	0	0	0	1	0	0	1	1	0	2	0	0	0	0	0	0	0	2	0	2	0	0	2	0	2	0	0	0	2	1	6	0	0	0	0	0	0	0	0	0
0	0	0	0	0	0	0	1	0	0	0	1	0	0	0	0	0	1	0	0	0	0	0	0	0	0	0	0	0	0	0	0	0	0	0	0	0	0	0	0	0	0	0	0
0	0	3	0	0	1	0	0	0	1	1	1	0	0	0	1	1	1	0	0	0	1	3	0	1	1	1	1	0	0	0	0	2	0	0	0	0	0	2	1	0	0	0	0
0	1	0	0	2	0	0	0	0	0	1	0	0	0	0	4	1	2	0	0	1	1	1	1	1	1	0	1	4	1	0	2	0	1	0	0	0	0	0	0	0	0	0	0
0	0	0	0	0	0	0	0	0	0	0	0	0	0	0	0	0	0	0	0	0	0	0	1	1	0	1	1	2	0	1	0	0	0	1	0	0	0	0	0	0	0	0	0
11	30	43	21	30	23	15	17	13	43	58	22	53	8	37	7	51	36	14	10	24	26	37	39	8	13	22	14	21	19	14	17	12	18	15	19	18	17	21	23	17	14	21	15
0	0	0	0	0	0	1	0	2	0	0	0	1	0	0	0	1	0	0	0	3	2	5	5	0	1	1	18	0	3	1	1	2	4	10	0	1	1	2	0	4	1	2	0
0	1	1	0	1	0	0	1	0	1	1	2	0	0	0	0	1	2	0	1	0	0	0	3	1	0	0	0	0	0	0	1	0	0	0	0	0	0	0	0	0	0	0	0
0	0	0	0	0	0	0	0	0	0	0	0	0	0	0	0	0	0	0	0	0	0	0	0	0	0	0	0	0	0	0	0	0	2	0	0	0	0	0	1	0	0	0	0
0	0	0	0	0	0	0	0	0	0	0	0	0	0	0	0	0	0	0	0	0	1	0	0	0	0	0	0	0	0	0	0	0	0	0	0	1	2	1	0	0	2	0	0
0	1	0	0	0	0	0	0	0	0	1	0	0	0	0	0	0	0	0	0	0	0	1	0	0	0	0	0	0	0	0	0	0	0	0	0	0	0	0	1	0	0	0	0
21	37	26	5	38	28	8	7	47	11	41	33	33	8	6	13	10	10	0	2	46	65	106	181	33	18	89	87	49	8	40	30	29	88	209	39	49	47	65	40	27	26	20	38
0	3	7	0	0	0	0	0	0	31	0	0	0	0	0	0	0	5	0	0	0	0	0	0	0	0	0	0	0	0	0	0	0	0	0	1	0	0	0	0	0	0	0	0
0	1	0	0	0	0	0	1	0	0	0	0	0	0	0	0	0	0	0	0	0	0	0	0	0	0	0	1	0	0	0	0	0	0	0	1	0	0	0	0	0	0	0	0
0	1	0	0	0	0	0	0	0	0	0	0	0	0	0	0	0	1	0	1	0	0	1	3	0	0	0	0	0	0	0	0	0	0	0	0	0	0	0	0	0	0	0	0
0	0	0	7	0	0	0	0	0	0	0	0	0	0	0	0	0	0	7	2	0	0	0	0	0	0	0	0	0	0	0	0	0	0	0	0	0	0	0	0	0	0	0	0
4	2	4	3	12	2	1	2	8	4	4	1	11	1	3	2	2	2	0	5	1	5	3	5	7	0	5	3	5	6	3	1	2	3	9	2	3	1	1	0	10	9	2	12
0	0	0	0	1	0	0	0	0	0	1	0	0	0	0	0	0	1	0	0	0	0	1	2	0	0	0	0	0	0	0	0	0	0	0	0	0	1	0	0	0	2	0	0
0	0	0	0	0	0	0	0	0	0	0	0	0	1	0	0	0	1	0	0	0	0	0	0	0	0	0	0	0	0	0	0	0	0	0	0	0	1	0	0	0	0	0	0
0	0	0	0	0	1	0	0	0	1	0	0	0	0	0	0	0	0	0	0	0	0	0	0	0	0	0	0	0	0	0	0	0	1	0	0	1	2	0	0	0	0	0	0
0	0	0	0	0	0	0	0	0	0	0	0	0	0	0	0	0	0	0	0	1	0	0	0	0	0	0	0	0	0	0	0	0	0	0	0	0	2	0	2	0	0	0	0
0	3	0	1	0	0	0	0	1	0	0	3	1	0	0	0	2	0	0	0	0	0	2	4	0	1	1	1	1	0	0	1	2	0	0	0	4	5	2	1	5	9	7	8
0	0	1	0	0	0	0	1	0	1	1	0	0	0	0	0	0	0	0	0	0	0	0	0	0	0	1	0	0	1	0	0	0	0	0	0	1	0	0	0	0	2	1	0
0	0	0	0	0	0	0	0	1	0	0	0	1	0	2	0	0	0	0	0	0	0	0	2	0	0	0	0	0	0	0	0	0	0	0	0	0	0	1	0	0	0	0	0
22	45	84	52	69	55	35	38	94	96	82	34	131	47	159	22	99	139	50	35	35	82	113	70	73	24	58	77	42	45	52	63	40	11	31	59	80	35	33	55	40	76	58	53
0	0	0	0	0	0	0	0	0	0	0	0	0	0	0	0	0	0	0	0	0	0	0	0	1	0	0	0	0	0	1	1	0	0	1	0	0	0	0	0	0	0	0	0
0	0	1	1	0	0	0	0	0	0	0	0	0	0	0	0	0	0	0	0	1	0	0	0	0	0	0	0	0	0	0	0	0	0	1	0	0	1	0	0	0	1	0	1
8	33	20	12	31	16	5	10	25	8	13	22	14	9	13	4	23	26	11	9	17	47	56	88	19	29	31	10	28	6	31	26	28	26	32	34	50	27	33	58	18	12	12	7
0	1	0	0	0	0	0	6	0	0	0	0	0	0	0	0	0	0	0	0	0	0	2	1	0	0	0	2	0	0	2	0	0	1	1	0	0	0	3	0	0	0	1	0
0	0	0	0	0	0	0	0	1	0	0	0	0	0	0	0	0	0	0	0	0	0	0	0	0	0	0	0	0	0	0	0	1	0	0	0	0	0	0	0	0	0	1	1
0	0	0	0	0	0	0	0	0	0	0	1	0	0	1	0	0	0	0	0	0	0	0	0	0	0	2	0	0	0	0	0	0	0	0	0	0	0	1	0	0	0	0	0
0	0	1	0	0	0	0	0	0	0	0	0	0	1	0	1	1	0	0	1	0	1	0	0	1	0	0	1	0	0	0	0	0	1	0	0	1	0	1	0	0	1	0	0
0	0	1	0	0	0	0	0	0	0	0	0	0	0	0	0	1	0	0	1	0	0	0	1	0	0	0	0	1	0	0	0	0	0	1	0	0	0	0	0	0	0	0	1
0	0	0	0	1	0	0	0	0	0	0	0	0	0	0	1	2	0	0	0	0	0	0	1	0	0	0	0	0	0	0	0	1	0	0	0	1	1	0	0	0	0	0	0
0	0	0	0	1	0	0	0	0	0	1	0	0	0	0	0	0	1	0	0	0	1	0	0	0	0	1	1	1	0	0	0	0	0	1	0	1	0	0	0	0	0	0	0
2	2	1	0	1	0	0	0	0	0	1	2	0	2	0	0	1	1	0	0	0	0	1	0	2	0	1	0	0	0	0	0	6	1	2	3	0	1	2	1	0	0	0	0
0	0	0	0	1	0	0	0	0	0	0	0	0	0	0	0	0	0	0	0	0	0	0	4	0	0	0	0	0	0	0	1	0	0	0	0	0	0	0	0	1	0	0	0
0	1	0	0	2	1	0	0	0	0	1	1	1	0	0	0	0	0	0	0	0	1	0	0	0	0	0	0	0	0	0	0	0	0	0	0	0	0	0	0	0	0	0	0
1	2	2	6	4	2	1	6	4	1	3	7	12	2	10	1	2	1	4	4	0	2	4	8	3	0	5	7	2	2	1	7	2	2	2	4	2	4	3	0	1	6	3	1
0	0	0	1	0	0	0	0	0	1	0	0	0	0	0	0	1	0	0	0	0	0	1	0	0	0	0	0	0	0	0	0	0	0	0	0	0	0	1	0	0	0	0	0
0	1	3	1	2	3	0	1	2	4	3	0	1	1	2	3	2	0	0	0	2	1	0	4	1	0	0	0	2	1	1	0	2	0	1	1	2	1	1	1	1	0	1	0
0	1	2	6	2	3	0	2	9	7	8	3	3	3	3	0	6	5	1	2	5	2	2	60	8	5	33	2	5	3	3	3	3	17	18	3	1	1	6	3	11	12	3	4
4	1	4	6	2	2	1	2	1	3	3	1	2	2	1	0	2	0	3	2	2	4	3	12	1	3	2	2	3	2	4	1	3	2	0	0	1	9	4	1	0	2	0	4
0	0	0	0	0	0	0	0	0	0	0	0	0	0	0	0	0	0	0	0	0	0	1	0	0	0	0	0	0	0	0	0	1	0	1	0	0	0	0	2	3	1	0	0
8	1	1	6	0	0	4	2	7	0	1	1	11	4	8	12	0	2	3	2	0	2	6	26	8	7	2	2	5	4	5	7	1	1	8	2	2	5	6	3	3	2	5	1
0	0	0	0	1	0	0	0	0	0	1	0	0	0	0	0	0	0	0	0	0	0	0	0	0	0	0	0	1	1	0	0	0	2	1	0	0	0	0	0	1	0	0	0
8	5	14	4	46	17	0	5	5	11	12	4	2	13	3	2	6	14	0	1	20	36	60	363	36	121	120	4	9	1	50	51	13	62	43	25	45	156	52	187	0	0	0	0
0	0	1	0	0	1	0	0	1	1	1	0	0	1	0	0	0	1	0	0	0	0	1	0	0	0	0	2	0	0	0	0	0	1	0	0	1	0	1	0	0	0	0	0
0	0	0	0	0	0	0	0	2	0	0	0	0	0	0	0	0	0	0	0	0	0	0	0	0	0	0	0	0	0	0	0	0	0	0	0	0	0	0	0	0	0	0	1
9	29	32	9	31	29	12	9	10	58	52	48	26	14	13	9	23	34	9	5	22	21	30	95	23	40	59	11	14	17	31	37	34	29	51	42	23	59	58	40	14	18	16	14
0	0	0	0	0	0	0	0	0	0	0	0	0	0	0	0	0	2	0	0	0	0	0	0	0	0	0	1	0	2	0	0	0	0	0	0	0	0	0	1	0	0	0	0
0	0	0	0	0	0	0	0	0	0	0	0	0	0	1	0	0	1	0	1	0	0	0	0	0	1	0	0	0	3	0	0	0	0	0	0	0	0	0	0	0	0	0	0
1	0	3	1	3	2	0	3	0	0	7	1	2	2	0	1	1	0	3	0	0	0	0	2	1	0	0	0	0	0	0	0	1	2	1	4	1	1	1	1	1	0	1	0
2	1	2	0	1	1	0	0	0	0	0	2	0	1	0	0	0	3	1	0	0	0	1	5	1	2	1	1	1	1	0	1	2	0	0	1	1	3	1	0	0	0	0	0
0	0	0	0	0	0	0	0	0	0	0	0	0	0	0	0	0	0	0	0	0	1	1	0	0	0	1	0	0	0	0	0	0	0	1	0	0	0	0	0	0	1	0	0
0	0	1	0	2	1	0	0	1	0	1	0	1	0	0	0	2	2	0	0	0	0	0	2	0	1	0	0	0	0	0	1	0	2	2	0	0	0	1	0	0	0	0	0
0	0	0	0	0	1	0	0	1	0	0	0	0	0	0	0	1	0	0	0	0	0	0	0	0	0	0	0	1	0	1	0	0	0	0	0	0	0	0	0	0	0	0	0
0	0	0	0	0	0	0	1	0	0	0	0	0	0	1	0	0	0	1	1	0	1	1	1	0	0	1	0	0	0	0	0	0	0	0	0	0	0	0	0	0	0	0	0
0	1	0	0	0	1	0	0	0	1	0	0	0	0	0	0	0	0	0	0	0	0	0	0	0	0	0	0	2	1	0	0	0	0	0	0	0	0	0	0	0	0	0	0
15	13	7	5	18	15	3	6	18	10	12	10	8	5	19	6	13	33	10	9	21	25	32	50	18	29	39	3	12	10	18	21	54	22	36	34	70	47	23	34	4	4	5	4
0	0	2	0	0	0	0	0	0	0	0	0	0	0	0	0	0	1	0	0	0	0	0	0	0	0	0	0	0	0	0	0	0	0	0	0	0	0	0	0	0	0	0	0
0	0	0	0	0	1	0	1	3	0	0	0	0	0	1	0	0	0	0	0	0	0	0	0	0	0	0	0	0	0	0	0	1	0	0	0	0	0	1	0	0	0	0	0
2	2	11	4	6	2	1	3	13	4	10	3	4	4	2	0	3	9	0	1	6	13	13	74	12	24	27	18	7	3	31	29	5	19	32	14	18	26	28	18	0	1	5	5
0	0	1	0	0	0	0	0	0	0	0	0	0	0	0	0	0	1	0	0	0	0	0	0	0	0	0	0	0	0	0	0	0	0	0	0	0	0	0	0	0	0	1	0
0	2	0	0	0	0	0	0	0	0	5	0	0	0	0	1	0	1	0	0	0	0	0	0	0	0	0	0	0	0	0	0	0	0	0	0	0	0	0	0	0	0	0	0
1	2	1	0	2	2	1	0	0	0	0	0	0	2	3	1	2	0	4	0	0	0	1	1	0	0	2	0	0	0	0	1	1	0	1	0	1	1	1	1	1	3	1	0
0	0	0	0	0	0	0	0	0	0	0	0	0	0	0	0	0	0	0	0	0	0	0	0	0	0	0	0	0	0	0	0	0	1	0	0	2	0	1	0	0	0	0	1
1	5	0	8	2	0	3	0	9	0	0	13	2	2	2	3	1	0	1	1	0	3	2	9	4	2	8	6	6	2	5	5	0	1	6	4	3	4	2	0	2	3	1	3
2	0	0	0	1	2	0	0	0	2	0	0	0	0	0	1	0	1	0	0	1	1	2	1	1	0	0	0	2	1	1	3	0	0	0	0	0	0	1	0	0	0	0	0
0	0	0	0	0	0	0	0	0	0	0	0	0	1	0	0	0	0	0	0	1	0	1	1	0	1	0	0	0	0	0	0	2	0	0	0	1	2	1	0	1	0	0	0
1	5	3	1	1	2	1	0	5	0	9	5	3	0	1	0	0	1	0	0	22	13	20	57	7	30	36	21	9	3	20	18	6	6	15	6	13	20	25	6	0	0	0	1
0	1	0	0	0	0	0	0	0	0	0	0	0	0	0	0	0	0	1	0	0	0	0	1	0	1	0	0	0	0	0	0	0	0	0	0	0	0	0	0	0	0	0	0
0	0	0	0	0	0	0	0	0	0	0	0	0	0	0	0	0	0	0	0	0	1	0	1	0	0	0	0	0	0	0	0	0	0	0	1	0	0	0	0	0	0	0	0
0	7	6	0	73	8	1	10	11	8	8	3	0	3	2	1	8	1	0	0	17	2	1	33	16	10	18	5	20	13	11	11	9	34	61	16	8	13	16	20	0	0	0	1
0	1	0	0	0	0	0	0	0	0	0	0	0	0	0	0	0	0	0	0	0	0	1	0	0	0	0	0	0	0	0	0	1	0	0	0	0	0	0	0	0	0	0	0
2	2	2	6	29	1	0	1	1	0	2	1	0	1	2	0	0	1	2	2	2	0	2	5	1	4	1	4	0	1	0	0	2	1	1	2	0	5	1	2	2	3	0	2
0	5	1	0	6	1	1	0	1	0	1	2	1	0	2	2	1	2	1	0	0	0	3	0	0	0	0	1	3	1	3	0	2	1	1	2	1	0	0	1	1	0	0	0
0	0	1	0	0	0	0	0	0	0	0	0	0	0	0	0	0	1	0	0	0	0	0	0	0	1	0	0	0	0	0	0	0	0	0	0	0	0	0	0	0	0	0	0
0	0	0	0	0	0	0	0	0	0	0	0	0	0	0	0	0	1	0	0	1	0	0	0	0	0	0	0	0	0	0	1	0	0	0	0	0	0	0	0	0	1	0	0
0	0	0	0	0	0	0	0	0	0	0	0	0	0	0	0	0	0	2	3	0	0	0	0	0	0	0	0	0	0	0	0	0	0	0	0	0	0	0	0	0	0	0	0
4	0	0	0	0	0	0	3	0	1	0	0	0	0	0	0	0	0	0	0	0	0	0	0	0	0	0	0	0	0	0	0	0	0	1	0	0	2	0	0	0	0	0	0
0	0	0	0	0	0	1	0	1	0	0	1	0	0	0	0	0	0	0	0	1	0	1	1	2	0	1	0	0	0	0	4	1	1	1	1	2	1	1	1	2	0	0	0
0	0	4	1	0	0	2	0	2	0	0	1	5	1	0	0	0	1	2	1	0	0	0	2	1	0	0	0	0	0	2	0	0	0	0	1	2	0	1	2	1	0	0	1
0	0	0	0	0	0	1	3	0	1	0	3	1	0	0	0	0	0	0	0	0	0	0	0	0	1	1	0	0	0	0	1	0	0	0	0	0	0	0	0	0	0	0	0
0	1	0	0	0	0	0	0	0	1	0	0	0	0	0	0	0	0	0	0	0	0	0	0	0	0	0	0	0	0	0	0	0	0	0	0	0	0	0	1	0	1	0	0
3	0	0	1	0	3	0	0	2	3	0	0	0	1	0	0	0	1	0	0	0	0	0	1	0	0	2	0	0	1	0	0	1	1	8	9	0	0	2	2	0	1	1	1
0	0	0	0	0	1	0	0	0	1	3	1	1	1	0	1	2	0	0	0	0	0	0	5	1	0	0	0	1	0	0	1	2	1	0	2	0	2	2	0	1	3	4	0
0	0	0	0	0	0	0	0	0	0	0	0	0	0	0	0	0	0	0	0	0	0	0	1	0	0	0	0	0	0	0	0	0	0	0	0	0	0	0	1	0	0	1	3
0	0	0	1	0	0	0	0	0	0	0	0	0	1	0	0	0	0	0	0	0	0	0	0	0	0	0	0	1	0	0	0	0	0	0	0	0	0	0	0	0	0	0	0
0	0	0	0	0	0	0	0	0	0	0	0	1	0	0	0	0	0	0	0	0	0	0	0	0	1	0	0	0	0	0	0	0	0	0	0	0	0	0	0	0	1	0	0
2	2	1	0	1	0	0	0	1	0	0	0	0	0	0	1	0	1	0	0	0	0	1	1	0	1	2	1	0	0	0	1	4	3	1	6	2	1	2	6	0	0	0	0
0	0	0	0	0	0	0	0	1	0	0	0	0	0	1	0	0	0	0	0	0	0	1	0	0	0	0	0	1	0	0	0	0	0	0	0	0	1	0	0	0	0	0	0
0	0	0	0	1	0	0	1	0	0	4	0	0	0	0	0	1	2	1	0	0	0	0	0	0	0	1	0	0	0	0	0	0	1	1	0	0	0	0	0	0	0	0	0
1	0	0	0	0	1	0	1	0	0	0	0	0	0	0	0	0	0	0	0	0	0	0	1	0	0	0	0	0	1	0	0	0	0	0	0	0	0	0	0	0	0	0	0
0	1	0	1	1	1	0	1	0	0	0	0	0	0	0	0	1	0	0	0	0	0	0	0	2	0	0	0	0	0	0	0	1	1	1	0	2	1	0	2	0	1	0	0
0	0	3	1	1	0	0	1	1	1	1	1	0	1	0	0	1	0	0	0	0	0	0	0	0	0	0	1	1	1	1	0	1	1	0	0	1	0	1	0	0	1	0	0
1	0	1	0	0	0	0	0	2	2	1	0	0	0	0	1	1	1	0	0	0	0	2	9	2	4	4	0	2	2	0	0	1	0	2	1	1	2	5	0	42	34	32	40
0	0	0	0	0	0	0	0	0	0	0	0	0	0	1	0	2	0	0	0	0	0	0	0	0	0	0	0	0	0	0	0	0	0	0	0	0	0	0	0	0	0	0	0
0	1	3	2	3	1	0	0	3	1	1	0	1	0	2	0	2	1	0	1	4	2	0	2	0	0	0	1	0	0	0	1	1	1	0	2	1	1	0	1	0	0	0	0
0	0	0	0	0	0	0	0	0	0	0	0	0	0	0	0	0	0	0	0	0	0	0	0	1	0	1	0	0	0	0	0	0	0	0	0	0	1	0	0	0	0	0	0
0	0	1	0	0	0	0	0	0	0	0	0	0	0	0	1	0	0	0	0	0	0	0	1	0	0	0	0	0	0	0	0	0	0	0	0	0	0	0	0	0	0	0	0
1	1	0	0	0	0	0	0	0	0	0	0	0	1	0	0	0	0	0	0	0	0	1	0	0	0	0	1	0	0	0	0	1	0	0	0	0	0	0	0	0	0	0	0
0	0	1	1	0	0	2	3	2	0	0	1	1	0	0	4	1	1	0	0	1	2	2	5	0	3	2	0	0	2	1	1	0	0	1	1	1	0	2	4	0	1	1	0
0	0	0	0	0	0	0	0	0	1	1	0	0	0	0	0	0	0	0	0	0	0	0	0	0	0	0	0	0	0	0	0	0	0	0	0	1	0	0	0	0	0	0	0
3	1	0	0	4	1	0	0	3	3	0	0	0	0	2	0	0	1	0	1	1	4	4	3	2	3	3	2	0	1	1	3	1	1	4	0	3	0	0	1	1	1	0	0
1	0	0	1	2	1	0	1	1	1	3	2	1	1	0	1	2	0	1	3	0	0	2	0	0	0	0	0	0	1	0	0	0	1	1	0	2	1	3	3	0	2	0	1
0	0	1	0	0	0	0	0	0	0	0	0	1	0	0	0	0	0	0	0	0	0	0	0	0	0	0	0	0	0	0	0	0	0	0	0	0	0	0	0	0	0	1	0
1	1	0	0	0	0	0	0	1	3	3	1	1	0	2	0	0	2	1	0	2	0	1	4	2	0	0	0	0	1	0	0	0	2	1	0	2	4	1	1	1	2	1	3
0	2	4	0	0	2	0	1	0	0	4	0	2	0	0	0	1	0	0	0	1	1	0	0	0	0	0	0	0	1	0	0	0	0	0	0	0	0	0	0	0	0	0	0
0	0	0	0	0	0	0	0	1	0	0	0	0	0	1	0	0	1	0	0	2	0	0	2	1	0	0	0	3	8	0	0	1	1	0	0	0	0	1	0	0	0	0	0
0	0	0	0	0	0	0	0	0	0	0	0	0	1	0	0	3	0	0	0	0	0	0	0	0	0	0	0	0	0	0	0	0	0	0	0	0	0	0	0	0	0	0	0
1	1	0	0	1	0	0	0	0	1	1	0	0	0	0	0	2	1	0	0	1	0	1	0	2	0	0	0	3	1	0	0	0	0	0	0	0	0	0	1	0	0	0	0
1	0	0	0	0	0	0	0	0	0	0	0	0	0	2	1	0	0	0	0	0	0	0	0	0	0	0	0	0	0	0	0	0	0	0	0	0	0	0	0	0	0	0	0
1	2	0	1	0	0	1	0	1	0	1	1	0	1	1	0	0	2	1	2	0	0	2	5	1	1	0	0	0	0	0	1	1	2	1	1	3	0	0	1	0	2	1	1
0	0	0	0	0	0	0	0	0	0	0	0	1	0	0	0	1	0	0	0	0	1	0	0	0	1	0	0	0	0	0	0	0	0	0	0	0	0	0	0	0	0	0	1
0	0	0	0	0	0	0	0	0	0	0	0	0	0	0	1	0	2	0	0	0	0	0	1	0	0	0	0	0	0	0	0	0	1	0	0	0	0	0	0	0	0	0	0
0	0	0	0	0	0	0	0	0	0	0	0	1	0	0	0	0	0	0	0	0	0	0	0	0	1	0	0	0	0	0	0	0	0	1	0	0	0	0	0	0	0	0	0
0	0	0	0	0	0	0	0	0	0	0	0	0	0	0	0	2	0	0	0	0	0	0	0	0	1	0	0	0	0	0	0	0	0	0	0	0	0	0	0	0	0	0	0
1	0	0	0	0	0	0	1	0	0	0	0	0	0	0	0	0	0	0	0	0	0	3	0	0	0	0	0	1	1	0	0	0	0	1	0	0	1	1	0	3	1	0	0
0	0	0	0	0	0	0	1	0	0	1	0	3	0	1	1	0	1	0	0	0	0	0	0	0	0	0	0	0	0	0	0	0	0	0	0	0	0	0	0	0	0	0	0
0	0	5	0	1	1	0	1	7	0	1	0	0	1	0	0	4	3	0	0	4	1	0	3	1	0	5	18	0	0	2	3	2	3	9	1	1	0	3	0	1	1	3	1
10	18	31	13	34	42	5	15	21	35	50	9	15	8	14	4	34	27	14	10	24	16	27	33	6	6	12	4	9	15	12	13	16	15	8	15	25	36	25	25	8	11	14	10
0	0	0	0	0	0	0	1	1	1	1	0	0	1	1	1	0	0	0	1	1	0	0	0	0	0	0	1	0	0	1	1	0	1	0	1	0	0	0	0	0	0	0	1
0	0	0	0	0	0	0	0	0	0	0	0	0	0	0	0	0	0	0	0	0	0	0	0	0	0	0	0	0	0	0	0	0	0	0	0	0	1	0	0	1	1	0	0
1	1	4	0	1	0	0	0	0	0	2	0	0	0	0	0	1	0	0	0	0	1	0	0	1	0	0	0	0	0	0	0	0	0	0	0	0	0	0	1	0	0	0	0
0	2	1	1	0	0	0	1	0	2	2	4	0	1	0	1	0	1	1	0	0	0	0	3	1	0	0	0	1	0	0	1	0	0	3	0	0	0	0	1	0	0	1	0
0	0	1	1	2	1	0	0	2	2	2	0	3	0	0	0	8	7	0	0	1	3	0	4	0	0	0	0	2	1	1	1	1	5	7	0	1	0	0	0	3	4	0	0
0	0	0	0	0	0	0	0	0	0	0	0	0	0	0	0	0	0	0	0	0	0	0	0	0	0	0	0	0	0	0	0	0	0	0	0	0	0	0	0	1	1	0	2
1	0	1	0	0	0	0	0	0	0	1	0	0	0	0	0	0	0	0	0	0	0	0	2	0	0	0	0	0	0	0	0	0	0	2	0	1	0	1	3	0	0	1	0
0	0	0	0	0	0	0	2	0	0	3	0	0	0	0	0	0	0	0	0	0	0	0	0	0	0	0	0	0	0	0	0	0	0	0	0	0	0	0	0	0	0	0	0
0	0	1	0	0	2	0	0	2	0	2	0	2	0	0	0	0	1	0	0	0	0	0	0	1	0	0	0	0	0	1	1	0	0	1	1	0	0	1	0	0	1	0	0
0	1	1	0	32	1	0	2	4	2	0	1	0	1	0	0	3	3	1	1	3	1	1	16	6	2	3	1	4	4	3	3	7	5	21	4	4	4	9	4	0	0	0	0
1	0	0	0	0	0	0	0	1	0	1	0	0	0	0	0	0	1	0	0	5	2	3	33	5	2	9	1	4	1	4	5	2	11	14	4	1	5	2	10	0	0	0	0
0	0	0	0	0	0	0	0	1	0	0	0	0	0	1	1	0	1	0	0	0	0	0	0	0	0	0	0	0	0	0	0	0	0	0	0	0	0	0	0	0	0	0	0
0	0	1	0	0	0	0	0	0	0	0	0	0	0	0	1	1	1	0	0	0	0	1	1	0	1	2	0	0	1	0	0	0	0	0	0	0	0	0	0	0	0	0	0
0	0	0	0	0	0	0	0	2	0	0	0	0	0	2	0	0	0	1	1	1	1	0	0	0	0	0	0	1	0	0	0	1	1	1	0	0	1	1	0	1	1	1	2
1	0	0	1	0	0	0	0	0	0	0	0	0	0	0	0	0	0	0	0	0	18	16	7	4	3	2	1	0	0	0	0	0	2	2	1	11	2	13	4	0	0	0	0
1	57	23	0	1	10	23	2914	8	0	14	1	0	2	5	15	4	5	0	2	14	76	141	63	40	5	9	7	30	25	6	5	36	29	27	25	2	4	60	6	0	0	0	1
0	2	1	1	0	0	2	0	3	0	1	0	1	1	0	0	0	0	1	0	1	0	0	0	1	0	3	1	3	0	1	1	0	0	2	1	0	0	0	0	1	0	1	3
0	0	1	0	0	0	0	0	1	0	0	0	0	0	0	1	0	0	0	0	0	1	1	1	1	0	1	0	0	0	1	0	0	0	0	0	1	1	0	0	0	0	1	1
6	0	0	0	0	0	1	0	0	0	1	2	2	0	1	1	4	1	0	0	5	5	2	7	2	2	1	0	3	0	4	1	2	2	6	1	5	3	3	2	0	0	0	0
1	8	0	2	1	0	2	8	0	0	1	14	0	4	0	0	0	0	0	0	25	1	4	159	1	1	0	31	12	1	28	32	24	111	0	1	64	8	19	42	0	0	0	0
0	0	1	0	0	0	0	1	0	0	0	0	0	1	0	0	0	0	0	0	0	0	0	0	0	0	0	0	0	0	0	0	0	0	0	0	0	0	0	0	0	0	0	0
16	14	5	14	10	9	5	8	26	10	17	24	26	12	14	25	25	32	29	19	7	19	36	89	33	22	45	7	16	8	32	17	11	16	37	42	39	24	27	30	23	38	16	27
0	1	1	0	0	0	0	0	0	0	0	0	0	1	0	0	1	0	1	0	0	1	0	1	0	0	0	0	0	0	0	0	0	0	0	0	0	0	0	0	0	0	0	0
0	5	0	0	1	0	0	0	0	0	0	0	0	0	0	0	0	0	0	0	0	0	0	0	1	0	0	1	1	0	0	0	0	0	0	0	0	0	1	0	0	0	0	0
0	0	0	1	0	0	0	0	0	0	0	0	0	0	0	1	0	0	0	0	1	0	1	0	0	0	1	0	0	0	0	0	0	1	0	0	0	0	0	0	0	0	1	0
0	0	0	0	1	0	0	0	0	0	0	0	1	0	0	0	0	1	0	0	0	0	1	0	0	0	1	0	1	0	0	0	0	1	0	0	0	0	1	0	0	1	0	0
0	0	0	0	0	0	0	0	0	0	1	0	0	0	0	0	0	0	0	0	0	0	0	1	0	3	2	0	0	0	0	1	0	0	0	1	2	2	2	0	0	0	0	0
0	0	0	0	0	0	0	0	0	0	0	0	0	0	0	0	0	0	0	0	0	0	0	0	0	0	0	0	1	0	0	0	0	0	0	0	0	0	1	0	0	0	0	1
0	0	1	0	0	0	0	0	2	1	0	1	0	1	0	0	0	0	2	0	0	0	0	1	0	0	0	0	0	1	0	0	0	0	0	0	0	0	1	0	1	0	0	1
6	6	5	3	4	3	1	5	3	6	9	2	6	4	0	2	3	3	1	0	3	3	11	13	0	3	10	4	7	0	11	8	2	7	13	8	4	9	4	7	0	0	0	0
1	1	0	0	2	0	0	0	0	0	1	2	2	1	3	0	1	1	0	1	0	1	1	2	0	1	1	1	1	1	1	0	4	0	2	1	2	1	2	1	1	7	1	6
0	0	0	0	1	0	0	0	0	0	0	0	0	0	0	0	0	0	0	0	0	0	0	0	0	0	0	0	0	0	0	0	0	0	0	0	0	0	0	0	1	1	0	1
3	1	5	2	0	0	0	0	2	3	4	4	1	3	0	1	0	2	2	2	1	0	2	10	3	3	3	1	1	1	2	2	1	1	2	0	5	6	2	1	1	3	0	0
0	0	0	0	0	0	0	0	0	0	0	0	1	0	0	0	0	0	0	0	1	0	0	1	0	0	0	0	0	0	0	0	0	0	0	0	0	0	0	0	0	0	0	0
0	0	0	0	1	0	0	0	1	0	0	0	0	0	0	0	0	1	0	0	0	0	0	0	0	0	0	0	0	0	0	0	1	0	0	0	0	0	0	0	0	0	0	0
0	0	1	0	0	0	0	0	0	0	1	0	0	0	0	0	0	0	0	0	0	0	0	1	0	0	0	0	0	1	0	0	0	0	0	0	0	0	0	0	0	0	0	0
0	0	0	1	0	0	0	0	1	1	1	0	0	0	0	0	0	1	0	1	0	0	2	3	0	1	1	0	0	0	1	0	0	0	0	0	5	2	1	1	2	0	1	1
2	1	1	1	1	3	0	0	2	0	3	1	3	2	1	1	1	0	0	1	0	3	0	1	1	0	0	0	3	1	1	2	0	1	1	1	1	3	1	1	4	1	1	3
0	0	1	0	0	0	0	0	0	0	0	0	0	0	0	0	0	0	0	0	0	0	0	0	0	0	0	0	0	0	0	0	0	1	0	0	0	0	0	0	1	0	1	1
1	3	4	4	1	1	1	3	1	1	2	2	7	1	1	3	3	3	3	2	2	8	5	7	0	0	2	0	0	2	0	2	1	1	4	1	3	2	3	0	0	0	1	0
0	0	0	0	0	0	0	0	0	0	0	0	0	0	0	0	0	0	0	0	1	0	0	1	1	0	0	1	0	1	0	1	0	1	0	0	0	0	1	0	0	0	0	0
2	0	6	2	4	1	2	0	2	2	5	3	3	0	5	0	0	4	1	2	0	0	0	1	0	0	0	3	1	1	1	3	1	3	1	3	3	1	0	1	1	0	1	2
3	0	0	0	1	0	0	0	0	2	0	0	0	1	0	0	0	1	0	0	0	0	0	0	0	0	0	0	0	0	1	0	0	0	0	0	0	0	2	0	0	0	0	0
0	0	2	2	4	3	0	0	0	3	4	0	1	1	3	0	2	4	1	0	0	0	0	1	1	1	0	0	2	1	2	3	2	0	0	0	3	0	0	0	0	1	3	1
0	0	0	0	1	1	0	0	1	0	0	1	0	0	0	0	0	0	0	0	0	0	0	0	0	2	0	0	0	0	0	0	1	0	0	0	0	0	0	0	0	0	0	0
0	1	0	0	0	0	0	0	0	0	0	0	0	1	0	0	0	0	0	0	0	1	0	0	0	0	0	0	0	0	1	1	0	0	0	0	0	0	0	0	0	0	0	0
0	0	0	1	0	0	0	0	0	0	0	0	0	0	0	0	0	0	0	0	0	0	0	0	0	1	0	0	0	0	0	0	0	0	0	0	1	0	0	0	0	0	0	0
1	1	0	0	0	0	0	0	1	0	0	0	0	0	0	0	0	0	0	0	16	2	7	0	0	0	0	0	2	0	0	0	2	0	0	1	7	13	14	24	0	1	0	0
0	0	0	0	0	0	0	0	0	0	1	1	0	0	0	0	0	0	0	0	0	0	0	0	0	0	0	0	0	0	0	0	0	0	0	0	0	1	0	0	0	1	0	0
0	0	0	1	0	0	0	0	1	0	0	0	0	0	1	0	0	0	0	0	1	1	2	7	0	0	0	2	4	0	0	1	0	1	4	1	1	1	2	0	0	0	0	0
1	0	0	0	0	0	0	0	0	0	0	0	0	0	0	1	0	0	0	0	0	0	0	0	0	0	0	0	0	1	0	0	0	0	0	0	0	0	0	0	0	0	0	0
0	0	0	0	0	0	0	0	0	0	0	0	0	0	0	0	0	0	0	0	0	0	0	0	0	1	0	0	0	2	0	0	0	0	0	0	0	0	0	0	0	0	0	0
0	0	0	0	0	0	0	1	0	0	1	0	0	0	0	0	0	1	0	0	0	0	1	0	0	0	0	0	0	0	0	1	0	0	1	0	0	0	0	1	0	0	0	1
4	3	0	0	0	0	0	0	0	0	0	0	0	0	0	16	0	0	0	0	0	0	1	0	0	0	0	0	0	0	0	0	0	0	0	0	0	2	1	0	0	0	0	0
0	0	0	0	0	1	0	0	0	0	3	0	0	1	0	0	0	0	0	0	0	0	0	0	0	0	0	1	0	0	0	0	0	0	0	0	0	0	0	0	0	0	0	0
1	2	8	1	4	10	1	5	1	6	5	5	3	1	3	2	5	5	0	0	4	5	2	10	2	0	1	2	1	1	3	2	0	1	1	3	2	0	0	1	3	6	5	7
0	2	1	4	0	0	0	1	0	1	2	0	0	0	1	2	1	2	7	2	0	0	0	6	0	6	1	3	0	2	0	0	4	3	1	4	0	8	1	2	0	0	0	3
0	0	1	0	0	0	0	0	0	1	0	0	2	0	0	1	0	0	0	0	0	0	0	0	0	0	0	0	0	0	0	1	0	1	0	0	0	0	0	0	0	0	0	0
5	18	16	11	8	3	4	6	41	6	24	9	10	8	13	2	3	4	22	13	10	36	62	36	24	16	41	20	11	26	29	31	7	9	36	7	18	30	57	32	3	19	10	9
29	40	85	12	118	83	16	66	14	34	33	41	46	53	23	13	104	77	11	2	47	38	47	60	82	17	14	12	39	22	15	18	15	20	21	18	35	23	19	27	0	0	1	0
0	0	0	0	0	0	0	0	0	0	0	0	1	0	0	0	1	0	1	0	0	0	0	0	0	0	0	0	0	0	0	0	0	0	0	0	0	0	0	0	0	0	0	0
0	0	0	0	0	0	0	0	0	0	0	0	0	0	0	0	0	0	0	1	0	0	0	1	0	0	0	0	0	0	0	0	0	0	2	0	0	2	2	0	0	0	1	1
4	2	1	0	4	7	1	0	6	5	2	0	0	2	3	1	6	8	0	1	6	0	1	2	4	2	0	2	10	7	4	3	0	0	1	0	1	0	1	3	0	0	0	0
6	0	1	0	0	3	0	0	1	1	0	0	0	0	0	0	0	4	0	0	2	0	2	0	0	0	0	0	3	7	1	0	0	1	0	0	0	0	0	1	0	0	0	0
0	0	0	0	0	1	0	0	0	0	0	0	0	0	0	0	0	0	0	0	0	0	0	0	0	0	1	0	0	0	0	0	0	0	0	0	0	0	0	0	0	0	0	1
1	0	11	4	3	2	3	4	9	1	11	2	2	1	0	2	13	8	1	1	11	11	20	47	9	5	14	4	8	3	11	12	5	6	30	15	12	34	60	20	11	6	8	10
0	0	0	0	0	0	0	0	0	1	0	0	2	0	0	0	0	0	0	0	0	0	0	0	0	0	0	0	0	0	0	0	0	0	0	0	1	1	0	0	0	0	0	0
1	0	0	0	1	0	1	0	0	0	0	0	0	0	0	0	0	0	0	0	0	0	0	0	0	0	0	0	0	0	0	0	0	0	0	0	0	0	0	0	0	0	0	0
0	0	0	0	0	0	0	0	0	0	0	0	0	0	0	1	0	2	0	0	0	0	0	0	0	0	0	0	0	0	0	0	0	0	0	0	0	0	0	0	0	0	0	0
1	0	0	0	0	0	0	0	0	0	0	0	0	0	0	0	0	0	0	1	1	0	0	0	0	0	0	0	0	0	0	0	0	0	0	0	0	0	0	0	0	0	0	0
4	2	1	0	2	0	0	1	0	0	0	0	0	2	0	0	0	0	0	1	0	0	0	0	1	0	0	0	0	2	0	1	0	1	0	0	0	1	0	0	0	0	0	0
0	0	0	1	0	0	0	0	0	0	0	0	1	1	1	0	0	0	0	0	0	0	3	1	0	0	1	1	0	0	0	0	0	2	1	0	0	0	0	0	0	0	0	0
0	0	0	0	0	0	0	0	0	1	0	0	0	0	0	1	2	0	0	0	1	0	0	0	0	0	0	0	2	0	0	0	0	0	0	0	1	0	0	0	0	0	0	0
[truncated: 19,997 more rows]
