# Supplementary material for: Perenniality, more than genotypes, shapes biological and chemical rhizosphere composition of perennial wheat lines
Source: Front Plant Sci. 2023 May 8;14:1172857. doi: 10.3389/fpls.2023.1172857 (PMC10200949; doi:10.3389/fpls.2023.1172857)
Supplement: Supplementary file 4 [file Table_4.xlsx]

## Sheet: Sheet 1
235A_4_1	235A_4_2	235A_4_3	235A_4_4	OK72_4_1	OK72_4_2	OK72_4_3	OK72_4_4	11955_4_1	11955_4_2	11955_4_3	11955_4_4	280B_4_1	280B_4_2	280B_4_3	280B_4_4	Tpi_11_1	Tpi_11_2	Tpi_11_3	Tpi_11_4	235A_1_1	235A_1_2	235A_1_3	235A_1_4	11955_1_1	11955_1_2	11955_1_3	11955_1_4	OK72_1_1	OK72_1_2	OK72_1_3	OK72_1_4	280B_1_1	280B_1_2	280B_1_3	280B_1_4	Ardente_1_1	Ardente_1_2	Ardente_1_3	Ardente_1_4	Bare_no_1	Bare_no_2	Bare_no_3	Bare_no_4
0	5	1	0	0	0	0	0	0	0	0	0	0	0	0	0	0	11	0	0	0	0	0	0	0	0	12	0	0	0	0	0	0	18	0	4	14	0	0	15	0	0	0	0
0	0	0	0	0	0	0	0	0	0	0	0	0	0	0	3	0	0	0	0	0	0	0	0	0	0	0	0	0	0	0	0	0	0	0	0	0	0	0	0	0	0	0	0
0	0	0	0	0	0	0	0	0	0	0	0	0	0	0	0	0	0	0	0	0	0	0	0	0	0	0	0	0	0	0	0	0	5	0	0	0	0	0	0	0	0	0	0
0	1	0	0	0	0	0	0	0	0	0	0	0	0	0	0	0	0	0	0	0	0	2	0	0	0	0	0	0	0	0	0	0	0	0	0	1	0	0	0	0	0	0	0
0	0	0	0	0	1	0	0	0	0	0	0	0	0	0	0	0	5	0	1	0	0	0	0	0	0	0	0	0	0	0	0	0	0	0	0	0	0	0	0	0	0	0	0
0	0	0	0	0	0	0	0	0	0	0	0	0	0	0	0	0	0	0	0	0	0	0	0	0	6	0	15	10	0	11	0	0	0	0	0	0	0	0	0	0	0	0	0
0	0	0	15	0	0	0	0	0	0	0	0	0	12	0	0	0	0	0	0	0	0	0	0	0	0	0	0	0	0	1	0	0	0	0	0	0	0	0	0	0	0	0	0
0	0	0	0	0	0	4	0	0	0	0	0	0	0	0	0	0	0	0	0	0	0	0	0	0	0	0	0	0	0	0	0	0	0	0	0	0	0	0	0	0	0	0	0
0	0	0	0	0	0	0	0	0	0	0	0	0	0	0	0	0	0	0	0	0	0	0	0	0	0	0	0	0	0	0	0	0	0	0	0	0	5	0	0	0	0	0	0
0	0	0	10	0	0	0	0	0	0	0	0	0	0	0	0	0	0	0	0	0	0	0	0	0	0	0	0	0	0	0	0	0	0	0	0	0	0	0	0	0	0	0	0
1	23	1	26	25	132	0	15	0	20	17	0	0	0	31	8	2769	363	39	6	0	0	0	0	0	0	0	0	0	0	0	0	0	0	1	0	0	0	0	10	0	0	0	0
0	0	0	0	0	0	0	0	0	0	0	0	0	0	0	0	0	0	0	0	0	0	0	0	0	0	0	0	0	0	3	0	0	0	0	0	0	0	0	0	0	0	0	0
0	0	0	0	0	0	0	0	0	0	0	0	0	0	0	0	0	0	0	0	4	0	0	0	0	0	0	0	0	0	0	0	0	0	0	0	1	7	0	0	0	0	0	0
0	146	124	25	9	102	12	7	18	3	30	0	16	9	8	14	36	706	3	3	98	25	55	54	30	248	87	121	65	69	84	63	81	101	45	47	81	222	134	56	3	5	78	20
0	0	0	0	0	0	0	0	0	0	0	0	0	0	0	0	0	0	0	0	0	0	0	0	1	0	0	0	0	0	0	0	0	1	0	0	0	6	0	10	0	0	0	0
0	0	0	27	951	0	9	0	0	3	0	13	88	0	0	14	7	6	11	6	1	0	0	0	0	0	0	0	0	0	0	0	0	1	0	0	0	0	0	0	0	0	0	0
0	0	0	1	0	0	0	0	1	0	0	0	0	0	0	0	9	3	0	0	0	0	0	0	0	0	0	0	0	0	4	2	0	0	0	0	4	0	0	3	0	0	0	0
0	11	18	0	51	67	0	0	0	4	5	0	0	0	0	0	0	0	0	0	0	0	0	0	0	0	0	0	0	0	0	0	0	0	0	7	5	51	0	0	0	0	5	20
0	15	3	0	0	0	0	0	2	20	6	0	0	0	0	0	0	0	0	0	4	6	2	0	0	0	0	0	0	15	29	0	18	1	0	0	8	31	0	0	0	0	0	0
0	0	0	0	0	0	0	0	0	0	1	0	3	0	0	3	4	0	0	0	0	0	0	0	0	0	0	0	0	0	0	0	0	0	0	0	0	0	0	0	0	0	0	0
0	0	0	0	0	0	0	0	0	0	0	0	0	0	0	0	0	0	0	0	0	0	0	0	0	0	0	0	0	0	0	0	0	0	0	0	0	0	0	0	0	6	0	0
91	0	0	0	0	0	0	0	0	0	0	0	0	0	0	0	0	0	0	0	0	0	0	0	0	0	0	0	0	0	0	0	0	0	0	0	0	0	0	0	0	25	0	0
0	0	2	0	0	0	0	0	3	0	0	0	0	0	0	0	0	0	0	0	0	0	0	11	0	0	10	0	6	5	0	2	0	0	3	1	0	0	1	0	0	0	0	0
1	4	5	0	0	11	0	6	7	0	3	0	3	0	0	1	1	0	0	0	5	57	54	11	3	4	10	4	0	4	0	2	4	18	5	1	4	1	1	2	1	1	3	0
0	0	1	0	1	5	0	0	0	0	0	0	0	0	0	0	1	0	0	0	0	0	0	0	0	0	0	0	0	0	0	0	0	0	0	0	0	0	0	0	0	0	0	0
0	0	0	0	0	0	0	0	0	0	0	0	0	0	0	0	0	0	0	0	0	1	2	0	0	0	0	0	0	0	0	0	0	0	0	0	0	0	0	0	0	0	0	0
14	0	0	0	0	13	0	1	0	0	0	0	0	0	0	0	0	0	0	0	0	0	0	0	0	0	0	0	0	0	0	0	0	0	0	0	0	0	0	0	0	19	0	0
0	0	0	0	0	0	0	0	0	0	0	0	0	0	0	0	0	0	0	0	0	0	0	0	0	0	0	0	0	0	0	0	0	0	0	0	0	0	153	0	0	0	0	0
0	0	0	0	0	0	0	0	2	0	0	0	0	0	0	0	0	0	0	0	0	0	0	0	0	0	0	1	1	2	0	0	0	0	0	0	0	0	0	0	0	0	0	0
0	0	0	0	0	0	0	0	0	0	0	0	0	0	0	0	0	1	0	0	0	0	0	0	0	0	0	1	0	1	0	0	0	0	0	0	0	0	0	0	0	0	0	0
0	0	0	0	103	0	0	0	0	0	0	0	0	0	0	0	0	0	0	0	0	0	0	0	0	0	0	0	0	0	0	0	0	0	0	0	0	0	0	0	0	0	0	0
0	0	0	0	0	0	0	0	0	0	0	0	0	0	0	0	0	0	0	0	0	0	0	0	0	0	0	0	3	0	0	0	0	0	0	0	0	0	0	0	0	0	0	0
0	0	0	0	0	0	0	0	0	0	0	0	0	0	0	0	0	0	0	0	0	0	0	0	0	0	0	0	0	0	3	0	0	0	0	0	0	4	0	4	0	0	0	0
0	0	0	0	0	2	0	0	7	0	0	1	0	0	0	0	6	0	0	0	9	0	0	0	0	0	0	9	0	22	2	7	0	0	0	5	4	0	7	0	0	0	1	0
0	0	0	0	0	0	0	0	0	0	0	0	0	0	1	0	0	61	0	0	0	0	0	0	1	0	0	0	0	3	0	0	3	2	0	0	0	0	0	0	0	0	0	0
0	0	0	0	0	0	0	0	0	0	0	0	0	0	0	0	0	0	0	0	0	0	0	0	0	0	0	0	0	0	0	0	0	0	0	0	0	0	3	0	0	0	0	0
1	0	0	0	0	0	0	2	0	0	0	0	0	0	0	0	0	2	0	0	0	0	0	0	1	0	0	1	0	0	1	0	0	0	0	2	1	0	0	1	0	0	0	0
0	0	0	0	0	0	0	0	0	0	0	0	0	0	0	0	0	0	0	0	3	0	0	0	0	0	0	0	0	0	0	0	0	0	0	0	0	0	0	0	0	0	0	0
0	9	3	0	0	0	0	0	0	0	0	0	0	0	0	0	0	83	0	0	0	0	0	0	0	1	0	0	0	0	0	3	0	0	0	0	12	0	0	6	0	0	0	0
0	0	0	4	0	1	0	2	0	1	0	8	0	1	0	1	5	3	8	5	0	0	0	0	0	0	0	2	0	0	0	0	0	1	0	0	0	1	0	0	0	0	1	0
354	7	4	14	0	0	3	0	0	3	5	0	8	0	9	2	0	74	3	0	0	0	0	0	0	0	0	0	0	6	0	0	0	0	0	0	0	0	0	1	42	46	0	3
0	0	7	0	0	0	0	0	0	2	18	0	0	0	0	0	10	8	5	4	1	0	0	9	4	0	6	51	0	5	0	4	0	31	5	36	21	5	38	112	0	0	11	0
22	16	21	52	8	72	13	28	30	28	27	0	15	29	47	0	44	167	11	4	6	28	12	0	1	44	18	28	1	20	30	7	27	29	6	7	291	175	45	62	105	115	209	58
9	0	0	2	53	0	0	0	0	1	0	0	0	3	0	0	0	10	18	8	0	0	0	0	0	0	0	0	0	0	0	0	0	9	1	2	16	21	2	0	5	8	18	0
0	0	0	3	0	1	0	0	6	1	0	0	0	0	1	0	0	1	0	2	0	0	0	0	2	1	1	4	2	2	2	2	1	1	0	3	0	0	0	3	0	0	0	0
4	15	0	0	4	5	1	0	0	0	0	0	0	1	0	0	33	6	0	0	1	0	0	0	0	0	0	0	0	0	0	0	13	0	0	0	0	0	0	0	0	0	0	5
0	0	0	0	0	0	0	0	0	0	0	0	0	0	0	0	0	0	3	0	0	0	0	0	0	1	0	0	0	0	6	0	1	0	0	0	0	0	0	0	0	0	3	0
0	0	0	0	0	0	0	0	0	0	0	0	0	0	0	0	0	0	0	0	0	0	0	0	0	0	0	0	1	0	0	0	0	0	0	2	0	0	0	0	0	0	0	0
0	0	0	0	0	0	0	0	0	3	1	0	0	0	0	6	1	0	1	0	0	0	0	0	0	0	0	0	0	0	0	0	0	0	0	0	0	4	8	0	6	0	0	0
0	0	0	0	0	2	0	0	0	0	0	0	0	0	1	0	0	0	0	0	0	0	0	0	0	0	0	0	0	0	0	0	1	0	0	0	0	0	0	0	0	0	0	0
0	0	0	0	0	0	0	0	0	0	0	0	0	0	0	0	0	0	0	0	0	1	0	0	0	0	0	0	0	0	0	0	0	0	0	0	0	0	2	0	0	0	0	0
0	0	0	0	0	0	0	0	0	0	0	0	0	0	0	0	3	0	0	0	0	0	0	0	0	0	0	0	0	0	0	0	0	0	0	0	0	0	0	0	0	0	0	0
0	0	0	0	0	0	0	0	0	0	0	0	0	0	0	0	0	0	0	0	0	0	0	0	0	0	0	0	0	0	0	0	0	0	0	1	0	5	0	12	0	0	0	0
0	0	0	0	1	0	0	0	0	0	0	0	0	0	0	0	4	611	16	0	0	0	0	0	0	0	0	0	0	0	0	0	0	0	0	0	0	0	0	0	0	0	0	0
0	1	0	0	0	12	0	2	0	0	0	0	0	0	0	0	0	0	0	0	0	0	0	0	0	0	0	0	0	0	0	0	0	0	0	0	14	0	5	0	0	0	0	0
0	0	0	0	0	0	0	0	0	0	0	0	0	0	0	0	4	0	0	0	0	0	0	0	0	0	0	0	0	0	0	0	0	0	0	0	0	0	0	0	0	0	0	0
0	34	13	6	5	10	6	5	4	7	13	0	1	0	1	2	3	105	1	0	51	12	7	11	2	31	15	10	6	13	31	22	13	24	11	15	24	71	46	18	0	0	1	0
0	28	24	0	8	4	0	3	16	0	7	0	0	0	0	0	0	47	2	0	12	5	2	4	0	24	17	10	26	20	2	7	18	45	15	10	4	62	45	59	0	0	17	0
0	2	0	0	0	4	0	1	0	0	1	1	1	0	0	0	2	0	0	0	0	24	22	3	2	1	3	3	0	0	0	0	0	4	0	0	0	1	3	1	0	0	0	0
0	0	0	0	2	0	0	0	2	6	0	0	0	0	0	0	0	0	0	0	0	0	0	0	0	0	0	0	0	0	0	0	0	0	0	0	0	0	0	0	0	0	0	0
0	0	0	0	0	0	0	0	0	0	0	0	0	0	0	0	0	0	0	0	0	0	0	2	0	0	1	0	0	0	0	0	0	0	0	0	0	0	0	0	0	0	0	0
0	0	0	0	0	0	0	0	0	0	0	0	0	0	0	0	6	0	0	0	0	0	0	0	0	0	0	0	0	0	6	0	0	0	0	0	5	0	0	0	0	0	0	0
0	0	0	2	0	0	0	0	0	0	0	0	0	0	0	0	0	3	0	0	0	0	0	0	0	0	0	0	0	0	0	0	0	0	0	0	0	0	0	0	0	0	0	0
0	0	0	0	1	0	0	0	0	0	0	0	0	0	0	7	0	0	0	0	0	0	0	0	0	0	0	0	0	0	0	0	0	0	0	0	0	0	0	0	0	0	0	0
0	1	0	0	0	0	0	0	261	193	12	0	106	0	190	0	13	0	0	0	0	0	0	0	0	0	0	24	0	30	0	0	7	0	2	2	42	0	0	98	0	60	0	0
0	3	0	5	0	0	0	0	0	0	0	2	0	1	0	0	2	18	2	1	0	0	0	12	0	2	1	2	0	1	0	0	1	1	0	0	1	2	1	2	5	6	6	3
0	0	0	6	0	7	2	0	0	3	3	2	0	0	15	0	0	0	0	3	0	0	0	0	0	16	0	3	3	0	0	1	0	0	0	1	7	0	0	2	4	12	0	10
0	0	0	13	0	0	0	0	0	0	0	0	0	0	0	0	0	43	0	0	0	0	0	0	0	0	0	0	0	0	0	0	0	0	0	0	0	0	13	0	0	0	2	0
0	4	13	0	0	61	0	0	5	0	0	0	49	5	0	0	8	0	0	0	0	0	3	0	0	0	4	8	23	1	12	1	0	7	0	0	11	0	0	0	0	0	0	39
9	4	4	23	4	26	8	11	42	10	7	0	11	14	11	0	11	33	4	2	1	30	6	0	0	22	10	20	12	17	14	10	41	20	4	1	61	81	27	15	30	87	69	18
0	0	0	0	0	0	0	0	6	0	0	5	0	0	0	0	0	0	0	0	0	0	0	0	0	0	0	1	203	0	0	0	11	0	0	0	0	0	0	0	0	2	0	0
0	0	0	0	0	0	0	0	0	0	0	0	0	0	0	0	0	0	5	0	0	0	0	0	0	0	3	17	0	0	0	0	0	0	2	4	21	0	32	0	0	0	18	48
0	0	0	0	0	0	0	0	0	0	0	0	0	2	0	0	3	44	0	2	0	0	0	0	0	0	0	0	0	0	0	0	0	0	0	0	0	0	0	0	0	0	0	0
0	0	0	0	5	0	0	0	0	0	0	0	0	0	0	0	0	0	0	0	0	0	0	0	0	0	0	0	0	0	0	0	0	0	0	0	0	0	0	0	0	0	0	0
0	0	0	0	0	0	0	0	0	0	0	0	0	0	0	0	0	97	0	0	0	0	0	0	0	0	0	0	0	0	0	0	0	0	0	0	0	0	0	0	0	0	0	0
0	32	5	0	1	19	4	0	0	0	6	4	0	0	0	0	0	93	0	0	2	4	9	6	0	0	0	4	24	0	0	5	0	1	0	0	0	0	0	0	0	0	0	0
0	0	0	1	0	0	0	0	0	0	0	0	0	0	0	1	0	0	0	0	0	0	0	0	1	0	0	0	0	0	0	0	0	0	0	1	0	0	0	1	0	0	0	0
0	0	0	0	0	0	0	0	0	0	0	0	0	0	17	0	0	0	5	0	0	0	0	0	0	0	0	0	0	4	0	0	7	13	0	2	0	0	0	3	0	0	0	0
0	0	0	0	0	0	0	0	0	0	0	0	0	0	0	0	2	4	0	0	0	0	0	0	0	0	0	0	0	0	0	0	0	0	0	0	0	0	0	0	0	0	0	0
0	0	0	0	0	0	0	0	0	0	0	0	0	0	0	0	0	0	0	0	0	0	0	0	0	0	0	0	0	0	0	0	0	0	0	0	0	0	0	0	27	23	0	0
0	0	0	0	0	0	0	0	0	0	0	0	0	0	0	0	0	0	0	0	0	0	0	0	0	0	0	0	0	0	0	0	0	0	0	0	4	0	0	0	0	0	0	0
0	0	1	0	0	0	0	0	0	1	0	0	0	0	0	0	0	27	9	5	0	0	0	0	0	0	0	0	0	0	0	0	0	0	0	0	0	0	0	0	0	0	0	0
0	2	4	8	0	56	0	0	1	0	0	0	0	6	3	0	9	6	13	0	0	0	0	0	0	4	0	0	0	0	0	0	11	1	0	0	13	0	0	0	0	0	0	0
0	0	0	0	0	0	0	0	0	0	0	0	0	0	0	0	16	0	0	0	0	0	0	0	0	0	0	0	0	0	0	0	0	0	0	0	0	0	0	0	0	0	0	0
0	11	0	0	4	0	0	5	15	4	0	0	0	0	0	0	0	0	0	0	2	4	7	4	0	0	0	0	0	8	15	4	15	0	0	1	0	21	8	5	0	8	6	1
2	5	11	0	0	7	0	0	1	55	0	0	1	0	0	0	0	0	1	0	2	0	0	0	4	0	0	0	0	0	1	1	0	0	0	0	0	0	0	0	0	0	0	0
0	0	0	0	3	0	0	1	0	0	0	0	0	0	0	0	0	0	0	0	0	0	0	0	0	0	0	0	0	0	0	0	0	0	0	0	0	0	0	0	0	0	0	0
0	0	0	1	0	0	0	0	0	0	0	0	0	0	0	0	0	0	0	0	0	0	0	0	0	0	0	0	0	0	0	0	0	0	0	0	15	0	0	0	0	0	0	0
0	0	10	0	0	0	0	0	0	0	0	0	0	0	0	0	0	0	0	0	0	0	0	0	0	0	0	0	0	0	0	0	0	0	0	0	0	0	0	0	0	0	0	0
0	0	0	1	0	0	0	0	0	0	0	0	2	0	0	0	0	2	1	0	0	0	0	0	0	0	2	1	0	0	0	0	0	0	0	0	0	0	0	0	3	2	5	0
0	0	0	0	0	0	0	0	0	0	0	0	0	0	0	0	0	0	0	0	0	0	0	0	0	0	0	0	0	0	0	0	0	13	0	0	0	0	0	0	0	0	0	0
0	0	0	0	2	0	0	0	0	2	0	0	0	0	0	0	6	0	0	0	0	0	0	0	0	0	0	0	0	0	0	0	0	0	0	0	0	0	0	0	0	0	0	0
0	4	0	0	8	9	0	0	0	0	0	0	0	0	0	0	0	0	0	0	0	0	0	1	0	0	0	0	0	0	0	0	0	0	0	0	0	0	0	0	0	0	0	0
0	0	1	0	0	0	0	11	0	0	0	11	0	1	0	0	5	13	0	0	0	0	0	0	0	0	0	0	0	0	0	0	0	0	0	0	0	0	0	0	0	0	0	0
0	0	0	0	0	0	0	0	0	5	0	0	0	0	0	0	0	0	0	0	0	0	0	0	0	0	0	0	0	0	0	0	0	0	0	0	0	0	0	0	0	0	0	0
0	0	0	9	0	0	0	0	0	0	1	1	2	0	1	0	0	0	0	0	1	0	0	0	0	0	0	0	0	0	0	0	0	0	0	0	0	0	0	0	0	0	0	0
0	0	0	0	13	0	0	0	0	0	0	0	0	0	0	0	0	0	0	0	0	0	0	0	0	0	0	0	0	0	0	0	0	0	0	0	0	0	0	0	0	0	0	0
0	29	10	21	5	15	7	8	8	6	3	0	27	0	0	13	0	6	0	0	0	0	0	0	0	0	0	12	0	0	21	1	6	0	0	0	7	0	22	0	0	0	0	0
0	0	0	0	0	0	0	0	0	0	0	0	0	0	0	0	0	14	0	0	0	0	0	0	0	0	0	0	0	0	0	0	0	0	0	0	0	0	0	0	0	0	0	0
1	1	0	25	1	3	0	6	0	9	3	1	1	9	0	2	1	23	0	0	0	0	0	0	0	6	27	0	15	0	2	2	0	0	4	4	2	188	1	0	0	0	1	0
37	0	3	65	0	0	3	13	7	4	10	0	0	21	0	0	0	1726	0	9	0	0	0	0	0	1	0	0	7	3	0	0	0	0	12	0	0	21	0	3	0	0	9	22
0	0	2	2	0	0	0	0	0	0	0	0	0	0	0	0	0	0	0	0	0	0	0	0	0	0	0	0	0	0	0	0	0	0	0	0	0	0	0	0	0	0	0	0
0	0	0	0	0	0	0	0	1	0	0	0	0	44	0	13	0	0	0	0	370	12	0	0	0	0	0	46	0	3	872	490	184	0	0	4	4	0	0	11	0	0	0	0
0	0	2	2	0	2	1	0	3	0	0	0	0	0	4	0	0	0	0	3	0	0	0	0	0	2	0	0	1	0	0	0	0	0	0	0	2	1	0	0	1	5	0	2
0	0	0	0	0	0	0	0	0	4	0	0	0	0	0	0	0	0	0	0	0	0	0	0	0	0	0	0	0	0	0	0	0	0	0	0	0	0	0	0	0	0	0	0
1	0	0	1	0	0	0	0	0	0	0	0	0	0	0	3	0	0	0	0	0	0	0	0	0	0	0	0	0	0	0	0	0	0	0	0	0	0	0	0	0	0	0	0
0	16	1	7	6	24	1	0	0	2	5	3	4	0	0	7	0	18	1	7	0	0	5	0	0	1	1	4	39	0	0	0	4	3	1	0	8	2	1	11	0	0	12	17
0	0	0	0	0	0	0	0	0	0	0	0	0	0	0	0	0	9	0	0	0	0	0	0	0	0	0	0	0	0	0	0	0	0	0	0	0	0	0	0	0	0	0	0
0	0	0	0	1	0	3	0	0	0	0	0	0	0	1	1	1	5	1	0	0	0	0	0	0	0	0	0	0	0	1	0	0	0	0	0	0	0	0	0	0	0	0	0
0	0	0	0	0	0	0	0	0	0	0	0	0	0	0	0	0	0	0	0	0	0	0	0	0	0	0	0	0	0	0	0	0	1	0	0	1	0	0	2	0	0	0	0
0	1	1	0	0	0	0	0	0	0	0	0	0	0	0	0	0	0	0	0	0	0	0	0	0	0	0	0	0	0	1	0	0	0	0	0	0	1	0	0	0	0	0	0
7	1	5	1	0	0	1	0	2	1	1	0	0	0	0	1	0	0	0	0	0	1	0	0	0	0	1	2	2	0	0	0	0	0	0	0	0	0	0	1	10	32	28	21
0	0	0	0	0	0	0	0	0	0	0	0	0	0	0	0	0	0	0	0	0	0	0	0	0	0	0	0	0	0	0	0	0	0	0	0	0	8	0	0	0	8	0	0
0	0	30	0	5	159	0	2	88	0	9	0	0	0	0	0	12	79	0	0	1	8	0	0	0	0	5	15	0	36	0	0	7	0	0	0	6	0	0	0	110	353	340	51
0	0	0	0	0	0	2	0	0	0	1	1	0	0	2	0	0	19	0	0	0	0	0	0	0	0	0	0	1	0	0	0	0	0	1	2	0	1	0	0	0	0	0	0
0	0	0	1	0	0	0	0	0	0	0	0	0	0	0	0	0	0	0	0	0	0	0	0	0	0	0	1	0	0	0	0	0	0	0	0	0	0	0	1	0	0	0	0
3	0	0	5	0	0	0	0	0	0	0	0	0	0	0	0	0	0	0	0	0	0	0	0	0	0	0	0	0	0	0	0	0	0	0	0	0	0	0	0	0	0	0	0
0	0	0	0	0	0	0	0	0	0	0	0	1	0	0	0	0	0	0	0	0	0	0	0	0	0	0	0	2	0	0	0	0	0	0	0	0	0	0	0	0	0	0	1
0	0	0	0	0	0	0	0	0	0	0	0	1	0	0	0	1	1	0	0	0	0	0	0	0	0	0	0	0	0	0	0	0	0	0	0	0	0	0	0	0	0	0	0
0	76	17	0	4	323	0	126	124	18	89	5	29	12	0	9	35	0	0	0	192	1413	1707	165	167	58	136	235	0	74	34	16	101	415	50	35	51	7	96	68	20	18	27	0
0	0	0	0	0	21	0	0	0	0	0	0	0	0	0	0	0	0	0	2	0	0	0	0	4	0	0	0	0	0	0	0	0	9	0	0	0	0	0	0	0	0	0	0
141	20	0	361	11	0	0	0	80	4	5	0	158	9	0	0	25	446	9	6	9	1	1	15	27	11	2	43	12	28	8	4	94	0	13	1	71	0	25	30	43	17	39	0
2	0	0	6	0	0	0	0	0	0	0	0	0	0	0	2	0	0	0	0	0	0	0	0	0	0	0	0	0	0	0	0	0	0	0	0	0	0	0	0	0	0	0	0
0	0	0	0	0	0	0	0	0	0	0	0	0	0	0	0	0	29	0	0	0	0	0	0	0	0	0	0	0	0	0	0	0	0	0	0	0	0	0	0	0	0	0	0
0	0	46	0	0	0	0	0	0	0	3	0	0	0	0	0	4	7	0	0	0	0	0	0	0	0	0	0	0	0	0	0	0	0	0	0	0	0	0	0	0	0	0	0
0	0	0	0	0	0	0	0	0	0	0	0	0	0	0	0	0	0	0	0	0	0	0	0	0	4	0	1	0	0	0	0	0	0	0	0	1	0	0	0	0	0	0	1
0	1	0	0	0	0	1	0	0	1	0	0	0	0	0	0	0	0	0	0	0	0	0	0	0	0	0	0	0	0	0	0	0	0	0	0	0	0	0	0	0	0	0	0
0	4	0	0	0	0	0	0	0	0	0	0	0	0	0	0	0	0	0	0	0	0	0	0	0	0	0	0	0	0	0	0	0	0	0	0	0	0	0	0	0	0	0	0
0	0	3	0	0	0	0	0	0	0	0	0	0	0	0	0	0	0	0	0	0	3	0	0	0	0	0	0	0	0	0	2	0	3	0	0	0	0	0	0	0	0	0	0
2	78	615	0	0	7	939	40	0	30	9	14	0	34	0	48	19	820	27	0	0	0	0	0	0	0	0	0	0	0	0	0	0	0	0	0	0	0	0	0	0	0	0	0
0	0	0	0	0	0	0	0	0	0	0	0	0	16	0	0	0	0	0	0	0	0	0	0	0	0	0	0	0	0	0	0	0	0	0	0	0	0	0	0	0	0	0	0
0	0	0	0	0	7	0	2	0	9	17	7	0	0	0	0	0	24	0	0	0	0	0	0	0	27	0	0	4	0	0	0	0	0	0	0	0	0	0	0	0	0	0	0
0	7	1	0	5	6	0	5	0	0	2	0	0	0	0	0	2	260	0	0	1	0	0	0	0	0	0	0	0	0	0	0	0	0	0	0	0	0	0	0	0	0	0	0
0	0	0	0	0	0	0	0	0	0	0	0	0	0	0	0	0	0	0	0	0	0	2	0	1897	0	0	1	3	0	0	0	15	8	3	6	10	0	0	0	0	0	0	0
0	0	0	0	0	1	0	0	0	0	0	0	0	0	0	0	0	0	0	0	0	0	0	0	0	0	14	0	10	0	60	14	11	0	0	0	0	0	0	0	0	0	0	15
0	0	0	0	0	0	0	0	0	0	0	0	0	0	0	0	0	0	0	0	0	0	0	0	0	0	3	0	0	0	0	0	0	0	0	0	0	0	0	0	0	0	0	0
0	3	6	5	10	2	11	7	0	0	3	5	0	0	0	0	0	6	0	0	0	0	0	0	0	0	0	0	0	0	0	0	0	0	0	0	0	0	0	0	0	0	1	0
1024	108	182	125	16	458	65	45	133	132	63	60	62	84	34	22	66	72	120	20	31	21	38	34	61	48	28	305	13	65	16	3	23	22	22	13	37	38	174	22	333	524	560	327
0	3	3	0	0	19	0	1	6	0	6	0	1	0	0	0	1	0	0	0	12	61	80	13	7	3	6	9	0	5	2	0	6	18	2	1	5	0	5	1	3	1	3	0
0	0	18	0	0	11	6	222	0	8	0	14	0	0	0	3	0	0	14	0	4	0	0	0	0	0	0	0	0	0	0	0	0	4	0	5	0	0	0	0	0	0	0	0
0	0	0	0	0	0	0	0	0	0	0	0	0	0	0	0	79	95	0	0	0	0	0	0	0	0	0	0	0	0	13	0	0	0	0	0	0	0	0	0	0	0	0	0
0	0	4	0	0	0	0	0	0	0	0	0	0	0	0	0	0	479	0	0	0	0	0	0	0	0	0	0	0	0	0	0	0	1	0	0	0	0	0	0	0	0	0	0
0	0	0	0	13	0	0	0	0	0	0	0	0	0	0	0	0	0	0	0	0	0	0	0	0	0	0	0	0	0	0	0	3	0	0	0	0	0	0	0	0	0	2	0
0	0	0	0	6	0	0	0	0	0	0	0	0	0	0	0	0	0	0	0	0	7	0	0	0	0	0	0	0	7	0	0	0	0	0	0	0	0	0	0	0	0	0	0
0	15	20	13	36	124	11	38	0	39	54	13	0	12	0	13	5	80	0	0	1	0	0	1	0	0	7	172	0	0	21	7	0	0	0	0	0	0	0	16	0	0	0	0
0	0	0	0	0	0	0	0	0	0	0	0	0	0	0	0	0	0	0	0	0	0	0	0	22	0	0	0	0	0	0	0	0	0	0	0	0	0	0	0	0	0	0	0
0	0	1	0	4	0	3	2	12	0	1	0	0	0	0	0	4	18	7	0	2	3	1	8	20	1	8	8	2	0	25	13	0	6	0	2	6	18	0	0	5	33	49	6
0	0	0	3	0	0	0	0	0	0	0	0	0	0	0	0	0	0	0	0	0	0	7	0	0	0	0	0	0	0	0	0	0	0	0	0	0	0	0	0	0	0	0	0
0	6	3	2	0	0	21	3	12	5	0	15	0	8	33	0	7	44	0	0	0	0	0	0	0	0	2	0	0	2	0	0	0	0	0	0	4	17	6	0	16	5	25	9
0	0	0	0	0	18	0	0	1	0	0	0	0	0	0	0	0	0	0	0	0	0	0	0	0	0	1	0	0	0	0	0	0	0	0	0	0	0	0	0	14	0	14	0
0	0	0	0	0	0	0	0	0	0	0	0	0	0	0	0	0	0	0	0	0	0	0	0	0	0	0	4	0	0	0	0	0	0	0	0	0	0	0	0	0	0	0	0
0	0	2	0	0	0	0	0	0	0	4	0	1	0	17	0	0	0	0	0	0	0	0	0	0	0	0	0	0	0	0	0	0	0	0	0	0	0	0	0	0	0	0	0
0	0	0	0	0	0	0	0	0	0	0	0	0	0	1	0	1	6	0	0	0	0	0	0	0	0	0	0	0	0	0	0	1	0	0	0	0	0	0	0	0	0	0	0
0	0	0	0	0	1	0	0	0	0	0	0	0	0	0	0	0	0	0	0	1	1	1	0	0	1	0	0	0	1	0	0	0	0	0	0	0	0	0	0	0	0	0	0
0	0	0	0	0	0	0	0	0	0	0	0	0	0	0	0	0	0	0	0	0	0	0	0	0	0	0	0	0	0	3	0	0	0	0	0	0	0	0	0	0	0	0	0
0	0	5	0	0	0	0	0	0	0	0	0	0	0	0	0	0	0	0	0	26	0	5	3	0	0	0	0	0	0	0	0	9	15	5	11	77	8	13	49	0	0	10	8
0	14	8	121	7	48	8	29	6	43	60	241	0	6	53	37	136	98	257	106	1	0	9	0	39	6	1	35	0	7	32	4	25	13	1	1	0	46	0	0	0	8	39	26
0	0	0	0	0	1	0	0	0	0	0	0	0	0	0	0	0	3	0	0	0	0	0	0	0	0	0	0	0	0	0	0	0	0	0	0	0	0	0	0	0	0	0	0
28	0	0	0	1	0	0	0	1	0	0	0	0	0	0	0	6	0	0	2	0	0	0	3	0	0	0	0	0	0	0	0	0	0	0	0	0	0	0	1	0	0	0	0
0	0	0	0	0	0	0	0	0	0	0	0	0	0	0	0	0	0	0	0	0	2	0	0	0	0	1	0	0	0	0	0	11	0	0	0	0	0	1	0	0	0	0	0
0	0	0	0	0	0	0	0	0	0	0	0	0	0	0	0	0	18	0	0	0	0	0	0	0	0	0	0	0	0	0	0	0	0	0	0	0	0	0	0	0	0	0	0
0	0	0	0	0	0	0	0	0	0	0	1	0	0	0	0	0	0	0	0	0	0	0	0	0	2	0	1	0	0	0	0	1	3	1	0	0	0	0	0	0	0	0	0
0	41	1	0	13	0	0	6	0	1	23	0	0	0	0	0	5	821	0	0	28	4	2	8	0	119	21	6	11	25	13	2	48	67	11	33	8	120	41	47	0	0	31	0
0	0	0	0	0	0	0	0	0	4	0	0	0	0	0	0	0	0	0	0	0	0	0	0	0	0	0	0	0	0	0	0	0	0	0	0	0	0	0	0	0	0	0	0
0	0	0	0	1	1	0	0	0	2	0	0	0	0	0	0	4	0	0	0	0	0	0	0	0	0	0	0	0	0	0	0	0	0	0	0	0	0	0	0	0	0	0	1
0	0	0	0	0	0	0	0	0	0	0	0	0	0	0	0	0	0	0	0	0	0	3	0	0	0	0	0	0	0	0	0	0	0	0	0	0	0	0	0	0	0	0	0
0	0	0	42	0	2	0	0	0	0	0	0	0	0	0	0	0	0	0	0	0	0	0	0	0	0	0	0	0	0	0	0	0	0	0	0	0	0	0	0	17	0	0	0
0	0	0	6	0	0	0	0	0	0	0	0	0	0	0	0	1	0	0	4	0	0	0	0	0	0	0	2	0	0	0	0	0	0	0	0	0	2	0	0	0	0	0	0
3	4	16	92	0	3	9	7	6	28	8	46	5	0	25	0	4	97	18	14	4	4	4	0	0	0	1	0	0	8	0	0	8	22	3	0	7	25	27	6	23	36	124	40
0	5	0	0	0	0	0	0	0	0	0	0	0	0	0	0	0	0	0	0	1	0	0	0	0	0	0	1	0	0	0	0	0	0	0	0	0	0	0	0	0	0	0	0
8	0	0	0	11	49	0	3	21	0	2	0	0	0	0	0	167	0	0	0	0	0	5	0	0	11	1	0	0	16	0	0	21	18	1	0	11	1	0	10	0	0	69	0
0	0	0	0	0	0	0	0	0	0	0	0	0	0	0	0	0	3	0	0	0	0	0	0	0	0	0	0	0	0	0	0	0	0	0	0	0	0	0	0	0	0	0	0
0	1	0	0	0	0	0	0	0	0	0	0	0	0	1	0	0	0	0	0	0	0	0	0	0	0	0	0	0	1	0	0	0	0	0	0	0	0	0	0	0	0	1	3
0	0	0	0	0	0	0	0	0	2	0	0	0	0	0	0	0	0	0	0	0	0	0	0	0	0	0	0	0	0	0	0	0	0	0	0	0	0	0	0	9	0	0	0
0	0	0	0	0	0	0	0	6	0	0	0	0	0	0	0	0	0	0	0	0	0	0	0	0	0	0	0	0	0	0	0	0	0	0	0	1	0	0	0	0	0	0	0
0	0	0	0	4	13	0	0	0	0	44	0	0	0	0	0	0	0	0	0	1	0	0	0	0	0	0	0	0	0	0	0	0	0	0	0	0	0	0	0	0	0	0	0
0	1	0	360	22	249	0	4	4	25	29	24	1	0	0	1	28	69	17	0	0	0	2	0	0	0	1	0	0	0	0	0	3	0	2	0	12	3	9	4	0	0	0	1
0	0	0	0	0	32	0	0	0	0	0	0	0	0	0	0	0	0	0	0	0	0	0	0	0	0	0	0	0	0	0	0	0	0	0	0	0	0	0	0	0	0	0	0
0	0	0	0	0	0	0	0	12	0	0	0	0	0	0	0	0	0	0	0	45	52	88	32	21	25	23	22	20	14	26	14	39	41	53	36	22	20	8	3	0	0	0	0
0	0	0	0	0	0	0	0	0	0	0	0	0	0	0	0	0	0	0	0	0	0	0	0	0	0	0	0	0	0	17	0	0	0	0	0	0	0	0	0	0	0	0	0
0	0	0	0	0	0	0	0	0	0	0	0	0	0	0	0	0	0	0	0	0	0	0	0	0	0	0	0	0	0	0	0	0	1	0	0	0	0	8	0	0	0	0	0
0	102	512	70	4	30	0	27	0	0	0	0	0	3	17	0	182	2546	0	0	5	7	0	0	0	0	0	0	1	2	0	0	0	0	0	0	0	0	0	0	0	0	0	0
0	0	0	0	0	0	0	0	0	0	0	0	3	1	6	0	0	0	0	0	21	61	60	46	0	0	0	0	0	0	0	0	43	22	12	14	2	112	34	16	3	0	4	5
0	0	1	0	9	1	0	0	0	21	22	0	0	5	0	0	20	52	0	0	0	0	0	0	0	0	0	0	0	0	0	0	0	0	0	0	0	0	0	0	0	0	0	0
0	0	0	0	0	0	3	0	0	0	0	0	0	0	0	0	0	0	0	0	0	0	0	0	0	0	0	0	0	0	0	0	0	0	0	0	0	0	0	0	0	0	0	0
0	0	0	0	0	7	0	0	2	0	0	0	0	0	0	0	0	0	0	0	0	0	0	0	0	0	0	0	0	0	0	0	0	0	0	0	0	0	0	0	0	0	0	0
0	0	1	0	0	0	0	0	0	0	0	0	0	0	0	0	0	10	0	0	0	0	0	0	0	0	0	0	0	0	0	0	4	1	0	0	5	2	0	0	0	0	0	0
0	2	0	0	5	0	0	0	0	0	0	7	0	0	0	0	0	27	0	0	0	0	0	0	0	0	0	0	0	0	0	0	0	0	0	0	0	0	0	0	0	0	0	0
0	0	0	0	0	0	0	0	0	0	0	0	0	0	0	0	0	0	0	0	0	0	0	0	0	6	0	0	0	0	0	0	0	0	0	0	0	0	0	0	0	0	0	0
0	0	0	0	0	0	0	0	0	0	0	0	0	0	0	0	0	0	0	0	0	0	0	0	0	0	0	0	0	0	0	0	0	0	0	0	0	3	0	0	0	0	0	0
4	118	59	21	5	6	3	20	2	5	11	10	3	25	0	0	0	99	0	0	99	32	44	3	6	45	13	53	5	6	50	6	74	116	50	28	220	102	128	46	0	0	1	0
0	8	40	16	0	8	0	3	0	0	0	0	1	0	0	0	451	3284	48	47	5	0	0	0	0	0	1	0	6	0	0	0	0	0	0	0	0	0	0	0	3	0	0	0
0	0	2	0	0	13	1	0	0	0	3	0	0	0	7	1	1	3	0	0	0	0	0	3	0	0	2	0	0	0	0	0	2	0	0	0	2	0	1	0	0	5	0	0
0	0	0	0	0	0	0	0	0	0	0	0	0	0	0	0	0	0	0	0	0	0	0	0	0	0	0	0	0	0	0	0	0	0	0	0	0	0	0	8	0	0	0	0
0	0	0	0	0	0	0	1	0	0	0	0	0	0	0	0	0	0	0	0	0	0	0	0	0	0	3	0	0	0	5	0	0	0	0	0	0	0	0	18	90	80	0	0
0	5	8	2	0	1	2	3	0	1	3	1	4	0	0	0	2	5	0	0	0	0	1	0	0	0	0	0	1	0	1	0	3	2	0	0	0	1	0	1	1	0	0	0
7	38	3	48	9	4	37	4	6	19	18	8	22	25	24	54	8	207	43	18	0	3	7	2	3	8	0	5	2	2	12	5	21	3	0	7	7	25	100	13	18	10	58	6
0	1	0	0	0	0	0	0	0	0	0	0	0	0	1	0	0	0	0	0	0	0	0	0	0	0	0	0	0	0	0	0	0	0	0	0	0	0	1	0	0	1	1	0
0	1	1	0	16	10	0	0	0	5	1	0	0	0	0	0	0	0	0	0	0	0	0	0	0	0	0	0	0	0	0	0	0	0	0	1	1	7	0	0	0	0	1	1
4	1566	921	228	391	1415	242	503	243	173	998	336	46	29	94	5	176	3436	2	0	1082	266	251	610	255	1151	1437	978	446	1028	1011	756	924	827	223	955	916	1362	1052	1021	0	7	118	50
0	13	41	0	10	81	17	10	0	150	90	0	163	12	0	13	50	193	8	0	0	0	0	0	0	0	0	0	0	0	0	4	0	1	0	0	0	0	0	0	0	24	0	0
0	0	0	0	0	0	0	0	0	0	0	0	0	0	0	0	0	0	0	0	3	0	0	0	0	0	0	0	0	0	0	0	0	0	0	0	0	0	0	0	0	0	0	0
0	0	0	0	0	0	0	0	1	0	0	0	0	0	0	0	0	0	0	0	0	0	1	0	0	0	0	0	0	0	0	0	1	3	0	1	2	9	0	0	1	6	7	2
0	1	0	0	0	0	0	0	0	2	1	7	0	1	1	0	3	2	2	4	0	0	0	0	0	0	0	0	0	0	0	0	0	1	0	0	0	1	0	0	0	0	0	2
20	29	81	33	27	99	0	10	0	9	29	0	11	0	0	88	7	354	0	0	6	0	0	12	0	23	0	4	0	0	0	0	0	0	0	9	28	0	0	2	6	37	0	0
6	3	8	34	0	11	1	2	1	10	18	4	0	0	0	0	10	42	4	0	1	0	3	0	3	0	3	0	1	3	3	2	2	1	0	0	2	7	0	1	9	3	1	1
0	397	330	56	28	241	34	35	54	11	110	0	54	27	23	38	60	1624	8	13	323	72	112	171	86	598	242	240	182	128	258	120	165	264	101	111	183	591	387	175	10	18	186	91
0	10	0	0	1	1	0	1	0	0	0	0	0	0	0	0	0	11	0	6	0	0	0	0	0	0	0	0	0	0	0	0	0	0	0	0	0	0	0	0	0	0	0	0
0	0	0	0	0	0	0	0	0	0	0	0	0	0	0	0	0	0	0	0	0	0	0	0	0	0	0	0	0	0	0	0	0	0	0	0	0	0	15	0	0	0	0	0
0	0	2	0	4	0	0	0	0	1	0	0	0	0	0	0	9	70	0	0	0	0	0	0	0	0	0	0	0	0	0	0	0	0	0	0	0	0	0	0	9	12	0	0
0	0	0	0	0	0	0	0	0	0	15	4	0	4	5	0	0	2	0	0	0	0	0	0	0	0	0	0	0	0	0	0	0	0	0	0	0	0	0	0	0	0	0	0
0	127	23	0	6	41	0	3	0	7	53	3	3	0	0	7	21	50	0	0	0	0	0	0	0	0	5	0	0	0	0	0	0	0	0	0	0	0	0	0	0	0	0	0
10	5490	5614	1083	1251	4217	1473	3087	1278	1633	6130	2363	479	297	775	374	2547	46595	156	81	18685	2944	3213	5129	2254	13455	4802	5264	2771	4951	13496	7024	7149	11304	3239	6481	7851	26826	13940	8700	47	44	130	55
0	0	0	0	0	0	0	0	0	140	0	0	0	0	0	0	0	0	0	0	0	0	0	0	0	0	0	0	0	0	0	0	0	0	0	0	0	0	0	0	0	0	0	0
0	0	0	0	0	0	0	0	0	8	0	0	0	0	0	0	3	0	0	0	0	0	0	0	0	0	0	0	0	0	0	0	0	0	0	0	0	0	0	0	0	0	0	0
0	0	0	13	0	0	5	0	0	0	0	0	7	16	0	0	0	56	0	0	0	0	0	0	0	0	4	0	0	0	0	0	0	0	0	0	0	0	0	0	0	0	21	26
1681	70	0	76	0	15	0	8	19	0	7	0	0	6	0	0	9	0	118	16	10	42	17	2	10	19	17	0	8	7	5	0	0	9	4	26	132	46	52	126	128	118	949	738
0	5	0	0	0	0	0	0	0	0	0	0	0	0	0	0	0	0	0	0	0	0	0	0	0	0	0	0	0	0	0	0	0	0	0	0	1	0	0	1	0	0	0	0
0	0	0	1	0	0	0	0	1	0	0	0	0	0	0	0	0	0	0	0	0	0	0	0	0	0	0	1	0	0	0	0	0	0	0	0	0	0	0	0	0	0	0	0
0	0	0	0	0	0	0	0	0	0	0	0	0	0	0	0	0	0	0	0	0	0	0	19	0	0	0	0	0	0	0	0	0	0	0	0	0	0	0	0	0	0	0	0
0	8	38	24	0	23	0	0	0	0	0	0	0	0	0	0	5	35	0	0	0	0	0	0	0	0	0	0	0	4	0	1	8	0	0	0	0	0	0	0	0	0	0	0
0	0	0	0	0	0	0	0	0	0	4	0	0	0	0	0	0	0	0	0	0	0	0	0	0	0	0	0	0	0	0	0	0	0	0	0	0	0	0	0	0	0	0	0
0	0	0	0	6	1	0	0	2	3	0	0	0	0	0	0	2	0	0	0	2	12	8	0	41	0	0	0	0	2	32	9	0	6	0	0	4	3	0	0	0	0	0	0
0	0	0	0	0	0	0	0	0	0	0	0	0	0	0	0	0	0	0	0	0	0	0	0	0	0	0	1	0	0	14	2	0	0	0	0	0	0	0	0	0	0	0	0
53	69	27	152	27	49	69	15	68	45	20	55	76	77	116	31	23	182	74	23	4	6	2	5	47	11	13	104	29	43	16	11	13	21	5	4	47	19	63	47	17	92	76	57
0	0	0	0	0	0	0	0	0	0	0	0	0	0	0	0	0	0	0	0	0	0	0	0	0	0	0	0	7	0	13	0	0	0	0	0	0	0	0	0	0	0	0	0
0	0	0	0	0	0	0	0	0	0	0	0	0	0	0	0	0	102	0	0	0	0	0	0	0	0	0	0	0	0	0	0	0	0	0	0	0	0	0	0	0	0	0	0
0	0	0	0	246	190	0	3	0	0	173	0	0	0	0	0	0	0	0	0	0	0	0	0	0	0	0	0	0	0	0	0	0	0	0	0	0	0	0	0	0	0	0	0
0	0	0	0	0	0	0	0	0	0	0	0	0	0	0	0	0	0	0	0	0	0	0	0	0	2	0	0	0	0	0	0	0	1	0	0	0	0	0	0	0	0	0	0
0	1	0	0	0	0	0	0	0	0	0	0	0	1	0	0	0	1	0	0	0	0	0	0	0	0	0	0	0	1	0	0	0	0	0	0	1	1	1	0	1	0	0	0
0	0	0	0	0	0	0	0	2	0	0	0	0	0	0	0	0	0	0	0	0	0	0	0	2	0	0	0	0	0	0	0	4	7	1	0	2	2	5	2	8	3	30	2
0	0	0	0	1	0	0	18	0	0	2	0	0	0	0	0	0	0	0	0	0	0	0	0	0	5	0	0	0	0	0	0	0	0	0	0	0	0	0	0	0	0	0	0
0	21	0	0	2	0	0	0	0	0	0	0	0	0	0	0	0	41	0	0	0	0	0	0	0	0	0	0	0	0	0	0	0	0	0	3	0	0	0	0	0	0	0	0
1	77	14	35	0	0	2	4	21	25	15	8	4	4	10	0	2	19	0	0	2	0	6	5	8	0	4	59	10	3	4	11	5	3	2	0	4	3	27	10	21	37	29	20
0	0	3	0	0	0	0	6	2	0	0	0	3	1	11	4	0	0	19	17	2	3	0	7	0	0	0	3	0	0	0	0	29	25	3	4	10	11	0	0	3	0	20	0
0	0	0	0	0	0	0	0	0	0	0	0	0	0	0	0	0	0	0	0	0	0	13	0	0	0	0	0	0	0	0	0	0	0	0	0	0	0	0	0	0	0	11	0
0	11	0	0	0	2	0	2	0	2	1	0	0	0	0	1	0	0	0	0	0	0	0	0	0	0	0	0	0	0	0	0	0	0	0	0	0	0	0	0	0	0	0	0
0	2	1	0	1	1	0	0	0	0	0	0	0	0	0	2	0	3	0	0	0	0	0	0	0	0	0	0	0	0	0	0	0	0	0	0	0	0	0	0	0	2	0	0
0	0	0	0	9	0	0	0	0	0	0	0	0	0	0	0	0	0	0	0	0	0	0	0	0	0	0	0	0	0	0	0	0	0	0	0	0	0	0	0	0	0	0	0
100	34	41	234	22	75	61	14	180	145	46	124	123	124	72	50	38	132	100	32	5	16	12	7	7	41	27	29	67	79	51	8	17	119	37	16	29	210	38	85	182	571	315	168
0	0	0	0	0	0	0	0	1	0	0	0	0	0	0	0	0	0	3	0	0	0	0	0	1	0	0	2	2	2	1	0	0	0	0	1	0	0	0	0	0	0	0	0
0	0	0	0	0	0	0	0	0	0	0	0	0	0	0	0	0	0	0	0	0	0	0	0	0	0	0	0	0	0	0	0	3	0	0	0	0	0	0	0	0	0	0	0
0	0	0	0	0	0	1	0	0	4	2	0	0	0	0	0	0	0	2	0	0	0	0	0	0	0	0	0	0	0	0	0	0	0	0	0	0	0	0	0	0	0	0	0
0	0	2	0	0	1	0	0	0	0	1	0	0	0	0	0	0	0	0	0	1	0	2	0	0	0	3	1	0	0	0	0	0	3	0	0	1	0	0	0	1	0	0	0
0	0	0	0	0	0	0	0	0	0	0	0	0	0	0	0	0	0	0	0	2	0	0	0	0	0	0	1	0	0	0	0	1	0	0	0	0	0	0	0	0	0	0	0
0	0	0	1	0	0	0	0	0	0	0	0	0	0	0	0	0	0	0	1	0	0	0	0	1	0	0	0	0	0	0	0	0	0	0	0	0	0	0	0	0	0	0	0
0	0	0	0	0	0	0	0	0	0	0	0	0	0	0	0	0	0	0	0	0	0	0	0	0	0	0	0	0	0	0	0	0	0	0	0	0	0	0	0	0	0	0	3
0	0	0	0	0	0	0	0	0	0	0	0	0	0	0	0	0	30	0	0	0	0	0	0	0	0	0	0	0	0	0	0	0	0	0	0	0	0	0	0	0	0	0	0
0	0	2	467	1067	116	0	0	0	0	1	0	45	0	0	3	12	0	5	0	0	1	0	0	0	0	0	0	0	0	0	0	0	0	0	0	0	0	0	0	0	0	0	8
0	0	0	0	0	4	0	0	0	0	0	0	0	0	0	0	0	0	0	0	0	0	0	0	0	0	0	0	0	0	0	0	0	0	0	0	0	0	0	0	0	0	0	0
0	0	0	0	0	0	0	0	0	0	0	0	0	0	0	0	0	32	0	0	0	0	0	0	0	0	0	0	0	0	0	0	0	0	0	0	0	0	0	0	0	0	0	0
0	0	0	0	0	0	0	0	0	0	0	0	0	0	0	0	0	0	0	0	0	0	0	0	0	0	0	3	0	0	0	0	0	0	0	0	0	0	0	0	0	0	0	0
0	0	0	0	0	2	0	0	0	0	0	0	0	0	0	0	0	0	0	0	0	0	0	0	0	0	0	0	0	0	0	0	0	0	0	0	0	0	0	0	0	0	1	0
0	0	0	1	0	0	0	0	1	0	0	0	0	0	0	0	0	1	0	0	1	1	0	0	0	1	0	0	0	0	1	0	0	1	0	0	0	0	1	0	0	4	0	0
0	0	1	0	9	0	0	1	0	0	2	0	0	0	0	0	0	0	0	0	3	0	3	0	0	0	0	0	0	0	0	0	0	0	0	0	0	0	0	0	0	0	0	1
0	0	0	0	2	1	0	0	0	0	0	0	0	0	0	0	0	0	0	0	0	0	0	0	0	0	2	0	0	0	0	0	0	2	0	0	0	0	0	17	0	0	0	0
0	3	8	0	43	95	0	1	0	0	0	0	0	0	0	0	10	0	0	0	0	0	0	0	0	0	0	0	0	0	0	0	0	0	0	0	0	0	0	0	0	0	65	3
0	0	0	0	0	0	0	0	0	0	0	0	0	0	0	0	0	0	0	0	0	0	0	0	0	6	0	0	0	0	0	0	1	4	0	0	0	0	0	0	0	0	0	0
0	0	0	0	0	0	0	0	0	0	0	0	0	0	0	0	0	0	0	0	2	0	0	0	419	0	0	0	0	0	0	0	0	0	0	0	0	0	0	0	0	0	0	0
3	0	0	0	0	0	13	2	4	0	0	5	14	1	4	0	14	103	6	3	1	0	1	0	0	0	0	4	6	0	0	0	1	1	0	7	14	0	2	0	0	0	0	0
0	0	59	90	0	0	11	26	0	0	5	9	0	0	10	19	14	148	0	7	21	9	0	0	0	0	0	1	0	0	0	0	0	1	0	0	0	0	24	0	0	0	0	0
0	0	0	0	0	0	0	0	0	0	0	0	0	0	0	0	0	0	0	0	0	3	15	0	0	0	0	0	7	0	0	0	0	0	0	0	0	0	0	0	10	51	0	0
8	6	0	9	3	1	18	1	14	8	5	5	11	6	9	1	6	26	0	0	1	5	3	4	1	3	1	10	6	10	3	0	3	3	1	0	1	3	0	0	0	4	0	0
0	0	0	0	0	0	0	0	0	0	0	0	0	0	0	0	0	3	1	0	0	0	0	0	0	0	0	0	0	0	0	0	0	0	0	0	0	0	0	0	0	0	0	0
0	0	0	2	0	0	0	0	0	0	0	0	0	0	0	0	1	0	0	0	0	0	0	0	0	0	0	0	0	0	1	0	0	0	0	0	0	0	0	0	0	0	0	0
0	0	0	0	1	4	0	9	0	0	8	0	0	3	0	0	15	120	0	0	4	0	0	0	0	0	0	0	0	0	0	0	0	0	0	0	0	0	0	0	0	0	0	0
0	0	0	0	0	0	0	0	0	0	1	0	2	0	0	0	0	7	0	0	0	0	0	0	0	0	0	0	0	0	0	0	0	0	0	0	0	0	0	0	0	0	0	1
0	0	0	0	0	0	0	0	0	0	2	0	0	0	0	0	0	165	8	1	0	4	0	0	0	0	0	0	0	0	0	0	0	0	0	0	0	0	0	0	0	0	0	0
0	0	0	0	0	0	1	0	0	0	0	0	0	0	0	2	0	0	1	0	0	1	0	0	0	0	0	1	1	1	1	0	0	0	0	0	0	0	0	0	0	0	0	0
0	0	0	0	0	2	0	0	0	0	0	0	2	0	0	0	0	0	0	0	0	0	0	0	0	0	0	1	0	0	0	0	0	1	1	0	0	0	0	0	0	0	0	1
0	0	0	0	0	0	0	0	22	0	0	0	0	0	0	0	6	0	0	0	8	0	0	0	0	0	0	37	25	21	16	9	0	0	3	11	6	0	8	0	0	0	0	0
0	0	0	0	0	0	0	0	0	0	0	0	0	0	0	0	0	0	0	0	0	0	0	0	0	0	0	0	0	0	0	0	0	0	0	0	6	0	0	0	0	0	0	0
4	2	1	4	2	0	0	0	0	2	0	0	0	0	0	0	0	0	0	0	0	0	3	1	1	0	0	0	0	0	0	1	0	0	0	0	0	0	0	0	5	5	0	0
18	0	0	0	0	0	0	0	1	10	2	0	0	0	0	22	6	222	0	0	0	0	0	0	0	0	0	0	0	0	0	0	0	0	0	2	0	0	18	0	0	0	0	0
0	0	1	1	0	0	0	0	4	0	1	0	0	0	0	0	0	1	0	0	0	0	0	0	3	0	0	0	0	1	3	1	0	1	0	0	0	0	0	0	2	0	3	6
0	0	1	0	0	0	0	0	2	0	0	0	0	0	0	0	0	0	0	0	0	0	0	0	0	0	0	1	0	0	0	0	0	0	0	0	0	0	0	0	0	3	1	0
0	0	0	0	0	0	0	0	0	25	0	0	0	0	0	0	0	0	0	0	0	0	0	0	0	0	0	0	0	0	0	0	0	0	0	0	0	0	0	0	0	0	0	0
0	0	3	0	0	0	0	0	0	4	0	0	0	0	0	0	5	22	0	0	0	0	0	0	0	0	0	0	0	0	0	0	0	0	0	0	0	0	0	0	0	0	0	0
16	3	2	12	0	0	26	1	23	0	1	31	1	6	0	0	7	121	45	12	0	6	5	2	5	0	7	7	0	410	6	6	26	34	8	20	36	7	19	23	14	7	19	11
98	78	285	69	350	592	30	3	1157	0	34	13	37	1	0	0	1	59	0	6	13	0	6	19	153	164	53	130	25	333	803	605	73	215	20	48	251	70	421	360	222	280	1041	703
0	0	0	0	10	19	20	0	0	22	466	10	0	1	0	15	8	0	0	0	3	0	0	0	0	0	0	0	0	0	0	0	0	0	0	0	0	0	0	0	0	0	0	0
0	3	0	2	0	0	8	0	1	0	0	3	0	2	8	0	1	21	0	0	0	0	0	0	0	0	1	0	0	0	0	0	0	0	0	0	0	2	3	0	4	1	8	0
0	3	0	1	1	0	0	0	0	0	0	0	0	0	0	0	0	0	0	0	0	0	0	0	0	0	0	0	1	0	0	0	0	0	0	0	1	0	0	0	0	0	0	0
26	1520	1578	617	260	959	391	618	402	312	1823	181	112	81	266	126	2209	8484	59	18	1653	310	424	479	316	2054	570	1123	565	1045	1428	575	1895	1905	749	775	1025	4803	1558	1116	39	59	256	91
0	7	0	0	0	0	0	0	0	0	0	0	0	0	0	0	0	0	0	0	0	0	0	0	0	0	0	0	0	0	0	0	0	0	0	0	0	0	0	0	0	0	0	0
0	0	0	0	0	0	0	0	0	0	0	0	0	0	0	0	0	0	0	0	0	0	0	0	0	0	0	0	0	0	3	0	0	0	0	1	0	0	0	0	0	0	0	0
0	0	0	9	0	0	0	0	0	0	0	0	0	0	0	0	0	0	0	0	0	0	0	0	0	0	0	0	0	0	0	0	0	0	0	0	0	0	0	0	0	0	0	0
0	8	4	4	0	0	0	2	0	0	1	0	0	0	0	0	1	5	0	0	0	0	0	0	0	0	0	0	0	1	0	0	0	0	0	0	0	0	0	0	0	0	0	0
0	0	0	0	0	0	0	0	0	0	0	0	0	0	10	0	0	0	0	0	0	0	0	0	0	0	0	0	0	0	0	0	0	0	0	0	0	0	0	0	0	0	0	0
0	0	0	0	0	0	2	0	6	0	0	0	0	0	0	0	0	0	0	0	1	0	0	0	0	0	0	0	0	0	96	66	0	2	0	0	0	0	0	1	0	2	2	0
0	0	1	0	0	51	0	2	2	0	12	10	161	0	0	30	37	30	5	0	1	2	4	0	0	0	0	1	2	2	0	3	5	0	1	5	5	14	6	10	8	1	2	15
366	106	133	71	634	1129	50	5	49	718	28	182	11	34	313	17	36	0	4	0	16	6	18	14	24	52	23	0	32	49	5	25	19	29	19	4	685	309	125	211	78	271	92	52
0	0	4	6	0	0	1	0	0	1	0	0	0	0	0	0	17	35	0	0	0	0	0	0	0	0	0	0	0	0	0	0	0	0	0	0	0	0	0	0	0	0	0	0
0	9	1	3	0	0	0	0	0	0	0	0	0	0	0	0	0	0	0	0	0	0	0	0	0	2	0	0	0	0	0	0	0	0	0	0	0	0	0	0	7	2	1	1
0	0	0	0	0	0	0	0	0	0	0	0	0	0	0	0	0	0	0	0	0	0	0	0	0	0	0	0	0	0	0	0	0	0	0	0	0	6	0	0	0	0	0	0
0	0	0	0	0	0	0	0	0	0	0	0	0	0	0	0	0	0	0	0	0	0	0	0	0	0	0	0	1	0	0	0	0	0	1	0	2	0	0	0	0	0	0	0
134	160	96	300	66	173	99	101	115	169	117	140	121	82	117	41	130	312	132	76	7	16	31	19	15	23	18	106	33	43	50	17	83	147	16	23	111	77	165	132	106	128	351	76
0	0	0	0	0	7	0	1	0	0	1	0	0	0	0	1	0	0	0	0	0	0	0	0	0	0	0	0	0	0	0	0	0	0	0	0	0	0	0	0	0	0	0	1
0	0	0	0	0	0	0	0	0	0	0	0	0	0	0	0	0	19	0	0	0	0	0	0	0	0	0	0	0	0	0	0	0	0	0	0	0	0	0	0	0	0	0	0
0	0	0	0	0	10	0	0	0	0	7	0	0	0	0	0	0	0	0	1	0	0	0	0	0	0	0	0	0	0	0	0	0	0	0	0	0	0	0	0	0	0	0	0
0	71	48	330	1	1	98	2	149	0	31	10	37	23	487	29	10	0	0	0	36	50	64	4	34	114	18	111	6	44	79	59	69	16	5	15	19	2	23	14	0	18	32	14
0	0	0	0	0	0	0	0	4	0	0	0	0	0	0	0	0	0	0	0	31	23	30	12	10	14	19	7	5	8	14	8	29	22	43	26	9	7	4	2	0	0	1	0
20	0	0	0	42	13	0	8	0	0	1	3	61	0	0	3	0	48	0	0	2	0	2	27	0	0	52	56	0	23	0	2	3	4	4	4	0	24	0	0	0	14	0	0
0	0	5	28	14	0	0	0	0	0	32	0	29	20	0	0	0	40	0	0	0	0	0	0	0	11	0	0	0	2	17	12	0	0	1	0	0	5	0	0	45	71	0	0
0	0	0	0	0	0	0	42	0	0	0	0	0	0	0	0	0	0	0	0	0	0	0	0	0	0	0	0	0	0	0	0	0	0	0	0	0	0	0	0	0	0	0	0
0	4	11	0	0	0	2	2	0	0	2	0	0	5	0	3	4	0	0	0	0	2	4	0	13	13	19	13	0	1	0	1	1	7	166	5	0	0	0	0	0	0	0	0
0	0	0	0	0	0	0	0	16	0	0	0	0	0	1	0	0	0	0	0	133	127	148	54	28	23	28	26	22	14	31	17	155	107	185	90	121	103	62	28	0	0	0	0
0	0	0	0	0	0	0	0	0	1	0	5	0	1	1	2	0	10	0	1	0	0	0	0	0	1	0	1	0	0	0	0	0	0	0	0	0	0	0	0	0	0	0	0
0	0	0	8	7	30	0	83	1	0	0	0	0	0	0	0	61	681	5	0	0	0	0	0	1	0	0	0	2	0	0	0	0	0	0	0	0	0	0	0	11	0	44	0
0	0	0	0	0	0	0	0	0	0	0	0	0	0	0	0	5	0	0	0	0	0	0	0	0	0	0	0	0	0	0	0	0	0	0	0	0	0	0	0	0	0	0	0
0	0	0	0	0	0	0	5	0	0	0	0	0	0	0	0	20	235	1	3	0	0	0	0	0	0	0	0	0	0	0	0	0	0	0	0	0	0	0	0	0	0	0	0
0	0	2	63	0	0	0	0	0	5	9	11	42	0	0	14	89	0	26	2	0	0	0	0	0	0	0	16	0	0	13	0	5	0	2	0	1	0	0	0	0	0	0	0
0	0	0	0	0	0	0	0	0	0	0	0	0	0	0	0	0	0	0	0	1	1	0	0	0	0	1	1	1	0	0	1	1	1	2	1	2	0	2	0	0	0	0	0
0	0	1	0	0	0	0	0	0	0	0	0	0	0	2	0	35	163	1	2	1	0	0	0	0	0	0	0	0	0	0	0	0	0	0	0	0	0	0	0	0	0	0	0
6	149	39	189	16	178	54	53	27	31	75	100	57	30	44	46	64	160	60	18	5	56	36	3	0	46	20	21	0	10	13	27	28	31	12	10	87	36	41	38	171	308	181	109
0	0	0	0	0	0	0	0	0	0	0	0	0	0	0	0	0	4	0	0	0	0	0	0	0	0	0	0	0	0	0	1	0	0	1	0	0	0	0	0	0	0	0	0
0	0	0	3	0	0	0	0	115	0	0	0	0	0	0	0	0	1	0	0	514	443	627	170	180	338	198	227	157	93	270	133	378	361	716	291	68	34	31	10	0	0	0	0
2	0	0	8	0	0	0	0	306	0	1	0	0	0	3	0	0	1	0	0	1800	1415	1881	624	585	851	656	555	439	309	737	361	1774	1311	2286	1081	713	533	314	140	0	0	4	1
0	0	0	403	0	0	0	0	0	0	0	0	0	0	0	0	0	0	0	0	0	0	0	0	0	0	0	0	0	0	0	0	0	0	0	0	0	0	0	0	0	0	0	0
0	10	7	30	0	0	0	0	23	19	24	46	0	0	0	17	3	0	22	0	1	0	4	14	0	20	6	20	11	13	0	0	0	0	1	0	5	18	12	39	0	0	133	0
4	0	4	0	2	0	0	2	1	2	39	0	0	0	0	0	3207	71	0	0	0	0	0	0	0	0	0	0	0	0	0	0	0	0	0	0	0	0	0	0	0	0	0	0
1	0	0	0	0	0	0	0	48	0	0	0	0	0	0	0	0	0	0	0	278	200	290	92	85	132	101	85	64	48	111	57	301	176	366	149	88	49	29	23	0	0	0	0
0	0	5	0	0	0	0	0	0	0	0	0	0	0	0	0	0	0	0	0	0	0	0	0	0	0	0	0	0	0	0	0	0	0	0	0	0	0	0	0	0	0	0	0
4	3	1	8	0	1	1	2	0	0	1	1	3	3	0	0	2	15	5	2	0	0	1	0	0	0	0	1	0	0	1	0	2	1	0	0	1	0	3	0	4	4	2	0
0	0	0	15	0	37	0	0	0	27	0	0	0	0	22	7	0	0	0	4	0	0	7	0	0	0	0	0	4	0	0	0	0	0	0	0	0	0	0	0	0	0	4	0
0	0	0	0	0	0	0	0	0	0	0	0	0	0	0	0	1	10	0	0	6	1	3	0	1	3	4	1	2	0	7	1	3	1	3	1	0	0	0	0	0	0	0	0
0	0	0	0	0	0	0	0	8	0	0	0	0	0	0	0	0	0	0	0	38	37	49	17	11	13	16	11	12	11	18	5	41	32	66	32	16	6	1	5	0	0	0	0
0	0	0	0	0	0	0	0	0	0	0	0	0	0	0	0	0	23	0	0	0	0	0	0	0	0	0	0	0	0	0	0	0	0	0	0	0	0	0	0	0	0	0	0
0	0	0	0	0	0	0	0	0	0	0	0	0	0	0	0	0	0	0	0	0	7	19	8	0	1355	24	39	0	0	4	3	131	1	0	5	15	2	9	8	0	0	0	0
0	0	13	166	0	9	0	0	5	4	1	19	0	14	23	21	1	5	1	0	0	0	4	12	0	2	0	10	1	0	7	7	0	1	0	0	0	0	4	0	0	0	0	0
0	15	11	0	0	6	0	10	0	0	3	0	0	0	0	0	301	998	0	0	3	0	0	0	0	0	0	0	0	0	0	0	0	0	0	0	0	0	0	0	0	0	0	0
0	0	0	0	0	0	0	0	0	0	0	0	0	0	0	0	0	0	0	0	3	1	0	0	0	2	0	1	0	0	0	0	1	1	0	1	0	0	0	0	0	0	0	0
0	0	56	101	4	11	65	1	0	12	3	0	4	22	26	0	57	375	0	1	1	0	0	0	0	0	0	0	0	0	0	0	0	0	0	0	0	0	0	0	0	0	0	0
0	0	0	0	0	1	0	0	0	0	0	40	0	0	0	0	0	0	1	0	0	0	0	0	0	0	0	3	0	0	0	0	0	0	0	0	0	0	0	0	0	0	0	0
0	0	0	0	2	1	2	1	0	1	0	0	2	0	0	0	5	32	0	0	0	0	0	0	0	0	0	0	0	0	0	0	0	0	0	0	0	0	0	0	0	0	0	0
0	0	0	0	0	0	0	0	3	0	0	0	0	0	0	0	0	0	0	0	13	16	15	7	6	11	10	8	4	3	8	4	9	14	20	10	6	7	2	2	0	0	0	0
0	3	11	0	0	0	1	1	0	0	0	0	0	0	8	0	140	1179	7	5	1	0	0	0	0	0	0	0	0	0	0	0	0	0	0	0	0	0	0	0	0	0	0	0
92	76	7	14	12	9	1026	4	4	0	84	13	46	0	0	0	22	50	0	0	3	1	0	0	0	0	0	8	6	5	0	0	0	0	0	2	0	0	1	0	0	0	6	0
0	0	0	0	0	0	0	0	0	0	0	0	0	0	0	0	0	5	0	0	0	0	0	0	0	0	0	0	0	0	0	0	0	0	0	0	0	0	0	0	0	0	0	0
0	1	2	21	2	0	5	1	6	6	2	0	0	2	13	0	20	31	3	0	2	0	1	0	0	2	0	0	0	0	4	0	0	0	0	1	6	0	0	8	0	0	10	0
0	61	23	0	21	0	0	0	6	0	4	54	93	9	9	0	0	0	0	0	0	11	21	0	23	0	11	50	0	23	0	0	0	8	4	71	37	0	0	74	60	140	0	0
0	0	2	0	0	0	1	0	35	0	0	0	0	0	0	0	105	256	21	11	139	90	176	45	52	69	47	55	42	39	62	51	84	76	153	59	1	0	0	1	0	0	0	0
24	0	17	0	104	0	0	13	0	0	0	81	0	2	0	5	51	286	1	0	1	3	0	0	0	0	10	4	0	13	0	0	0	0	3	3	0	0	0	7	0	0	72	77
0	0	0	0	0	0	0	0	0	0	0	0	0	0	0	0	0	360	0	0	0	0	0	0	0	0	0	0	0	0	0	0	0	0	0	0	0	0	0	0	0	0	0	0
0	12	8	72	0	17	0	0	148	0	0	0	0	0	0	0	0	0	0	0	0	15	5	0	0	0	13	76	0	14	0	0	0	2	0	8	0	0	0	20	40	161	558	197
0	7	2	0	1	21	0	1	0	0	16	0	0	4	0	0	0	0	0	0	0	0	0	0	0	3	0	1	0	0	1	0	0	0	0	0	0	0	0	0	0	0	0	0
0	0	0	0	0	0	0	0	1	0	0	0	0	0	0	0	4	16	0	0	27	15	14	11	2	7	3	0	1	0	2	1	13	8	19	7	0	0	0	0	0	0	0	0
103	42	39	8	21	54	13	31	23	30	43	88	14	0	7	5	188	1115	63	45	16	11	30	3	15	14	3	14	7	5	38	35	66	26	14	18	27	54	0	8	1	17	35	32
1	0	1	12	3	0	9	2	5	3	0	18	8	2	0	0	1	3	0	0	1	3	4	0	0	0	3	4	1	0	0	0	6	2	2	0	0	4	0	3	2	17	5	3
0	0	0	1	0	0	0	0	0	0	0	0	0	0	1	0	0	6	0	0	0	0	0	0	0	0	0	0	0	0	0	0	0	0	0	0	0	0	0	0	0	0	0	0
0	0	9	9	2	14	0	45	18	5	11	0	0	0	0	0	18	1635	0	0	116	25	31	83	0	18	5	66	0	63	1	7	27	2	2	300	100	0	4	0	0	1	0	0
0	1	5	0	0	0	0	0	24	0	0	0	0	0	0	0	0	4	0	0	2	3	0	1	0	6388	11	0	35	0	8	11	24	10	1	10	8	37	0	32	0	0	0	0
343	81	15	44	168	161	66	92	29	53	23	0	11	22	126	16	0	0	186	78	10	25	41	12	0	33	4	16	0	2571	8	6	28	6	13	4	21	17	88	17	466	820	1924	1143
0	4	28	0	147	26	0	0	0	136	422	7	0	0	1	0	86	57	41	9	0	7	5	0	0	0	0	0	0	0	0	0	0	0	0	0	0	0	0	1	0	0	0	0
158	797	328	1102	368	440	445	165	1291	177	195	618	112	171	169	217	1513	3154	489	167	89	152	173	254	326	682	353	228	74	632	1285	767	383	850	99	622	604	379	829	693	1530	3674	1674	808
0	0	0	0	0	0	0	0	0	0	0	0	0	0	0	0	0	0	0	0	0	0	0	3	0	22	7	0	4	0	8	0	6	5	2	1	0	1	32	0	0	0	0	0
0	0	0	0	0	0	0	0	0	0	9	0	0	0	0	0	0	72	0	0	0	0	0	0	0	0	0	0	0	0	0	0	0	0	0	0	2	0	0	4	0	25	17	0
0	0	0	0	0	0	0	0	0	0	0	0	0	0	0	0	47	1010	0	0	0	0	0	0	0	0	0	0	0	0	0	0	0	0	0	0	0	0	0	0	0	0	0	0
0	0	0	0	28	199	0	4	0	28	0	0	0	0	0	0	0	0	0	0	2	0	0	0	0	0	0	0	0	0	0	1	0	0	3	2	0	0	0	0	0	0	0	0
0	164	333	78	29	313	117	77	2	68	237	16	225	5	502	0	80	1601	1	0	8	7	2	7	0	13	0	62	1	0	12	4	5	0	2	1	0	0	0	0	0	0	0	0
177	16	0	0	0	0	0	0	0	0	0	0	107	0	0	0	0	0	0	0	0	2	0	0	0	0	0	0	0	0	0	0	0	0	0	0	0	0	0	0	0	0	0	0
0	0	0	0	0	0	0	0	0	0	0	0	0	0	0	0	0	45	0	0	0	0	0	0	0	0	0	0	0	0	0	0	0	0	0	0	0	0	0	0	0	0	0	0
0	0	0	0	0	0	0	0	0	0	0	0	0	0	0	0	0	0	0	0	0	0	1	1	0	0	0	0	1	0	2	0	0	1	0	0	0	0	0	0	0	0	0	0
0	28	0	0	0	0	0	0	0	0	0	0	0	0	0	0	0	0	0	0	0	0	0	0	0	0	0	0	0	0	0	0	0	0	0	0	0	0	0	0	0	0	0	0
0	0	0	0	0	0	0	0	1	0	0	0	0	0	0	0	0	0	0	0	10	12	18	2	2	6	5	2	4	1	9	1	8	5	2	10	0	2	0	0	0	0	0	0
0	0	0	0	3	1	2	0	0	3	0	0	0	0	0	0	0	0	0	0	0	0	0	0	0	0	0	0	0	0	0	0	0	2	0	0	0	0	2	0	0	0	0	2
1425	1243	1375	1805	26	723	1175	326	3892	237	150	380	351	328	393	737	274	3735	297	237	690	284	377	892	2820	1283	658	4053	1022	1003	2093	1095	498	1279	435	723	2059	1390	1062	1291	33	64	122	48
0	8	4	0	0	4	7	35	0	0	1	0	0	0	5	0	5	42	0	2	8	2	10	2	0	11	3	10	5	1	0	2	12	7	12	14	29	56	11	9	0	0	0	0
0	0	5	0	0	0	0	0	0	0	0	5	0	0	0	0	0	2	0	0	0	0	0	0	0	0	0	0	0	0	0	0	0	0	0	0	0	0	0	0	0	0	0	0
0	3	0	3	1	0	0	0	1	0	0	1	0	0	2	0	1	2	3	1	0	0	1	1	0	1	2	0	0	4	1	0	2	2	0	4	1	2	1	5	5	14	3	1
0	34	35	178	5	1	5	14	23	1	22	19	0	34	17	22	36	204	28	8	7	2	6	17	0	24	5	2	13	0	24	14	31	37	4	1	11	32	0	11	0	0	16	35
0	0	0	0	0	0	0	0	0	0	0	0	0	0	0	0	0	23	0	0	0	0	0	1	0	0	0	0	0	0	0	0	0	0	0	0	0	0	0	0	0	0	0	0
0	0	0	0	0	0	0	0	0	0	0	0	0	0	0	0	0	0	0	0	0	0	3	0	0	208	0	1	0	0	2	0	0	0	0	0	1	0	0	0	0	0	0	0
0	723	130	2150	214	63	6	168	8	0	57	22	2	189	431	3	1	80	115	52	0	20	42	0	0	0	0	0	0	23	0	0	243	0	0	55	13	0	10	11	0	0	0	0
0	1	1	0	1	1	0	10	1	0	0	0	0	0	0	0	0	10	0	0	2	0	1	0	1	1	1	0	0	0	0	0	2	2	0	5	3	7	6	3	0	0	0	0
0	0	0	0	0	0	0	0	0	0	0	0	0	0	0	0	0	0	0	0	11	10	19	5	3	13	3	4	9	7	3	5	17	11	22	6	4	0	0	1	0	0	0	0
0	0	0	0	0	0	0	0	0	0	0	0	0	0	0	0	0	0	0	0	0	0	0	8	5	11	0	0	0	0	23	12	14	0	0	0	0	0	0	0	0	0	0	0
7	0	10	0	5	4	0	2	5	5	103	0	0	0	0	0	8948	170	0	0	0	0	0	0	0	0	0	0	0	1	0	0	0	0	0	0	0	0	0	4	1	0	0	0
0	0	0	0	0	0	0	0	6	0	0	0	0	0	0	0	23	50	4	2	14	20	20	5	11	13	9	10	5	6	8	6	12	14	30	10	0	1	0	0	0	0	0	0
0	0	0	0	0	0	0	0	0	0	0	0	0	0	0	0	1	0	0	0	0	0	2	0	4	6	0	0	0	0	0	0	1	0	1	2	0	1	2	0	0	0	0	0
0	0	7	0	0	0	3	0	0	0	0	0	0	0	0	0	7	29	22	8	2	1	18	0	0	0	3	0	0	0	4	5	0	5	0	0	0	6	44	1	0	20	165	45
0	0	0	0	0	0	0	0	0	0	0	0	0	0	0	0	2	1	0	0	6	3	6	4	1	1	0	0	0	0	0	0	7	9	6	3	0	0	0	0	0	0	0	0
10	9	47	0	0	27	13	2	3	7	177	0	0	0	0	70	5	58	0	0	2	0	0	0	0	0	0	1	0	2	0	0	0	0	0	0	0	0	0	0	0	0	0	0
0	0	5	48	2	7	0	3	0	2	5	0	23	6	31	0	14	0	0	1	0	0	0	0	0	0	0	0	0	0	0	0	0	0	0	0	0	0	0	0	0	0	0	0
17	4	0	12	2	4	0	0	10	3	0	0	11	1	0	0	0	4	0	0	0	2	0	0	0	0	2	6	0	0	0	0	2	2	0	2	0	1	0	12	0	0	12	9
8	20	116	271	6806	1669	39	182	61	6866	403	217	9	23	8	68	2812	803	37	6	13	0	5	0	3	2	13	24	1	70	0	0	9	5	0	4	1	1	4	6	66	133	81	70
0	0	0	0	0	0	0	0	0	0	0	0	0	0	0	0	0	0	0	0	0	0	0	0	14	0	0	7	0	0	0	0	80	33	5	0	0	0	0	3	0	0	0	0
0	0	0	0	1	1	0	0	0	0	0	0	0	0	0	0	0	0	0	0	1	0	0	0	0	0	0	0	0	0	1	0	0	0	0	0	0	0	0	0	0	0	0	0
1	0	0	0	0	0	0	0	18	0	0	0	0	0	0	0	0	0	0	0	152	118	135	58	29	50	52	59	37	33	46	32	112	95	162	73	40	31	28	9	0	0	0	0
0	0	3	16	0	0	0	3	0	8	6	0	0	0	0	0	56	596	22	9	0	0	0	0	0	0	0	0	0	0	0	0	0	1	0	0	0	0	0	0	0	0	0	0
0	0	0	0	0	0	0	0	0	0	0	0	0	0	0	0	0	0	0	0	0	0	1	0	0	0	0	0	0	0	0	1	1	0	0	0	1	0	0	1	0	0	0	0
0	5	6	0	0	0	0	0	0	0	0	0	0	0	0	0	0	37	0	0	0	0	0	0	0	0	0	0	0	0	0	0	0	0	0	0	0	0	0	0	0	0	0	0
0	0	1	0	4	0	13	6	0	0	15	115	0	4	0	0	0	0	0	0	0	0	0	0	0	0	0	0	0	0	0	0	0	0	0	0	0	0	0	0	0	0	0	0
0	0	0	0	0	0	0	0	0	0	0	0	0	0	0	0	0	4	0	0	0	0	0	0	0	0	0	0	0	0	0	0	0	0	0	0	0	0	0	0	0	0	1	0
0	0	8	6	0	0	0	262	0	0	3	76	0	5	0	0	610	1825	185	48	0	0	0	0	0	0	0	0	9	0	0	0	0	0	0	0	0	0	0	0	0	0	0	0
0	0	0	0	0	0	0	0	0	0	0	0	0	0	0	0	82	279	28	4	0	0	0	0	0	0	0	0	0	0	0	0	0	1	0	0	0	0	0	0	0	0	0	0
0	581	65	111	8	37	89	46	0	0	390	0	13	33	0	124	276	1668	0	0	3	1	0	0	0	0	1	1	0	0	0	0	0	0	0	0	10	0	0	1	0	0	0	0
3	0	0	44	0	2	0	0	0	0	2	0	9	0	0	1	0	0	0	0	0	0	0	0	0	0	0	0	0	0	0	0	0	1	0	0	0	0	0	0	0	0	0	0
1	0	1	8	0	0	0	0	0	0	0	0	0	0	0	0	0	57	0	0	0	0	0	0	0	0	0	0	0	0	0	0	0	0	0	0	2	2	0	0	0	0	0	0
16	20	9	1541	38	59	359	1	70	11	0	0	267	1	0	78	89	34	0	1	2	8	2	14	0	35	12	98	13	10	51	22	0	10	0	4	11	31	12	14	16	0	14	2
24	0	0	0	0	0	0	0	0	0	0	0	0	0	0	6	0	0	1	1	0	0	0	0	0	2	0	9	0	1	0	0	0	0	0	0	0	0	0	0	0	0	0	0
0	25	0	102	11	8	8	3	64	4	10	35	30	0	108	12	15	0	8	0	2	0	29	2	0	0	8	57	0	11	13	10	20	23	15	15	15	43	21	57	0	0	31	66
0	0	6	5	0	0	151	0	3	0	0	0	21	7	0	0	0	103	0	0	1	15	1	0	18	0	0	90	0	0	10	9	2	0	0	3	6	0	0	4	61	160	10	3
0	0	0	0	0	0	0	0	8	0	0	0	0	0	0	0	0	0	0	0	45	47	43	18	7	21	12	18	8	9	18	14	25	34	65	18	7	2	1	0	0	0	0	0
0	1	1	52	0	0	7	0	0	0	0	0	0	0	0	0	1	32	0	0	0	0	0	0	0	0	0	1	0	0	0	0	0	1	0	1	0	0	0	0	0	0	0	0
0	0	0	0	4	0	0	0	0	0	0	6	0	0	0	1	0	27	9	0	0	2	4	0	0	0	0	0	0	0	2	5	7	0	0	0	0	0	1	0	4	0	7	3
0	10	10	0	10	25	24	3	1	1	10	4	12	3	0	1	0	3	0	0	1	4	17	0	3	19	6	8	1	4	3	1	1	7	0	0	4	4	4	5	0	5	0	0
4	18	58	3	807	236	31	41	1	189	2	29	10	7	0	27	11	70	12	0	1	1	0	12	5	6	0	0	0	0	5	3	3	0	1	1	0	7	0	1	0	0	0	0
0	0	0	0	0	0	0	0	4	0	0	0	0	0	0	0	0	0	0	0	13	18	19	6	3	12	7	11	6	2	14	2	27	17	23	9	3	5	0	3	0	0	0	0
0	12	2	0	0	18	2	0	0	0	4	0	0	0	0	2	0	0	0	0	0	2	0	5	0	0	0	0	0	0	0	1	0	0	0	0	0	0	0	0	0	0	0	0
0	0	0	0	3	2	0	0	0	0	0	0	0	0	0	0	8	231	5	0	0	0	0	0	0	0	0	0	0	0	0	0	0	0	0	0	0	0	0	0	0	0	0	0
0	0	0	0	0	0	0	0	0	0	0	0	0	0	0	0	0	6	0	0	0	0	0	0	0	0	0	0	0	0	0	0	0	0	0	0	0	0	0	0	0	0	0	0
0	34	0	20	0	0	0	0	60	15	4	5	2	7	10	2	0	0	0	0	0	0	5	8	3	0	0	1	0	9	0	3	44	0	0	5	2	0	13	6	2	27	15	17
0	0	2	0	0	0	8	0	5	1	0	0	0	0	0	0	0	0	0	0	0	0	0	0	0	8	25	0	0	1	5	7	2	6	0	0	0	0	51	10	0	0	0	0
0	0	122	2	0	0	301	30	0	12	45	463	15	192	216	88	1375	11620	3303	1413	0	0	1	0	0	1	0	0	13	0	1	0	1	4	0	0	0	0	0	0	0	1	0	0
0	0	0	0	0	0	0	0	0	0	0	0	0	0	0	0	0	0	0	0	0	4	3	0	3	8	3	3	1	5	5	0	5	0	0	4	0	0	0	0	0	0	0	0
0	1	0	0	0	0	0	0	0	0	0	0	0	0	0	0	0	4	0	0	0	0	1	0	0	0	0	0	0	0	0	0	0	0	0	0	0	0	0	0	0	0	0	0
0	0	0	0	0	0	0	0	2	0	0	0	0	0	0	0	0	0	0	0	23	8	16	6	1	4	10	2	2	1	7	8	14	12	20	7	2	2	2	0	0	0	1	0
0	0	11	0	0	0	0	0	16	0	0	1	0	0	0	0	0	0	0	0	0	0	0	0	0	0	0	12	0	28	0	0	8	0	3	0	0	8	0	0	0	0	0	2
0	0	0	0	10	0	0	0	0	0	0	0	0	0	0	0	0	0	0	0	0	0	0	0	0	0	0	0	0	0	0	0	0	0	0	0	0	0	0	0	0	0	0	0
0	455	24	0	33	338	1	55	0	26	302	0	17	28	116	26	14	227	0	0	5	0	9	0	0	0	0	6	0	0	0	0	0	0	0	0	0	0	0	0	0	0	0	0
0	0	0	0	0	0	0	0	12	0	0	0	0	0	0	0	0	0	0	0	30	28	42	14	9	24	13	13	12	3	16	9	31	23	46	23	9	2	4	1	0	0	0	0
0	0	0	0	0	0	0	0	0	0	0	0	0	0	0	0	0	0	0	0	9	10	19	10	3	6	1	5	1	1	6	4	4	8	8	9	0	0	0	0	0	0	0	0
19	0	0	0	0	0	8	3	0	0	2	0	0	0	0	0	0	0	0	0	0	0	0	0	0	0	0	0	0	0	0	0	0	5	0	0	0	3	0	15	0	0	0	0
0	10	1	0	0	0	0	2	0	1	0	0	0	0	0	2	0	0	0	0	0	0	0	0	0	0	0	1	0	0	1	2	18	2	0	3	14	17	1	1	0	0	0	0
0	0	0	0	0	0	0	0	0	0	0	0	0	0	0	4	0	0	0	0	0	0	0	0	0	0	0	0	0	0	0	0	0	0	0	0	0	0	0	0	0	0	0	0
0	6	50	0	13	21	4	16	40	0	9	0	4	2	10	1	10	30	0	0	76	24	27	11	9	76	35	291	60	38	13	4	51	8	13	40	16	88	22	11	0	1	0	0
0	142	77	590	25	155	248	93	81	85	103	80	177	262	197	120	205	1880	188	136	3	34	8	9	28	0	15	67	43	35	28	14	51	44	0	45	36	24	4	40	47	79	61	80
0	0	0	4	1	0	0	1	8	0	1	3	0	0	9	1	0	30	0	0	1	0	0	1	1	3	0	0	1	1	5	0	7	0	4	0	10	1	0	3	1	4	28	2
16	67	6	239	1	11	33	10	32	29	49	95	32	35	0	17	8	561	29	25	1	4	0	0	20	9	20	10	0	59	47	26	34	24	8	36	1002	67	219	229	42	0	0	43
0	0	3	0	0	0	0	0	0	0	0	14	0	0	0	0	8	665	0	47	0	0	0	0	0	0	0	0	0	0	0	0	0	0	0	0	0	0	0	0	0	0	0	0
0	0	0	0	0	0	0	0	2	0	0	0	0	0	0	0	0	0	0	0	0	17	21	0	5786	0	0	21	13	8	0	1	719	356	133	167	51	0	0	6	0	0	0	0
13	279	490	148	22	196	54	913	97	10	59	37	0	2	20	28	150	2136	25	0	430	143	169	138	243	477	121	142	65	230	282	213	416	417	392	433	401	954	355	272	35	7	40	0
0	1	0	6	2	1	0	1	424	0	0	3	0	0	0	0	1	0	1	0	2317	2353	2985	1170	605	1015	682	817	595	376	842	451	1494	1428	2807	1485	197	140	98	52	0	0	0	0
0	0	0	0	0	0	0	4	0	9	0	0	0	0	0	5	0	0	0	0	0	0	0	0	0	0	0	0	0	0	0	0	0	0	0	0	0	0	0	0	0	0	0	0
0	0	0	0	0	0	0	0	0	0	1	0	0	0	0	0	4	23	0	0	0	0	0	0	0	0	0	0	0	0	0	0	0	0	0	0	0	0	0	0	0	0	0	0
29	55	0	40	0	2	0	0	0	0	1	0	70	1	0	0	230	191	33	0	0	0	0	0	0	0	14	0	0	0	0	0	13	0	0	0	30	19	0	0	23	0	0	0
0	0	0	0	0	33	0	0	0	0	0	0	0	0	0	0	0	0	0	0	0	0	0	0	0	0	0	0	0	0	0	0	0	0	0	0	0	0	0	0	0	0	0	0
0	0	0	0	0	0	0	1	1	0	0	0	0	0	0	0	0	0	0	0	0	0	0	0	1	2	0	0	1	0	2	0	1	0	0	0	0	0	0	0	0	0	0	0
12	36	257	331	11	8	76	96	0	9	36	2	103	45	169	4	51	1027	13	9	6	0	0	0	0	0	0	1	0	0	0	0	1	0	0	0	0	0	0	0	0	0	1	0
20	14	0	0	0	0	0	0	1	0	0	11	0	0	0	0	0	0	124	94	0	8	0	0	47	0	1	76	0	0	4	0	11	33	0	25	27	0	46	112	62	98	190	49
1588	14	0	0	238	736	0	229	6	282	565	0	35	0	0	230	8	0	0	0	1	0	0	0	1	0	0	2	0	31	0	0	0	0	0	0	0	0	0	0	0	0	0	0
0	0	0	0	0	0	0	0	6	0	0	0	0	0	0	0	0	0	0	0	9	15	12	6	4	8	9	4	7	4	10	3	7	4	23	11	2	1	0	1	0	0	0	0
59	62	261	81	2394	30	128	8	23	101	35	0	21	20	0	27	0	83	0	0	68	0	0	0	0	0	0	11	1	40	0	4	0	0	0	2	1	0	0	0	0	0	1	0
0	5	6	0	0	0	1	0	0	0	0	0	0	0	0	0	11	18	11	3	1	0	14	0	0	0	2	0	0	0	3	3	0	4	0	0	0	1	19	1	3	36	90	30
0	74	4	8	0	0	0	0	0	0	0	0	0	0	0	0	7	501	14	0	0	1	0	0	0	0	0	0	0	0	0	3	2	0	0	0	0	1	0	0	0	0	0	0
0	0	10	21	18	3	45	12	0	52	14	14	3	16	0	41	14	0	0	0	3	0	0	0	0	0	0	9	0	2	0	0	0	2	0	0	26	10	0	0	19	0	0	20
0	29	0	0	0	0	0	0	0	14	0	0	4	0	0	0	0	0	0	0	0	0	2	0	0	0	0	0	3	0	7	1	23	6	0	4	3	1	10	0	0	0	0	0
0	2	0	0	0	1	0	0	0	2	517	0	65	1159	81	664	7	44	0	0	0	0	0	0	0	0	0	0	0	0	0	0	0	0	0	0	0	1	1	0	0	0	0	0
0	105	0	0	0	0	2	1	0	2	0	4	0	0	0	0	2	25	0	4	0	9	14	8	29	7	11	3	0	9	8	0	27	25	0	11	31	2	1	3	0	0	9	10
0	3	5	3	0	7	7	4	0	6	1	6	0	0	0	15	0	17	0	0	1	0	0	0	0	6	2	0	3	0	0	1	7	0	1	0	3	4	0	23	0	0	0	0
0	0	1	0	3	0	0	0	0	0	0	0	182	0	0	0	0	0	7	0	0	0	0	0	0	0	0	0	0	0	0	0	0	0	0	0	0	0	0	0	0	0	0	0
0	4	0	0	0	0	0	11	2	0	0	0	0	0	0	2	0	24	0	0	0	0	0	0	0	2	2	0	10	0	12	13	10	9	0	8	17	31	3	6	0	0	0	0
25	45	16	71	0	19	2	12	39	2	9	14	189	0	84	5	0	332	0	3	0	11	4	0	62	11	11	253	11	55	43	8	107	13	4	35	110	104	14	194	5	0	28	17
0	0	0	0	0	0	0	0	0	0	0	0	0	0	0	0	0	0	0	0	0	0	0	0	10	0	0	0	23	0	628	330	1	0	1	0	0	0	0	0	0	0	0	0
0	0	5	79	8	0	0	0	0	5	0	3	0	0	0	0	0	0	0	0	0	0	0	0	0	0	0	0	0	0	0	0	0	0	0	0	0	0	0	0	0	0	0	0
0	0	5	20	0	0	0	0	17	0	0	8	3	0	0	0	2	0	0	0	16	14	28	0	0	13	0	8	80	3	7	2	0	0	3	21	13	0	0	2	0	21	32	48
288	1371	341	2907	242	100	713	353	1269	402	509	614	423	262	432	526	1140	10730	723	212	77	452	466	454	414	1215	615	334	146	575	749	381	990	1619	229	487	1801	1072	754	823	4182	7565	2345	1438
0	0	0	0	0	0	0	0	0	0	10	0	0	0	0	0	20	38	0	0	0	0	0	6	0	0	1	0	1381	0	0	0	0	0	5	90	0	8	95	0	0	0	0	0
0	0	0	0	0	0	0	0	0	0	0	0	0	0	0	0	0	4	0	0	0	0	0	0	0	0	0	0	0	0	0	0	0	0	0	0	0	0	0	0	0	0	0	0
0	0	22	1	0	0	8	1	0	5	0	1	0	0	0	0	0	0	0	0	15	0	2	0	0	0	0	0	0	1	0	0	0	5	0	0	0	0	0	0	0	0	0	0
0	0	0	0	0	0	0	0	0	0	0	0	0	0	0	0	0	716	0	0	0	0	0	0	0	0	0	0	0	0	0	0	0	0	0	0	0	0	0	0	0	0	0	0
3	4	0	1	0	0	1	0	3	0	0	0	0	0	0	0	0	0	0	0	2	2	3	4	5	0	1	1	0	0	2	1	0	0	0	0	2	0	0	0	5	1	0	0
0	2	0	0	0	0	13	0	0	0	0	5	0	0	0	0	0	0	1	1	0	0	7	0	0	0	0	0	0	4	0	0	0	0	0	0	0	0	0	0	0	0	0	0
0	0	0	0	0	0	0	0	1	0	0	0	0	0	0	0	0	0	0	0	3	1	3	0	0	0	2	0	0	0	0	1	3	1	2	0	4	3	2	1	0	0	0	0
0	4	2	251	0	5	14	0	10	0	0	0	27	1	0	1	0	0	0	0	0	0	0	0	0	4	0	9	1	3	11	5	0	0	0	1	4	8	2	0	8	0	4	1
0	3	21	0	0	1	5	4	0	0	1	0	0	0	10	0	230	1036	12	6	0	0	0	0	0	0	0	0	0	0	0	0	0	0	0	0	0	0	0	0	0	0	0	0
0	0	0	0	0	1	0	0	0	0	0	0	0	1	0	0	0	1	2	0	0	0	0	0	0	0	0	0	0	0	0	0	0	0	0	0	0	0	0	0	0	0	0	0
0	0	0	0	0	1	0	0	0	0	0	0	2	0	0	0	0	0	0	0	0	0	0	0	0	0	0	44	0	0	0	0	1	0	0	0	0	0	0	0	0	0	0	0
0	0	0	0	0	12	0	0	0	0	0	0	0	0	0	0	0	0	0	0	0	0	0	0	0	0	0	0	0	0	0	0	0	2	0	0	0	4	0	0	0	0	0	17
0	2339	365	7182	714	219	36	732	39	4	250	102	11	643	1550	9	5	257	379	145	1	113	206	0	0	1	0	0	0	75	6	0	674	1	1	324	37	0	13	32	0	0	0	1
0	0	0	0	0	0	0	0	0	0	0	0	0	0	0	0	0	0	0	0	1	1	0	0	0	0	0	0	0	0	0	0	0	0	0	1	0	0	0	0	0	0	0	0
0	0	0	0	0	0	0	0	0	0	0	0	0	0	0	0	0	0	0	0	0	0	0	0	1173	0	0	0	0	0	0	0	0	0	0	0	0	0	0	0	8	0	0	0
0	17	13	2	1	14	9	26	0	4	17	2	23	22	0	0	7	57	0	2	0	0	0	0	0	0	0	0	0	0	0	0	0	0	0	0	0	0	0	0	0	0	0	0
0	61	0	0	0	0	0	0	108	0	0	0	0	0	0	0	0	0	0	0	148	26	26	10	111	2	11	92	6	413	233	91	415	17	42	141	2	0	0	47	0	0	0	0
0	0	0	0	0	0	0	0	269	0	0	0	0	0	2	0	0	0	0	0	0	0	1	1	514	617	499	503	308	212	454	259	262	26	1	104	0	1	1	8	0	0	0	0
0	0	0	0	0	0	0	0	0	0	0	0	0	0	0	0	0	0	0	0	1	0	1	0	1	0	0	0	2	0	1	0	1	3	0	2	3	0	0	0	0	0	0	0
0	0	1	0	0	0	0	0	0	0	0	0	0	0	0	0	0	1	1	0	0	0	0	0	0	0	0	0	0	1	0	0	0	0	0	1	0	0	0	1	0	2	1	0
0	0	0	0	0	0	0	0	0	0	0	0	0	0	0	0	0	54	0	0	0	0	0	0	0	0	0	0	0	0	0	0	0	0	0	0	0	0	0	0	0	0	0	0
123	258	106	629	59	36	146	37	147	45	45	274	200	100	93	23	78	708	294	65	7	21	103	29	42	51	28	51	17	82	76	49	88	162	13	18	95	96	91	76	241	455	480	213
138	91	41	105	12	64	51	11	183	131	10	86	55	57	97	7	136	323	52	25	4	34	4	23	20	46	19	144	20	45	35	22	107	69	35	24	69	85	94	121	104	94	219	47
0	0	0	1	0	0	0	0	0	0	0	0	0	0	0	0	0	0	0	0	11	8	22	9	0	0	0	0	0	0	0	0	5	10	22	5	0	0	0	0	0	0	0	0
0	19	9	17	4	21	6	1	13	6	4	0	0	4	0	0	3	72	14	0	1	1	0	0	0	0	2	0	0	0	9	3	0	3	0	0	18	0	0	12	19	0	0	0
0	0	0	0	0	0	0	0	0	3	0	0	0	0	0	0	1	0	0	0	0	0	0	1	0	0	0	0	3	0	0	0	0	0	0	0	0	0	0	0	0	0	0	0
0	0	0	0	0	0	0	0	0	0	0	0	0	0	0	0	0	0	0	0	0	1	1	0	0	0	0	3	0	0	0	1	0	0	0	0	0	0	3	2	0	0	0	0
3	12	6	9	0	1	8	2	26	5	1	13	11	9	14	0	11	58	29	6	0	0	4	0	5	7	3	6	3	8	2	4	4	2	1	1	6	1	0	0	77	134	75	27
0	1	0	0	0	4	0	1	0	8	11	0	4	2	0	1	1	23	0	0	0	0	0	0	0	0	0	0	0	0	0	0	0	0	0	0	0	0	0	0	0	0	0	0
0	0	0	0	0	0	0	0	0	0	1	0	0	0	0	0	0	247	0	0	0	0	0	0	0	0	0	0	0	0	0	0	0	0	0	0	0	0	0	0	0	0	0	0
0	12	46	0	4	1	0	1	0	0	8	0	51	0	0	0	13	8191	0	0	0	0	0	0	0	1	0	0	0	0	0	9	0	9	0	0	0	0	0	0	0	0	0	0
0	0	0	0	0	0	0	0	0	0	0	0	0	0	0	288	0	0	0	0	0	0	0	0	0	0	0	0	0	0	0	0	0	0	0	0	0	0	0	1	0	0	14	0
0	0	0	0	0	0	0	0	0	0	0	0	0	0	0	0	0	0	0	0	0	2	0	0	0	1	0	0	0	0	0	0	0	0	0	0	0	0	1	1	0	0	0	0
0	0	1	0	0	0	0	0	47	0	0	0	0	0	0	0	135	390	20	13	159	126	177	50	55	102	52	64	39	38	87	43	119	131	225	70	4	1	1	1	0	0	0	0
0	0	0	0	0	0	0	0	0	0	0	0	0	0	0	0	0	0	0	0	0	0	0	0	0	0	0	0	0	0	116	56	0	0	0	0	0	20	1	0	0	0	0	0
0	0	0	10	0	2	0	0	0	2	0	0	0	0	0	0	61	0	0	2	0	2	0	0	0	0	0	14	1	0	3	0	0	0	0	0	0	1	0	0	0	2	0	0
0	0	0	12	0	0	0	0	0	0	0	0	0	0	0	0	0	80	0	0	0	0	0	0	0	0	0	0	2	7	0	0	0	0	0	0	0	0	0	0	0	0	0	0
62	313	5	0	21	85	1	19	4	21	6	0	0	3	0	30	27	16	2	14	0	0	0	0	0	0	0	0	0	8	0	0	0	0	0	1	0	0	0	0	1	0	0	0
0	0	1	489	0	32	2	0	14	0	5	10	101	0	54	0	17	0	13	0	3	0	0	0	0	0	0	0	19	0	1	1	0	0	0	15	0	0	0	0	0	18	0	0
0	1	0	0	0	0	5	0	0	0	0	0	0	0	0	0	0	0	0	0	0	0	1	5	2	43	7	1	0	7	14	9	0	4	1	10	14	6	0	0	11	15	0	0
0	7	27	0	1	0	0	0	0	0	5	0	23	0	0	0	5	3996	0	0	0	0	0	0	0	0	0	0	0	0	0	2	0	4	0	0	0	0	0	0	0	0	0	0
0	0	0	0	0	0	0	0	1	0	0	0	0	0	0	0	0	0	0	0	0	0	0	0	3	4	1	3	1	1	1	0	2	1	0	0	0	0	0	0	0	0	0	0
0	0	0	1	0	3	0	0	0	0	0	0	0	0	0	1	0	0	0	1	0	0	0	2	0	55	0	0	1	1	2	0	4	1	1	2	0	0	0	0	0	0	0	0
0	0	1	0	0	0	0	0	4	0	0	0	0	0	0	0	0	0	7	0	0	1	1	0	25	24	0	0	0	0	1	1	0	1	0	0	2	10	2	0	2	0	152	40
0	0	0	0	0	0	0	0	0	0	0	0	0	0	0	0	0	0	0	0	2	4	4	1	1	0	0	0	0	0	0	1	5	3	5	1	3	3	0	0	0	0	0	0
0	0	0	0	0	0	0	0	0	0	0	0	0	0	0	0	1	3	0	0	0	0	0	0	1	0	0	0	0	0	0	0	0	0	0	0	0	0	0	0	0	0	0	0
0	0	0	0	0	0	0	0	1	0	0	0	0	0	0	0	0	0	0	0	10	17	19	3	2	4	3	2	3	3	2	2	15	15	18	5	11	7	2	3	0	0	0	0
0	0	0	0	0	1	2	2	0	0	1	0	0	0	0	0	0	75	0	0	0	0	0	0	0	0	0	0	0	0	0	0	0	0	0	0	0	0	0	0	0	0	0	0
3	0	0	10	0	0	4	2	3	2	0	8	3	5	3	0	0	13	5	1	0	0	2	0	1	3	1	1	1	1	3	2	3	6	0	0	5	4	0	4	1	8	7	4
0	0	0	0	0	0	0	0	0	0	0	0	0	0	0	0	0	0	0	0	4	4	0	1	0	0	0	1	0	2	1	0	0	2	3	3	0	0	0	0	0	0	0	0
0	11	0	1	0	0	1	0	9	4	0	4	8	0	0	0	0	0	0	0	0	1	0	0	2	10	1	2	0	1	3	2	2	4	0	3	0	6	5	4	0	8	8	0
0	0	0	0	0	0	0	0	3	0	0	0	0	0	0	0	0	0	0	0	2	1	0	0	4	0	0	0	0	1	1	0	9	0	0	0	0	0	0	0	0	0	0	0
0	1	8	2	0	0	1	0	0	24	0	0	6	0	1	8	3	0	0	0	0	0	0	0	0	0	0	0	0	0	0	3	0	0	0	0	0	0	0	0	0	0	0	0
0	0	0	0	0	0	0	0	5	3	0	0	0	0	0	0	0	0	0	0	0	0	0	0	0	0	0	0	0	0	0	0	0	0	0	0	0	0	0	0	0	0	0	0
0	0	0	0	147	540	0	0	0	0	0	0	0	1	9	0	0	0	0	0	0	1	12	0	0	0	0	0	0	0	0	0	0	0	0	0	0	0	0	0	0	0	0	0
0	0	0	0	0	0	0	0	8	0	0	0	0	0	0	0	0	0	0	0	59	43	60	23	19	20	14	21	13	8	18	9	48	39	72	25	19	15	7	2	0	0	1	0
0	0	0	0	0	0	0	0	4	0	0	0	0	0	0	0	0	0	0	0	0	7	6	0	0	0	0	5	3	22	0	0	0	0	0	2	0	0	0	0	0	0	0	0
754	7	0	0	123	399	0	99	2	125	247	0	11	0	0	109	3	3	1	0	0	0	0	0	0	0	0	0	0	14	0	0	0	0	0	0	0	0	0	0	0	0	0	0
0	0	7	9	0	0	1	3	0	0	2	2	0	0	2	2	2	15	0	2	0	1	0	0	0	0	0	0	0	0	0	0	0	0	0	0	0	0	3	0	0	0	0	0
77	177	233	483	15	111	165	27	65	13	16	45	92	39	166	21	13	587	23	17	28	44	84	13	61	39	23	64	91	20	132	53	77	101	46	19	19	144	197	50	34	44	63	98
0	2	1	4	37	29	0	36	0	1	9	0	0	7	0	0	18	0	0	0	1	0	0	0	0	0	0	0	0	0	0	0	0	0	0	0	0	0	0	0	0	0	0	0
0	3	3	36	0	0	0	0	0	0	3	6	0	0	0	2	0	0	0	0	2	0	0	0	0	0	0	3	0	3	2	0	2	0	0	1	2	0	0	0	16	47	0	0
0	0	0	0	0	0	0	2	2	0	5	0	0	0	0	0	0	0	0	0	0	0	0	0	0	0	0	0	0	0	0	0	0	0	0	0	0	0	0	8	0	0	0	0
0	0	0	0	0	0	0	0	0	0	0	0	0	0	0	0	0	100	0	0	0	0	0	0	0	0	0	0	0	0	0	0	0	0	0	0	0	0	0	0	0	0	0	0
5	11	18	62	1	10	30	10	77	18	2	16	2	14	21	6	14	221	39	7	3	5	14	2	7	11	11	13	4	14	3	13	14	25	5	2	25	39	31	19	17	21	44	27
0	0	0	0	0	0	0	0	0	0	0	0	0	0	0	0	0	52	0	0	0	0	0	0	0	0	0	0	0	0	0	0	0	0	0	0	0	0	0	0	0	0	0	0
0	0	0	0	0	0	0	0	0	0	0	0	0	0	0	0	0	0	0	0	1	0	0	0	0	0	0	0	0	1	0	0	0	0	0	0	0	0	0	1	0	0	0	0
0	0	0	0	0	0	1	0	0	0	0	0	0	0	0	0	0	0	0	0	5	6	4	2	1	2	3	4	1	1	1	0	373	4	2	97	1	3	4	1	0	0	0	0
0	0	0	0	0	0	0	0	0	0	0	0	0	0	0	0	0	0	0	0	0	0	0	0	0	0	2	0	0	0	0	5	0	0	0	0	0	0	353	0	0	0	0	0
0	0	0	0	0	0	0	0	0	0	0	0	0	0	0	0	0	101	0	0	0	0	0	0	0	0	0	0	0	0	0	0	0	0	0	0	0	0	0	0	0	0	0	0
0	0	0	0	0	0	6	0	0	6	0	0	6	10	0	0	75	36	1	0	0	0	0	0	0	0	0	0	0	0	0	0	0	0	0	0	0	0	0	0	0	0	0	0
7	0	12	0	0	0	0	0	1	11	19	0	16	8	0	0	0	705	40	14	4	3	1	0	12	6	0	3	8	0	0	0	14	6	0	59	7	0	9	0	0	0	0	0
39	121	468	2094	66	15	3386	287	440	832	204	2021	1602	2045	2620	926	955	4270	322	202	2	6	14	0	58	55	6	1442	88	183	16	4	35	30	0	62	69	39	28	147	15	1	0	0
34	217	238	47	451	18	48	4	8	25	55	0	0	40	17	0	51	803	13	7	24	0	1	0	19	0	0	5	0	0	0	0	7	0	0	2	0	0	0	0	0	0	0	0
56	79	57	161	22	44	55	24	82	36	50	115	57	46	57	31	41	190	117	47	7	18	46	16	46	0	29	92	47	27	35	18	24	48	16	13	35	40	35	48	64	114	237	97
0	0	0	0	0	0	0	0	0	0	0	0	0	0	0	0	2	29	0	0	0	0	0	0	0	0	0	0	0	0	0	0	0	0	0	0	0	0	0	0	0	0	0	0
7	0	0	0	0	0	0	0	0	0	0	0	0	0	0	0	0	0	0	0	0	0	0	0	0	0	0	0	0	0	0	0	0	0	0	0	0	0	0	0	0	0	0	0
11	6	28	52	9	19	26	12	37	23	5	29	33	8	26	18	51	185	21	0	34	18	10	8	22	12	7	52	7	11	17	6	8	7	5	2	8	3	2	2	0	6	20	7
0	22	7	0	15	2	2	2	12	14	0	0	0	0	0	0	1	145	0	19	0	1	7	4	0	0	4	1	0	0	1	3	25	12	2	3	0	10	0	0	0	42	0	13
5	11	0	0	0	79	0	0	0	0	0	0	0	0	0	0	14	0	0	0	0	1	11	0	0	0	0	0	0	0	0	0	0	0	2	0	0	0	0	16	0	8	7	9
0	0	0	9	0	0	0	0	0	0	0	0	0	0	0	0	1	0	0	0	42	0	0	5	0	6	0	5	0	0	0	0	3	6	1	12	3	40	54	0	0	0	0	0
0	0	0	0	0	6	0	0	0	0	13	25	0	0	0	0	0	0	0	0	0	0	0	0	0	0	0	0	0	0	0	0	0	0	0	0	0	0	0	0	0	0	0	0
0	0	0	11	0	0	0	0	0	0	0	1	0	3	0	0	0	0	2	0	0	0	0	0	0	3	0	0	0	0	0	0	1	0	0	0	0	11	0	0	4	11	0	0
0	0	0	0	0	0	0	0	4	0	0	0	0	0	0	0	0	0	0	0	0	0	1	0	3	7	4	4	5	1	9	4	72	36	0	69	1	0	0	0	0	0	0	0
0	0	3	7	8	0	6	3	4	5	0	4	0	0	0	11	0	0	0	0	0	0	0	0	0	0	0	0	0	0	0	0	0	0	0	0	0	0	0	0	0	0	0	0
0	0	0	0	0	0	0	0	1	0	0	0	0	0	0	0	0	0	0	0	0	0	0	0	0	0	0	0	0	2	0	0	1	1	0	0	0	0	0	0	0	0	0	0
0	0	0	0	0	0	0	3	190	0	0	1	0	0	1	0	0	0	0	0	12	10	15	8	360	435	291	319	182	185	281	174	297	54	17	202	5	7	3	5	0	0	0	1
0	0	0	0	0	0	0	0	1	0	0	0	0	0	0	0	0	0	0	0	3	1	5	3	2	1	1	2	2	1	3	0	5	5	2	4	1	1	2	0	0	0	0	0
0	1	6	0	8	0	2	12	1	41	100	4	107	0	0	0	3	17	0	0	4	0	0	0	0	0	0	0	0	0	1	7	0	0	0	0	0	0	0	0	0	0	0	0
0	0	0	0	0	0	0	0	0	0	0	0	0	0	0	0	0	210	0	0	0	0	0	0	0	0	0	0	0	0	0	0	0	0	0	0	0	0	0	0	0	0	0	0
0	0	0	0	0	0	2	0	0	1	0	2	0	5	0	0	1	2	1	0	0	0	0	0	5	0	0	0	0	0	0	0	2	0	1	0	0	0	0	0	0	5	1	0
0	24	9	0	0	0	0	12	18	0	1	7	0	0	0	0	0	0	0	2	0	3	4	15	7	0	0	46	0	6	0	0	0	0	8	9	86	0	0	0	8	27	145	25
0	0	0	0	0	0	0	0	0	0	0	0	0	0	0	0	0	111	0	0	0	0	0	0	0	0	0	0	0	0	0	0	0	0	0	0	0	0	0	0	0	0	0	0
0	0	0	0	0	0	0	0	0	0	0	0	0	0	0	0	0	0	0	0	0	0	0	0	0	0	281	0	0	0	0	0	0	0	0	0	0	0	0	0	0	0	0	0
0	0	5	0	0	0	0	0	0	0	0	0	0	0	0	0	0	24	0	0	0	5	23	0	0	0	0	0	0	0	0	0	0	0	0	0	0	0	0	0	0	0	0	0
0	0	0	1	0	1	0	0	0	0	1	1	0	0	0	0	0	0	0	0	0	0	0	1	1	16	1	0	0	0	1	0	3	0	0	0	0	0	0	0	0	0	0	0
0	0	1	13	0	2	7	0	1	0	0	0	17	0	1	0	4	0	0	0	0	0	0	0	0	1	0	1	1	0	0	0	0	0	0	0	0	0	0	1	0	0	0	0
0	0	11	0	0	1	1	0	0	0	0	0	0	0	7	0	73	640	5	2	0	0	0	0	0	0	0	0	0	0	0	0	0	0	0	0	0	0	0	0	0	0	0	0
0	138	3	0	0	99	0	5	0	0	2	0	0	0	0	0	16	0	0	0	0	0	0	0	0	0	0	0	0	0	0	0	0	1	0	0	0	0	0	0	0	0	0	0
0	33	21	1955	0	0	198	0	8	0	0	0	18	0	0	1	24	1352	0	0	1	0	0	0	7	0	0	37	4	0	0	0	1	18	0	4	0	0	0	0	0	1	0	1
0	2	178	52	32	38	129	68	51	87	110	279	14	173	148	127	28	585	143	63	0	1	4	0	40	19	3	18	25	0	0	4	10	6	0	4	9	0	0	13	0	0	0	0
0	49	18	132	0	0	35	9	13	42	5	47	37	1	18	1	32	368	100	35	3	11	2	7	0	0	13	26	1	2	17	7	9	13	4	0	37	2	6	5	25	27	29	39
0	0	5	0	0	0	0	0	0	0	15	5	0	0	0	4	11	0	283	109	0	0	0	0	0	0	0	0	0	0	0	0	0	0	0	0	0	0	0	0	0	0	0	0
0	0	1	3	2	0	1	1	5	0	0	2	1	1	0	0	0	0	0	0	0	0	2	0	0	1	1	0	1	1	2	0	0	0	0	0	0	4	1	1	4	6	1	1
26	0	5	399	6	3	49	15	3401	33	415	143	5	214	111	3	17	68	9	5	18782	16881	22288	8485	5852	8987	6976	7253	4959	3665	7958	4352	17473	12322	22115	13155	7199	4965	3414	1568	2	0	33	22
0	13	2	27	0	10	9	4	2	0	0	0	0	3	0	0	9	0	0	0	0	0	0	0	0	3	3	0	0	4	0	0	1	0	0	0	0	5	0	0	0	0	4	0
6	1	2	30	6	0	26	13	10	6	7	28	18	3	0	0	8	12	2	0	2	17	13	0	0	0	4	18	0	3	0	4	8	7	3	0	5	16	5	3	2	25	26	2
0	0	0	0	0	0	0	0	0	0	0	0	0	0	0	0	0	195	0	0	0	0	0	0	0	0	0	0	0	0	0	0	0	0	0	0	0	0	0	0	0	0	0	0
0	0	0	0	0	0	0	0	0	0	0	10	0	0	0	8	0	0	0	0	0	0	0	0	0	0	0	0	0	0	0	0	0	0	0	0	0	0	0	0	0	20	0	0
0	0	0	0	0	0	0	0	0	0	0	0	0	1	0	0	0	2	0	0	0	0	0	0	0	0	0	0	0	0	0	0	0	0	0	0	0	0	0	0	0	0	0	0
0	7	5	20	5	7	4	2	28	19	0	12	7	0	0	2	28	34	7	0	0	0	0	0	0	0	2	1	7	9	0	3	11	28	8	9	12	29	37	0	0	14	9	0
272	76	366	30	1	32	34	6	226	12	9	0	0	0	0	61	62	1	0	0	5	34	1	1	1	15	29	88	67	59	0	0	10	33	19	16	0	11	1	9	538	1459	1482	769
23	130	59	315	10	30	49	71	275	107	112	194	83	35	85	94	75	804	126	49	2	9	15	25	117	149	12	54	55	113	36	35	65	69	27	18	100	238	33	79	98	158	186	96
0	0	4	0	0	1	0	0	0	0	0	0	0	0	0	0	5	0	0	0	0	8	0	3	1	0	5	0	18	7	0	2	8	0	4	7	8	0	0	0	0	0	0	0
0	0	1	1	5	7	5	1	4	5	0	0	0	0	0	0	2	2	15	0	0	3	0	0	4	1	4	0	0	4	4	7	1	5	4	1	4	2	0	0	0	7	27	6
0	0	0	0	0	0	0	0	2	0	0	0	0	0	0	0	0	0	0	0	15	19	14	4	5	5	5	5	1	0	9	3	15	6	21	8	2	2	0	0	0	0	0	0
0	0	0	0	0	0	0	0	0	0	0	0	0	0	0	0	20	2325	8	12	0	0	0	0	0	0	0	0	0	0	0	0	0	1	0	0	0	0	0	0	0	0	0	0
0	0	3	0	1	40	1	0	0	0	0	0	0	0	0	0	189	435	35	0	0	0	0	0	0	0	0	0	0	0	0	0	0	0	0	0	0	0	0	0	0	0	0	0
0	0	0	0	0	0	0	0	0	0	0	0	0	1	0	6	0	0	0	0	0	0	0	0	0	0	0	0	0	0	0	0	0	0	0	0	0	0	0	0	0	0	0	0
0	0	0	0	3	0	0	3	0	3	0	0	0	3	0	0	12	10	141	72	0	0	0	0	0	0	0	0	0	0	0	0	0	0	0	0	0	0	0	0	0	0	0	0
2	2	117	42	0	3	205	95	12	295	71	514	57	66	892	362	1593	19184	878	399	4	0	0	10	0	0	0	2	16	0	5	18	29	2	0	6	9	0	0	0	0	3	185	69
0	0	0	0	0	0	0	0	0	0	0	0	0	0	0	0	1	4	0	0	0	0	0	0	0	0	0	0	0	0	0	0	0	0	0	0	0	0	0	0	0	0	0	0
0	0	0	0	0	0	0	0	0	0	0	0	0	0	0	0	0	189	0	0	0	0	0	0	0	0	0	0	0	0	0	0	0	0	0	0	0	0	0	0	0	0	0	0
2	6	0	40	2	1	8	0	2	6	5	9	6	15	11	1	11	103	37	8	0	0	0	0	0	0	0	0	2	0	0	0	0	0	0	0	0	0	0	0	1	0	9	4
0	38	18	35	0	14	25	4	2	12	19	0	0	7	27	0	10	399	5	12	3	0	0	0	0	29	1	40	12	0	0	7	14	1	1	3	35	0	0	0	0	51	0	0
0	4	0	5	0	0	0	4	2	5	0	3	0	0	2	0	3	0	2	0	1	0	0	0	0	2	0	0	0	0	3	0	0	12	0	0	0	4	0	3	4	2	23	0
0	0	0	0	0	0	0	0	0	0	0	0	0	0	0	219	0	0	0	0	0	0	0	0	0	0	0	0	0	0	0	0	0	0	0	0	0	0	0	0	0	0	0	0
196	69	63	15	35	88	21	49	52	70	82	165	35	0	20	9	361	1994	121	76	32	17	52	6	23	29	11	28	13	6	61	69	126	46	23	33	46	104	0	17	6	37	73	71
0	0	0	0	1	0	0	0	0	0	0	0	0	0	0	0	0	0	0	0	0	0	0	7	5	2	0	0	0	1	0	0	0	0	0	1	1	4	1	4	2	0	8	0
0	0	0	0	0	0	0	0	0	0	0	0	1	0	0	0	0	0	0	0	0	0	0	0	0	0	0	0	0	0	0	0	0	0	0	0	7	0	0	0	0	0	0	0
0	15	0	9	2	0	1	0	0	0	0	0	0	0	0	0	0	0	0	4	0	0	0	0	0	0	0	0	0	0	0	0	10	10	1	9	30	73	31	68	20	141	112	152
0	0	5	0	0	3	0	10	0	4	1	0	0	0	6	2	64	801	174	46	0	0	0	0	0	0	0	0	1	0	0	0	0	0	0	0	0	0	0	0	0	0	0	0
0	0	0	0	0	0	0	0	0	0	0	0	0	0	0	0	0	235	0	0	0	0	0	0	0	0	0	0	0	0	0	0	0	0	0	0	0	0	0	0	0	0	0	0
0	0	0	0	0	0	0	0	0	0	0	0	0	0	0	0	0	50	0	0	0	0	0	0	0	0	0	0	0	0	0	0	0	0	0	0	0	0	0	0	0	0	0	0
0	0	0	0	0	0	0	0	2	0	0	0	0	0	0	0	11	19	1	0	249	179	285	83	6	5	7	6	1	1	3	2	166	171	321	74	0	0	0	0	0	0	0	0
1	54	326	0	0	5	581	26	0	11	5	9	0	16	0	25	8	524	17	0	0	0	0	0	0	0	0	0	0	0	0	0	0	0	0	0	0	0	0	0	0	0	0	0
7	11	22	5	232	229	146	137	0	168	82	119	436	70	93	51	0	41	0	0	0	2	3	0	0	2	0	0	0	0	0	0	0	0	0	0	0	0	0	0	0	0	0	0
0	15	15	24	5	22	12	4	0	0	0	0	0	0	33	0	151	441	0	0	2	0	0	0	0	0	0	0	0	0	0	0	0	0	0	0	0	0	0	0	0	0	0	0
0	0	0	0	0	0	0	0	0	0	0	0	0	0	0	0	0	0	0	0	0	0	0	0	1	0	0	0	0	0	11	5	0	0	0	0	0	0	0	0	0	0	0	0
0	10	8	5	10	10	0	9	1	8	12	0	2	0	0	0	6	352	6	6	12	0	0	0	8	4	8	17	3	4	3	0	9	19	2	5	4	25	4	2	0	0	0	0
1	1	14	61	8	1	113	5	13	16	5	35	12	19	115	33	36	134	28	15	0	0	0	0	1	6	0	32	2	5	0	0	0	2	0	2	0	2	3	6	0	0	0	0
0	1	0	3	1	0	0	0	1	0	0	1	0	0	0	2	0	22	0	2	0	0	1	1	0	1	0	0	0	0	0	0	0	2	0	0	2	1	2	0	8	12	1	0
53	145	54	169	6	12	132	22	183	59	10	161	132	66	207	0	191	499	344	49	0	0	56	0	62	46	31	80	32	59	11	41	37	37	26	1	91	4	14	2	922	1455	839	350
0	0	0	0	0	0	0	0	0	0	0	4	0	0	10	0	0	0	0	0	0	0	0	0	3	2	0	2	0	0	2	0	11	0	2	1	0	13	7	0	7	0	2	0
0	0	1	9	4	0	8	0	0	9	3	5	1	2	0	0	1	18	4	0	0	0	0	3	0	6	0	5	0	0	0	4	3	0	0	0	3	0	0	0	4	0	8	0
0	0	0	0	0	0	0	0	34	0	0	0	0	0	0	0	103	216	18	3	101	82	118	35	45	53	47	40	42	28	54	27	72	62	140	37	0	1	0	0	0	0	0	0
7	0	15	0	6	1	0	3	0	0	11	5	0	12	4	2	5	22	0	0	0	0	0	0	0	0	1	0	0	6	0	0	0	0	0	0	0	0	0	1	1	0	4	7
0	0	0	0	222	111	7	16	0	17	33	8	15	0	0	5	39	193	0	0	0	0	0	0	0	0	0	0	0	0	0	0	0	0	0	0	0	0	0	0	0	0	0	0
0	0	0	0	0	0	0	0	0	0	0	0	0	0	0	0	0	0	0	0	1	0	2	0	0	0	0	0	0	0	0	0	1	0	1	1	0	0	0	0	0	0	0	0
110	408	1935	3808	67	1244	289	87	145	118	6	176	85	16	21	175	6	180	22	1	217	16	10	0	350	23	5	103	0	0	170	113	4	15	0	7	19	0	0	0	0	16	0	1
0	29	0	0	0	0	0	2	0	161	11	0	0	0	0	0	0	35	0	0	0	0	0	0	0	0	0	0	0	0	0	0	0	0	0	0	0	0	0	0	0	0	0	0
0	5	2	0	4	15	0	1	3	3	9	0	34	10	24	21	25	98	0	0	0	0	0	9	0	13	7	0	5	0	25	6	12	0	0	6	0	18	0	0	13	130	0	0
0	4	48	12	3	12	14	3	0	0	20	0	12	0	0	0	41	559	0	1	0	0	0	0	0	0	0	8	0	0	0	0	0	0	0	0	0	0	0	0	0	0	0	0
0	0	42	608	0	0	6	36	0	0	7	0	0	0	0	0	17	0	0	0	0	0	0	0	0	0	0	0	0	0	12	2	0	0	0	5	0	0	0	0	0	0	15	0
85	45	29	168	18	34	122	44	107	71	18	13	54	23	19	34	103	144	20	21	5	21	23	22	1	21	29	61	8	10	8	8	10	27	5	12	26	17	18	9	17	18	67	38
0	15	0	0	0	0	0	0	0	0	0	0	0	0	0	7	0	0	0	0	0	0	0	0	2	0	0	0	0	0	0	0	0	0	0	0	0	110	0	0	0	0	0	0
0	0	0	0	0	0	22	0	0	0	0	0	0	0	0	0	0	0	0	0	0	0	0	0	0	0	0	0	0	0	0	0	12	108	0	0	0	0	0	0	0	0	0	0
25	0	25	3	723	17	286	5	0	0	0	3	6	0	0	0	45	0	0	0	0	0	0	0	0	0	0	1	0	0	0	0	0	0	0	0	0	0	0	0	0	0	1	0
21	14	17	212	0	4	38	0	20	0	27	18	9	9	29	29	0	0	204	53	2	0	0	4	74	0	2	19	13	1	19	4	7	0	3	0	16	0	61	18	37	0	48	18
0	0	1	0	3	2	0	0	5	0	0	0	0	0	0	0	0	1	0	0	0	0	0	0	0	0	0	0	0	4	4	1	0	0	0	1	0	0	1	2	0	2	2	0
6	6	21	3	22	37	2	0	78	0	2	0	1	0	0	0	0	3	0	1	0	0	0	4	9	9	4	8	2	26	60	38	8	12	1	2	13	7	21	31	11	19	50	63
4	15	28	8	3	14	5	70	6	2	5	3	0	2	1	6	6	184	2	0	20	4	12	4	15	27	9	11	6	13	5	15	17	30	27	30	29	38	30	15	3	0	1	0
0	0	0	0	0	0	0	0	0	0	108	0	0	0	0	0	0	6	0	0	1	0	0	0	0	0	0	0	0	0	0	0	0	0	0	0	0	0	0	0	0	0	0	0
2	0	3	0	0	0	1	0	7	0	0	6	0	0	0	0	0	0	2	1	0	2	4	1	0	0	3	14	77	7	0	0	0	0	0	0	0	0	2	0	1	0	22	4
0	0	14	96	114	135	6	27	0	389	34	32	28	6	12	16	75	5	1	2	0	0	0	0	0	0	0	0	0	0	5	0	0	0	0	0	0	0	0	0	0	0	0	0
0	0	0	0	0	0	0	0	0	0	0	0	0	0	0	0	0	0	0	0	5	13	16	61	0	0	0	0	0	0	0	1	0	0	0	0	0	0	0	0	33	79	177	139
0	0	0	0	0	0	0	0	0	0	0	0	0	0	0	0	0	0	0	0	0	7	4	4	0	590	12	63	0	0	3	2	69	0	0	2	12	0	6	4	0	0	0	0
0	0	2	0	0	0	0	0	0	0	0	0	0	0	0	0	1	24	0	0	0	0	0	0	0	0	0	0	0	0	0	0	0	0	0	0	0	0	0	0	0	0	0	0
0	0	52	0	0	20	13	46	0	6	9	0	0	0	1	24	7	181	0	0	7	14	0	0	6	15	0	0	0	0	0	0	4	11	3	3	0	15	26	0	0	0	0	0
0	32	13	1	0	0	11	0	0	693	3	0	15	70	13	81	911	25	568	258	0	0	0	1	0	0	1	0	0	0	0	3	0	1	0	0	0	0	0	0	0	0	0	0
0	0	0	3	0	0	0	0	0	0	1	0	0	0	0	0	0	0	0	0	0	0	0	0	0	0	0	0	0	0	0	0	0	0	0	0	0	0	0	0	0	0	0	0
1	73	33	96	8	0	31	4	25	23	32	19	29	1	31	25	0	32	0	0	3	36	53	59	27	65	37	74	59	86	28	21	26	87	21	15	63	37	61	793	30	62	19	9
0	36	0	20	0	4	0	9	0	2	24	0	25	3	43	35	0	0	5	10	0	0	0	0	0	0	1	0	0	0	0	0	0	0	0	0	0	0	0	14	0	7	0	0
50	102	82	221	79	108	202	33	238	76	105	112	102	25	115	24	94	233	116	65	31	91	124	39	86	52	72	525	132	78	74	41	60	58	36	63	155	67	90	83	180	384	537	273
0	0	0	0	0	0	0	0	2	3	0	0	0	0	0	0	0	0	0	0	0	1	5	134	0	0	0	0	5	28	0	0	5	0	1	1	10	0	3	0	0	0	0	0
130	352	177	871	75	55	388	57	571	59	49	304	157	73	50	165	65	32	27	24	24	284	315	151	205	126	155	434	198	214	563	322	244	462	74	62	616	525	240	619	1383	2773	1304	786
0	0	0	0	0	0	0	0	0	0	0	0	0	0	0	0	0	3	0	0	0	0	0	0	0	0	0	0	0	0	0	1	0	0	0	0	0	0	0	0	0	1	1	0
0	0	0	0	0	0	0	0	0	0	0	0	0	0	0	0	0	0	0	0	0	0	0	0	0	0	0	0	0	11	0	0	0	5	4	0	1	16	0	0	0	0	0	0
0	0	26	10	13	0	166	0	0	1	2	0	3	2	0	97	33	207	0	0	5	0	0	0	0	0	0	0	0	0	0	0	0	0	0	0	0	0	0	0	0	0	0	0
0	0	0	0	0	0	0	0	0	0	0	0	0	0	0	0	2	5	0	2	54	31	58	11	0	0	0	1	0	0	0	0	36	30	61	19	1	0	1	0	0	0	0	0
0	0	1	0	0	0	0	0	0	1	2	0	4	1	0	0	0	0	0	0	0	0	0	0	2	0	0	0	1	0	1	0	1	0	0	6	1	0	0	0	0	0	0	0
0	0	0	0	0	0	0	0	0	0	0	0	0	0	0	0	0	0	0	0	5	2	4	3	0	1	1	3	3	0	3	1	1	1	4	3	1	0	0	0	0	0	0	0
0	0	0	0	0	0	0	0	0	0	0	0	0	0	1	0	0	0	0	0	0	0	1	0	0	0	0	0	0	0	0	0	0	0	0	0	0	0	0	0	0	0	1	0
0	0	0	0	0	0	0	0	0	0	0	0	0	0	0	0	0	0	0	0	3	12	16	2	7	8	3	2	1	1	2	5	5	6	13	4	0	0	0	0	0	0	0	0
0	0	0	0	0	0	0	0	0	0	0	0	0	0	0	0	0	0	0	0	4	1	2	1	0	1	0	0	0	0	0	0	4	2	2	1	1	2	1	0	0	0	0	0
0	0	17	0	4	277	15	76	0	163	104	50	23	159	0	9	305	253	0	13	0	1	0	0	0	0	0	0	0	0	0	0	0	0	0	0	0	0	0	0	0	0	0	0
0	2	3	0	130	21	2	7	1	12	1	1	1	0	0	4	1	2	0	0	0	0	0	0	1	0	0	0	0	0	0	0	1	1	0	0	0	1	0	0	0	0	0	0
0	0	0	0	0	0	0	0	0	0	0	0	0	0	0	0	0	0	0	0	0	0	5	0	0	151	2	17	0	0	0	0	0	0	0	0	0	0	0	0	0	0	0	0
0	15	50	18	0	0	5	0	0	88	4	0	27	0	6	51	20	0	0	0	0	0	0	0	0	0	0	0	0	0	0	15	0	0	0	0	0	0	0	0	0	0	0	0
0	0	0	22	0	0	0	0	0	0	0	0	0	5	0	0	0	67	0	0	0	0	0	0	0	0	0	0	0	0	0	0	0	0	0	0	0	0	0	0	0	0	0	0
19	533	0	0	5	289	0	7	0	0	11	0	0	4	0	0	0	0	16	0	0	0	0	0	0	0	2	0	0	0	0	0	0	0	0	0	0	0	0	0	0	0	0	0
0	0	0	0	0	0	0	0	0	38	0	0	0	0	0	0	0	0	0	0	0	0	0	0	0	0	0	0	0	0	0	0	0	0	0	0	0	0	0	0	0	0	0	0
285	1390	600	2018	641	731	768	288	2186	388	332	1193	206	307	289	397	2633	5537	918	319	178	279	317	499	563	1153	634	385	136	1041	2204	1270	655	1389	169	1171	1083	635	1406	1284	2968	6959	3296	1751
0	5	3	0	0	10	0	2	0	3	1	0	0	0	0	0	11	346	0	0	0	0	1	0	11	0	0	0	0	0	0	0	0	0	0	0	0	0	0	11	0	0	0	0
0	0	0	0	0	0	0	0	11	0	0	0	0	0	0	0	0	0	0	0	33	33	42	9	9	18	18	18	12	9	24	19	43	27	49	28	10	2	4	2	0	0	0	0
0	11	2	0	0	0	0	0	16	5	0	2	0	0	0	0	0	177	0	0	2	1	1	0	0	0	0	2	0	6	9	0	0	0	0	6	0	33	8	0	23	0	0	16
0	0	0	0	0	0	0	0	0	0	0	0	0	0	0	0	0	0	0	0	0	0	0	0	0	0	0	3	0	0	0	0	0	0	0	0	1	0	0	0	4	8	0	2
0	0	0	0	0	0	0	0	1	0	0	0	0	0	0	0	0	0	0	0	5	4	3	3	1	2	1	1	0	0	2	0	3	4	5	1	0	0	1	0	0	0	0	0
0	37	13	58	0	24	15	24	85	5	7	23	12	54	61	0	120	333	84	0	4	0	2	13	47	43	25	37	17	18	31	22	59	113	9	1	29	66	37	65	36	64	80	9
0	0	0	0	0	0	0	0	0	0	0	0	0	0	0	0	0	10	0	0	0	0	0	0	0	0	0	0	0	0	0	0	0	0	0	0	0	0	0	0	0	0	0	0
1	0	0	0	0	0	1	0	17	0	0	0	0	0	0	0	0	0	0	0	84	75	79	33	28	37	27	26	14	17	23	22	88	45	80	48	20	13	10	4	0	0	0	0
0	0	0	0	0	0	3	0	0	0	0	0	0	0	0	0	0	0	0	0	0	0	0	0	0	0	0	0	0	0	0	0	0	0	0	0	0	0	0	0	0	0	0	0
0	0	2	0	0	12	18	0	0	2	5	0	3	0	0	0	0	0	0	0	0	0	0	0	0	0	0	0	0	0	0	0	0	0	0	0	0	0	0	0	0	0	0	0
0	0	0	0	0	0	0	0	0	0	0	0	0	0	0	0	0	5	2	1	0	0	0	0	0	0	0	0	0	0	0	0	0	0	0	0	0	0	0	0	0	0	0	0
0	0	7	68	0	0	123	62	7	4	12	0	7	14	0	2	11	0	33	7	0	0	0	0	9	12	0	0	0	0	15	4	3	0	0	0	1	0	0	0	0	0	0	0
0	89	25	16	0	0	31	0	0	17	0	0	0	0	0	0	121	1032	0	0	33	0	0	0	0	0	0	0	0	0	0	0	0	0	0	0	0	0	2	0	0	10	0	0
0	7	3	36	0	0	13	0	18	0	2	1	1	2	41	4	0	0	0	0	1	4	6	0	2	14	1	4	0	1	8	3	3	0	0	2	2	0	1	2	0	0	0	0
0	0	4	1	0	0	0	66	0	0	1	11	0	0	0	0	162	549	42	14	0	0	0	0	0	0	0	0	5	0	0	0	0	0	0	0	0	0	0	0	0	0	0	0
0	0	0	0	0	0	0	0	11	0	0	0	0	0	0	0	0	0	0	0	94	69	105	50	22	27	23	28	15	9	27	13	115	70	87	85	41	26	14	3	0	0	0	0
6	23	145	9	122	5	26	1	1	7	5	0	0	8	6	0	2	65	1	2	7	0	0	0	1	0	0	0	0	3	0	0	0	0	0	1	1	0	0	0	0	0	0	4
8	634	555	166	186	893	159	2904	66	188	370	229	15	40	13	1	139	2561	0	6	702	58	38	171	88	147	49	230	139	101	209	124	272	568	102	162	714	547	1095	730	0	31	1	0
0	0	0	0	0	1	0	0	1	2	1	1	0	0	0	1	3	12	3	0	2	0	2	0	0	1	0	0	5	0	1	0	1	3	0	0	7	11	1	0	4	8	0	0
2	35	167	14	16	110	0	49	7	0	5	4	0	0	0	126	3863	11815	0	4	5	0	0	0	0	0	0	0	0	5	0	0	2	2	0	0	0	0	0	0	1	3	0	0
0	0	0	0	0	0	0	0	10	0	0	0	0	0	0	0	38	118	8	6	44	36	57	14	16	28	24	20	15	8	24	11	20	20	61	30	0	0	0	0	0	0	0	0
106	11	2	38	1	13	1	3	2	5	4	7	1	6	2	15	9	26	12	7	0	0	2	6	3	0	0	21	0	5	4	0	1	0	0	0	9	0	4	5	0	28	0	9
0	24	21	6	2	43	0	85	2	3	5	1	0	4	2	0	2	89	0	0	44	1	1	8	3	2	1	11	3	0	13	1	15	18	4	9	22	23	47	46	0	0	0	0
17	24	45	126	1	37	64	19	199	70	13	36	7	32	56	27	33	549	102	17	3	7	42	11	19	26	21	53	13	36	11	26	37	80	14	7	66	107	92	41	46	58	123	83
0	40	179	3	7	46	78	143	6	115	663	76	54	35	6	225	21	162	0	1	3	8	5	0	0	0	0	0	0	0	4	3	0	0	0	6	2	0	0	0	0	0	16	25
0	0	0	0	38	0	0	0	0	6	0	0	0	0	0	0	7	26	0	0	1	1	0	0	0	0	0	0	0	0	10	0	2	0	0	1	0	0	0	0	0	0	0	0
0	22	0	118	3	7	1	3	14	27	3	2	3	10	16	0	19	45	26	8	2	0	0	19	0	27	7	0	0	4	0	1	15	8	0	10	2	44	19	0	20	37	173	73
16	15	63	0	0	43	16	2	4	12	277	0	0	0	0	106	6	100	0	0	2	0	0	0	0	0	0	1	0	3	0	0	0	0	1	0	0	0	0	0	0	0	0	0
96	84	628	86	1	18	0	2	20	5	1	0	121	0	23	0	0	0	0	0	18	0	0	0	0	0	0	3	0	14	0	0	0	0	0	0	0	6	0	0	0	0	0	0
0	2	1	11	0	9	3	4	1	3	1	1	23	1	0	1	26	20	7	1	0	0	0	0	0	0	0	1	0	2	1	0	3	4	0	0	0	12	3	1	2	4	0	1
0	0	12	0	0	0	0	0	0	0	0	2	0	0	0	0	17	0	205	103	0	0	0	0	0	0	0	0	0	0	0	0	0	0	0	0	0	0	0	0	0	0	0	0
3	0	8	0	0	0	0	0	19	8	10	0	13	5	0	0	0	1	0	0	17	190	251	357	48	549	3	7	16	0	644	383	25	128	4	83	1547	3	1644	155	0	0	0	0
0	0	1	1	0	1	0	0	41	0	1	0	0	0	0	0	0	0	0	0	218	221	293	131	72	95	87	77	44	28	66	52	191	176	283	224	45	30	21	21	0	0	0	0
0	0	0	0	0	0	0	0	8	0	0	0	0	0	1	0	0	0	0	0	34	33	55	13	13	17	9	12	9	8	16	4	33	27	42	30	7	9	4	3	0	0	0	0
0	0	0	0	0	1	0	0	16	0	0	0	0	0	0	0	0	0	0	0	1	13	8	14	73	0	8	12	2	15	96	16	0	6	0	19	5	0	0	0	0	0	0	0
0	34	45	26	11	0	25	5	0	12	7	0	10	0	14	0	369	1815	8	0	1	0	0	0	0	0	0	0	0	0	0	6	0	0	0	3	1	0	0	0	0	1	0	0
0	0	126	5	19	42	58	0	214	106	0	34	0	0	0	19	0	0	0	0	2	83	139	0	0	19	9	60	0	13	4	10	26	0	0	0	0	0	0	0	0	0	0	0
0	0	0	0	0	0	0	0	0	0	0	0	0	0	0	0	0	0	0	0	0	0	1	0	0	0	0	0	0	0	1	0	2	0	0	1	0	0	0	0	0	0	0	0
0	0	3	0	0	0	0	0	0	0	1	0	5	0	0	0	1	315	0	0	0	0	0	0	0	0	0	0	0	0	0	0	0	0	0	0	0	0	0	0	0	0	0	0
0	56	8	41	3	11	21	6	32	14	26	42	33	0	0	10	9	137	35	18	2	0	17	10	74	3	7	15	18	14	27	5	31	50	14	2	41	115	18	20	13	0	3	6
0	2	0	26	0	0	6	0	0	0	0	0	0	0	0	0	0	23	0	0	0	0	0	0	0	0	0	2	0	0	0	0	0	0	0	0	0	0	0	0	0	0	0	0
0	3	0	43	9	6	0	0	11	6	0	0	0	2	0	6	0	14	9	8	1	2	0	0	8	3	0	29	4	1	0	0	0	0	1	3	4	0	9	0	0	0	0	0
0	0	0	1	0	0	1	0	0	0	0	0	0	0	1	0	0	8	1	0	0	0	0	0	0	0	0	1	1	0	0	0	0	0	0	0	0	0	0	0	0	2	0	0
0	0	0	0	0	0	0	0	15	0	0	0	0	0	0	13	0	0	0	0	1	0	0	0	0	0	0	4	0	0	0	0	11	1	1	3	43	15	8	10	0	0	0	0
20	0	13	61	7	10	18	8	16	27	2	0	14	3	2	6	27	35	0	4	0	0	0	1	0	22	1	3	0	6	6	11	25	22	0	4	6	44	4	5	11	19	18	4
0	0	0	0	0	0	0	0	0	0	0	0	0	0	0	0	57	723	48	9	0	0	0	0	0	0	0	0	0	0	0	0	0	0	0	0	0	0	0	0	0	0	0	0
0	4	6	0	0	2	2	2	0	0	0	0	0	0	7	0	146	800	5	7	0	0	0	0	0	0	0	0	0	0	0	0	0	0	0	0	0	0	0	0	0	1	0	0
0	0	0	0	0	0	0	0	0	0	0	0	0	0	0	0	0	0	0	0	0	0	0	0	6	0	0	0	0	0	0	0	12	4	0	0	0	0	0	0	0	0	0	0
0	0	0	0	0	0	0	0	2	0	0	0	0	0	0	0	0	0	0	0	0	0	0	0	0	0	0	0	0	1	0	0	0	0	0	0	0	0	0	0	0	0	17	0
0	0	0	0	0	0	0	0	12	0	0	0	0	0	0	3	0	311	0	0	0	0	0	0	0	0	2	1	0	0	0	1	0	2	0	0	0	0	0	0	0	0	94	35
0	79	105	0	0	39	3	7	20	7	33	0	0	8	13	0	12	34	0	0	3	4	0	47	0	7	0	10	9	1	0	0	16	0	0	0	0	4	0	0	0	0	0	0
0	1	1	0	0	0	0	0	0	0	0	0	0	0	0	0	0	3	0	0	0	0	0	0	1	0	2	0	0	0	0	0	0	0	0	0	1	0	0	0	0	0	0	0
0	0	0	0	0	0	0	0	0	0	0	0	0	0	0	0	1	0	0	0	0	0	0	0	1	0	0	1	0	1	1	0	0	0	0	0	0	0	0	0	0	0	0	0
0	0	0	0	0	0	0	0	0	0	0	0	0	0	0	0	0	116	0	0	0	0	0	0	0	0	0	0	0	0	0	0	0	0	0	0	0	0	0	0	0	0	0	0
0	0	6	16	11	12	0	0	19	0	16	7	0	1	9	14	0	0	8	7	7	5	8	101	24	1580	41	18	10	0	57	20	266	30	13	37	10	17	15	5	0	0	12	0
0	4	2	7	1	0	0	0	0	0	0	0	0	1	1	0	0	0	2	0	0	0	0	0	0	0	0	0	0	0	0	0	0	0	0	0	0	0	0	0	0	0	0	0
0	0	0	0	0	0	0	0	0	0	0	0	0	0	0	0	0	5	0	0	0	0	0	0	0	0	0	0	0	0	0	0	0	0	0	0	0	0	0	0	0	0	0	0
0	0	0	1	1	0	1	0	0	1	0	0	1	0	0	1	0	28	0	0	0	0	0	0	0	1	0	0	0	0	0	0	0	4	0	0	0	2	0	1	7	29	1	0
0	52	8	26	0	3	2	6	31	8	0	7	0	8	0	0	0	12	9	0	1	2	12	0	3	4	5	13	7	4	10	2	15	0	1	3	5	2	0	0	0	0	28	1
0	0	0	0	0	0	0	0	0	0	0	0	0	0	0	0	0	119	0	0	0	0	0	0	0	0	0	0	0	0	0	0	0	0	0	0	0	0	0	0	0	0	0	0
0	0	0	0	0	0	0	0	0	0	0	0	0	0	0	0	0	0	0	0	2	0	0	0	0	0	0	0	8	0	0	0	0	0	0	0	0	0	0	0	0	0	0	0
0	0	0	3	1	0	0	0	0	0	0	0	0	0	0	0	1	0	1	0	0	0	0	5	0	0	0	0	3	0	0	0	0	0	1	0	0	0	0	0	0	0	0	9
0	2	2	12	0	0	0	0	2	0	2	1	0	4	0	2	5	29	0	0	1	0	1	2	0	5	0	0	1	0	3	1	2	3	0	0	1	2	0	0	0	0	1	5
0	0	0	0	0	0	0	0	6	0	0	0	0	0	1	0	0	0	0	0	22	27	29	16	11	18	6	9	9	4	11	11	34	21	38	37	4	5	3	0	0	0	0	0
0	2	92	28	22	18	81	38	26	42	56	154	5	81	75	58	13	326	64	37	0	1	3	0	19	11	2	15	13	0	0	2	6	3	0	4	4	0	0	6	0	0	0	0
0	0	2	10	0	0	0	2	0	6	4	0	0	0	0	0	28	299	12	3	0	0	0	0	0	0	0	0	0	0	0	0	0	0	0	0	0	0	0	0	0	0	0	0
0	9	0	56	1	62	0	0	0	6	4	0	0	33	3	23	10	0	0	0	0	0	1	0	0	0	0	15	0	5	2	1	0	2	3	0	4	0	0	0	0	0	54	7
0	0	0	0	0	0	0	0	4	0	0	0	0	0	0	0	0	0	0	0	0	0	0	14	0	0	0	0	10	0	0	0	10	0	7	0	0	1159	0	1	0	0	0	0
35	24	0	37	2	0	1	0	0	0	0	20	0	5	11	0	0	34	0	0	0	0	0	0	0	0	0	0	0	0	0	0	0	0	0	0	0	0	0	0	0	0	0	0
26	74	519	798	27	15	158	217	0	33	70	4	232	117	469	10	114	2311	24	17	12	0	0	0	0	0	0	2	0	0	0	0	1	0	0	0	0	1	1	0	0	0	6	2
0	0	0	8	0	155	0	4	0	0	37	0	0	0	0	1658	21	27	0	0	0	0	0	1	0	0	0	0	0	0	0	1	0	0	0	0	0	0	0	0	0	0	0	0
0	1	0	0	0	0	0	1	1	0	1	9	0	0	0	1	1	0	4	0	0	0	0	0	2	0	0	4	0	1	0	1	1	1	0	0	2	0	0	0	0	1	0	0
0	0	0	0	0	0	0	0	0	0	0	0	0	0	0	0	1	3	0	0	0	0	0	0	0	0	0	0	0	0	0	0	0	0	0	0	0	0	0	0	0	0	0	0
0	13	14	15	0	0	0	5	4	3	0	0	1	3	0	6	1	119	18	0	0	0	0	0	0	0	4	2	0	5	3	2	0	0	0	4	7	0	10	12	8	0	70	6
42	59	43	177	12	20	81	4	123	11	26	80	94	16	92	124	30	873	23	6	3	16	37	2	156	48	46	124	26	61	179	92	33	35	0	27	109	18	58	33	0	0	4	0
24	46	48	184	0	0	26	26	0	255	111	85	26	271	487	203	137	0	427	159	1	0	5	0	0	0	45	0	0	3	5	3	9	0	5	0	9	0	17	0	0	0	0	0
0	0	0	0	0	0	0	0	2	0	0	0	0	0	0	0	0	0	0	0	1	0	0	0	0	0	0	0	0	0	0	0	0	0	0	0	0	0	0	0	0	0	0	0
0	0	11	0	11	0	24	0	0	15	0	0	0	0	0	0	0	0	0	0	3	0	0	0	0	0	0	0	0	0	0	0	0	0	0	0	0	0	0	0	0	0	0	0
4	13	4	43	7	1	18	3	2	5	14	8	7	10	17	9	14	150	35	11	0	0	1	0	0	0	0	4	0	2	0	0	0	0	1	0	0	0	0	0	0	0	7	4
31	33	135	0	146	114	0	22	0	252	52	0	0	0	6	0	0	18	0	0	0	0	0	0	0	0	0	0	0	0	0	0	0	1	0	0	0	0	0	0	0	0	0	0
0	0	0	0	0	2	1	0	0	0	1	0	1	0	0	1	0	4	0	0	0	0	0	0	0	0	0	0	0	0	0	0	0	0	0	0	0	0	0	0	0	0	0	0
0	0	0	0	1	0	0	0	0	0	0	0	0	0	0	0	0	56	0	0	0	0	0	0	0	0	0	0	0	0	0	0	0	0	0	0	0	0	0	0	0	0	0	0
0	0	0	0	21	0	0	0	0	0	0	0	5	0	0	0	17	228	0	0	0	0	0	0	0	0	0	0	0	0	0	0	0	0	0	0	0	0	0	0	0	0	0	0
0	0	0	0	0	0	0	0	0	0	0	0	0	0	0	0	0	0	0	0	0	0	0	0	0	0	0	0	0	0	0	0	0	0	0	0	35	0	0	0	0	0	0	0
21	0	18	0	304	3	69	3	0	1	0	1	3	0	0	0	23	0	0	0	0	0	0	0	0	0	0	0	0	0	0	0	0	0	0	0	0	0	0	0	0	0	3	0
0	22	11	4	21	1	0	9	6	17	0	0	19	0	11	0	37	32	18	0	0	0	0	0	0	0	0	27	11	0	1	0	2	9	0	0	0	6	0	4	0	0	16	7
0	0	0	0	0	0	0	0	36	0	0	0	0	0	0	0	1	0	0	0	0	48	29	0	0	0	0	17	8	123	0	0	0	0	0	20	11	0	0	0	0	0	0	0
1	0	4	1458	0	0	0	0	0	4	8	0	0	0	0	0	0	0	0	0	0	0	0	0	0	0	0	0	0	0	0	0	0	0	0	0	0	0	0	0	0	0	0	0
0	0	0	1	0	0	0	0	0	0	3	2	0	0	0	1	6	25	2	2	0	0	0	0	0	0	0	0	0	0	0	0	0	0	0	0	0	0	0	0	0	0	0	0
0	0	0	0	0	0	0	0	0	0	0	0	0	0	0	0	0	0	0	0	0	0	0	0	0	0	0	0	0	0	2	2	0	0	0	0	0	0	0	0	0	0	0	0
0	0	0	0	0	0	0	0	0	0	0	0	0	0	0	0	1	7	0	0	0	0	0	0	0	0	0	0	0	0	0	0	0	0	0	0	0	0	0	0	0	0	0	0
0	0	0	4	0	0	11	0	0	4	0	0	0	0	0	0	36	690	0	0	13	0	0	0	0	0	0	0	0	0	0	0	0	0	0	0	0	0	0	0	0	5	0	0
0	140	202	96	15	299	35	18	0	55	98	7	81	9	0	0	21	757	0	0	3	0	0	0	0	0	0	0	0	0	15	3	0	0	0	1	0	0	0	4	0	1	0	0
0	0	0	0	12	0	0	0	0	0	0	0	0	0	0	0	0	0	0	0	0	0	0	0	0	0	0	0	0	0	0	0	0	0	0	0	0	0	0	0	0	0	0	0
0	1	1	2	1	0	1	0	603	0	1	0	0	2	0	0	0	0	0	0	5	1326	1667	4	774	1459	1135	1375	810	686	1393	756	600	3	9	764	12	5	1	3	0	0	0	0
0	0	0	0	0	0	0	0	5	0	0	0	0	0	1	0	0	0	0	0	18	20	20	10	8	12	3	1	5	3	6	6	20	12	18	14	1	1	1	0	0	0	1	0
0	0	0	0	0	0	0	0	3	0	0	0	0	0	0	0	0	0	0	0	8	7	13	6	4	6	0	3	2	2	6	1	7	6	9	8	2	4	2	0	0	0	0	0
98	444	23	45	34	102	480	0	1006	94	26	36	195	69	1	101	111	446	164	93	1	11	30	809	169	2089	528	1240	1522	438	11	8	48	2242	424	311	1058	111	1088	759	104	121	991	427
6	23	0	0	1	0	21	0	38	6	0	0	23	1	29	12	0	76	0	0	3	1	0	13	0	20	1	5	10	18	12	3	9	19	4	11	4	32	12	52	0	7	94	20
0	0	0	0	0	0	0	0	1	3	0	1	0	0	12	0	0	0	0	1	0	0	0	0	0	2	0	0	0	0	0	0	0	0	0	0	0	0	0	1	0	2	0	0
0	0	0	0	0	0	0	0	1	0	0	0	0	0	0	0	0	0	0	0	3	2	1	1	1	2	1	1	2	1	1	1	2	3	5	1	1	1	0	0	0	0	0	0
0	0	7	0	0	0	21	0	0	0	0	0	0	0	0	0	0	0	0	0	2	0	1	0	0	0	2	0	0	0	2	0	0	0	0	0	4	0	0	0	0	0	0	0
31	8	50	65	5	3	0	1	119	54	92	7	0	35	0	408	26	27	1	0	1432	22	13	1	7	8	29	81	53	85	12	38	101	455	8	36	183	939	35	103	108	315	308	173
28	6	0	176	8	0	0	0	18	2	1	0	74	4	0	0	8	206	3	1	2	0	1	5	17	5	0	14	4	8	1	1	26	0	6	1	30	0	15	11	22	6	16	1
33	0	4	0	1	17	34	3	0	0	0	0	0	0	0	28	7	11	0	0	0	0	0	0	0	20	0	0	0	3	0	3	0	0	3	0	7	0	0	0	0	0	0	0
0	0	0	0	0	0	0	0	0	0	0	0	0	0	0	0	2	2	0	0	85	64	104	21	1	1	1	1	1	0	2	1	50	84	120	18	0	0	0	0	0	0	0	0
36	3	13	8	6	34	7	16	10	15	22	9	6	0	12	5	2	3	41	7	4	6	10	7	5	14	5	7	12	11	2	3	3	29	7	0	10	10	25	5	10	12	22	19
0	0	0	0	0	1	0	0	0	0	0	0	0	0	1	0	0	52	0	0	0	0	0	0	0	0	0	0	0	0	0	0	0	0	0	0	0	0	0	0	0	0	0	0
19	53	183	122	21	80	66	28	3	44	277	0	0	0	0	3	199	1566	0	0	0	0	0	0	37	0	0	3	0	11	0	1	0	0	0	36	0	0	7	0	15	6	0	0
0	0	0	0	0	0	0	0	0	0	0	0	2	0	0	0	221	0	0	0	0	0	0	0	0	0	0	0	0	0	0	0	0	0	0	0	0	0	0	0	0	0	0	0
0	0	0	0	0	0	0	0	0	0	0	0	0	0	0	0	0	4	0	0	0	0	0	0	0	0	0	0	0	0	0	0	0	0	0	0	0	0	0	0	0	0	0	0
0	0	0	0	0	0	0	0	3	0	1	0	0	1	0	0	1	2	0	0	0	0	0	0	0	1	0	0	0	0	0	0	1	1	0	0	0	0	0	0	0	0	0	0
1	4	5	2	1	7	0	0	0	0	0	0	0	1	1	0	3	4	0	0	0	0	0	0	0	0	0	0	0	0	0	0	0	0	0	1	0	0	0	0	0	0	0	0
111	10	14	98	11	0	9	1	20	10	3	16	10	0	53	6	4	187	9	11	0	16	10	1	6	28	0	0	137	2	9	1	10	13	2	0	5	11	5	1	14	41	33	16
0	97	72	16	1	0	9	2	0	0	11	0	0	0	0	10	137	561	0	0	0	0	0	0	0	0	0	0	0	0	0	0	0	0	0	0	0	0	0	0	0	0	0	0
0	0	0	0	0	0	8	0	0	16	32	0	0	0	4	1	0	202	0	0	0	0	0	0	0	0	0	0	0	0	0	0	0	0	0	0	0	0	0	0	0	0	0	0
9	33	6	35	3	1	29	4	22	13	6	12	34	4	2	7	7	66	4	4	1	4	2	0	0	3	2	20	9	7	0	3	0	10	2	5	8	2	11	1	19	29	39	2
0	0	0	0	0	0	0	0	0	0	0	0	0	0	0	3	4	19	0	0	0	0	0	0	0	0	0	0	0	0	0	0	0	0	0	0	0	0	0	0	0	0	2	0
0	0	0	0	0	62	3	0	10	0	0	0	0	0	0	0	4	34	0	0	0	0	0	0	0	0	0	0	0	5	1	0	0	0	0	0	2	0	0	0	0	17	0	0
0	0	0	0	0	104	0	0	0	0	0	0	0	0	0	0	27	43	0	0	0	0	0	0	0	0	0	0	0	0	0	0	0	0	0	0	0	0	0	0	0	0	0	0
0	0	1	2	1	0	0	0	0	0	0	0	1	0	0	0	0	0	0	0	0	1	1	0	0	0	1	2	1	0	0	0	0	0	0	0	1	0	0	1	0	0	2	0
0	7	0	53	0	0	6	0	3	0	6	15	79	0	0	0	0	0	0	0	1	10	6	15	20	0	4	20	0	9	7	12	4	0	1	1	0	3	1	16	0	17	0	0
0	0	0	0	0	0	0	0	0	0	0	0	0	0	0	0	0	0	0	0	7	2	1	1	0	0	0	0	0	0	0	0	2	5	7	3	0	0	0	0	0	0	0	0
21	40	128	0	31	341	81	50	47	61	187	237	112	60	116	15	57	3272	6	2	110	7	2	35	128	284	66	3064	123	139	1074	733	9	91	20	31	48	30	106	35	0	1	0	0
0	0	3	0	9	0	0	0	0	0	0	0	395	0	0	0	0	0	15	0	0	0	0	0	0	0	0	0	0	0	0	0	0	0	0	0	0	0	0	0	0	0	0	0
1	5	393	25	1	3	951	96	1	36	233	1806	52	530	939	357	4373	38689	11736	4914	1	1	2	0	1	26	1	2	24	0	7	1	15	17	0	6	0	1	0	0	1	4	126	60
2	10	9	11	7	8	11	0	7	1	2	6	4	1	3	3	12	28	17	6	3	5	1	3	6	4	11	0	0	6	19	5	8	3	2	18	5	3	17	18	31	83	17	11
0	8	0	0	0	0	0	8	7	0	4	0	0	0	0	0	17	14	0	0	2	0	0	0	3	15	1	0	0	4	0	0	1	0	0	0	22	12	54	1	0	31	0	0
0	0	0	0	0	0	0	0	0	0	0	0	0	0	0	0	0	0	0	0	35	37	58	16	1	0	0	0	0	0	0	0	34	29	69	12	0	0	0	0	0	0	0	0
3	0	3	0	1	0	0	0	2	0	0	0	0	0	0	19	0	0	27	9	0	0	1	0	2	0	1	0	0	0	0	0	0	0	0	0	8	2	0	0	0	0	24	11
6	2	3	15	3	11	12	0	21	2	0	1	0	16	2	14	14	74	27	17	0	0	0	0	5	2	2	27	9	1	2	1	8	6	0	13	28	0	1	3	0	0	2	0
15	35	35	110	0	0	20	17	0	148	69	41	16	171	306	121	85	0	267	109	1	0	3	0	0	0	29	0	0	2	2	1	4	0	5	0	6	0	14	0	0	0	0	0
0	0	5	0	0	1	0	0	5	0	1	0	1	0	0	0	0	0	0	0	30	0	0	7	0	45	0	12	0	0	0	0	0	5	12	16	0	0	0	0	0	0	0	0
0	0	0	0	0	0	0	0	0	0	0	0	0	0	0	0	1	20	0	0	0	0	0	0	0	0	0	0	0	0	0	0	0	0	0	0	0	0	0	0	0	0	0	0
0	0	0	0	0	0	0	0	6	0	0	16	0	0	0	0	0	0	0	0	9	4	0	6	29	24	2	12	3	8	9	2	23	3	4	15	34	67	14	45	0	0	0	0
0	0	0	0	0	0	0	0	0	0	0	0	0	0	0	0	0	0	0	0	0	0	0	0	0	22	0	0	0	0	0	0	6	0	0	0	0	0	0	0	0	0	0	0
0	6	1	0	0	1	0	0	0	0	5	11	5	0	0	0	0	2	0	0	0	0	0	0	0	0	0	0	0	0	0	0	0	0	0	0	0	0	0	0	0	0	0	0
0	0	0	0	0	3	0	0	0	3	0	0	0	0	0	17	8	0	0	0	0	0	0	0	0	0	0	12	0	0	0	0	0	0	0	0	0	0	0	0	0	0	0	0
0	2	2	10	0	0	0	0	0	0	0	4	4	0	0	0	0	6	2	1	0	0	0	0	0	0	2	0	0	0	0	0	0	1	0	0	0	0	0	0	0	0	0	0
0	4	3	100	0	0	0	0	0	0	0	0	0	0	0	0	0	0	0	0	0	0	0	0	0	0	0	0	0	0	0	0	0	0	0	0	0	0	0	0	0	0	0	0
49	128	166	100	12	240	20	4	0	10	49	23	0	69	71	0	40	93	0	0	0	0	0	0	0	0	0	0	0	0	0	0	0	0	0	16	0	0	24	0	0	0	0	0
0	36	38	16	0	24	29	61	0	35	72	80	68	0	0	900	82	681	4	32	0	0	0	11	0	0	0	0	0	3	0	0	3	2	0	1	0	0	0	0	0	0	0	0
0	2	0	0	0	1	0	0	0	0	1	0	0	0	0	0	0	0	0	0	0	0	0	0	0	0	0	0	0	0	0	0	0	0	0	0	0	0	0	0	0	0	0	0
0	0	0	0	0	0	1	1	0	0	3	0	0	0	1	0	3	23	0	0	1	0	0	0	0	0	0	0	0	0	0	0	0	0	0	0	0	0	0	0	0	0	0	0
6	124	41	332	5	7	24	47	33	110	31	119	67	50	111	131	74	895	118	135	2	0	8	2	22	57	15	5	11	7	67	30	50	83	49	9	75	97	20	399	87	93	153	108
0	0	0	0	0	0	0	0	0	0	0	0	0	0	0	0	0	1	0	1	0	0	0	0	0	0	0	0	0	0	0	0	0	0	0	0	0	0	0	0	1	0	0	0
16	39	39	54	37	263	16	4	30	24	44	42	38	24	76	38	59	182	47	13	5	4	18	3	32	6	1	76	13	23	4	6	27	20	2	12	30	8	58	39	45	27	110	28
0	0	0	0	0	0	0	0	10	0	0	0	3	0	9	0	0	0	0	0	2	5	3	1	0	4	0	0	1	0	0	0	5	3	0	1	2	0	0	4	0	0	1	17
29	0	0	0	0	0	0	0	0	0	0	0	0	0	0	0	0	0	0	0	0	0	0	0	0	0	0	0	0	0	0	0	0	0	0	0	0	0	0	0	0	0	0	0
0	0	0	0	0	0	0	0	0	0	130	0	0	0	0	0	0	0	0	0	0	0	0	0	0	0	0	0	0	0	0	0	0	0	0	0	0	0	0	0	0	0	0	0
0	0	0	0	0	0	0	0	8	0	20	0	0	0	0	0	0	0	0	0	0	0	0	5	20	16	1	13	47	4	0	3	66	0	1	13	79	14	19	8	0	0	0	0
0	0	2	0	6	0	3	8	0	0	9	0	0	0	4	0	9	93	0	0	1	0	0	0	0	0	0	0	0	0	0	0	0	0	0	0	0	0	0	0	0	1	0	0
0	0	0	0	0	16	0	0	0	0	33	799	0	0	0	0	0	0	0	0	0	0	0	0	0	0	0	0	0	0	0	0	0	0	0	0	0	0	0	0	0	0	0	0
0	1	3	12	18	34	0	1	0	2	2	0	4	0	0	3	2	0	2	0	0	0	0	0	0	0	0	0	0	3	0	0	0	0	0	0	0	0	0	0	0	0	0	0
0	0	0	0	0	0	0	0	2	0	0	0	0	0	0	0	0	0	0	0	3	5	8	4	0	3	1	1	3	2	4	2	5	2	4	6	0	0	0	0	0	0	1	0
0	0	68	1161	0	0	8	66	0	0	10	0	0	0	0	0	27	0	0	0	0	0	0	0	0	0	0	0	0	0	18	2	0	0	0	7	0	0	0	0	0	0	27	0
0	0	0	0	0	0	0	0	5	0	0	0	0	0	0	0	0	0	0	0	35	28	39	9	14	13	9	15	6	7	16	13	37	17	36	28	5	8	4	3	0	0	0	0
0	0	0	0	0	0	0	0	1	0	0	0	0	0	0	0	0	0	0	0	15	18	24	8	2	5	5	1	2	1	4	4	29	20	27	11	21	16	11	6	0	0	1	0
112	72	64	196	6	15	20	50	50	140	25	76	22	39	97	10	108	440	53	17	22	22	22	0	20	35	24	37	40	32	25	8	12	64	5	2	59	90	63	73	65	124	113	53
0	0	1	0	1	89	0	1	0	0	0	0	0	0	0	0	0	0	0	0	0	0	0	64	0	0	56	0	0	0	0	0	0	0	149	0	0	1	0	0	0	0	0	0
11	11	3	32	4	6	14	2	21	10	3	9	21	6	8	2	11	40	32	9	3	2	7	14	14	13	17	8	0	8	5	1	10	25	1	11	22	7	11	28	30	41	74	43
0	0	0	0	0	0	0	0	4	0	0	0	0	0	0	0	4	0	0	0	0	5	9	5	15	14	4	1	0	1	12	2	2	4	11	3	8	25	7	5	0	20	4	4
0	0	14	58	0	0	0	0	0	0	8	0	0	0	0	4	55	717	0	25	0	0	0	0	0	0	0	0	0	0	0	0	0	0	0	0	0	0	0	0	0	0	0	0
0	0	0	0	0	0	0	0	2	0	0	0	0	0	0	0	0	0	0	0	13	3	13	1	3	75	0	52	1	0	0	3	2	2	0	1	6	3	11	3	0	0	0	0
0	0	0	0	0	0	0	0	0	0	0	0	0	0	0	0	0	0	0	0	0	0	0	0	0	0	0	0	0	0	0	0	0	0	0	0	0	9	0	0	0	0	0	0
21	7	7	25	1	1	1	8	8	14	3	7	2	4	9	1	16	50	6	1	5	6	7	0	2	9	2	4	2	2	3	0	3	15	0	1	6	15	4	14	6	10	11	4
4	3	31	0	459	119	0	69	0	1	169	1	0	14	0	0	33	25	0	0	0	2	4	0	6	0	5	0	0	0	2	7	0	1	12	0	0	0	0	13	0	0	0	0
0	15	2	0	0	0	0	0	0	247	1	0	7	29	4	36	357	12	87	63	0	0	0	0	0	0	0	0	0	0	0	1	0	0	0	0	0	0	0	0	0	0	0	0
0	0	0	0	0	0	0	0	227	170	1	0	0	0	0	0	0	0	0	0	124	63	70	149	37	49	24	80	13	27	0	0	29	0	0	0	190	0	151	355	0	3	0	0
0	0	0	0	0	0	0	0	0	0	0	0	0	0	0	0	0	0	0	0	1	0	4	0	0	0	0	1	1	0	0	0	5	0	1	0	7	5	1	0	0	0	0	0
0	0	0	0	0	0	0	0	0	0	0	0	0	0	0	0	0	241	0	0	0	0	0	0	0	0	0	0	0	0	0	0	0	0	0	0	0	0	0	0	0	0	0	0
7	40	13	47	0	13	103	4	35	7	3	167	2	19	0	5	37	99	45	5	4	6	0	4	23	52	5	8	0	10	6	12	12	5	13	2	21	40	29	13	11	31	25	15
0	0	0	0	0	0	0	0	0	0	0	0	0	0	0	0	0	0	0	0	1	1	0	0	0	0	0	0	0	0	0	0	0	6	4	0	0	7	57	0	42	26	11	0
0	27	24	1	0	22	8	1	0	2	19	0	0	0	0	0	7	199	0	0	0	0	0	0	0	0	0	0	0	0	0	0	0	1	0	0	0	0	1	0	0	0	0	0
0	2	7	0	0	0	0	6	0	1	5	0	0	0	0	0	51	1951	27	23	1	0	0	0	0	2	1	0	0	0	0	0	0	0	0	0	0	0	0	0	0	0	0	0
23	89	150	237	9	769	54	423	62	85	110	50	42	12	6	0	8	98	0	0	1	0	1	0	0	0	9	26	11	65	0	0	27	24	0	6	0	108	5	0	88	138	137	5
0	0	6	0	26	32	18	4	0	0	29	32	28	12	0	0	0	25	0	0	4	0	0	0	0	1	0	531	0	0	0	1	4	0	0	0	0	0	0	0	0	0	0	4
0	0	0	0	0	0	0	0	0	0	0	0	0	0	0	0	0	0	0	0	0	1	0	0	0	0	0	0	0	0	0	0	0	0	0	0	1	0	0	0	0	0	2	0
0	0	9	2	0	0	8	3	0	11	0	13	4	3	44	13	69	800	21	15	0	0	0	2	0	0	0	0	0	0	0	0	1	0	0	0	0	0	0	0	0	0	10	1
0	124	184	29	8	138	105	254	0	40	188	43	204	191	16	10	41	569	0	7	1	0	0	0	0	1	0	0	0	0	0	0	0	0	0	0	0	0	0	0	0	0	0	0
0	0	0	0	0	0	0	0	0	0	0	0	0	0	0	0	0	0	0	0	0	2	0	0	1	2	0	0	1	0	0	0	2	0	2	1	0	0	0	0	0	0	0	0
0	2	0	0	0	0	35	0	3	0	0	0	0	0	0	0	0	0	0	0	0	0	1	0	11	37	0	6	0	6	7	6	1	0	2	8	2	0	0	0	0	10	0	3
1	0	1	2	0	0	0	0	1	1	0	1	0	0	0	0	0	4	0	0	0	1	0	0	0	0	0	0	0	0	0	0	0	1	0	0	1	1	1	0	1	0	1	1
0	17	0	0	0	1	0	0	2	5	1	0	0	0	0	0	0	3	0	0	4	1	2	0	0	7	0	0	0	4	0	0	2	0	4	0	2	0	0	0	1	5	0	0
22	74	20	123	14	5	28	5	35	9	4	43	49	9	22	7	13	64	47	14	0	6	22	4	2	19	2	4	3	24	5	11	17	38	1	0	9	13	22	14	29	116	97	43
0	0	3	0	1	0	0	6	0	0	4	29	0	0	0	0	10	214	0	0	20	7	2	1	35	35	3	25	10	4	17	13	14	0	1	1	0	0	0	0	0	0	0	0
35	27	115	24	138	250	7	1	449	0	17	6	18	0	0	0	0	25	0	0	7	0	4	7	50	73	21	46	10	136	318	237	24	93	9	19	98	23	162	139	68	103	369	228
0	0	37	0	3	0	0	0	0	0	0	0	0	13	0	0	35	0	0	0	0	0	0	0	0	0	0	0	0	0	0	0	0	0	0	0	0	0	0	0	0	0	1	0
2	0	0	0	0	0	0	0	8	0	0	0	1	0	3	3	3	0	1	1	0	0	0	0	0	0	0	0	1	0	1	1	1	0	0	1	1	0	3	0	0	0	0	0
0	0	0	0	4	0	6	1	1	13	5	0	4	0	7	0	4	33	13	6	4	0	0	0	0	0	0	1	4	8	3	0	6	0	0	0	0	0	1	0	0	0	3	0
0	0	0	0	0	0	0	0	0	0	0	0	0	0	0	0	0	87	0	0	0	0	0	0	0	0	0	0	0	0	0	0	0	0	0	0	0	0	0	0	0	0	0	0
0	0	8	0	0	0	2	637	0	115	0	69	0	0	0	0	0	0	0	0	0	0	0	1	0	0	0	0	0	0	0	0	0	0	0	0	0	0	0	0	0	0	0	0
1	2	5	16	7	12	9	1	0	9	5	23	1	1	6	5	1	3	0	0	0	0	0	0	0	0	0	0	0	0	0	0	0	0	0	0	0	0	0	0	0	0	0	0
0	27	22	6	5	45	9	136	3	8	15	8	1	0	1	0	6	143	0	0	26	3	0	8	5	8	2	11	16	3	10	0	10	24	5	12	24	20	44	38	0	0	0	0
0	0	0	0	0	0	0	0	0	3	0	0	0	0	0	0	0	0	0	0	0	0	0	0	0	0	0	0	0	0	0	0	0	0	0	0	0	0	0	0	0	0	0	0
0	0	0	0	0	0	0	0	5	0	0	0	0	0	0	0	0	0	0	0	31	18	25	10	14	10	7	9	6	2	13	5	32	22	27	13	6	2	4	1	0	0	0	0
0	0	0	0	0	0	0	0	0	0	0	0	0	0	0	0	0	0	0	0	0	1	0	0	0	0	0	0	0	0	0	0	0	0	0	0	1	1	0	0	0	0	0	0
0	16	11	16	0	1	11	0	0	17	0	0	5	12	11	0	3	123	12	4	0	0	0	0	0	0	1	0	0	0	0	0	9	19	3	1	27	3	44	25	0	16	29	7
0	0	0	0	0	0	0	0	0	0	0	0	25	0	0	0	0	0	0	1	0	0	0	0	0	0	0	0	0	0	0	0	0	0	0	0	0	0	0	0	0	0	0	0
0	0	4	153	0	0	0	0	0	0	3	11	0	0	38	18	8	43	0	0	0	0	0	0	0	0	5	0	0	0	0	2	11	0	4	0	0	0	0	0	0	0	0	0
0	0	12	0	0	5	0	0	5	0	0	1	2	3	0	0	0	0	6	0	0	0	0	0	0	0	0	0	0	0	0	1	4	1	0	0	0	0	0	3	0	0	10	8
0	19	1	0	0	11	1	0	0	0	2	6	0	0	0	0	0	161	0	0	0	4	12	1	0	0	0	9	8	2	0	4	0	3	1	0	0	0	0	0	0	0	0	0
0	0	0	0	0	0	0	0	0	0	0	0	0	0	0	0	0	0	0	0	1	0	3	0	0	0	0	1	0	0	2	0	0	0	2	0	0	0	0	0	0	0	0	0
0	0	1	0	0	1	0	1	0	0	0	0	0	0	0	1	0	1	0	0	0	0	0	1	0	1	0	0	0	0	0	0	0	0	0	0	0	0	0	0	0	0	0	0
0	0	0	0	0	0	0	0	10	1	0	0	0	0	0	0	0	0	0	0	7	0	0	7	0	2	3	5	0	4	0	0	1	0	0	0	0	0	7	15	0	0	0	0
0	0	0	0	0	5	0	0	0	0	0	0	0	0	0	0	0	0	0	7	0	0	0	0	0	0	0	0	0	0	0	3	0	0	0	0	0	0	0	0	0	0	0	0
0	0	0	0	0	0	0	0	0	0	0	0	0	0	0	0	0	19	0	0	0	0	0	0	0	0	0	0	0	0	0	0	0	0	0	0	0	0	0	0	0	0	0	0
0	7	9	0	0	3	0	4	1	30	2934	0	243	5963	576	3727	93	207	0	0	0	5	0	1	0	0	2	0	0	0	5	0	0	0	0	0	0	4	1	2	0	0	0	0
0	0	0	0	0	0	0	1	0	0	0	0	0	0	0	0	0	0	0	0	0	0	0	0	16	0	0	0	0	0	440	191	0	0	0	0	0	69	3	0	0	0	0	0
0	0	0	0	0	0	0	0	0	0	0	0	0	0	0	0	0	0	0	0	0	4	10	6	0	778	6	0	0	0	0	3	4	3	0	5	2	0	3	9	0	0	0	0
0	0	0	0	0	0	0	731	0	0	0	0	0	0	0	0	0	0	0	0	0	0	0	1	0	0	0	0	0	0	0	0	0	0	0	0	0	0	0	0	0	0	0	0
0	0	0	0	0	0	0	0	0	0	0	0	0	0	0	7	0	0	0	0	0	0	0	0	0	0	0	0	0	0	0	0	0	0	0	0	0	0	0	0	0	0	0	0
0	0	0	0	0	0	0	0	0	0	0	0	0	0	0	0	0	0	0	0	4	5	1	3	3	1	2	1	0	0	2	0	4	2	6	3	0	1	0	0	0	0	0	0
0	0	0	0	0	0	0	0	0	0	0	0	0	0	0	0	0	0	0	0	0	0	0	0	0	0	0	0	0	0	0	0	0	0	0	0	0	0	0	0	1	2	0	1
0	0	0	0	0	0	0	0	2	0	0	0	0	0	0	0	1	67	4	0	0	0	0	0	0	0	0	0	0	2	0	0	1	11	0	0	10	1	0	2	0	0	19	0
30	9	0	37	14	11	0	6	7	0	0	0	0	7	0	0	0	0	15	9	0	0	3	0	0	10	0	0	13	0	0	0	1	3	2	0	0	1	27	12	0	0	0	0
0	210	61	130	5	31	15	26	33	58	43	2	34	18	31	39	127	207	131	6	3	2	3	7	31	27	21	6	15	36	80	23	4	16	4	14	24	8	54	20	48	40	37	45
0	12	53	0	0	0	0	0	62	0	0	6	0	0	0	0	0	0	0	0	2	3	0	0	0	0	0	47	0	107	0	0	22	2	5	1	0	17	0	0	9	0	0	13
0	0	0	0	0	0	0	0	0	0	0	0	0	0	0	0	0	0	0	0	0	0	0	0	0	0	0	0	0	0	13	0	0	0	0	0	0	0	0	0	0	0	0	0
0	4	1	1	0	1	3	2	0	2	7	0	0	1	5	0	0	63	0	1	0	0	0	0	0	2	0	4	0	0	0	3	2	0	1	0	6	0	0	0	0	15	0	0
8	9	0	3	4	7	10	1	6	19	0	0	1	0	13	16	5	149	4	2	2	0	1	2	0	11	1	6	0	1	10	4	4	8	0	0	1	10	3	1	8	32	30	8
0	0	0	0	0	0	0	0	46	0	0	0	0	0	0	0	0	0	0	0	0	0	0	0	87	104	72	67	54	25	64	31	33	7	0	24	0	0	0	1	0	0	0	0
0	20	11	8	3	16	6	1	4	3	2	0	4	16	1	1	21	35	14	2	1	0	8	0	0	0	0	0	0	0	5	0	4	2	1	0	1	0	0	0	0	0	1	0
0	0	0	0	101	1	0	70	8	0	0	0	0	0	0	0	0	0	0	0	0	0	0	0	0	0	0	45	0	0	445	297	1	14	19	0	0	0	0	0	0	0	0	0
0	0	0	0	0	0	0	0	0	0	0	0	0	0	0	0	0	0	0	0	2	1	0	0	0	0	0	0	0	0	0	0	0	1	2	2	0	0	0	0	0	0	0	0
0	34	52	125	0	5	21	5	69	10	9	19	47	9	22	0	44	77	7	1	9	12	13	13	48	32	13	57	16	16	27	15	25	41	26	16	28	68	11	14	14	0	22	45
0	0	0	0	0	0	15	0	2	0	0	0	0	0	0	0	4	0	0	0	25	0	0	11	0	0	1	28	19	18	32	30	16	29	5	18	10	3	24	0	0	0	0	0
0	0	0	6	0	0	0	0	0	1	0	4	0	1	0	0	22	0	14	1	0	0	0	0	0	0	0	3	0	0	0	0	0	0	0	0	4	8	2	0	10	33	11	2
28	5	1	4	12	7	9	4	1	4	1	0	1	2	9	4	0	0	15	5	1	1	3	0	0	2	0	0	0	190	1	0	3	0	2	0	2	3	7	2	36	54	130	73
0	29	111	0	19	28	8	55	63	0	24	0	19	0	9	0	23	459	1	0	134	65	70	28	24	138	102	99	129	73	43	14	99	29	24	93	78	299	55	36	0	0	0	0
0	0	0	0	0	0	0	0	0	101	0	4	0	0	0	0	45	269	0	0	0	0	0	0	0	0	0	0	0	0	0	0	0	0	0	0	0	0	0	0	0	0	0	0
0	0	0	0	33	0	4	0	0	23	0	6	0	0	0	0	25	94	5	0	0	0	0	0	0	0	0	0	0	0	0	0	0	0	0	0	0	0	0	0	0	0	0	0
0	0	0	0	0	0	0	0	0	18	0	0	0	0	0	0	0	0	0	0	0	0	0	0	0	0	0	0	0	0	0	0	0	0	0	0	0	8	0	0	0	0	0	0
0	4	0	0	0	0	0	0	0	0	2	0	0	0	0	0	0	5842	0	0	0	0	0	0	0	0	0	0	0	0	0	0	0	0	0	0	0	0	0	0	0	0	0	0
0	0	97	170	6	10	0	3	0	0	10	0	0	97	0	0	3	0	0	0	2	0	0	0	0	0	0	0	0	0	0	0	0	0	0	0	0	0	0	0	0	0	0	0
19	105	52	61	3	21	65	9	0	14	39	0	0	2	0	49	99	162	7	6	0	0	0	0	0	0	0	0	0	0	0	0	0	0	1	0	0	0	0	0	0	0	0	0
156	51	50	285	7	52	39	12	176	28	39	21	58	16	200	1	39	130	73	41	9	28	48	5	8	56	29	169	38	369	33	29	69	63	42	27	83	102	121	156	100	74	324	148
0	0	0	0	0	0	0	0	0	0	0	0	0	0	0	0	0	0	0	0	0	0	0	0	0	0	0	0	0	0	0	0	0	0	0	0	0	0	0	0	27	34	0	0
0	0	0	0	0	0	0	0	0	0	0	0	0	0	0	0	0	0	0	0	0	0	0	6	0	21	4	0	0	0	0	0	4	8	0	0	0	0	0	0	0	0	0	0
32	21	106	220	166	140	162	48	367	194	23	314	115	205	326	122	143	1433	706	359	8	5	18	9	58	54	9	429	44	45	46	43	47	62	3	21	98	48	41	155	28	17	0	49
0	0	0	0	0	0	0	0	2	0	0	0	0	0	0	0	0	0	0	0	15	11	11	6	6	4	3	6	2	1	2	2	16	12	13	10	5	4	3	1	0	0	0	0
0	0	0	0	0	0	0	0	0	0	0	0	0	0	0	0	0	0	0	0	0	0	0	0	0	0	0	0	0	0	0	0	0	0	0	0	0	0	0	0	0	0	55	11
0	0	4	0	0	0	0	0	1	0	0	0	0	0	19	0	0	0	0	0	2	32	28	3	27	13	113	27	647	2	1012	567	36	24	66	51	91	34	567	8	20	70	350	168
0	0	0	0	0	0	0	0	0	0	0	0	0	0	0	0	0	0	0	0	1	0	3	0	1	1	0	0	1	1	0	1	0	0	1	0	0	0	0	0	0	0	0	0
0	0	0	0	0	21	0	0	0	0	0	0	0	2	0	0	5	0	0	0	0	0	0	0	0	0	0	0	0	0	0	0	0	0	0	0	0	0	0	0	0	0	0	0
0	0	0	4	0	0	0	0	0	0	0	0	0	0	0	0	0	25	0	0	0	0	0	0	0	0	0	0	0	0	0	0	0	0	0	0	0	0	0	0	0	0	0	0
0	0	0	0	0	0	1	0	0	0	0	0	0	0	1	0	1	5	0	0	0	0	0	0	0	0	0	0	0	0	1	0	0	0	0	1	0	0	2	2	2	3	53	33
3	1	3	4	6	4	0	2	0	12	2	0	0	1	0	1	6	15	3	0	0	0	0	0	3	0	5	3	0	3	0	1	0	2	9	0	1	6	1	0	0	23	5	3
0	0	0	0	0	0	0	0	1	0	0	0	0	0	0	0	0	0	0	0	1	0	0	1	0	0	0	1	0	0	0	0	0	1	0	1	0	2	0	1	0	0	0	0
0	0	0	0	0	0	0	0	0	0	0	0	0	0	0	0	0	3	0	0	0	0	0	0	0	0	0	0	0	0	0	0	0	0	0	0	0	0	0	0	0	0	0	0
0	0	0	0	0	0	0	0	10	0	0	0	0	0	0	0	0	0	0	0	0	0	0	0	0	0	3	0	0	0	2	1	1	0	0	0	0	1	0	1	0	0	0	0
112	78	11	50	15	61	51	13	11	28	78	40	24	39	81	30	10	70	12	12	0	1	6	0	22	19	0	5	2	5	0	0	0	16	5	0	14	41	67	15	26	5	0	29
0	0	0	0	0	0	0	0	0	1	0	0	0	0	0	0	0	0	0	0	0	0	0	0	2	0	0	0	0	0	0	0	0	0	0	0	0	0	0	0	0	0	0	0
0	0	0	0	0	0	1	0	0	0	0	0	0	0	1	0	5	0	0	0	3	0	1	0	0	0	1	0	0	0	0	0	100	0	0	0	0	0	1386	0	0	0	0	0
108	265	126	795	91	176	473	103	254	221	45	253	142	109	224	102	154	397	190	90	19	102	76	72	101	126	67	93	24	86	161	70	374	311	24	85	485	360	328	613	54	118	407	144
0	0	0	0	0	0	0	0	18	0	0	0	0	0	0	0	0	0	0	0	78	72	109	27	31	56	40	28	26	26	48	33	49	51	124	45	1	1	4	6	0	0	0	0
0	0	0	441	0	1	0	0	0	0	1	0	0	0	0	0	0	0	0	0	0	0	0	0	0	0	0	0	0	0	0	0	0	0	0	0	0	0	0	0	0	0	0	0
0	247	278	106	5	204	46	16	0	32	171	15	20	15	2	6	21	883	3	0	9	0	1	0	0	0	1	1	0	0	1	4	5	0	0	2	0	0	0	0	0	0	0	0
0	3	16	8	200	0	11	26	0	0	0	0	33	0	0	0	3	200	0	0	2	0	0	0	0	0	0	0	0	0	0	0	0	0	0	0	0	0	0	0	0	0	0	0
0	0	0	0	0	0	0	0	0	0	0	0	0	0	0	0	0	77	0	0	0	0	0	0	0	0	0	0	0	0	0	0	0	0	0	0	0	0	0	0	0	0	0	0
0	0	0	11	3	2	5	0	1	0	0	0	0	3	0	0	2	0	7	0	0	0	0	0	0	0	0	8	0	0	0	0	8	0	0	0	5	0	0	0	0	0	0	0
0	65	101	26	2	87	16	19	4	293	2431	75	196	62	299	26	386	12881	21	33	10	0	15	2	0	1	0	2	0	10	15	3	0	4	0	1	0	4	0	0	0	1	0	0
0	20	20	14	12	204	0	6	5	14	57	10	0	1	8	0	0	0	0	0	6	0	0	0	0	2	0	18	0	1	4	11	7	105	0	0	0	0	0	0	0	0	0	0
0	0	6	3	6	6	0	2	6	2	5	0	0	0	0	0	5	0	50	0	0	0	0	0	0	0	0	0	0	0	0	0	0	0	1	0	0	0	0	0	0	0	12	0
0	0	108	0	32	0	10	9	0	94	41	0	43	76	0	50	252	1290	0	26	6	1	0	0	0	0	0	4	0	3	0	0	0	0	0	4	0	0	0	0	0	0	0	0
0	0	0	0	0	0	0	0	0	0	0	0	0	0	0	0	0	31	1	0	0	0	0	0	0	0	0	0	0	0	0	0	0	0	0	0	0	0	0	0	0	0	0	0
0	0	0	0	25	0	0	0	0	0	0	0	0	0	0	0	0	0	0	0	0	0	0	0	0	0	0	0	0	0	0	0	0	0	0	0	0	0	0	0	0	0	0	0
0	27	10	0	0	51	4	3	0	0	12	0	0	0	19	8	0	159	8	0	0	0	9	0	0	0	0	0	0	5	0	0	0	1	0	0	0	0	0	0	0	0	0	0
0	0	0	252	0	0	0	0	338	0	0	0	0	0	0	0	0	0	0	0	54	0	0	0	0	0	0	316	0	222	0	0	0	0	0	0	0	0	0	0	0	0	17	0
0	0	0	0	0	0	0	0	1	0	0	0	0	0	0	0	0	0	0	0	3	4	5	2	3	2	3	0	2	0	0	2	2	0	4	2	0	0	1	0	0	0	0	0
0	9	7	6	0	0	0	0	0	0	0	0	16	1	18	0	0	0	2	0	0	0	0	0	0	0	0	0	1	0	0	0	0	3	0	0	0	4	0	2	0	0	0	0
0	0	0	0	0	0	0	0	0	0	0	9	0	7	0	0	38	337	3	9	0	0	0	0	0	0	0	0	0	0	0	0	0	0	0	0	0	0	2	0	0	0	0	0
0	0	0	9	3	0	0	0	8	0	0	4	0	0	0	0	8	448	10	1	0	8	0	0	2	5	1	0	0	3	2	10	11	20	10	1	2	4	12	14	14	0	36	0
0	0	1	0	0	0	0	1	0	2	0	1	1	0	0	0	0	0	0	0	0	0	0	0	0	0	0	0	0	0	0	0	0	1	0	1	0	1	0	1	0	4	2	0
12	4	1	5	1	1	4	1	8	3	2	1	10	2	2	0	5	9	8	3	1	0	0	8	5	2	1	3	0	2	2	3	1	7	1	5	1	3	9	14	7	13	16	7
61	52	10	124	2	0	17	7	40	14	15	49	56	15	10	19	42	112	36	24	0	4	2	0	11	2	11	36	8	25	11	3	11	10	1	5	18	46	22	19	45	61	77	32
28	25	9	85	8	6	7	6	63	35	47	5	1	5	7	0	19	0	0	7	14	17	9	29	33	1	4	258	3	10	250	191	0	10	2	0	7	10	27	12	21	30	95	52
0	9	2	29	0	27	6	16	14	21	10	17	66	3	0	14	93	106	47	6	1	1	0	0	0	0	2	2	0	8	7	0	8	7	1	2	0	40	15	4	15	9	0	7
0	45	0	0	0	3	0	24	122	0	0	7	0	4	0	0	2	0	0	1	10	0	13	308	9	523	191	21	0	74	232	193	32	62	110	111	83	272	176	195	42	25	68	18
0	97	49	19	11	87	3	24	0	0	19	0	0	13	0	0	3	219	0	0	6	0	0	3	17	29	34	10	0	0	64	30	7	33	0	5	5	5	17	7	0	0	0	0
0	0	0	0	0	0	0	0	1	0	0	0	1	0	0	0	0	0	0	0	0	2	0	0	0	0	0	5	0	2	2	0	0	0	0	0	0	0	1	0	1	0	0	0
0	0	5	0	0	0	0	0	0	0	3	0	0	0	0	0	0	0	0	0	0	0	0	0	0	0	0	0	0	0	0	0	0	0	7	0	7	0	0	0	0	4	0	0
0	0	2	2	0	1	0	0	1	0	3	0	1	0	0	0	1	3	0	0	0	0	0	0	0	0	0	1	0	0	0	0	0	0	0	0	0	0	0	0	0	0	0	0
6	3	0	23	0	0	0	4	0	2	1	39	0	0	0	0	0	0	5	0	0	2	4	0	0	0	0	0	0	0	0	0	0	1	1	0	10	16	8	3	2	10	12	2
0	0	0	0	0	0	0	0	2	0	0	0	0	0	0	0	0	0	0	0	4	1	4	2	1	4	0	1	1	1	1	0	1	2	6	0	0	1	0	0	0	0	0	0
0	0	9	19	8	124	65	6	19	0	14	47	0	0	0	0	6	1	0	0	7	0	4	0	0	12	0	0	0	2	0	0	53	51	2	0	6	271	73	2	22	36	46	25
0	1	1	0	0	0	0	0	0	0	0	0	0	0	0	0	0	0	0	0	0	0	0	0	0	1	0	0	0	0	0	0	0	1	0	0	0	1	0	0	0	0	0	0
0	0	3	0	0	0	0	0	1	0	0	0	0	0	11	0	0	0	0	0	0	16	16	2	17	8	61	19	382	1	640	333	21	18	37	31	56	26	344	6	11	37	188	90
0	0	0	0	0	0	0	0	0	0	0	0	0	0	0	0	0	0	0	0	0	0	0	0	0	153	0	0	0	0	0	0	0	0	0	0	0	0	0	0	0	0	0	0
0	2	1	1	1	4	0	14	0	1	2	0	0	0	0	0	0	12	0	0	3	0	0	2	1	3	0	0	1	0	0	3	3	2	0	0	7	2	2	5	0	0	0	0
0	0	0	0	2	0	1	0	0	0	1	0	0	0	0	0	1	56	0	0	0	0	0	0	0	0	0	0	0	0	0	0	0	0	0	0	0	0	0	0	0	0	0	0
0	9	31	4	2	9	3	14	1	2	13	0	5	1	6	0	3	26	1	0	3	0	1	0	0	6	0	7	1	0	0	0	6	7	1	1	2	4	4	0	0	2	0	1
1	0	0	1	0	0	0	0	0	0	0	0	0	0	0	0	0	0	0	0	0	0	0	0	0	0	0	0	0	0	0	0	0	0	0	0	0	0	0	1	0	0	0	0
0	2	7	41	32	20	32	11	20	0	6	4	0	2	3	1	32	27	2	5	1	4	4	2	10	82	14	0	14	17	10	10	8	27	0	2	14	4	3	5	14	42	47	10
0	5	0	0	15	0	0	0	15	4	0	0	0	0	0	0	0	0	9	5	0	0	0	0	19	1	0	49	9	0	0	0	0	0	0	4	9	0	9	1	0	5	0	0
0	5	1	0	0	4	0	1	0	0	0	0	0	0	0	0	6	15	0	0	0	0	0	0	0	0	0	0	0	0	0	0	0	0	0	0	0	0	0	0	0	0	0	0
0	0	0	0	0	0	0	0	8	0	0	0	0	0	0	0	0	0	1	0	2	0	0	12	96	74	0	0	3	0	68	59	0	0	2	30	0	0	0	8	0	0	171	41
0	5	0	0	0	0	0	0	0	0	0	0	0	0	0	0	1	2	0	0	0	0	0	0	0	0	0	0	0	0	0	0	0	0	0	0	0	0	0	0	0	0	0	0
0	0	0	0	0	0	0	0	1	0	0	0	0	0	0	0	0	0	0	0	13	8	9	0	3	4	4	3	1	2	4	1	5	9	9	12	0	0	0	0	0	0	0	0
0	1	1	0	0	0	2	0	11	0	7	0	0	0	0	0	0	0	1	0	0	13	13	0	38	0	7	2	2	0	1	0	0	13	0	1	4	38	11	0	23	9	8	9
0	9	0	0	0	12	0	0	0	0	0	0	0	0	0	15	0	0	0	4	0	0	0	0	0	0	0	0	0	0	0	0	0	8	0	0	0	0	0	0	6	0	0	0
0	19	0	24	0	13	0	7	5	12	0	0	9	0	0	9	0	0	0	0	2	7	0	19	0	3	6	3	8	0	37	31	35	8	1	14	37	52	47	41	0	0	0	0
12	0	8	0	0	0	38	4	12	5	2	23	21	4	25	1	24	236	28	2	1	2	4	1	0	0	0	11	9	0	1	0	0	3	1	21	14	0	4	0	0	0	0	0
19	0	0	0	0	0	0	0	22	0	7	9	0	4	0	0	0	0	0	0	0	0	0	0	0	8	0	8	0	0	0	0	0	0	0	0	0	0	0	0	4	8	17	41
0	94	69	288	5	137	4	40	122	99	80	277	13	9	114	43	58	4002	40	63	8	13	10	8	0	204	21	9	0	196	43	18	26	271	18	10	181	140	95	181	224	390	118	100
7	4	7	706	7	8	113	0	14	2	0	0	66	0	0	13	17	6	0	0	0	5	2	7	0	16	1	16	6	2	9	7	0	2	0	0	4	15	2	2	10	0	1	0
34	14	3	45	6	0	0	0	18	1	0	9	0	0	0	0	0	155	5	1	17	0	1	16	40	0	41	0	0	1	34	22	137	69	18	17	320	44	301	42	107	311	400	230
0	0	1	0	0	0	0	0	0	0	0	4	0	0	0	0	2	171	0	20	0	0	0	0	0	0	0	0	0	0	0	0	0	0	0	0	0	0	0	0	0	0	0	0
0	0	0	0	2	2	0	4	0	0	0	0	0	0	0	0	0	0	0	0	0	7	0	0	0	0	0	0	0	0	0	0	0	7	0	0	0	8	0	1	0	14	13	0
0	0	1	0	0	22	3	0	0	0	22	3	0	0	0	0	0	18	0	0	0	0	0	0	0	0	0	0	0	0	0	0	0	0	0	0	0	0	0	0	0	0	0	0
0	0	12	0	0	0	0	0	0	0	0	0	0	0	0	0	27	29	0	0	0	0	0	0	0	0	0	0	0	0	0	0	0	0	0	0	0	0	0	0	0	0	0	0
0	0	0	0	0	14	0	0	0	0	20	446	0	0	0	0	0	0	0	0	0	0	0	0	0	0	0	0	0	0	0	0	0	0	0	0	0	0	0	0	0	0	0	0
0	18	0	0	0	4	0	1	0	0	0	0	0	0	0	0	10	0	0	0	0	0	0	0	0	0	0	0	0	0	0	0	0	0	0	0	0	0	0	0	39	165	0	5
6	0	0	0	1	7	0	11	6	0	3	10	0	0	20	0	16	0	0	0	0	0	1	0	0	3	0	0	0	0	0	2	0	0	2	0	14	10	8	17	0	20	39	10
0	5	1	0	0	3	0	0	1	0	0	6	1	0	0	0	13	11	0	0	1	0	0	0	0	0	0	0	0	0	9	0	0	8	0	0	3	6	0	0	0	0	0	12
0	8	5	45	4	88	75	8	37	41	34	32	145	28	2	23	25	216	11	17	3	0	2	0	0	1	11	21	3	12	46	20	1	0	0	13	1	5	1	4	0	0	0	0
27	68	86	47	2	132	13	2	0	3	23	12	0	23	32	0	20	52	0	0	0	0	0	0	0	0	0	0	0	0	0	0	0	0	0	7	0	0	9	0	0	0	0	0
11	448	2	0	9	10	0	0	3	5	0	0	0	7	0	1	78	53	0	0	0	0	0	0	0	0	0	0	0	0	0	0	0	0	0	0	0	0	0	0	0	0	0	0
0	5	0	0	0	0	0	0	0	4	3	0	8	0	0	0	1	18	3	0	0	1	0	0	0	0	0	8	0	11	1	2	3	5	0	0	0	7	0	0	0	0	0	0
0	0	0	0	0	0	0	0	0	0	0	0	0	0	0	0	0	0	0	0	0	0	0	0	0	0	0	0	0	0	1	0	0	0	0	0	1	0	0	1	0	0	1	0
0	18	11	18	0	0	0	0	0	17	16	0	0	0	0	0	0	204	0	16	0	0	10	0	0	0	2	15	0	0	0	0	14	0	4	0	0	5	14	0	0	0	71	0
0	0	0	0	1	0	0	0	0	0	0	0	0	0	0	0	0	0	0	0	0	0	0	0	0	0	0	0	1	0	0	0	0	0	0	0	0	0	0	0	0	1	1	0
0	0	1	0	0	0	0	0	0	0	0	0	0	1	0	0	5	0	0	0	0	0	0	80	15	0	23	20	2	0	3	3	0	0	0	0	0	14	0	0	73	32	282	252
0	1	46	0	11	73	0	83	1	21	16	0	1	0	731	10	673	6333	1442	484	0	0	0	0	0	0	1	0	13	0	0	0	0	1	0	0	0	0	0	0	0	0	0	0
2	2	0	6	1	4	5	0	4	1	1	0	2	0	0	1	1	7	2	0	0	1	2	1	3	0	2	12	4	2	0	0	1	1	0	1	1	3	2	2	2	8	11	2
0	1	22	0	0	0	0	0	0	1	7	1	0	0	42	0	0	4633	821	427	0	0	0	0	0	0	0	0	0	0	0	0	0	0	0	0	0	0	0	0	0	2	0	0
16	11	2	51	2	0	11	2	2	18	3	14	1	16	2	11	1	11	10	7	2	0	0	0	1	2	2	4	0	0	4	0	3	38	3	2	9	5	0	9	6	0	45	1
0	0	0	19	0	1	0	4	0	7	0	12	0	0	0	0	11	0	0	0	0	0	0	0	0	0	0	0	0	0	0	0	0	0	0	0	16	0	0	0	0	8	0	0
301	323	1294	1389	1019	1724	2406	839	1	1264	757	1827	256	102	899	510	22	605	70	27	2	6	3	4	0	0	0	3	54	5	1	2	6	0	0	0	0	1	1	0	0	0	0	0
1	9	21	37	3	2	8	0	672	1	7	1	2	0	2	1	3321	7910	525	257	13162	9974	13728	5746	1110	1669	1215	1303	849	702	1534	784	7033	7612	12327	5533	96	11	18	4	2	1	1	0
0	0	0	0	15	0	0	1	1	25	0	0	0	0	0	0	69	188	0	8	0	0	0	0	0	0	0	0	0	0	0	2	3	5	1	4	30	17	0	14	17	52	50	19
194	0	77	0	139	5	110	73	0	0	104	70	0	45	0	8	110	484	1	0	14	25	38	0	0	18	10	18	0	41	0	2	5	5	9	0	67	0	18	3	10	0	286	162
0	19	1	0	0	0	2	1	0	0	7	0	2	0	74	15	4	0	0	0	0	0	0	17	0	0	0	0	0	0	0	0	0	0	0	0	0	0	0	0	0	0	0	0
0	0	0	0	0	78	0	1	0	0	3	11	51	0	0	0	0	193	0	0	6	3	0	0	0	0	0	0	0	4	11	0	0	0	2	1	0	0	0	0	0	0	0	0
0	0	0	0	0	0	0	0	0	0	0	0	0	0	0	0	0	56	0	0	0	0	0	0	0	0	0	0	0	0	0	0	0	0	0	0	0	0	0	0	0	0	0	0
1	11	27	273	147	217	55	7	3	42	64	38	81	9	0	27	43	346	7	4	4	0	0	0	18	0	1	3	13	0	0	6	4	0	1	1	20	20	8	14	33	0	0	0
0	0	0	0	0	0	0	0	1104	822	1	0	0	0	0	0	1	0	0	0	622	225	261	855	270	209	106	377	52	118	0	0	102	0	0	5	660	2	681	1481	0	9	0	1
0	50	31	19	0	5	0	61	0	0	0	2	0	0	0	0	9	72	0	0	7	5	12	0	0	0	4	12	7	0	3	5	0	8	11	3	6	31	102	52	0	0	0	0
0	0	0	0	0	0	0	0	0	0	0	0	0	0	1	0	1	3	2	0	0	0	0	0	0	0	0	0	0	0	0	0	0	0	0	0	0	0	0	0	0	0	0	0
0	23	0	52	0	13	0	0	2	0	31	11	58	15	0	20	19	0	0	5	0	0	9	0	0	0	0	7	0	0	20	0	43	49	2	9	16	107	0	64	8	25	0	36
0	0	3	0	0	0	0	4	0	0	0	0	0	0	5	1	2	0	27	0	0	0	4	0	0	17	1	0	0	5	5	0	0	3	0	0	7	0	0	0	0	26	0	15
0	3	2	7	2	0	2	0	0	0	2	1	0	0	1	1	2	5	2	0	0	1	0	2	2	1	3	0	0	0	4	1	0	3	0	2	1	1	6	3	10	14	4	2
27	17	3	0	1	15	0	9	0	3	0	0	0	0	0	0	30	427	0	0	0	3	0	0	0	0	0	600	0	0	0	0	0	11	0	2	0	0	0	0	0	0	0	0
0	0	0	0	0	0	0	1	0	0	0	0	0	0	0	0	0	0	0	0	0	0	0	0	4	0	0	0	0	0	0	1	2	0	0	0	0	0	0	0	0	0	0	0
0	0	8	0	60	549	68	156	0	20	141	91	147	3	227	0	66	2895	20	0	2	0	0	0	0	17	3	0	0	16	0	0	0	0	0	0	0	0	0	0	0	1	0	0
87	321	182	940	33	117	264	79	224	218	95	377	203	93	238	92	116	918	151	52	16	66	66	39	59	87	47	96	42	173	150	59	93	158	42	33	152	279	110	208	377	551	926	619
0	5	50	60	9	18	21	11	0	0	33	0	6	5	35	0	211	3157	15	5	2	1	0	0	0	0	0	0	0	0	0	0	0	0	0	0	0	0	0	0	0	0	0	0
0	34	4	16	0	2	0	1	14	17	0	0	4	5	0	1	0	10	0	0	0	0	0	4	0	0	4	14	0	1	0	0	1	0	2	1	5	0	6	1	0	0	53	31
0	10	6	17	4	1	24	0	7	1	0	25	10	2	5	6	17	150	0	0	0	0	0	0	6	0	0	5	0	0	1	0	2	4	0	0	1	3	1	10	0	6	0	0
0	0	0	16	0	9	0	0	5	0	0	0	0	7	0	0	0	0	0	0	0	0	0	0	0	0	7	135	0	0	0	0	0	0	0	2	0	0	0	0	0	0	0	0
0	0	0	10	0	7	0	0	4	6	0	4	0	0	0	0	4	0	0	0	0	0	0	0	0	11	2	0	0	0	0	0	8	15	0	1	6	40	35	13	0	13	5	0
0	0	0	0	0	0	0	5	0	0	38	0	0	0	0	162	0	661	31	0	0	0	0	0	0	0	0	0	0	0	0	0	0	0	0	0	0	0	0	0	0	0	0	0
0	0	0	0	0	9	0	2	4	0	0	0	0	0	0	0	40	368	0	0	0	0	0	0	0	0	0	0	0	0	0	0	0	1	0	0	0	0	0	0	0	0	0	0
128	608	150	1263	119	50	326	158	552	172	232	235	161	119	179	204	496	4744	290	92	40	193	203	184	161	554	251	133	64	235	334	168	414	736	101	230	786	498	325	370	1649	3050	902	526
0	0	0	0	0	6	0	0	0	0	0	0	0	0	0	0	7	494	0	0	0	0	0	0	0	0	0	0	0	0	0	0	0	0	0	0	0	0	0	0	0	0	0	0
0	0	15	0	3	0	0	2	0	41	1	0	0	0	0	0	39	60	0	0	3	0	0	0	0	0	0	0	0	0	0	0	0	0	0	0	0	0	0	0	0	0	0	0
0	0	0	0	0	0	0	0	0	0	0	0	0	0	0	0	0	89	0	0	0	0	0	0	0	0	0	0	0	0	0	0	0	0	0	0	0	0	0	0	0	0	0	0
0	0	6	8	6	0	5	2	2	2	0	5	8	3	13	0	6	36	14	3	0	3	9	0	0	0	4	0	4	0	2	0	5	1	0	1	0	0	7	9	62	126	1213	687
0	0	0	0	0	0	0	0	0	0	0	0	0	0	0	0	0	6	0	0	0	0	0	0	0	0	0	0	0	0	0	0	0	0	0	0	0	0	0	0	0	0	0	0
0	0	0	0	3	0	0	0	0	0	0	0	0	0	0	0	0	0	0	0	0	0	0	0	0	0	0	0	0	0	0	0	0	0	0	0	0	0	0	0	0	0	0	0
0	0	16	0	0	22	0	23	1	6	4	0	0	0	151	3	208	2278	454	179	0	0	0	0	0	0	0	0	4	0	0	0	0	0	0	0	0	0	0	0	0	0	0	0
0	0	1	0	0	0	0	0	0	0	0	0	0	0	0	0	0	0	0	0	0	0	0	0	14	0	0	0	0	0	319	188	0	0	0	0	0	0	0	0	0	0	0	0
0	11	0	4	0	7	0	8	0	3	2	19	24	0	18	0	0	0	0	0	0	0	0	0	0	0	0	3	6	0	1	0	42	31	3	0	8	14	13	7	0	0	0	9
15	66	32	155	92	312	36	23	18	132	97	0	21	34	47	84	109	81	0	8	2	0	0	0	0	0	1	8	0	7	0	1	13	9	8	2	19	59	0	0	0	81	176	16
11	52	10	90	0	12	8	4	33	7	5	1	17	2	20	16	15	11	21	1	1	6	8	3	8	7	1	391	2	10	28	4	6	17	4	8	16	10	16	3	66	106	37	80
0	0	0	0	0	0	0	0	0	0	0	0	0	0	0	0	0	0	0	0	0	0	0	0	0	48	0	0	102	0	0	0	0	0	0	0	0	0	0	0	0	0	0	0
0	5	8	0	0	0	0	1	0	12	2	0	0	3	0	1	149	291	28	8	0	13	4	0	0	0	0	0	0	0	0	0	0	3	0	0	0	0	0	0	0	0	0	0
23	0	71	1203	0	0	3	0	0	0	0	0	15	2	0	178	1	7	0	0	2	0	0	0	0	0	0	0	0	0	0	0	0	0	0	1	0	0	0	0	0	0	0	0
0	0	0	0	0	0	0	0	489	0	0	0	0	0	9	0	0	0	0	0	4	1	0	0	13	12	6	17	0	12	0	0	3	21	4	0	14	33	45	29	59	36	39	20
3	0	0	0	0	8	0	10	13	4	0	22	11	0	0	0	0	8	9	1	0	0	0	0	0	0	0	0	0	0	0	0	0	2	0	0	2	2	7	1	0	0	44	28
0	2	16	0	0	62	17	4	0	13	6	14	0	0	0	0	8	294	0	0	0	0	0	0	0	0	0	0	0	0	0	0	0	0	0	0	0	0	0	0	0	0	0	0
0	0	0	3	0	0	0	0	0	0	75	0	0	0	0	0	0	0	0	0	0	0	0	0	0	0	0	0	0	0	0	0	0	0	0	0	0	0	0	0	0	0	0	0
154	106	43	317	77	76	152	27	144	88	25	84	173	66	78	34	163	360	242	77	31	9	54	132	102	116	123	91	0	86	69	42	103	230	13	92	140	78	153	291	269	365	587	321
0	0	0	0	0	0	0	0	0	0	0	0	0	0	0	0	2	149	0	0	0	0	0	0	0	0	0	0	0	0	0	0	0	0	0	0	0	0	0	0	0	0	0	0
0	0	0	0	0	0	0	0	0	0	0	0	0	0	0	0	0	17	0	0	0	0	0	0	0	0	0	0	0	0	0	0	0	0	0	0	0	0	0	0	0	0	0	0
0	0	0	0	0	0	0	0	0	2	0	0	0	0	0	0	0	0	0	0	0	0	0	0	4	0	0	0	0	0	0	0	0	3	0	0	0	65	0	0	0	0	0	0
3	8	7	12	7	9	17	0	16	5	3	7	5	5	8	1	5	13	12	0	1	3	7	5	2	5	3	31	4	5	2	2	4	5	1	8	20	4	3	10	7	25	34	5
0	0	0	0	0	0	0	0	0	0	0	0	0	0	0	0	0	0	0	0	9	0	9	0	0	0	0	0	0	0	0	0	0	3	11	1	0	0	0	0	0	0	0	0
0	0	0	1	0	0	0	0	0	1	0	0	0	2	2	0	2	0	4	2	0	0	0	0	0	0	0	0	0	0	0	0	1	0	0	0	0	0	0	0	0	0	0	0
0	0	0	0	0	0	0	0	24	0	0	0	0	0	0	0	0	0	0	0	69	18	40	71	140	28	0	0	0	0	46	38	573	0	1	3	3	1	0	0	0	0	0	0
0	4	4	17	0	2	3	3	13	1	0	1	1	8	9	0	8	37	9	0	0	0	0	0	0	5	3	5	2	5	5	1	3	15	1	0	6	4	11	4	9	7	18	1
2	274	251	70	91	373	66	1238	34	71	151	92	5	13	8	0	58	1068	0	4	278	27	15	71	39	71	19	88	54	42	93	57	121	281	44	59	297	252	475	313	0	14	0	0
0	0	0	0	0	0	0	0	0	0	0	0	0	0	0	0	0	0	0	0	0	1	1	0	1	0	0	1	0	0	0	1	0	0	1	0	0	0	0	0	0	0	0	0
0	10	18	0	5	0	0	4	0	3	7	3	0	0	0	0	257	713	0	0	0	0	0	0	0	0	0	0	0	0	0	0	0	1	0	0	0	0	0	0	0	0	0	0
0	19	9	41	2	0	0	2	0	0	3	1	0	0	0	2	1	0	0	0	0	2	19	0	0	3	0	0	0	0	0	0	0	180	0	0	47	10	7	6	0	0	0	0
14	42	51	74	60	42	156	16	137	31	25	48	55	21	65	27	43	91	65	31	13	42	56	32	48	23	17	241	19	63	40	15	30	26	7	57	137	49	62	60	67	182	423	105
0	2	9	18	0	0	0	0	5	1	1	0	3	3	0	6	0	0	14	3	0	4	1	0	0	4	0	0	0	1	5	4	15	0	0	0	0	6	3	4	0	0	12	2
0	0	24	0	0	0	0	0	0	0	0	2	0	0	0	0	23	0	347	136	0	0	0	0	0	0	0	0	0	0	0	0	0	0	0	0	0	0	0	0	0	0	0	0
0	0	101	1	2	0	0	0	0	0	17	1	0	0	0	0	0	12229	2379	980	0	0	0	1	0	0	0	0	5	0	0	0	0	1	0	2	0	0	0	0	0	1	0	0
0	9	0	52	0	0	0	2	0	0	0	0	0	0	0	5	30	38	0	10	1	2	9	0	0	0	1	0	0	0	0	0	8	0	0	0	0	0	0	0	0	42	0	5
0	0	1	0	0	0	0	0	0	0	3065	0	0	0	0	0	0	0	1	0	0	0	0	0	0	0	0	0	0	0	0	0	0	0	2	0	0	0	0	0	0	0	1	0
0	0	0	0	0	0	0	1	0	0	0	0	0	0	0	0	2	0	0	0	0	0	0	0	0	0	0	0	0	0	0	0	0	0	1	3	0	0	0	0	0	0	0	0
0	14	2	0	76	12	0	3	0	19	0	0	0	1	0	10	2	0	2	0	1	0	0	0	0	7	0	0	0	0	0	0	9	0	0	0	0	2	0	0	0	0	0	0
0	0	0	14	0	0	1	0	164	1	18	6	0	5	4	0	0	1	0	0	0	324	466	0	219	420	320	374	253	219	410	211	215	3	0	182	4	1	1	0	0	0	0	0
0	0	0	0	0	0	0	0	33	0	11	0	19	0	0	0	0	0	1	0	17	340	441	641	65	901	3	0	12	0	1051	636	5	186	9	33	2368	4	2467	259	0	0	0	0
0	0	7	0	0	0	0	4	0	0	0	0	0	0	0	0	0	0	0	0	0	0	0	0	0	0	0	0	0	0	0	0	0	0	0	0	0	0	0	43	0	0	0	0
0	2	0	0	0	2	11	9	0	0	0	0	0	0	0	0	166	9	0	0	0	0	0	0	0	0	0	0	0	0	0	0	0	0	0	0	0	0	0	0	0	0	0	0
0	0	0	0	0	10	0	2	0	0	0	0	0	0	0	0	2	0	0	0	0	0	0	0	0	0	0	0	0	0	0	0	0	0	0	2	0	0	0	0	0	11	668	362
0	0	0	0	0	0	0	0	0	0	0	0	3	0	0	0	0	0	0	0	0	0	0	0	0	0	0	0	0	0	0	0	0	0	0	0	0	0	0	0	0	0	0	0
0	3	0	29	2	113	0	14	4	0	31	37	0	0	0	7	38	0	0	0	0	1	6	0	0	0	0	0	0	8	0	0	0	0	1	0	0	0	0	0	0	0	0	0
0	0	0	0	0	0	0	0	0	44	0	0	0	0	0	0	0	0	0	0	1	0	0	0	0	0	2	0	0	0	0	0	0	0	0	0	0	0	0	0	0	5	0	0
0	0	0	0	0	0	0	0	8	0	0	0	0	0	0	0	0	0	0	0	110	80	92	31	14	11	11	10	13	7	12	7	339	115	101	134	197	163	78	49	0	0	0	0
13	28	0	0	0	22	16	2	0	0	4	0	0	0	6	0	3	66	0	0	0	0	0	0	0	0	0	0	0	0	0	0	0	0	0	0	0	6	0	0	0	0	0	0
0	0	0	0	0	0	0	0	0	0	0	0	0	0	0	0	0	0	0	0	1	1	0	0	1	0	0	0	0	0	0	0	0	0	0	0	0	0	0	0	0	0	0	0
0	0	0	0	3	0	4	0	0	0	4	1	2	0	0	0	0	0	0	0	0	0	0	0	0	0	1	0	0	0	0	0	0	0	0	0	0	0	0	0	0	0	0	0
0	0	0	0	0	0	0	0	1	0	0	0	0	0	0	0	0	0	0	0	4	6	5	1	1	1	1	1	0	0	1	1	5	4	9	6	9	4	0	1	0	0	0	0
0	0	2	4	6	2	62	25	19	48	38	6	0	15	5	24	6	50	0	0	0	0	0	8	7	6	10	0	6	30	30	9	0	10	13	0	8	4	2	0	0	0	2	0
0	0	0	0	0	0	0	0	0	0	0	0	0	0	0	0	0	0	0	1	0	0	1	0	0	0	0	0	0	0	0	0	3	0	0	0	0	0	159	0	0	0	0	0
0	0	0	0	0	0	0	0	0	90	0	0	0	0	0	0	2	1	0	0	1	0	1	0	0	0	3	0	0	0	0	0	0	0	1	0	0	0	0	0	0	8	0	0
0	0	10	0	35	18	3	8	0	0	175	0	0	0	0	0	6	0	0	0	3	0	0	0	0	0	0	0	0	0	0	0	0	0	0	0	0	0	0	0	0	0	0	0
0	0	1	0	0	0	0	0	44	0	0	1	0	9	0	0	0	33	0	14	0	8	10	4	18	0	5	9	0	0	0	3	2	23	4	6	15	8	57	20	14	86	23	38
42	140	45	310	3	16	80	18	95	104	29	111	80	134	153	79	48	567	87	42	4	14	13	17	65	142	28	64	84	10	41	19	31	38	20	13	52	196	32	55	87	79	331	317
6	0	0	7	0	12	0	0	5	3	2	0	0	2	0	0	6	25	0	0	0	0	0	0	0	0	6	8	4	6	10	2	7	0	1	0	2	0	0	5	3	24	14	10
0	0	0	0	0	0	0	0	0	0	0	0	0	0	0	0	0	7	0	0	0	0	0	0	0	0	0	0	0	0	0	0	0	0	0	0	0	0	0	0	0	0	0	0
0	0	0	0	0	0	0	0	0	0	0	0	0	0	0	0	0	360	0	0	0	0	0	0	0	0	0	0	0	0	0	0	0	0	0	0	0	0	0	0	0	0	0	0
0	56	11	6	1	32	46	6	6	36	3	15	104	8	10	106	38	513	11	10	0	0	0	0	0	0	1	1	0	5	1	0	0	1	0	0	0	0	0	0	0	0	0	0
0	10	0	0	0	0	208	0	16	0	0	0	0	0	0	0	0	1	0	0	1	3	19	25	47	381	30	33	1	75	120	52	13	15	7	94	74	22	0	0	55	116	0	8
0	0	0	0	0	0	0	0	0	0	0	0	0	0	0	1	0	27	0	0	0	0	0	0	0	0	0	0	0	0	0	0	0	0	0	0	0	0	0	0	0	0	0	0
5	3	0	0	3	2	0	0	1	1	0	0	0	1	1	0	0	0	2	1	0	0	0	0	0	2	0	0	0	32	0	0	0	1	0	0	0	0	0	0	5	9	19	11
0	0	0	0	0	0	2	1	0	0	0	0	0	0	19	0	0	0	0	1	0	0	6	1	207	1	0	0	562	1	14912	8574	6	0	23	7	0	0	1	4	0	0	0	0
0	1	0	0	0	4	0	0	0	0	0	2	0	0	0	0	0	0	0	0	0	0	0	0	0	0	0	0	0	0	0	0	0	0	0	0	0	0	0	0	0	0	0	0
0	0	1	0	0	0	0	0	0	0	0	0	0	0	0	0	68	466	0	0	0	0	0	0	0	0	0	0	0	0	0	0	0	0	0	0	0	0	0	0	0	0	0	0
0	0	1	0	0	0	0	0	0	0	0	0	0	0	0	0	8	0	0	0	0	0	0	0	0	0	0	0	0	0	0	0	0	3	1	0	0	0	0	0	0	0	1	0
0	0	101	13	4	13	90	0	0	0	0	0	0	3	0	1	0	0	0	0	0	0	0	0	0	0	0	0	0	0	0	0	0	0	0	0	0	0	0	0	0	0	0	0
0	0	0	0	0	0	0	0	0	0	0	0	0	0	0	0	0	0	0	0	0	1	0	0	0	0	1	1	0	1	0	0	0	0	1	0	0	0	0	0	0	0	0	0
0	0	0	0	0	0	0	0	5	2	0	0	6	1	0	0	0	0	0	0	0	0	0	0	0	0	0	9	0	0	0	0	0	0	0	0	0	0	0	1	0	0	3	3
0	0	0	0	0	0	0	0	0	0	0	3	0	0	0	0	0	54	0	2	0	0	0	0	0	0	0	0	0	0	0	0	0	0	0	0	0	0	0	0	0	0	0	0
0	0	0	0	0	0	0	0	8	0	16	0	0	0	0	0	0	0	0	0	0	0	0	5	15	7	2	8	27	1	0	2	30	0	7	22	32	8	13	3	0	0	0	0
0	0	0	50	0	0	15	9	0	0	3	1	0	0	0	0	22	120	0	0	0	0	0	0	0	0	0	0	0	0	0	0	0	0	0	0	0	0	0	0	0	0	0	5
0	0	46	0	1	0	0	0	0	0	7	0	0	0	0	0	0	6347	1118	519	0	0	0	0	0	0	0	0	3	0	0	0	0	0	0	0	0	0	0	0	0	0	0	0
0	0	0	1	0	0	0	0	0	0	0	0	0	0	0	0	0	0	0	0	7	2	5	1	2	7	1	0	3	0	1	0	0	2	2	1	1	3	0	0	0	0	0	0
67	0	499	184	79	91	31	80	4	112	1	0	74	31	89	0	12	63	1	0	0	0	0	0	0	0	1	16	4	0	0	0	87	0	0	0	0	0	0	0	0	0	0	0
0	0	0	7	14	51	0	5	0	8	14	26	43	0	0	7	27	2	0	0	0	0	0	0	0	0	0	0	0	0	0	0	0	0	0	0	10	0	0	0	0	0	0	0
1	0	0	0	0	0	0	0	8	0	0	0	0	0	0	0	0	0	1	0	83	47	82	26	18	25	21	21	15	13	26	18	86	57	98	52	39	26	13	15	0	0	0	0
0	0	0	0	0	0	0	0	0	0	0	0	0	0	0	0	0	1	0	0	0	1	0	0	0	0	0	0	0	0	0	0	0	1	1	0	0	0	0	0	0	0	0	0
0	0	0	0	0	0	0	0	0	0	0	0	0	0	1	0	3	23	5	2	0	0	0	0	0	0	0	0	0	0	0	0	0	0	0	0	0	0	0	0	0	0	0	0
0	0	0	0	0	0	0	0	0	0	0	0	0	0	0	0	0	0	0	0	1	2	1	2	0	0	1	0	1	0	0	0	1	0	3	1	0	0	0	0	0	0	0	0
2	0	0	0	0	0	0	0	0	0	0	0	0	0	0	0	0	0	0	0	0	0	0	0	0	0	0	0	0	0	0	0	0	0	0	0	0	1	0	0	0	0	0	0
0	0	0	0	0	0	0	0	0	0	0	0	0	0	0	0	1	10	0	0	0	0	0	0	0	0	0	1	0	0	0	0	0	0	0	0	0	0	0	0	0	0	0	0
0	0	0	0	0	0	0	0	0	0	0	0	0	0	0	0	0	0	0	0	0	3	0	0	0	0	0	6	0	0	0	0	0	0	0	0	0	0	0	0	0	0	0	0
0	0	0	0	0	0	0	0	0	0	0	0	0	0	0	0	0	0	0	0	0	0	0	0	0	0	0	0	0	0	0	0	0	0	0	0	0	0	3	0	0	0	0	0
0	0	0	0	0	0	0	0	0	0	0	0	0	0	0	0	0	0	0	0	0	0	0	0	0	0	0	0	0	0	0	0	0	0	0	0	0	0	0	0	0	3	0	0
0	0	0	0	0	2	0	0	0	1	1	0	0	0	0	0	0	0	0	0	0	0	0	0	0	0	0	0	0	0	0	0	0	0	0	0	0	0	0	0	0	0	0	0
0	0	0	0	0	0	0	0	0	0	0	3	0	2	1	0	0	4	0	0	0	0	0	0	0	0	0	0	0	0	0	0	0	0	0	0	0	0	0	0	0	0	0	0
0	0	0	0	0	0	0	0	0	0	0	0	0	0	0	0	0	0	0	0	0	0	0	0	0	0	0	0	0	0	0	0	0	0	0	0	0	0	0	0	1	1	0	1
0	0	0	3	0	0	0	0	0	0	0	1	0	0	0	0	0	5	0	0	0	0	0	0	0	0	0	0	0	0	0	0	0	0	0	0	0	0	0	0	0	0	0	0
1	0	1	0	0	0	0	0	2	0	0	0	1	0	1	0	0	0	0	0	0	0	0	0	0	0	0	0	0	0	0	0	0	0	0	0	0	0	0	0	0	0	0	0
0	0	0	0	0	0	0	0	0	0	0	0	0	0	0	0	0	0	0	0	0	2	2	0	0	0	0	0	2	1	0	0	1	0	0	0	0	0	0	0	0	0	0	0
0	0	0	0	0	0	0	0	0	0	0	0	0	0	0	0	0	0	0	0	0	0	0	0	0	28	0	0	0	0	0	0	11	0	0	0	0	0	0	0	0	0	0	0
0	0	0	0	0	0	6	0	0	0	0	0	0	0	0	0	0	0	0	0	0	0	0	0	0	8	0	0	0	0	0	0	0	0	0	0	0	0	0	0	0	0	0	0
1	0	0	0	0	0	0	0	0	0	0	0	0	0	0	0	0	0	0	0	0	3	3	1	0	0	0	0	0	0	0	2	0	0	0	0	0	0	0	0	0	0	0	0
0	0	0	0	0	0	0	0	0	0	0	0	0	0	0	0	0	0	0	0	0	0	0	0	0	0	0	0	0	0	1	0	2	0	0	0	0	0	0	0	0	0	0	0
0	0	0	0	0	0	0	0	0	0	0	0	0	0	0	0	9	0	0	0	0	0	0	0	0	0	0	0	0	0	0	0	0	0	0	0	0	0	0	0	0	0	0	0
0	0	0	0	0	0	0	0	0	0	0	0	0	0	0	0	2	3	0	0	0	0	0	0	0	0	0	0	0	0	0	0	0	0	0	0	0	0	0	0	0	0	0	0
2	0	0	0	0	0	0	0	0	0	1	0	0	0	0	0	0	0	0	0	0	0	0	0	0	0	0	0	0	0	0	0	0	0	0	0	0	0	0	0	0	0	0	0
0	0	0	0	0	0	0	0	0	0	0	0	0	0	0	0	0	0	0	0	0	0	0	0	0	0	0	0	0	0	1	2	0	0	0	0	0	0	0	0	0	0	0	0
0	1	0	0	0	0	0	0	0	3	0	0	1	0	0	0	0	0	0	0	0	0	0	0	0	0	0	0	0	0	0	0	0	0	0	0	0	0	0	4	0	0	0	0
0	0	0	0	0	0	0	0	3	0	0	0	0	0	0	0	0	0	0	0	0	0	0	0	0	0	0	0	0	0	0	0	0	0	0	0	0	0	0	0	0	0	0	0
0	0	0	0	0	0	1	0	3	0	0	0	0	0	0	0	1	2	0	0	0	1	0	0	0	0	0	0	0	0	0	0	0	0	0	0	0	0	0	0	0	0	0	0
0	0	0	0	0	0	0	0	0	0	0	0	0	0	0	0	0	0	0	0	1	0	0	0	0	0	0	0	1	0	0	0	0	0	0	1	0	0	0	0	0	0	0	0
0	0	0	0	0	0	0	0	0	0	0	0	0	0	0	0	0	0	0	0	0	0	0	0	0	0	0	0	5	0	0	0	0	0	0	1	0	3	1	4	0	0	4	1
0	0	0	0	0	0	0	0	1	0	0	0	0	0	0	0	0	0	0	0	0	0	0	0	0	0	0	0	0	0	0	0	0	0	0	0	0	1	0	0	0	1	0	0
0	0	0	0	0	0	0	0	3	0	0	0	0	0	0	0	0	0	0	0	0	0	0	0	0	0	0	0	0	0	0	0	0	0	0	0	0	0	0	0	0	0	0	0
0	0	0	0	0	4	0	0	0	0	0	0	0	0	0	0	0	0	0	0	0	0	0	0	0	0	0	0	0	0	0	0	0	0	0	0	0	0	0	0	0	0	0	0
0	0	0	0	5	0	0	0	0	0	0	0	0	0	0	0	0	0	0	0	0	0	0	0	0	0	0	0	0	0	0	0	0	0	0	0	0	0	0	0	0	0	0	0
0	0	0	1	0	0	0	0	0	0	0	0	1	0	1	0	0	0	0	0	0	0	0	0	0	0	0	0	0	2	0	0	0	0	0	0	0	0	0	0	0	1	0	0
0	0	0	0	0	0	0	0	0	0	0	0	0	0	0	0	0	2	0	0	0	0	0	0	0	0	0	0	0	0	0	0	0	0	0	0	0	0	0	0	0	1	0	0
0	0	1	0	0	0	0	0	0	0	7	0	0	0	0	0	0	0	0	0	0	15	19	118	0	71	2	0	0	0	0	0	15	0	46	12	33	9	12	0	0	0	36	0
0	0	0	2	0	0	0	0	0	0	0	0	0	0	1	0	0	0	0	0	0	0	0	0	0	0	0	0	0	0	0	0	0	0	0	0	0	0	0	0	0	0	0	0
0	0	0	0	0	0	0	0	0	0	0	0	0	9	0	0	0	0	0	0	0	0	0	0	0	0	0	0	0	0	0	0	0	0	0	0	0	0	0	0	0	0	0	0
0	0	0	0	0	0	0	0	0	0	0	0	0	0	0	0	0	0	0	0	0	0	0	0	1	0	0	0	0	1	1	1	0	1	3	0	0	0	0	3	0	2	0	0
0	0	0	0	0	0	0	0	0	0	1	0	0	0	0	0	0	0	0	0	0	0	0	0	0	0	0	0	0	0	6	1	0	0	0	0	0	0	2	0	0	0	0	0
0	0	0	0	1	0	0	0	0	0	0	7	0	0	0	2	0	34	0	0	0	0	0	0	0	0	0	0	0	0	0	0	0	0	0	0	0	0	0	0	0	0	0	0
0	0	0	0	0	0	0	0	0	0	0	0	0	0	0	0	0	0	0	0	0	0	0	0	1	1	1	0	1	1	3	0	1	0	0	0	0	0	0	0	0	0	0	0
0	0	0	0	0	0	0	0	0	0	0	0	0	0	0	13	0	20	0	2	0	0	0	0	0	0	0	0	0	0	0	0	0	0	0	0	0	0	0	0	0	0	0	0
0	0	0	0	0	0	0	0	0	0	0	0	0	0	0	0	4	0	0	0	0	0	0	0	0	0	0	0	0	0	0	0	0	0	0	0	0	0	0	0	0	0	0	0
0	0	0	0	0	0	0	0	0	0	0	0	0	1	0	0	2	4	0	0	0	0	0	0	0	0	0	0	0	0	0	0	0	0	0	0	0	0	0	0	0	0	0	0
0	0	0	0	0	0	0	0	0	0	0	0	0	0	0	0	0	0	0	0	0	1	1	0	0	0	0	0	0	0	1	0	0	0	0	0	1	0	0	0	0	0	0	0
0	0	0	0	0	0	0	0	0	0	0	0	0	0	1	0	0	0	0	0	0	0	0	0	13	0	0	0	0	0	0	0	0	0	0	7	0	0	0	0	0	0	1	0
0	0	0	0	0	0	0	0	0	0	0	0	2	0	0	0	0	0	0	0	0	0	0	0	0	0	0	0	0	0	0	0	0	0	0	0	0	0	0	1	0	0	0	0
0	0	0	0	0	0	0	0	0	0	0	0	10	0	0	0	0	0	0	0	0	0	0	0	0	0	0	0	0	0	0	0	0	0	0	0	0	0	0	0	0	0	0	0
0	0	1	0	0	3	0	2	0	0	2	0	0	0	8	0	2	0	0	0	0	0	0	2	0	0	3	0	0	0	3	0	0	0	0	0	0	0	0	0	0	0	0	0
0	0	0	0	0	0	0	0	0	0	0	0	0	0	0	3	0	2	0	1	0	0	0	0	0	0	0	0	0	0	0	0	0	0	0	0	0	0	0	0	0	0	0	0
0	0	0	0	0	0	0	0	0	0	0	0	0	0	0	0	0	4	0	0	0	0	0	0	0	0	0	0	0	0	0	0	0	0	0	0	0	0	0	0	0	0	0	0
0	0	0	1	0	0	0	0	0	0	0	0	0	0	0	0	0	0	0	0	0	0	0	0	0	0	1	0	0	0	0	0	0	0	0	0	1	0	0	1	0	0	0	0
0	0	0	0	0	0	0	0	0	0	0	0	0	0	0	0	0	0	0	0	0	3	0	0	0	1	0	0	0	0	1	0	1	0	0	0	0	0	0	0	0	0	0	0
0	1	0	46	0	0	0	0	0	0	0	0	8	0	0	0	0	0	0	0	0	0	0	0	0	0	0	3	2	0	0	0	0	0	0	1	1	0	0	0	0	0	4	0
0	0	0	0	0	0	0	0	0	0	0	0	0	0	0	0	0	0	0	0	0	1	0	0	0	0	0	0	1	0	0	0	0	0	0	0	1	0	0	0	0	0	0	0
0	0	0	0	0	0	0	0	0	0	0	0	0	0	0	0	0	0	0	0	0	1	0	0	0	1	0	0	0	0	0	0	0	0	0	0	0	0	1	0	0	0	0	0
0	0	0	0	0	0	0	0	0	0	0	0	0	0	0	0	0	0	0	0	0	0	0	0	0	0	0	0	0	0	0	0	0	0	1	0	4	0	0	0	0	0	0	0
0	0	0	0	0	0	0	0	0	0	0	0	0	0	0	0	0	8	0	0	0	0	0	0	0	0	0	0	0	0	0	0	0	0	0	0	0	0	0	0	0	0	0	0
0	0	0	0	0	0	0	0	0	0	0	0	0	0	0	0	0	0	0	0	1	0	1	0	0	0	0	1	0	0	0	0	0	1	1	0	0	0	0	0	0	0	0	0
0	0	0	0	0	0	0	0	0	0	0	0	0	0	0	0	6	0	0	0	0	0	0	0	0	0	0	0	0	0	0	0	0	0	0	0	0	0	0	0	0	0	0	0
0	0	0	0	1	1	1	0	0	0	0	0	0	0	0	0	0	0	1	1	0	0	0	0	0	0	0	0	0	10	0	0	0	0	0	0	0	0	0	0	0	1	6	3
0	0	0	0	0	0	0	0	0	0	0	0	0	0	0	1	0	0	0	0	0	0	0	0	0	0	1	0	0	0	0	0	0	0	0	0	0	0	0	0	7	22	2	0
0	0	0	2	0	0	0	0	0	0	0	2	0	0	0	1	0	4	0	0	0	1	0	0	2	3	0	0	0	0	0	0	0	0	0	0	0	0	0	1	0	0	2	0
0	0	0	0	0	0	0	0	0	0	0	0	0	0	0	0	0	19	0	0	0	0	0	0	0	0	0	0	0	0	0	0	0	0	0	0	0	0	0	0	0	0	0	0
0	0	0	0	0	0	0	0	0	0	0	0	0	0	0	0	2	20	0	0	0	0	0	0	0	0	0	0	0	0	0	0	0	0	0	0	0	0	0	0	0	0	0	0
0	0	0	0	11	0	0	0	0	0	0	0	0	0	0	0	0	0	0	0	0	0	0	0	0	0	0	0	0	0	0	0	0	0	0	0	2	0	0	0	0	0	0	0
0	0	0	7	0	1	0	1	0	5	0	0	0	0	0	0	0	0	0	0	0	0	0	1	0	0	0	0	0	0	0	0	0	0	0	0	1	0	0	0	0	0	0	0
0	0	0	0	0	0	0	0	0	0	0	0	0	0	0	0	0	3	0	0	0	0	0	0	0	0	0	0	0	0	0	0	0	0	0	0	0	0	0	0	0	0	0	0
0	0	0	0	6	0	0	0	0	0	0	0	0	0	0	0	0	0	0	0	0	0	0	0	0	0	0	0	0	0	0	0	0	0	0	0	0	0	0	1	0	0	0	0
0	0	0	0	0	8	7	0	0	0	0	0	0	0	0	0	0	0	0	0	0	0	0	0	0	0	0	0	0	0	0	0	0	0	0	0	0	0	0	0	0	0	0	0
0	0	0	0	0	0	0	0	0	0	0	0	0	0	0	0	0	5	0	0	0	0	0	0	0	0	0	0	0	0	0	0	0	0	0	0	0	0	0	0	0	0	0	0
0	1	0	1	0	0	0	0	0	0	0	0	1	0	0	0	0	0	1	0	0	0	0	0	0	0	0	0	0	0	0	0	0	0	0	0	0	0	0	0	0	0	0	0
0	0	0	2	0	0	0	0	0	0	0	0	0	0	0	0	0	1	0	0	0	0	0	0	0	0	0	0	0	0	0	0	1	0	0	0	0	0	0	0	0	0	0	0
0	0	10	0	0	0	0	0	0	0	0	0	0	0	0	0	0	0	0	0	0	0	0	0	0	0	0	0	0	0	0	0	0	0	0	0	0	0	0	0	0	0	0	0
0	0	0	0	0	0	0	0	7	0	0	0	0	0	0	0	0	0	0	0	0	0	0	0	0	0	0	0	0	0	0	0	0	0	0	0	0	0	0	0	0	0	0	0
0	0	0	0	0	0	0	0	0	0	0	0	0	0	0	0	1	0	0	0	0	0	0	0	0	0	0	0	0	0	0	1	0	0	0	0	0	0	0	0	0	0	0	1
0	0	0	0	0	0	0	6	0	0	0	0	0	0	0	0	0	0	0	0	0	0	0	0	0	0	0	0	0	0	0	0	0	0	0	0	0	0	0	0	0	0	0	0
0	0	0	3	0	0	0	0	0	0	0	0	0	0	0	0	0	0	0	0	0	0	0	0	0	0	0	0	0	0	0	0	0	0	0	0	0	0	0	0	0	0	0	0
0	0	0	0	0	0	0	0	0	0	0	0	0	0	0	0	0	0	0	0	1	0	1	0	0	0	0	0	0	0	0	0	1	0	1	0	0	0	0	0	0	0	0	0
0	0	0	0	0	0	1	0	0	0	0	0	0	1	0	0	0	0	0	0	0	0	0	0	0	0	0	0	0	0	0	0	0	1	0	0	0	0	0	0	0	0	0	0
0	0	0	0	0	0	0	0	1	1	0	0	0	0	0	0	0	0	0	0	0	0	0	0	0	0	0	0	0	0	0	0	0	0	0	0	1	0	0	0	0	0	0	0
0	0	0	0	0	0	0	0	0	0	0	0	0	0	0	0	2	2	0	0	0	0	0	0	0	0	0	0	0	0	0	0	0	0	0	0	0	0	0	0	0	0	0	0
0	0	3	0	0	0	2	0	0	0	0	0	0	0	0	0	0	0	105	60	0	0	0	0	0	0	1	0	0	0	0	0	0	0	0	0	0	0	0	0	0	0	0	0
0	0	3	0	0	0	0	0	0	0	0	0	0	0	0	0	0	0	0	0	0	0	0	0	0	0	0	0	0	0	0	0	0	0	0	0	0	0	0	0	0	0	0	0
0	2	1	0	0	0	0	0	0	0	0	0	0	0	0	0	0	0	0	0	0	0	0	0	0	0	0	0	0	0	0	1	0	0	0	0	0	0	0	0	0	0	0	0
0	0	0	0	0	0	0	0	0	0	0	0	0	0	0	0	0	8	0	0	0	0	0	0	0	0	0	0	0	0	0	0	0	0	0	0	0	0	0	0	0	0	0	0
0	0	0	0	0	0	0	0	0	0	0	0	0	0	0	0	0	0	0	0	0	0	0	0	0	0	0	0	0	0	0	0	0	0	0	0	0	3	0	0	0	0	0	0
1	105	31	9	5	198	72	2	0	21	65	0	27	0	0	0	26	0	0	0	0	1	0	7	0	0	5	3	0	2	17	5	0	3	0	1	24	0	0	0	0	0	0	0
0	0	0	0	0	0	0	0	0	0	0	0	0	0	0	0	0	0	0	0	0	1	1	0	0	0	0	0	0	0	0	0	1	1	1	0	0	0	0	0	0	0	0	0
0	0	0	0	0	6	2	3	4	1	0	0	0	10	5	0	0	29	8	0	0	0	0	0	0	0	0	0	0	0	5	0	0	0	0	0	0	0	0	0	9	11	0	0
0	0	5	15	2	7	0	0	0	27	3	0	3	0	0	14	2	0	0	0	0	0	0	0	0	0	0	0	0	0	0	0	0	0	0	0	0	0	0	0	0	0	0	0
0	0	0	0	0	0	0	0	0	0	0	0	0	0	0	0	0	0	0	0	0	0	0	0	0	0	0	0	0	0	0	0	0	4	0	0	0	0	0	0	0	0	0	0
0	4	0	0	0	0	0	0	0	0	0	0	4	0	0	0	0	0	0	5	0	0	0	0	0	0	0	0	0	0	0	0	0	0	0	0	0	0	0	0	0	0	8	12
0	0	0	0	0	0	0	0	0	0	0	0	0	0	0	0	0	0	0	0	0	0	0	0	0	1	0	0	0	0	0	0	0	1	0	0	0	1	0	0	0	0	0	0
1	0	1	0	0	0	0	0	0	0	0	0	0	0	0	1	0	0	2	1	0	0	1	0	0	0	0	0	0	0	0	0	0	0	0	0	0	0	0	0	0	0	0	0
0	0	0	0	0	0	0	0	0	0	0	0	0	0	0	0	0	0	0	0	1	1	0	0	0	1	0	0	0	0	0	0	0	0	1	0	0	0	0	0	0	0	0	0
0	0	0	25	0	0	0	1	0	0	2	0	0	0	0	0	20	18	0	0	0	3	0	0	0	6	3	1	1	5	5	0	0	0	4	2	12	0	0	13	0	0	0	0
0	0	0	9	0	0	0	0	0	1	0	9	0	0	0	0	0	0	0	0	0	0	0	0	0	0	0	0	0	0	0	0	0	0	2	0	0	0	0	0	0	0	0	0
0	0	0	0	0	0	0	0	0	0	0	0	0	0	0	0	0	0	2	2	0	0	0	0	0	0	0	0	0	0	0	0	0	0	0	0	0	0	0	0	0	0	3	6
0	0	0	2	0	0	0	0	0	0	0	0	0	0	0	0	0	1	0	0	0	0	0	0	0	0	0	0	0	0	0	0	0	0	0	0	0	0	0	0	0	0	0	0
0	0	0	1	0	0	0	0	0	0	0	0	0	0	0	0	0	0	0	0	0	0	0	0	0	0	0	0	0	0	0	0	0	0	0	0	0	0	2	0	0	0	0	0
0	0	0	0	0	1	0	0	0	0	0	0	0	0	0	0	1	0	0	0	0	0	0	1	0	0	0	1	0	0	0	0	1	0	0	0	0	0	0	0	0	0	0	0
0	0	0	0	0	0	0	0	0	1	0	0	0	0	0	0	0	0	0	0	0	0	0	0	0	0	0	0	2	0	0	0	0	0	0	0	0	0	0	0	0	0	0	0
2	4	1	0	0	0	2	0	0	2	0	0	4	1	22	3	3	18	2	7	0	0	0	0	0	2	0	5	0	0	5	4	0	0	1	0	0	0	0	0	0	0	0	0
1	0	0	0	0	0	3	0	0	0	0	0	0	0	0	0	0	0	0	0	0	0	0	0	0	0	0	0	0	0	0	0	0	0	0	0	0	0	0	0	0	0	1	0
0	0	0	0	0	0	0	0	0	0	0	0	0	0	0	0	0	0	0	0	0	0	0	0	0	0	1	0	0	0	0	0	0	0	0	2	0	0	0	0	0	0	0	0
0	0	0	0	0	0	0	0	0	0	0	0	0	0	0	0	5	0	0	0	0	0	0	0	0	0	0	0	0	0	0	0	0	0	0	0	0	0	0	0	0	0	0	0
0	0	0	0	4	0	0	0	0	0	0	0	0	0	0	0	0	0	0	0	0	0	0	0	0	0	0	0	0	0	0	0	0	0	0	0	0	0	0	0	0	0	0	0
0	0	0	0	0	0	0	0	0	0	0	0	0	0	0	0	0	0	0	0	0	0	0	0	0	0	0	20	0	0	0	0	0	0	0	0	0	0	0	0	0	0	0	0
0	0	0	0	0	0	0	0	0	0	0	0	0	0	0	0	0	0	0	0	0	0	0	0	0	0	0	0	0	0	0	0	0	0	2	0	0	0	0	1	0	0	0	0
0	0	0	0	2	0	0	1	0	0	0	0	0	0	0	0	0	0	0	0	0	0	0	0	0	0	0	0	0	0	0	0	0	0	0	0	0	0	0	0	0	0	0	0
0	0	0	0	0	0	0	0	0	0	0	0	0	0	0	0	0	0	0	0	0	0	0	0	0	0	0	0	0	0	0	0	0	0	0	0	0	3	0	0	0	0	0	0
0	1	0	0	0	0	0	0	0	0	0	0	0	0	0	0	0	0	0	0	0	0	0	0	0	0	0	0	0	0	0	0	0	0	0	0	2	0	0	1	0	0	0	0
0	5	2	0	0	0	0	0	0	0	0	0	0	0	0	0	0	0	0	0	0	0	0	0	0	0	0	0	0	0	2	0	0	0	0	0	0	0	0	0	0	0	0	0
0	0	0	0	0	0	0	0	0	0	0	0	0	0	0	0	0	0	0	0	0	0	0	0	1	0	0	0	1	0	1	0	0	0	0	0	0	0	0	1	0	0	0	0
0	0	0	0	0	0	0	0	0	0	0	0	0	0	0	0	0	0	0	0	2	2	0	0	0	1	0	0	0	1	0	0	2	0	0	1	0	0	0	0	0	0	0	0
0	0	0	0	0	0	0	0	0	0	0	0	0	0	0	0	0	0	0	0	1	0	0	0	0	0	0	0	0	0	0	0	2	0	0	0	0	0	0	0	0	0	0	0
0	11	0	0	0	0	0	0	0	0	0	0	0	0	0	0	0	0	0	0	0	0	0	0	0	0	0	0	0	0	0	0	0	0	0	0	0	0	0	0	0	0	0	0
0	0	0	0	2	2	0	0	1	0	0	0	0	0	0	0	0	0	0	0	0	0	0	0	0	0	0	0	0	0	0	0	0	0	0	0	0	0	0	0	0	0	0	0
0	0	0	0	0	0	0	0	0	0	0	0	0	0	0	0	0	0	0	0	0	0	0	0	0	0	0	0	0	1	0	4	0	0	0	1	0	0	0	0	0	0	0	0
0	0	0	0	0	0	0	0	0	0	0	0	0	0	0	0	0	0	0	0	1	0	0	0	0	0	0	0	0	0	0	0	1	1	0	0	0	0	0	0	0	0	0	0
0	9	98	20	0	19	0	13	10	5	0	0	10	0	0	20	14	38	15	12	25	6	0	0	0	0	4	0	0	0	0	0	5	0	0	0	4	0	0	0	0	0	0	0
0	0	0	0	0	7	0	0	0	0	0	0	0	0	0	0	0	0	0	0	3	0	0	0	0	0	0	0	0	0	0	0	0	0	0	0	0	0	0	0	0	0	0	0
0	0	0	0	0	0	0	0	0	0	0	1	0	1	0	0	0	0	0	1	0	0	0	0	0	0	0	0	0	0	0	0	0	0	0	0	0	0	0	0	0	0	0	0
0	0	1	0	0	0	0	0	0	0	0	0	0	0	0	0	0	4	0	0	0	0	0	0	0	0	0	0	0	1	0	0	0	0	0	0	0	0	0	0	0	0	0	0
0	0	0	0	0	0	0	0	0	0	0	0	0	0	0	0	0	1	0	0	0	0	0	0	0	0	0	0	0	0	0	0	0	0	1	1	0	0	0	0	0	0	0	0
0	0	0	0	2	1	0	0	0	0	9	0	0	0	0	0	0	0	0	0	0	0	0	0	0	0	0	0	0	0	0	0	0	0	0	0	0	0	0	0	0	0	0	0
2	0	0	0	0	1	0	0	0	1	1	0	0	0	0	0	0	0	0	0	0	0	0	0	0	0	0	0	1	0	0	0	0	0	0	0	0	0	0	1	0	0	1	0
0	0	0	0	0	0	0	0	2	0	0	0	0	0	0	0	0	0	0	0	0	0	0	1	0	3	1	0	0	1	4	1	0	1	0	0	0	1	0	0	0	0	0	0
0	0	0	0	0	0	0	0	1	0	0	0	0	0	0	0	0	0	0	0	0	0	2	0	0	0	0	0	0	0	0	0	1	0	0	1	0	0	0	0	0	0	0	0
0	0	0	0	0	0	0	0	0	0	0	0	0	0	0	0	0	0	0	0	0	0	0	0	0	0	1	1	0	0	0	2	0	0	0	0	0	0	0	0	0	0	0	0
0	0	0	58	0	0	0	0	0	0	0	0	0	5	0	0	0	18	0	0	0	0	0	0	0	0	0	0	0	0	0	0	0	0	0	0	0	0	0	0	0	0	0	0
0	0	0	0	0	0	0	0	0	0	0	0	0	0	0	0	0	3	0	0	0	0	0	0	0	0	0	0	0	0	0	0	0	0	0	0	0	0	0	0	0	0	0	0
0	24	52	12	13	86	0	9	0	0	16	20	0	30	0	71	0	0	0	0	0	0	0	0	0	6	0	0	0	0	0	0	0	0	0	0	0	0	0	0	0	0	0	0
0	0	0	0	0	0	0	0	0	0	0	0	0	0	0	0	0	0	0	0	0	0	0	0	0	0	0	0	0	0	1	0	0	1	0	0	0	2	0	0	0	0	0	0
0	0	0	0	0	0	0	0	0	0	0	0	0	0	0	0	0	0	0	0	0	2	0	0	0	0	0	0	0	0	0	0	1	1	0	1	0	0	0	0	0	0	0	0
0	0	0	0	0	0	0	0	0	0	0	0	0	0	0	0	0	0	0	0	0	1	0	1	0	0	0	0	0	0	0	0	0	1	2	0	0	0	0	0	0	0	0	0
2	0	0	3	0	0	0	0	0	0	0	0	0	0	0	0	0	0	0	0	0	0	0	0	0	0	0	0	0	0	0	0	0	0	0	0	0	0	0	0	0	0	0	0
0	0	0	0	0	0	0	0	0	0	0	0	0	0	0	0	0	9	0	0	0	0	0	0	0	0	0	0	0	0	0	0	0	0	0	0	0	0	0	0	0	0	0	0
0	0	0	0	0	0	0	0	0	1	0	0	0	0	0	0	5	0	0	2	0	0	0	0	0	0	0	0	0	0	0	0	0	0	0	0	0	0	0	0	0	0	0	0
0	0	0	0	0	0	6	0	0	0	0	0	0	0	0	0	0	0	0	0	0	4	2	0	0	0	0	49	0	0	2	0	1	0	0	0	0	0	0	0	1	0	1	0
0	0	1	1	0	1	0	0	1	0	0	0	0	1	1	0	0	2	0	0	0	0	0	0	0	0	0	0	0	0	1	0	0	0	0	0	0	0	0	0	0	0	0	1
0	0	0	0	0	0	0	0	0	0	0	0	0	0	0	0	1	0	0	0	1	5	4	1	1	0	1	0	0	1	1	0	1	0	2	2	0	0	0	0	0	0	0	0
0	7	0	0	0	0	0	0	0	0	0	0	0	0	0	0	0	0	0	0	0	0	0	0	0	0	0	0	0	0	0	0	0	0	0	0	0	0	0	0	0	0	0	0
0	0	0	0	0	0	0	0	0	0	0	0	0	0	0	0	13	52	0	0	0	0	0	0	0	0	0	0	0	0	0	0	0	0	0	0	0	0	0	0	0	0	0	0
0	0	0	0	0	0	0	0	0	0	0	0	0	0	0	0	0	0	0	0	0	0	0	0	0	1	0	0	0	0	0	0	0	0	0	0	0	0	0	0	0	0	12	0
0	0	0	0	0	0	0	0	0	0	0	0	0	0	0	0	0	0	0	0	0	1	2	0	0	0	0	0	0	0	0	0	1	0	0	0	0	0	0	0	0	0	0	0
0	0	0	0	0	0	0	2	1	0	0	0	0	0	0	0	0	0	0	0	0	0	0	0	0	0	0	0	0	0	1	0	10	10	0	0	4	0	0	0	0	0	0	0
0	0	0	0	0	0	1	0	0	0	1	0	0	0	0	1	0	0	1	0	0	0	0	0	0	0	0	0	0	0	0	0	0	0	0	0	0	0	0	0	0	0	0	0
0	0	4	3	0	0	0	0	3	1	0	0	0	0	0	1	0	16	0	0	0	2	4	1	27	0	0	5	13	0	0	2	3	34	0	13	40	3	0	4	0	5	12	0
0	0	0	0	0	0	0	0	0	0	0	0	0	0	0	0	0	0	1	0	0	0	0	0	0	0	0	0	0	0	0	1	0	1	1	0	0	0	0	0	0	0	0	0
0	0	0	0	0	0	0	0	0	0	0	0	0	0	0	0	1	2	0	0	1	0	0	0	1	0	0	0	1	0	0	1	0	1	1	1	0	0	0	0	0	0	0	0
0	0	0	0	1	25	0	2	0	0	0	0	0	0	0	0	0	0	0	0	0	0	0	0	0	0	0	0	0	0	0	0	0	0	0	0	0	0	0	0	0	0	0	0
0	0	0	2	0	0	0	0	0	0	0	0	0	0	0	0	0	0	0	0	0	0	0	0	0	0	0	0	0	0	0	0	1	0	0	0	0	0	0	0	0	0	0	1
10	77	11	16	2	16	23	9	0	33	24	7	0	0	0	40	1	107	0	0	2	0	0	0	0	0	0	0	0	0	0	0	0	0	0	0	1	0	1	0	0	0	0	0
0	0	0	0	0	0	0	0	0	0	0	0	0	0	0	0	0	0	0	0	0	0	0	0	2	0	0	0	0	0	0	1	0	0	0	0	0	0	0	0	0	1	0	2
0	0	0	0	0	0	0	0	0	0	0	0	0	0	0	0	0	0	0	0	0	0	0	0	0	1	0	0	0	0	1	0	0	0	1	0	0	0	0	0	0	0	0	0
0	0	0	0	0	0	0	0	0	0	0	0	0	0	0	0	0	0	0	0	1	1	0	0	0	0	0	0	0	0	0	0	0	0	0	1	0	0	0	0	0	0	0	0
0	0	0	0	0	0	0	0	0	0	0	0	0	0	0	0	0	0	0	0	1	0	0	0	0	0	1	0	0	0	0	0	0	0	0	1	0	0	0	0	0	0	0	0
0	0	0	0	0	1	0	0	0	0	0	0	0	2	0	0	0	0	7	1	0	0	0	0	0	0	0	0	0	0	0	0	0	0	0	1	1	0	1	0	0	0	0	0
0	0	0	0	0	0	0	0	0	0	0	0	0	0	0	0	0	0	0	0	0	0	0	0	0	0	0	0	0	2	0	0	0	0	0	0	0	3	0	0	0	0	0	0
0	1	1	2	3	0	0	0	4	3	0	0	1	0	0	0	6	6	2	0	0	0	0	0	0	0	1	0	2	2	0	0	2	2	1	2	3	6	4	0	0	1	5	0
0	0	0	0	0	0	0	0	0	0	0	0	0	0	0	0	0	0	16	7	0	0	0	0	0	0	0	0	0	0	0	0	0	0	0	0	0	0	0	0	0	0	0	0
0	0	0	0	0	2	0	0	0	0	2	0	0	0	0	0	0	0	0	0	0	0	0	0	0	0	0	0	0	0	0	0	0	0	0	0	0	0	0	0	0	0	0	0
0	0	0	0	0	23	0	0	1	0	1	0	0	0	0	3	0	5	0	0	0	0	0	0	0	0	0	0	0	0	0	0	2	0	0	0	0	0	0	0	10	0	13	6
0	0	0	0	0	0	0	0	0	0	0	0	0	0	0	0	0	0	0	0	1	1	0	1	0	0	1	2	0	0	1	1	0	1	1	0	0	0	0	0	0	0	0	0
0	0	0	0	0	0	0	0	0	0	0	0	0	0	0	0	0	0	0	0	0	0	0	1	0	0	0	0	0	0	0	0	1	1	0	0	0	0	0	0	0	0	0	0
0	1	1	0	0	0	0	0	0	0	0	0	0	0	0	0	0	0	0	0	0	0	0	0	0	0	0	0	0	0	0	0	0	0	0	0	0	0	0	0	0	0	5	0
0	0	3	0	0	0	0	0	0	0	0	0	0	0	0	9	5	0	0	0	1	0	0	0	0	0	0	0	0	0	0	0	0	0	0	0	0	0	0	0	0	0	0	1
0	0	0	0	0	0	0	0	0	0	0	0	0	0	0	0	0	1	0	0	0	0	0	0	0	0	0	0	0	0	0	0	0	0	0	0	0	1	0	0	0	0	4	3
0	0	0	0	0	0	0	0	0	3	2	0	0	0	0	6	0	0	0	0	0	0	0	0	0	0	0	0	0	0	0	0	0	0	0	0	0	0	0	0	0	0	0	0
0	0	0	3	0	0	2	0	0	0	0	2	0	0	0	0	0	0	0	0	0	0	0	0	0	0	0	0	0	0	0	0	0	0	0	0	0	0	0	0	0	0	0	0
0	0	0	0	0	0	0	0	0	0	0	0	3	0	0	0	0	0	0	0	0	0	0	0	0	0	0	0	0	0	0	0	0	0	0	0	0	0	0	0	0	0	0	0
0	0	0	0	0	0	0	0	0	0	0	0	0	0	0	0	0	0	0	0	0	1	1	0	0	0	0	0	0	0	0	0	0	0	3	0	0	0	0	0	0	0	0	0
0	0	0	0	0	0	0	0	0	0	0	0	0	0	0	0	0	12	0	0	0	0	0	0	0	0	0	0	0	0	0	0	0	0	0	0	0	0	0	0	0	0	0	0
0	1	0	1	0	0	0	0	0	0	0	0	0	0	0	0	0	0	0	0	0	0	0	0	0	0	0	0	0	0	0	0	0	0	0	0	0	0	0	1	0	0	0	0
0	0	0	0	0	0	0	0	0	0	0	0	0	0	0	0	0	0	0	0	0	0	0	0	4	0	0	0	0	0	0	0	0	0	0	0	0	0	0	0	0	0	0	0
0	0	0	0	2	4	0	0	0	0	0	2	0	0	0	0	0	0	0	0	0	0	0	0	0	0	0	0	0	0	0	0	0	0	0	0	0	0	0	0	0	0	0	0
0	0	0	0	0	0	0	0	0	0	5	0	0	0	0	0	0	0	0	0	0	0	0	0	0	0	0	0	0	0	0	0	0	0	0	0	0	0	0	0	0	0	0	0
0	1	0	0	0	0	0	0	0	0	0	0	0	0	0	0	0	0	0	0	0	0	0	0	0	0	0	1	0	0	1	0	8	2	0	0	0	0	1	4	0	0	0	0
0	0	0	0	0	0	0	4	1	0	0	0	0	0	0	0	0	0	0	0	0	0	0	0	0	0	0	0	0	0	0	0	0	0	0	0	0	3	0	0	0	0	0	0
0	0	0	0	0	0	0	0	3	0	0	0	0	0	0	0	0	0	0	0	0	0	0	0	0	0	0	0	0	0	0	0	0	0	0	0	0	0	0	3	0	0	0	0
0	0	0	2	0	0	0	0	0	0	0	0	0	0	0	0	0	1	0	0	0	0	0	0	0	0	0	0	0	0	0	0	0	0	0	0	0	0	0	0	0	0	0	0
0	0	0	0	0	0	0	0	0	0	0	0	0	0	0	0	0	0	0	0	0	1	1	0	0	0	0	0	0	0	0	0	0	0	0	0	1	0	0	0	0	0	0	0
0	0	0	0	0	0	0	0	0	0	0	0	0	0	0	0	0	0	0	0	0	0	0	0	7	0	0	0	0	0	0	0	1	0	0	1	0	0	0	0	0	0	0	0
0	0	0	0	0	0	0	0	1	0	0	0	0	0	0	0	0	0	0	0	0	1	0	0	0	1	0	0	0	0	0	0	0	0	0	0	0	0	0	0	0	0	0	0
0	0	0	0	0	0	0	0	1	0	0	0	0	0	0	0	0	0	0	0	1	0	0	0	0	0	0	1	0	0	0	0	0	0	0	0	0	0	0	0	0	0	0	0
0	0	0	0	0	0	1	0	0	0	0	0	0	0	0	0	0	0	0	0	0	0	0	0	0	0	0	2	0	0	0	0	0	0	0	0	0	0	0	0	0	0	0	0
0	0	0	0	0	0	0	0	0	0	0	0	0	0	0	0	0	0	0	0	2	2	2	3	0	2	1	0	0	0	0	0	1	3	3	0	1	1	1	1	0	0	0	0
0	0	0	0	0	0	0	0	0	0	0	0	1	0	0	0	0	0	0	0	1	0	0	0	0	0	0	0	0	0	0	0	0	0	0	0	8	0	0	0	0	0	0	0
0	0	0	0	0	0	0	0	0	0	0	0	0	0	0	0	0	4	0	0	0	0	0	0	0	0	0	0	0	0	0	0	0	0	0	0	0	0	0	0	0	0	0	0
0	0	0	0	0	0	0	0	0	0	0	0	0	0	0	0	0	4	0	0	0	0	0	0	0	0	0	0	0	0	0	0	0	0	0	0	0	0	0	0	0	0	0	0
0	0	0	0	0	0	0	0	0	0	0	0	0	0	0	0	0	0	0	0	0	0	1	0	0	0	0	1	0	0	0	0	1	0	0	1	0	0	0	0	0	0	0	0
0	0	1	0	0	0	0	1	0	0	0	0	0	0	0	0	0	6	0	0	0	0	0	0	0	0	0	0	0	0	0	0	0	0	0	0	0	0	0	0	0	0	0	0
0	0	0	0	0	0	0	0	0	0	0	0	0	0	1	0	0	0	0	0	0	0	0	0	0	0	0	0	0	1	0	0	0	0	0	0	0	0	0	0	0	1	0	2
0	0	0	0	0	0	0	0	0	0	0	0	0	0	0	0	0	0	0	0	1	0	0	0	0	0	2	0	0	0	0	0	0	1	0	0	0	0	0	0	0	0	0	0
1	0	0	0	0	0	0	0	2	0	0	0	0	0	0	0	0	0	0	0	0	0	0	0	0	0	0	1	0	2	0	0	0	0	0	0	0	0	1	2	0	1	0	1
0	0	3	0	0	0	0	0	0	0	0	0	0	0	0	0	0	0	0	0	0	0	0	0	0	0	0	0	0	0	0	0	0	0	0	0	0	0	0	0	0	0	0	0
1	0	0	0	8	0	3	2	0	0	4	5	0	0	0	6	1	21	0	1	0	0	0	1	0	0	0	0	0	0	0	0	0	0	0	0	5	0	0	5	0	0	3	11
0	0	0	0	0	0	0	0	0	0	0	0	0	0	0	0	0	0	0	0	0	0	0	0	0	0	0	0	0	0	0	4	0	0	0	0	0	0	0	0	0	0	0	0
0	0	0	0	0	0	0	0	0	0	0	0	10	0	2	0	0	0	3	0	0	0	0	0	0	0	0	0	0	0	0	0	0	4	0	0	0	0	0	0	0	0	0	2
0	0	0	0	0	0	0	0	0	0	0	1	0	1	0	1	0	0	0	0	0	0	0	0	1	0	0	0	0	0	0	0	1	0	0	0	0	0	0	0	0	0	0	0
0	0	0	25	0	0	0	4	0	6	50	12	0	14	7	0	4	9	1	0	0	0	0	0	0	0	0	0	0	0	0	0	0	0	0	0	0	0	0	0	0	0	0	0
0	0	0	0	0	0	0	0	1	0	0	0	0	0	0	0	0	0	0	0	1	1	3	1	0	0	0	1	1	0	0	0	1	1	2	0	0	0	0	2	0	0	0	0
0	0	0	0	0	0	0	0	0	0	0	0	0	0	0	0	0	0	0	0	0	0	3	0	0	0	0	0	0	0	0	0	0	0	0	0	0	0	0	0	0	0	0	0
0	0	0	0	0	0	0	0	2	0	0	0	0	0	0	0	0	0	0	0	3	5	5	1	0	2	1	0	0	0	0	0	5	0	7	8	0	0	0	0	0	0	0	0
0	0	0	0	0	0	0	0	0	0	0	0	0	0	0	0	0	0	0	0	1	0	1	0	0	0	1	0	1	0	1	0	1	0	0	0	0	0	0	0	0	0	0	0
6	8	0	0	29	15	12	2	3	0	0	17	21	1	0	2	0	13	4	2	1	0	2	3	1	10	4	8	1	15	7	6	1	2	0	0	3	0	4	2	3	0	0	0
0	0	0	0	0	0	0	0	0	0	0	0	0	0	0	0	0	0	0	0	1	0	0	0	0	0	0	0	0	1	0	0	0	1	0	0	0	0	0	0	0	0	0	0
0	0	0	0	0	0	0	0	0	0	0	0	0	0	0	0	0	0	0	0	0	0	0	0	0	0	0	0	0	0	0	0	0	0	0	0	0	0	0	0	1	8	0	0
0	0	0	0	0	0	0	0	0	0	0	0	0	0	0	0	0	0	0	0	0	0	0	0	0	0	0	0	0	1	0	0	0	0	0	0	0	0	0	0	0	0	2	0
0	0	0	0	0	0	0	0	0	0	0	0	0	0	0	0	0	0	0	0	0	0	1	1	0	0	0	0	0	0	1	0	0	0	0	0	0	0	0	0	0	0	0	0
0	0	0	0	0	0	0	0	0	0	0	0	0	0	0	0	0	0	0	0	1	0	0	0	0	0	0	0	0	0	0	0	0	0	2	0	0	0	0	0	0	0	0	0
0	0	0	0	0	0	0	0	3	0	2	0	0	0	0	0	4	12	0	0	3	5	1	8	4	0	1	0	5	4	10	1	1	1	0	0	1	4	3	0	5	8	8	13
0	0	0	0	0	0	0	0	0	0	0	0	0	0	0	0	0	0	0	0	1	0	1	0	0	0	0	0	0	0	0	0	0	1	0	0	0	0	0	0	0	0	0	0
0	0	0	0	0	0	0	0	0	0	0	0	0	0	0	0	0	0	0	0	0	0	0	0	0	1	0	0	0	1	0	0	0	0	1	1	0	0	0	0	0	0	0	0
0	0	1	0	1	0	0	0	0	0	2	0	0	0	0	0	1	40	0	0	0	0	0	0	0	0	0	0	0	0	0	0	0	0	0	0	0	0	0	0	0	0	0	0
0	0	0	0	0	0	0	0	0	0	0	0	0	0	0	0	1	2	0	0	0	0	0	0	0	0	0	0	0	0	0	0	0	0	0	0	0	0	0	0	0	0	0	0
0	1	0	2	0	1	2	0	0	0	0	7	5	0	12	2	0	5	0	4	0	0	0	0	0	0	0	0	0	0	0	0	0	0	0	0	1	0	1	0	0	0	5	0
0	0	0	0	0	1	0	0	0	0	0	1	0	0	0	0	0	0	0	0	0	0	0	0	0	0	0	0	0	0	0	0	0	0	0	0	0	1	1	0	0	0	0	0
0	0	0	2	0	0	0	0	0	0	0	0	0	0	0	0	0	1	0	0	0	0	0	0	0	0	0	1	0	0	0	0	0	0	0	0	0	0	1	0	0	0	0	0
0	0	0	0	0	4	0	0	0	0	0	0	0	0	0	0	3	0	0	0	0	0	0	0	0	3	2	0	0	0	0	1	0	0	0	0	0	1	0	0	5	0	20	12
0	0	0	0	0	0	0	0	0	0	0	0	0	0	0	5	0	0	0	0	0	0	0	0	0	0	0	3	0	0	0	0	0	0	0	0	0	0	0	0	0	0	0	0
0	0	0	0	0	0	0	0	0	0	0	0	0	0	0	0	0	71	0	0	0	0	0	0	0	0	0	0	0	0	0	0	0	0	0	0	0	0	0	0	0	0	0	0
0	0	0	0	0	0	0	0	0	0	0	0	0	0	0	0	0	2	0	0	0	0	0	0	1	0	0	0	0	0	0	0	0	0	0	0	0	0	0	0	0	0	0	0
0	0	0	0	0	0	0	0	0	0	0	0	0	0	0	0	0	9	0	0	0	0	0	0	0	0	0	0	0	0	0	0	0	0	0	0	0	0	0	0	0	0	0	0
0	0	0	2	0	0	0	0	1	0	0	0	0	0	0	0	0	0	0	0	0	0	0	0	0	0	0	0	0	0	0	0	0	0	0	0	0	0	0	0	0	0	0	0
0	2	2	0	7	3	5	0	0	0	4	6	6	0	0	0	2	0	0	0	0	0	0	0	0	1	0	156	0	0	0	0	2	0	0	0	0	0	0	0	0	0	0	0
0	0	0	0	0	0	0	0	0	0	0	0	0	0	0	0	0	0	0	0	0	0	0	0	0	0	0	0	0	0	0	0	0	0	0	0	0	7	0	0	0	0	0	0
0	0	0	0	0	0	0	0	0	0	0	0	0	0	0	0	0	0	0	0	3	2	2	1	0	0	0	0	0	0	0	0	3	2	3	0	0	0	0	0	0	0	0	0
0	0	44	7	1	0	0	0	0	0	0	0	0	0	0	0	0	0	0	0	0	0	0	0	0	0	0	0	0	0	0	0	0	0	0	0	0	0	0	0	0	0	0	0
0	0	0	0	0	0	0	0	0	0	0	0	0	0	0	0	0	0	0	0	0	0	0	0	0	0	0	0	0	0	0	3	0	0	0	0	0	0	0	0	0	0	0	0
0	0	0	0	0	0	0	0	0	0	0	0	0	0	0	0	0	0	0	0	0	0	0	0	4	0	0	0	0	0	0	0	0	0	0	0	0	0	0	0	0	0	0	0
0	0	1	0	0	0	0	0	0	0	0	0	0	0	0	0	0	0	0	0	0	0	0	0	0	2	0	0	0	0	0	0	0	0	0	0	0	0	0	0	0	0	0	0
0	0	0	0	0	0	0	0	0	0	0	0	0	0	0	0	0	0	0	0	0	0	3	0	0	0	0	0	0	0	0	0	1	0	1	0	0	0	0	0	0	0	0	0
1	0	0	0	0	0	0	0	0	0	0	0	0	0	0	0	0	0	0	0	0	0	0	0	0	0	0	0	0	0	0	0	0	3	0	0	0	0	0	0	0	0	0	0
0	0	0	0	0	0	0	0	0	0	0	0	0	0	0	0	0	0	0	0	0	0	2	0	0	0	0	0	0	0	0	0	1	0	2	0	0	0	0	0	0	0	0	0
0	0	0	0	0	0	0	0	0	0	0	0	0	0	0	0	0	1	0	0	1	0	0	0	0	0	0	0	0	0	0	0	0	0	0	0	0	0	1	0	0	0	0	0
0	0	0	4	0	0	0	0	0	0	0	0	0	0	0	0	0	0	0	0	0	0	0	0	0	0	0	0	0	0	0	0	0	0	0	0	0	0	0	0	0	0	0	0
0	0	0	0	0	0	0	0	0	0	0	0	0	0	0	0	0	0	0	0	0	0	0	1	0	0	0	1	0	0	0	0	0	1	0	0	0	0	0	0	0	0	0	0
0	0	0	0	0	0	0	0	0	0	0	0	0	0	0	0	0	0	9	0	0	0	0	0	0	0	0	32	0	0	0	0	0	5	0	0	0	0	0	6	0	0	0	0
0	0	0	2	0	2	0	0	0	0	0	0	0	0	0	0	0	0	0	0	0	0	0	0	0	0	0	0	0	0	0	0	0	0	0	0	0	0	0	0	0	0	0	0
0	0	0	0	1	0	0	0	0	0	0	0	0	0	0	0	0	4	0	0	0	0	0	0	0	0	0	0	0	0	0	0	0	0	0	0	0	0	0	0	0	0	0	0
0	0	0	0	0	0	0	0	0	0	0	0	1	0	0	0	0	0	0	0	0	0	0	0	0	0	0	1	0	0	1	0	0	0	0	0	0	0	0	0	0	0	0	0
0	1	3	7	0	0	0	0	9	3	7	5	0	0	0	6	0	0	6	0	0	0	1	2	0	2	0	2	1	4	0	0	0	0	1	0	1	4	5	8	0	0	28	0
0	0	0	0	0	0	0	0	0	0	0	0	0	0	0	0	0	0	0	0	0	0	0	0	0	0	0	0	0	0	5	0	6	2	2	17	27	7	22	0	0	0	0	0
0	0	0	0	0	0	0	0	0	0	0	0	0	0	0	0	0	0	0	0	0	1	0	0	0	0	0	0	0	0	0	0	0	1	1	0	0	0	0	0	0	0	0	0
0	0	0	0	0	0	0	0	0	0	0	0	0	0	0	0	0	0	0	0	0	1	1	0	0	0	0	0	0	0	0	0	0	0	1	0	0	0	0	0	0	0	0	0
0	0	0	0	0	0	0	0	0	0	0	0	0	0	0	0	0	0	0	0	2	2	1	0	0	0	0	0	0	0	0	0	1	0	3	1	0	0	0	0	0	0	0	0
0	0	0	0	0	0	0	0	0	0	0	0	0	0	0	0	0	0	0	0	1	2	1	0	0	0	0	0	0	0	0	0	0	0	1	0	0	0	0	0	0	0	0	0
3	1	0	0	0	1	0	1	9	1	0	0	0	0	1	0	0	0	0	0	0	1	0	0	0	5	0	1	1	0	0	0	4	1	0	1	0	4	2	1	1	6	1	1
0	0	0	0	0	0	0	0	0	0	0	0	0	0	0	0	0	0	0	0	0	1	0	1	0	0	0	1	0	0	0	0	0	0	0	0	0	0	0	0	0	0	0	0
0	0	0	0	0	0	0	0	0	0	0	0	0	0	0	0	0	0	0	0	0	1	0	1	0	0	0	0	0	0	0	0	0	1	0	1	1	1	0	0	0	0	0	0
0	0	0	0	0	0	0	0	0	0	0	0	0	0	0	0	1	6	1	0	0	0	0	0	0	2	0	2	2	0	0	0	0	0	0	0	3	0	0	0	0	1	0	0
0	0	0	1	0	0	0	0	0	0	0	0	0	0	0	0	0	0	1	0	0	0	0	0	0	1	0	0	0	0	0	0	0	0	0	0	0	0	0	0	0	0	0	0
0	0	0	0	0	0	0	0	0	0	0	0	0	0	0	0	0	0	0	0	0	0	1	0	0	1	0	0	0	0	0	0	1	0	0	0	0	0	0	0	0	0	0	0
0	0	0	0	0	0	0	0	0	0	0	0	0	0	0	0	0	0	0	0	1	0	0	0	0	0	0	0	0	0	0	0	0	0	1	1	0	0	0	0	0	0	0	0
0	0	0	0	0	0	0	0	0	0	0	0	0	0	0	0	0	0	1	0	1	0	0	0	0	1	0	0	0	0	0	0	0	0	0	0	0	0	0	0	0	0	0	0
0	0	0	0	0	0	0	0	0	0	5	0	0	0	0	0	0	0	0	0	0	0	0	0	0	0	0	0	0	0	0	0	0	0	0	0	0	0	0	0	0	0	0	0
0	0	0	0	0	0	0	0	0	0	0	0	0	0	0	0	0	0	0	0	0	0	0	0	0	0	0	0	0	0	0	0	0	4	0	0	0	0	0	0	0	0	0	0
0	0	0	0	0	0	0	0	0	0	0	0	0	0	0	0	0	0	0	0	1	0	1	0	1	0	0	0	0	0	0	0	1	1	1	0	0	0	0	0	0	0	0	0
0	0	0	0	0	0	0	0	0	0	0	0	0	0	0	0	0	0	0	0	0	0	0	0	0	0	0	0	0	0	1	0	0	0	0	0	0	0	2	4	0	0	0	0
0	0	0	0	0	0	0	0	0	0	0	0	0	0	0	0	2	15	0	0	0	0	0	0	0	0	0	0	0	0	0	0	0	0	0	0	0	0	0	0	0	0	0	0
0	0	0	0	0	0	0	0	0	0	0	0	1	20	0	1	0	0	0	0	0	0	0	0	0	0	0	0	0	4	0	0	0	0	0	0	0	0	0	0	0	0	0	0
0	0	0	0	0	0	0	0	0	3	0	0	0	0	0	1	16	46	0	0	0	0	0	0	0	0	0	0	0	0	0	0	1	0	3	0	5	16	2	0	0	0	13	0
0	0	0	0	0	0	0	0	0	0	0	0	0	0	0	0	0	0	0	0	0	0	2	0	0	0	0	0	0	0	0	0	0	1	0	0	0	0	0	0	0	0	0	0
0	1	2	0	0	0	0	0	0	0	0	1	0	0	0	0	0	0	0	1	0	0	0	0	0	0	0	0	0	0	0	0	0	0	0	0	0	0	0	0	0	0	0	0
0	0	0	0	0	0	0	0	0	0	0	0	0	0	0	0	0	0	0	0	0	1	0	1	0	0	0	0	1	0	0	0	0	0	0	1	0	0	0	0	0	0	0	0
0	0	0	0	0	0	0	0	0	0	0	0	0	0	0	0	0	0	0	0	0	0	0	0	0	1	0	1	0	0	0	0	0	0	1	1	0	0	0	0	0	0	0	0
0	0	0	0	0	0	0	0	0	0	0	0	0	0	0	0	0	1	1	0	0	0	0	0	0	0	0	0	0	0	0	0	0	0	0	0	0	0	0	0	0	1	0	0
0	0	0	0	0	0	0	0	0	0	0	0	0	0	0	0	0	0	0	0	0	0	0	0	0	0	0	5	0	10	0	0	0	0	0	0	0	0	0	0	0	0	0	0
0	0	0	0	0	0	0	0	0	0	0	0	0	0	0	0	0	0	0	0	0	0	0	0	0	0	0	0	0	0	0	1	1	0	0	0	0	1	0	0	0	0	0	0
0	2	0	0	0	0	0	0	0	0	0	0	1	0	0	0	0	0	0	0	0	0	0	0	0	0	0	0	0	0	0	0	4	0	0	0	0	0	0	1	0	0	0	0
0	0	0	0	0	0	0	0	0	0	0	0	0	0	0	0	0	9	0	0	0	0	0	0	0	0	0	0	0	0	0	0	0	0	0	0	0	0	0	0	0	0	0	0
0	0	0	0	0	0	0	0	0	0	0	2	0	0	0	0	1	0	0	0	0	0	0	0	0	0	0	0	0	0	0	0	0	0	0	0	0	0	0	0	0	0	0	1
0	0	6	13	0	10	3	6	0	0	135	15	0	0	0	1	0	34	0	0	0	0	0	0	0	0	0	0	0	10	0	0	0	0	0	0	0	0	0	0	0	0	0	0
0	0	0	0	0	0	0	0	0	0	0	0	0	0	0	0	0	3	0	1	0	0	0	0	0	0	0	0	0	0	0	0	0	0	0	0	0	0	0	0	0	0	0	0
0	0	0	0	0	0	0	0	1	0	0	0	0	0	0	0	0	0	0	0	2	0	0	0	0	0	0	1	0	0	0	0	0	0	0	0	0	0	0	0	0	0	0	0
0	0	0	0	0	0	0	0	0	0	0	0	0	0	0	0	0	0	0	0	0	0	0	0	0	0	0	0	0	0	0	0	17	0	0	0	0	0	0	0	0	0	32	0
0	0	0	0	0	0	0	0	1	0	0	0	0	0	0	0	0	0	0	0	3	3	1	0	0	0	0	1	1	0	0	0	1	0	3	1	0	1	0	0	0	0	0	0
0	0	0	1	0	0	0	0	0	0	0	0	0	0	1	0	0	2	0	0	0	0	0	0	0	0	0	0	0	0	2	0	0	0	0	0	1	0	0	0	0	0	0	0
0	0	0	0	0	0	0	0	0	0	0	0	0	0	0	0	0	0	0	0	1	0	0	0	1	0	0	0	0	0	0	0	0	0	1	0	0	0	0	0	0	0	0	0
0	0	0	0	0	0	0	0	0	0	0	0	0	0	0	0	0	0	0	0	0	0	1	0	0	0	0	0	0	0	0	0	0	0	0	0	0	0	0	4	0	0	0	0
0	6	0	0	0	0	0	0	7	16	0	6	15	15	17	0	0	0	0	0	2	8	19	0	0	0	1	17	0	0	0	0	0	0	0	1	0	0	0	0	0	0	0	50
0	0	0	0	0	0	0	0	0	0	0	0	0	0	0	0	0	0	0	4	0	0	0	0	0	0	0	0	0	0	0	0	0	0	0	0	0	0	0	0	0	0	0	0
0	0	0	0	0	0	0	0	1	0	0	0	2	0	0	0	0	0	0	0	0	0	0	0	0	0	0	0	0	0	0	0	0	0	0	0	0	0	0	0	0	0	0	0
0	0	0	0	0	1	0	0	0	0	0	0	0	0	0	0	0	0	0	0	0	0	0	0	0	0	0	0	0	0	0	0	0	0	0	0	0	0	1	0	1	1	4	0
0	0	0	0	0	0	0	0	0	0	0	0	0	0	0	0	0	0	0	0	0	0	0	0	0	0	0	0	0	0	0	0	0	0	2	0	0	1	0	0	0	0	0	0
0	0	0	0	0	0	0	0	0	0	0	0	0	0	0	0	0	0	0	0	0	0	0	0	0	0	1	0	0	1	0	0	0	0	0	1	0	0	0	0	0	0	0	0
0	0	0	0	0	0	0	0	0	0	0	0	0	0	0	0	0	0	0	0	0	0	0	0	0	0	0	0	0	3	4	4	0	0	0	0	0	0	1	0	0	0	0	0
0	0	0	0	0	0	0	0	0	0	0	0	0	0	0	0	0	0	0	0	0	1	1	0	0	0	1	2	0	0	1	0	0	0	1	1	0	0	0	0	0	0	0	0
0	0	0	0	2	0	0	0	0	1	0	0	0	0	0	0	0	0	0	0	0	0	0	0	0	0	0	0	0	0	0	0	0	0	0	0	0	0	0	0	0	0	0	0
0	0	0	0	0	0	0	0	0	0	0	0	0	0	0	0	0	0	0	0	0	0	0	0	6	0	0	0	0	0	0	0	0	1	1	0	0	0	0	0	0	0	0	0
11	0	0	0	5	31	0	0	3	3	4	0	0	0	0	0	3	34	17	0	0	0	0	0	0	0	0	1	0	3	2	6	0	0	0	0	0	0	10	0	17	31	0	12
0	0	0	0	0	0	0	0	0	0	0	1	0	0	0	0	0	4	0	0	0	0	0	0	0	0	0	0	0	0	0	0	0	0	0	0	0	0	0	0	0	0	0	0
0	0	6	0	1	0	0	0	0	0	0	0	0	0	0	0	3	13	0	0	0	0	0	0	0	10	0	0	0	0	0	0	0	0	0	0	1	0	0	0	0	0	0	0
0	0	0	0	0	0	0	0	0	0	0	0	0	0	0	0	0	4	0	0	0	0	0	0	0	0	0	0	0	0	0	0	0	0	0	0	0	0	0	0	0	0	0	0
0	0	0	0	0	0	0	0	0	0	0	0	0	0	0	0	0	0	0	0	0	0	0	0	0	0	0	0	0	1	1	0	0	1	0	1	2	0	0	0	0	0	0	0
0	0	0	0	0	0	0	0	0	0	0	0	0	0	0	0	4	0	0	0	0	0	0	0	0	0	0	0	0	0	0	0	0	0	0	0	0	0	0	0	0	0	0	1
0	0	0	0	0	0	0	0	0	0	0	8	0	0	0	0	0	0	0	0	0	0	0	0	0	0	0	0	0	0	0	0	0	0	0	0	0	0	0	0	0	0	0	3
0	0	0	0	0	0	0	0	1	0	0	0	0	0	0	0	0	0	0	0	0	0	0	0	0	0	0	0	1	0	0	1	0	0	0	0	0	0	0	0	0	0	0	0
0	1	0	0	0	0	0	0	0	0	0	0	0	1	1	0	0	0	1	0	0	0	0	0	0	0	0	1	0	0	0	0	0	0	0	0	0	0	0	0	0	1	1	0
0	0	0	0	0	0	0	0	0	0	0	0	0	0	0	0	0	0	0	0	2	0	0	0	0	1	0	0	0	0	0	0	0	0	0	0	0	0	0	0	0	0	0	0
0	1	0	0	0	0	0	0	0	0	1	0	1	0	0	0	0	0	0	0	0	0	0	0	1	0	0	1	0	0	0	0	0	0	0	0	0	1	1	0	0	0	1	0
0	0	0	0	0	0	0	0	1	0	0	0	0	0	0	0	0	0	0	0	0	0	0	0	1	2	0	3	1	1	2	0	1	0	0	1	0	0	0	0	0	0	0	0
0	0	0	0	0	0	0	0	0	0	0	0	0	0	0	0	0	0	0	0	0	0	0	0	0	0	0	0	0	0	0	0	0	1	1	1	0	0	0	0	0	0	0	0
0	0	0	0	0	0	0	0	0	0	0	0	0	0	0	0	0	0	0	0	0	0	0	0	0	0	0	0	0	0	0	0	0	0	0	0	0	6	0	0	0	0	0	0
0	0	0	0	0	0	0	3	0	0	4	0	0	0	0	0	0	0	0	0	0	0	0	0	0	0	0	0	0	0	0	0	0	0	0	0	0	0	0	0	0	0	0	0
0	0	0	66	818	12	0	97	0	102	57	6	72	9	7	4	45	182	6	0	2	0	0	0	0	0	5	0	7	0	2	0	0	0	2	7	6	5	18	1	2	0	13	0
31	11	2	24	0	12	0	9	11	15	19	18	0	31	16	20	32	0	43	0	7	1	4	0	33	13	7	0	0	3	8	8	7	58	25	4	7	8	2	23	0	47	48	1
0	0	0	0	0	0	0	0	0	0	0	0	0	0	0	0	0	0	0	0	2	1	5	0	0	0	0	1	2	0	0	1	2	1	2	1	0	0	0	0	0	0	0	0
0	0	0	0	0	0	0	0	0	0	0	0	0	0	0	0	0	0	0	0	1	0	1	0	0	0	0	0	0	0	0	0	0	0	0	1	0	0	0	0	0	0	0	0
0	0	0	0	0	0	0	0	0	0	2	0	0	2	0	0	0	1	0	0	0	0	0	0	0	0	0	0	0	0	0	0	0	0	0	0	0	0	0	0	0	0	0	0
0	0	0	0	0	0	0	0	0	0	0	0	0	0	0	0	0	0	0	0	1	1	1	0	0	0	0	1	0	0	0	0	0	0	0	0	0	0	0	0	0	0	0	0
0	0	0	0	0	0	0	0	0	0	0	0	0	0	0	0	0	0	0	0	0	0	0	0	0	0	0	0	0	0	0	0	0	0	0	0	0	0	0	0	0	0	0	7
0	0	2	4	0	0	1	0	0	0	0	0	0	0	0	0	0	0	0	0	0	0	0	0	0	0	0	0	0	0	0	0	0	0	0	0	0	0	0	0	0	0	0	0
0	0	0	0	0	0	0	0	0	0	4	0	0	25	0	0	0	0	0	0	0	0	0	0	0	0	0	0	0	0	0	0	0	0	0	0	0	0	0	0	0	0	0	0
0	0	0	0	0	0	0	0	0	3	0	0	0	0	0	0	0	0	4	0	0	0	0	0	0	0	0	0	0	0	0	0	0	0	0	0	0	0	0	0	0	0	0	0
0	0	0	0	0	0	0	1	0	0	0	0	0	0	0	0	1	0	0	0	0	0	0	0	0	2	0	0	0	0	0	0	0	0	0	0	0	0	0	0	0	0	0	0
0	0	0	0	0	0	0	0	0	0	0	0	0	0	0	0	0	0	3	2	0	0	0	0	0	0	0	0	0	0	0	0	0	0	0	0	0	0	0	0	0	0	0	0
0	0	0	0	0	0	0	0	0	0	0	0	0	0	0	0	0	0	0	0	0	0	0	0	0	0	0	0	0	0	0	0	0	0	0	0	0	8	0	0	0	0	0	0
0	0	0	0	0	0	0	11	0	0	1	1	0	0	0	0	12	3	7	0	0	0	0	0	0	0	0	0	0	0	0	0	0	0	0	0	0	0	0	0	0	0	0	0
0	0	0	0	0	0	0	0	0	0	0	0	0	0	0	0	0	0	0	0	0	0	1	0	0	0	0	0	0	0	1	0	0	1	0	0	0	0	0	0	0	0	0	0
0	0	0	0	0	0	0	0	0	1	0	0	0	0	0	0	0	0	0	0	0	1	0	0	0	0	0	0	0	0	0	0	2	0	0	0	0	0	0	0	0	0	0	1
0	0	0	0	0	3	0	0	0	0	0	0	0	0	0	0	0	0	0	0	0	0	0	0	0	0	0	0	0	0	0	0	0	0	0	0	0	0	0	0	0	0	0	0
0	0	0	0	0	0	0	0	0	0	0	0	0	0	0	0	0	0	0	0	0	0	0	0	0	0	0	1	0	0	0	0	0	0	0	0	0	0	1	0	0	0	2	0
0	0	0	0	0	0	0	0	0	0	0	0	0	0	0	0	0	0	0	0	0	1	0	0	0	0	0	0	0	0	0	0	0	0	0	1	0	0	0	1	0	0	0	0
0	0	0	0	0	0	0	0	0	0	0	0	0	0	0	0	0	0	0	0	3	2	6	0	2	0	1	0	0	0	1	0	5	6	5	3	3	1	0	0	0	0	0	0
0	0	0	0	0	0	0	0	0	0	0	0	0	0	0	0	0	0	0	0	2	0	1	1	0	0	0	0	0	0	0	0	2	1	2	0	0	0	0	0	0	0	0	0
0	0	0	0	0	5	0	0	0	0	0	0	0	0	0	0	0	0	0	0	0	0	0	0	0	0	0	0	0	0	0	0	0	0	0	0	0	0	0	0	0	0	0	0
0	0	0	9	0	0	0	0	0	0	0	0	0	0	0	0	0	0	0	0	0	0	0	0	0	0	0	0	0	0	0	0	0	0	0	0	0	0	0	0	0	0	0	0
1	0	0	0	0	0	0	0	0	0	0	0	0	0	0	0	0	5	0	0	0	0	0	0	0	0	0	0	0	0	0	0	0	0	0	0	0	0	1	0	0	0	0	0
0	0	0	0	0	0	0	0	0	0	0	0	0	0	0	0	0	16	0	0	0	0	0	0	0	0	0	0	0	0	0	0	0	0	0	0	0	0	0	0	0	0	0	0
0	0	0	0	0	0	1	0	1	0	0	0	0	0	0	0	0	1	0	0	0	0	0	0	0	0	0	0	0	0	1	0	0	2	0	0	2	0	0	1	0	0	0	0
0	0	0	0	0	0	0	0	0	0	0	0	0	0	0	0	0	0	0	0	1	0	0	0	0	0	1	0	0	0	0	0	2	1	1	1	0	0	0	0	0	0	0	0
0	0	0	0	0	0	0	0	0	0	0	0	0	0	0	0	0	8	0	0	0	0	0	0	0	0	0	0	0	0	0	0	0	0	0	0	0	0	0	0	0	0	0	0
0	0	0	0	0	0	0	0	0	0	0	4	0	0	0	0	0	0	0	0	0	0	0	0	0	0	0	0	0	0	0	0	0	0	0	0	0	0	0	0	0	0	0	1
0	0	0	0	0	0	0	0	0	0	0	0	0	0	0	0	0	0	0	0	0	1	1	0	0	2	2	0	0	1	0	1	0	0	0	0	0	0	0	0	0	0	0	0
0	0	0	0	0	0	0	0	0	0	0	0	0	0	0	0	0	3	0	0	0	0	0	0	0	0	0	0	0	0	0	0	0	0	0	0	0	0	0	0	0	0	0	0
0	0	0	3	0	0	1	0	0	0	0	0	0	0	0	0	0	0	0	0	0	0	0	0	0	0	0	0	0	0	0	0	0	0	0	0	0	0	0	0	0	0	0	0
0	0	0	0	0	0	0	0	0	0	0	0	0	0	0	0	0	1	0	0	0	1	1	0	0	0	0	0	0	0	0	0	0	0	0	0	0	0	0	0	0	0	0	0
0	2	3	0	0	0	0	0	0	0	0	0	0	0	0	0	0	0	0	0	0	0	0	0	0	1	0	0	0	0	0	0	0	4	0	0	0	0	0	0	0	0	0	0
0	0	1	0	0	0	0	1	0	0	0	0	0	1	0	0	0	0	0	0	0	0	0	0	0	0	0	0	0	0	0	0	0	0	0	0	0	0	0	0	0	0	0	0
0	0	0	0	0	0	3	0	0	0	0	0	0	0	0	0	0	0	0	0	0	0	0	0	0	0	0	0	0	0	0	0	0	0	0	0	0	0	0	0	0	0	0	0
0	2	0	0	0	0	0	0	0	0	0	2	0	0	0	0	0	0	1	1	0	1	0	0	0	0	0	11	0	0	0	0	0	2	0	5	3	0	9	5	2	2	20	3
0	0	0	0	0	0	0	0	1	0	0	0	0	0	0	0	0	0	0	0	0	0	0	0	0	0	0	0	0	0	0	0	0	0	0	0	1	0	0	1	0	1	0	0
0	0	0	0	0	0	0	0	0	0	4	0	0	0	0	0	0	0	0	0	0	0	0	0	0	0	0	0	0	0	0	0	0	0	0	0	0	0	0	0	0	0	0	0
0	0	0	0	0	0	0	0	0	0	0	0	0	0	0	0	0	6	0	0	0	0	0	0	0	0	0	0	0	0	0	0	0	0	0	0	0	0	0	0	0	0	0	0
0	0	0	0	0	0	0	0	0	0	0	0	0	0	0	0	0	0	0	0	0	0	0	0	0	0	0	0	0	0	0	0	1	0	0	2	0	0	0	0	0	0	0	0
0	0	0	0	0	6	1	0	0	0	3	0	0	0	1	0	2	0	0	0	0	0	0	0	0	0	0	0	0	0	0	0	1	0	0	0	0	0	0	0	0	0	0	0
8	0	8	0	6	0	0	0	3	0	0	4	0	0	0	0	1	0	7	0	0	0	3	3	0	0	2	11	71	3	0	0	0	3	0	1	0	0	0	0	1	0	18	10
0	0	0	1	0	0	0	1	0	0	0	0	0	0	0	0	0	0	0	0	0	0	0	0	0	1	0	0	0	0	0	0	0	0	0	0	0	0	0	2	1	0	2	0
0	0	0	0	0	0	0	0	0	0	0	0	0	0	0	0	0	3	0	0	0	0	0	0	0	0	0	0	0	0	0	1	0	0	0	0	0	0	0	0	0	0	0	0
0	0	0	0	7	0	0	0	0	8	0	0	0	0	0	2	0	15	0	0	0	0	0	0	0	0	0	0	0	0	0	0	0	0	0	0	0	0	0	0	0	0	0	0
0	0	3	0	0	0	0	0	0	0	0	0	0	0	0	0	0	0	0	0	0	0	0	0	0	0	0	0	0	0	0	0	0	0	0	0	0	0	0	0	0	0	0	0
0	0	0	2	0	0	0	0	0	0	0	0	0	0	0	0	0	1	0	0	0	0	0	0	0	0	0	0	0	0	0	0	0	0	0	0	0	0	0	0	0	0	0	0
0	0	0	0	0	0	0	0	0	0	0	0	0	0	0	0	0	0	0	0	0	0	0	0	0	0	0	0	0	1	0	0	0	0	0	0	0	0	0	0	0	0	0	2
0	0	0	0	0	0	0	0	0	0	0	0	0	0	0	0	0	0	0	0	0	0	0	0	0	0	0	1	0	1	0	0	0	0	1	0	0	0	0	0	0	0	0	0
0	0	0	0	0	0	0	0	0	0	0	4	0	0	0	0	0	0	0	0	0	0	0	0	0	0	0	0	0	0	0	0	0	0	0	0	0	0	0	0	0	0	0	0
0	0	0	0	0	0	0	0	0	0	4	0	0	0	0	0	0	0	0	0	0	0	0	0	0	0	0	0	0	0	0	0	0	0	0	0	0	0	0	0	0	0	0	0
0	0	0	0	0	0	0	0	0	0	0	0	0	0	0	0	0	7	0	0	0	0	0	0	0	1	0	0	0	0	0	0	0	0	0	0	0	0	0	0	0	0	0	0
0	14	9	6	15	19	0	14	4	3	24	0	3	0	0	0	10	435	7	7	16	0	0	0	16	9	13	22	2	7	11	0	10	25	3	8	10	48	7	2	0	0	0	0
0	0	0	0	0	0	0	0	0	0	0	0	0	0	0	0	0	0	0	0	0	0	0	0	0	0	0	0	0	0	0	0	0	0	0	0	0	1	0	0	0	1	2	0
0	0	0	0	0	0	0	0	0	0	0	0	0	0	0	0	0	1	0	0	0	0	0	0	0	0	0	0	0	0	0	0	0	0	0	1	0	0	0	0	0	0	0	1
3	0	0	0	0	0	0	3	0	0	79	0	0	0	0	0	0	0	0	0	0	0	0	0	0	0	0	0	0	0	0	0	0	0	0	0	0	26	0	0	0	0	0	0
1	0	1	0	0	0	0	0	0	0	1	0	0	0	0	0	0	0	0	0	0	0	0	0	0	0	0	0	0	0	0	0	0	0	0	0	0	0	0	0	0	0	0	0
0	0	0	0	0	0	0	0	0	0	0	1	0	0	0	0	0	0	0	0	0	0	0	0	0	0	0	0	0	0	0	0	0	0	0	0	0	0	0	0	2	0	0	0
0	0	0	0	0	0	0	0	0	0	0	0	0	0	0	0	3	21	0	0	0	0	0	0	0	0	0	0	0	0	0	0	0	0	0	0	0	0	0	0	0	0	0	0
0	0	0	0	0	2	0	0	0	0	0	0	0	0	0	0	0	0	0	0	0	0	0	1	0	0	0	0	0	0	0	0	0	0	1	0	1	1	0	0	0	0	0	0
0	0	0	0	0	0	0	0	0	0	0	0	0	0	0	0	0	1	0	0	0	0	0	0	0	0	1	0	0	0	0	0	0	0	1	1	0	0	0	0	0	0	0	0
0	0	0	2	0	0	0	0	0	1	0	0	0	0	0	0	0	0	0	0	0	0	0	0	0	0	0	0	0	0	0	0	0	0	0	0	0	0	0	0	0	0	0	0
0	0	1	0	0	0	0	0	0	0	0	0	0	0	0	0	1	0	1	0	0	0	0	0	0	0	0	0	0	0	0	0	0	0	0	0	0	0	0	0	0	0	0	0
0	0	0	0	0	0	0	0	0	0	12	0	0	0	0	0	0	0	0	0	0	0	0	0	0	0	0	0	0	0	0	0	0	0	0	0	0	0	0	0	0	0	0	0
0	0	1	0	3	0	0	0	0	0	0	0	0	0	0	0	0	0	0	0	0	0	0	0	0	0	0	0	0	0	0	0	0	0	0	0	0	0	0	0	0	0	0	0
0	0	0	0	0	0	0	0	3	0	0	0	0	0	0	0	0	0	0	0	0	0	0	0	0	0	0	1	0	0	0	0	0	0	0	0	0	0	0	0	0	1	0	0
0	0	0	0	0	0	0	0	0	0	0	0	0	0	0	0	4	0	1	0	0	0	0	0	0	0	0	0	0	0	0	0	0	0	0	0	0	0	0	0	0	0	0	0
0	0	0	0	0	0	0	0	0	0	0	0	0	0	0	0	0	0	0	0	0	0	0	0	0	0	0	0	0	0	0	0	0	0	0	0	0	0	0	0	0	0	0	3
0	0	0	0	0	0	0	0	0	0	0	4	0	0	0	0	0	0	0	0	0	0	0	0	0	0	0	0	0	0	0	0	0	0	0	0	0	0	0	0	0	0	0	0
0	0	0	0	0	0	0	1	0	0	0	0	0	0	0	0	0	3	0	0	0	0	0	0	0	0	0	1	0	0	0	0	0	0	0	0	0	0	0	0	0	0	0	0
0	0	0	0	0	0	0	0	0	0	0	0	0	0	0	0	3	0	0	0	0	0	0	0	0	0	0	0	0	0	0	0	0	0	0	0	0	0	0	0	0	0	0	0
0	0	0	0	0	0	0	0	0	0	0	0	0	0	0	0	1	4	0	0	0	0	0	0	0	0	0	0	0	0	0	0	0	0	0	0	0	0	0	0	0	0	0	0
0	0	0	0	1	0	0	0	0	0	0	0	0	2	0	0	0	0	0	0	0	0	0	0	0	0	0	0	5	0	0	0	0	1	0	0	0	0	0	0	0	0	0	0
0	3	0	0	0	0	0	0	0	0	0	0	1	0	0	2	0	0	0	0	0	0	0	0	0	0	0	0	0	0	0	0	0	0	0	0	0	0	0	0	0	0	0	0
0	0	0	0	0	0	0	0	0	0	0	0	0	0	0	0	0	1	0	0	0	0	0	0	1	0	0	0	0	0	1	0	0	0	0	0	0	0	0	0	0	0	0	0
0	0	1	0	0	0	0	0	0	3	1	3	0	0	0	0	5	36	0	0	0	0	1	0	0	0	0	0	0	0	0	0	0	0	0	0	0	0	0	0	0	0	0	0
0	4	0	0	0	0	0	0	0	0	0	0	0	0	0	0	0	0	0	0	0	0	0	0	0	0	0	0	0	0	0	0	0	0	0	0	0	0	0	0	0	0	0	0
0	0	0	0	0	0	0	0	0	0	0	0	0	0	0	0	0	0	0	0	1	0	4	0	0	0	0	0	0	0	0	0	0	0	0	0	0	0	0	0	0	0	0	0
0	0	0	2	0	0	0	0	0	0	0	0	0	0	0	0	0	4	0	0	0	0	0	0	0	0	0	0	0	0	0	0	0	0	0	0	0	0	0	0	0	0	0	0
0	0	0	0	0	0	0	0	0	0	0	0	0	0	0	0	0	0	0	0	0	0	0	0	0	0	0	0	0	0	0	0	8	0	0	0	0	0	0	0	0	0	0	0
0	0	0	0	0	0	8	0	0	0	0	0	0	0	0	0	0	0	0	0	0	0	0	0	0	0	0	0	0	0	0	0	0	0	0	0	0	0	0	0	0	0	0	0
2	0	0	0	0	0	0	0	0	0	0	0	0	0	0	1	0	0	0	0	0	0	0	0	0	0	0	0	0	0	0	0	0	0	0	0	0	0	0	0	0	1	0	0
0	5	8	0	0	5	1	3	13	0	0	0	0	0	0	0	0	0	0	0	0	9	0	0	0	0	0	0	0	0	0	0	0	11	0	0	0	6	13	6	0	0	0	0
0	0	0	0	7	0	0	0	0	0	0	0	0	0	0	0	0	0	0	0	0	0	0	0	0	0	0	0	0	0	0	0	0	0	0	0	0	0	0	0	0	0	0	0
0	0	10	0	0	0	0	0	0	0	0	0	0	0	0	0	81	30	0	0	0	0	0	0	0	0	0	0	0	0	0	0	0	0	0	0	0	0	0	0	0	0	0	0
0	0	0	0	2	0	5	0	0	0	0	0	0	0	0	0	0	78	0	0	0	0	0	0	0	0	0	0	0	0	0	0	0	0	0	0	0	0	0	0	0	0	0	0
0	1	0	0	0	0	0	0	0	0	1	0	0	0	0	0	0	1	0	0	0	0	0	0	0	0	0	0	0	0	0	0	0	0	0	0	0	0	0	4	0	0	0	0
0	0	0	0	0	0	0	0	0	0	0	0	0	0	0	0	0	0	0	0	0	0	0	0	1	0	0	0	0	0	0	0	0	2	0	0	0	0	0	0	0	0	0	0
0	0	0	3	0	0	0	0	0	0	0	0	3	0	0	0	5	0	0	0	0	0	0	0	0	5	0	0	0	0	0	2	0	3	2	0	2	0	0	0	0	0	4	0
0	0	0	0	0	0	0	1	0	1	0	0	0	0	0	2	0	0	0	0	0	0	0	0	0	0	0	0	0	0	0	0	0	0	0	0	0	0	0	0	0	0	0	0
1	3	1	0	0	0	0	0	0	0	0	0	0	0	0	0	0	0	0	0	0	0	0	0	0	0	0	0	0	0	0	0	0	0	0	0	0	1	0	0	0	0	0	0
0	0	0	0	0	0	0	0	0	0	0	0	0	0	0	0	0	0	0	0	0	0	0	0	0	1	1	0	0	0	0	0	0	0	0	1	0	0	0	0	0	0	0	0
0	0	0	0	0	0	0	0	1	0	0	0	0	0	0	0	0	0	0	0	0	0	0	0	0	0	0	2	0	0	0	0	0	15	0	2	0	0	5	0	17	0	0	0
0	0	0	0	0	0	0	0	0	0	3	0	0	0	0	0	0	0	0	0	0	0	0	0	0	0	0	0	0	0	0	0	0	0	0	0	0	0	0	0	0	0	0	0
0	0	0	0	0	0	0	0	1	0	0	0	0	0	0	0	0	0	0	0	0	0	0	0	0	0	0	0	0	0	0	0	0	0	0	0	0	0	0	0	0	0	2	0
0	0	0	0	0	0	0	0	8	0	0	0	0	0	0	0	0	0	0	0	0	0	0	0	0	0	0	0	0	0	0	0	0	0	0	0	0	0	0	11	0	0	0	0
0	0	0	0	0	0	0	0	0	0	0	0	0	0	0	0	0	0	0	0	0	0	0	2	0	0	0	0	0	0	0	0	0	0	0	0	0	0	1	0	0	0	0	0
0	5	0	0	0	0	0	0	0	0	0	0	0	0	0	0	0	0	0	0	0	0	0	0	0	0	0	0	0	0	0	0	0	0	0	0	0	0	0	0	0	0	0	0
0	2	1	1	0	0	9	0	0	0	0	3	4	0	3	0	0	5	0	0	0	0	0	0	0	0	0	0	2	0	0	0	0	0	0	0	1	0	2	0	0	0	10	0
0	0	0	0	0	0	0	0	0	0	0	0	0	0	0	0	0	0	0	0	0	3	0	0	0	0	0	0	0	0	0	0	0	0	0	0	0	0	0	0	0	0	0	0
1	0	0	1	0	0	0	0	0	0	0	0	0	0	0	0	0	0	0	0	0	0	0	0	0	0	1	0	0	0	0	0	0	0	0	0	0	0	0	0	0	0	0	0
0	0	0	0	0	2	0	0	0	0	8	0	0	0	0	0	15	39	0	0	0	0	0	0	0	0	0	0	0	0	0	0	0	0	0	0	0	0	0	0	0	0	0	0
0	0	0	0	0	0	0	0	0	0	0	0	0	0	0	0	0	3	0	0	0	0	0	0	0	0	0	0	0	0	0	0	0	0	0	0	0	0	0	0	0	0	0	0
0	0	0	0	0	0	0	0	0	0	0	0	0	0	0	0	0	0	0	0	0	1	0	1	0	0	1	1	0	0	0	0	0	0	3	0	0	0	0	0	0	0	0	0
0	0	0	0	0	0	0	0	0	0	0	0	0	0	0	0	0	0	0	0	0	0	0	2	0	4	0	0	0	0	0	0	0	0	0	0	0	0	0	0	0	0	2	0
0	0	0	0	0	0	0	0	0	0	0	0	0	0	0	0	0	8	0	0	0	0	0	0	0	0	0	0	0	0	0	0	0	0	0	0	0	0	0	0	0	0	0	0
0	0	0	0	0	0	0	0	0	0	0	0	0	0	0	0	0	4	0	0	0	0	0	0	0	0	0	0	0	0	0	0	0	0	0	0	0	0	0	0	0	0	0	0
0	2	0	1	0	0	0	0	0	0	1	0	1	1	0	2	0	0	0	1	0	0	1	0	0	0	0	0	0	0	0	0	0	0	0	1	0	6	0	4	0	1	0	1
0	1	0	0	0	0	0	0	1	0	0	0	0	0	0	0	0	0	0	0	0	0	0	0	0	0	0	0	0	0	1	0	0	0	0	0	0	0	0	0	0	0	0	0
0	0	0	0	0	0	0	0	0	0	0	0	0	0	0	2	0	1	0	0	0	0	0	0	0	0	0	0	0	0	0	0	0	0	0	0	0	0	0	0	0	0	0	1
0	0	0	0	0	0	0	0	0	0	0	0	0	0	0	0	1	2	0	0	1	0	2	0	0	0	0	0	0	0	0	0	0	0	2	0	0	0	0	0	0	0	0	0
0	0	0	0	0	0	0	0	1	0	0	0	0	0	0	0	1	3	0	0	1	0	0	0	0	0	1	1	0	0	1	0	0	1	1	1	0	0	0	0	0	0	0	0
0	0	2	0	0	0	0	0	0	0	0	0	0	0	0	0	0	19	0	0	0	0	0	0	0	0	0	0	0	0	0	0	0	0	0	0	0	0	0	0	0	0	0	0
0	0	0	0	0	0	0	0	2	0	0	0	0	0	0	0	0	0	0	0	0	0	0	0	0	0	0	0	0	0	0	0	0	0	0	0	0	1	0	0	0	0	15	0
0	0	0	0	1	0	0	0	2	0	0	3	0	0	0	0	1	0	0	0	0	0	0	0	0	0	0	0	1	0	0	0	0	0	0	0	0	0	0	0	0	0	17	0
0	1	0	0	0	0	0	0	0	0	0	0	0	0	0	0	0	1	0	0	0	0	0	0	0	0	0	0	0	0	0	0	0	0	0	0	0	0	0	0	0	0	1	0
0	0	0	0	0	0	0	0	0	0	0	0	0	0	0	0	0	3	0	0	0	0	0	0	0	0	0	0	0	0	0	0	0	0	0	0	0	0	0	0	0	0	0	0
0	0	8	0	8	0	0	0	0	0	0	0	0	0	0	0	0	0	0	0	12	0	0	0	12	0	0	0	0	0	0	0	1	0	0	0	0	0	0	0	0	0	0	0
1	0	0	0	0	0	0	0	0	0	0	0	0	0	0	0	0	1	0	0	0	0	0	0	0	0	0	0	0	0	0	0	0	1	0	0	0	0	1	0	0	0	0	0
0	0	0	0	0	0	0	0	0	0	0	0	0	0	0	0	0	20	0	0	0	0	0	0	0	0	0	0	0	0	0	0	0	0	0	0	0	0	0	0	0	0	0	0
0	0	0	0	0	0	0	0	0	0	0	0	0	0	0	0	0	0	0	0	0	0	1	1	0	0	0	0	0	0	0	0	0	1	0	1	0	0	0	0	0	0	0	0
0	0	0	0	0	0	0	0	0	0	0	0	0	0	0	0	0	0	0	0	1	1	0	0	0	0	0	0	0	0	0	0	0	0	1	0	0	0	0	0	0	0	0	0
0	3	0	0	0	0	0	2	10	0	0	0	0	0	0	0	0	0	0	0	1	0	0	0	0	0	0	27	0	0	0	0	0	0	0	0	0	0	0	0	0	0	0	0
0	1	0	3	0	0	0	0	0	1	0	1	0	0	0	0	0	0	0	0	0	0	1	0	1	0	0	1	0	0	0	0	0	0	0	0	0	0	1	0	0	0	0	0
0	0	0	1	0	0	0	0	0	0	0	0	0	0	0	0	0	0	0	2	0	0	0	0	0	0	0	0	0	0	0	0	0	0	0	0	0	0	0	0	0	0	2	1
0	0	0	0	0	0	0	0	0	0	0	0	0	0	0	0	0	0	0	0	0	0	0	0	0	0	0	0	0	4	0	0	0	0	0	0	0	0	0	0	0	0	0	0
0	0	0	0	0	0	0	0	0	0	0	0	0	0	0	0	0	0	0	0	0	0	0	0	0	0	0	0	0	0	0	0	2	0	0	0	0	0	0	1	0	0	0	0
0	0	0	0	0	0	0	0	6	0	0	0	0	0	0	0	0	0	0	0	0	0	0	0	0	0	0	0	0	0	0	0	0	0	0	0	0	0	0	0	0	0	0	0
0	0	0	0	0	0	0	0	0	0	0	0	0	0	0	0	0	0	0	0	0	0	0	1	0	1	0	0	1	0	0	1	0	0	0	1	0	0	0	0	0	0	0	0
0	2	0	3	0	0	0	0	0	0	0	0	0	0	0	0	0	1	0	0	0	0	0	0	0	0	0	0	0	0	0	0	0	0	0	0	0	0	0	0	0	0	0	0
0	0	0	0	0	0	0	0	1	1	0	0	0	0	0	0	0	0	0	0	0	0	0	0	0	0	0	1	0	0	0	0	0	0	0	0	0	0	0	0	0	0	0	0
0	0	0	0	0	0	0	0	0	0	0	0	0	0	0	0	0	4	0	0	0	0	0	0	0	0	0	0	0	0	0	0	0	0	0	0	0	0	0	0	0	0	0	0
0	0	0	0	0	0	0	0	0	0	0	0	0	0	0	0	0	0	0	0	0	2	2	0	0	0	0	0	0	0	0	0	0	0	0	0	0	0	0	0	0	0	0	0
0	0	0	0	0	2	0	0	0	1	0	0	0	0	0	0	0	0	0	0	0	0	0	0	0	0	0	0	0	0	0	0	0	0	0	0	0	0	0	0	0	0	0	0
13	0	0	0	3	5	0	0	3	0	0	0	0	0	8	9	0	0	0	0	0	0	0	0	0	0	0	0	0	0	5	2	2	0	2	0	0	0	0	0	0	6	0	0
0	0	0	0	0	0	3	0	0	0	0	0	0	0	0	2	0	0	0	0	0	0	0	0	0	0	0	0	0	0	0	0	0	0	0	0	0	0	1	0	0	1	0	0
0	0	0	0	0	0	0	0	0	0	0	0	0	0	0	0	0	0	0	0	0	0	0	0	0	0	0	0	1	0	1	0	0	0	0	0	0	1	0	1	0	0	0	0
0	1	0	0	2	0	0	0	0	0	0	0	0	0	0	0	0	0	0	0	0	0	0	0	0	0	0	0	0	0	0	0	0	0	0	0	0	0	0	0	3	0	0	0
0	0	0	0	0	0	0	0	0	0	0	0	0	0	0	0	0	0	0	0	0	0	0	0	0	2	0	0	0	0	0	0	6	3	0	4	0	0	0	0	0	0	0	0
0	0	0	0	2	0	1	0	0	0	0	0	0	0	0	2	0	0	0	0	0	0	0	0	0	0	0	0	0	0	0	0	0	0	0	0	0	0	0	0	0	0	0	0
0	0	0	0	0	0	2	0	0	0	0	0	0	0	0	0	0	4	0	0	0	0	0	0	0	0	0	4	0	0	0	0	0	0	0	0	0	0	0	0	0	0	1	1
0	0	0	0	0	0	0	0	0	0	0	0	0	0	0	1	0	1	0	0	0	0	0	0	0	0	0	0	0	0	0	0	0	0	0	0	0	0	0	0	0	1	0	0
0	0	0	0	0	0	0	0	0	0	0	0	0	0	0	0	0	0	0	0	1	1	0	0	0	0	0	0	0	0	0	0	0	0	1	0	0	0	0	0	0	0	0	0
0	0	0	5	0	0	0	3	0	0	2	0	3	0	0	1	0	0	0	0	0	0	0	0	0	0	0	0	0	0	0	0	0	0	0	0	0	0	0	0	0	0	0	0
0	0	0	0	0	0	0	0	0	0	0	0	0	0	0	0	0	0	0	0	0	0	0	1	1	0	0	0	0	0	0	0	0	1	0	0	0	0	0	0	0	0	0	0
0	0	0	0	0	0	0	0	2	0	0	0	0	0	0	0	0	0	0	0	0	0	0	0	19	0	0	0	0	0	0	0	0	0	0	0	0	0	0	0	0	5	0	0
0	0	0	0	0	0	0	0	0	0	0	0	0	0	0	0	0	0	0	0	0	2	0	0	0	0	0	0	0	1	0	0	0	2	0	0	0	0	0	0	0	0	0	0
0	0	0	0	0	0	0	0	0	0	0	0	0	0	0	0	0	0	0	0	0	0	0	0	0	3	0	0	0	0	0	0	0	0	0	0	0	0	0	0	0	0	0	0
0	0	0	0	0	0	0	0	0	0	6	0	0	0	0	0	0	0	0	0	0	0	0	0	0	0	0	0	0	0	0	0	0	0	0	0	0	0	0	0	0	0	0	0
0	0	0	0	0	0	0	0	0	0	0	0	0	0	0	0	8	0	0	0	0	0	0	0	0	0	0	0	0	0	0	0	0	15	0	2	0	0	0	0	0	0	0	0
10	5	1	5	0	0	3	0	0	0	0	0	0	0	0	0	0	0	0	0	0	0	0	0	0	0	0	0	0	0	0	0	0	0	0	0	0	0	0	0	0	0	3	0
0	0	0	0	0	3	0	0	0	0	0	0	0	0	0	0	0	0	0	0	0	0	0	0	0	0	0	0	0	0	0	0	0	0	0	0	0	1	0	0	0	0	0	0
0	0	0	0	0	0	0	0	0	0	0	0	0	0	0	0	3	0	0	0	0	0	0	0	0	0	0	0	0	0	0	0	0	0	0	0	0	0	0	0	0	0	0	0
0	0	0	0	0	0	0	0	0	0	0	0	0	0	1	0	0	1	0	0	0	0	0	0	0	0	0	0	0	0	0	0	1	0	0	0	0	0	0	0	0	0	0	0
0	0	0	12	0	0	0	0	0	0	0	0	0	0	0	0	0	0	0	1	0	0	0	0	0	0	0	3	0	0	0	0	0	0	0	0	0	0	0	0	0	0	0	0
0	0	0	0	5	0	0	0	0	0	0	0	0	0	0	0	0	0	0	0	0	0	0	0	0	0	0	0	0	0	0	0	0	0	0	0	0	0	0	0	0	0	0	0
0	0	0	0	0	0	0	0	0	0	0	0	0	0	0	0	0	0	0	0	1	0	0	0	1	0	0	1	0	1	0	0	0	1	2	1	0	0	0	0	0	0	0	0
0	25	0	0	0	3	0	0	0	0	0	0	4	0	0	0	0	165	0	0	0	0	0	0	0	1	0	0	0	0	0	0	0	0	0	0	0	0	0	0	0	0	0	0
0	0	3	0	0	0	0	0	0	0	0	0	0	0	0	0	0	0	0	0	0	0	0	0	0	0	0	0	0	0	0	0	0	0	0	0	0	0	0	0	0	0	0	0
0	0	0	0	0	0	0	0	0	0	0	0	0	0	0	0	0	0	0	0	0	0	0	0	0	0	1	0	0	0	0	0	3	0	0	0	0	0	0	0	0	0	0	0
0	0	0	0	0	0	0	0	0	0	0	0	0	0	0	0	0	0	0	0	1	0	1	1	0	0	0	0	0	1	0	0	1	1	0	0	0	0	0	0	0	0	0	0
0	0	0	0	0	0	0	0	0	0	0	0	0	0	0	0	0	4	0	0	0	0	0	0	0	0	0	0	0	0	0	0	0	0	0	0	0	0	0	0	0	0	0	0
0	0	0	0	0	0	0	0	0	0	0	0	0	0	0	0	0	3	0	0	0	0	0	0	0	0	0	0	0	0	0	0	0	0	0	0	0	0	0	0	0	0	0	0
0	0	0	0	0	0	0	0	0	0	0	0	0	0	0	0	3	17	0	0	0	0	0	0	0	0	0	0	0	0	0	0	0	0	0	0	0	0	0	0	0	0	0	0
0	1	0	0	0	0	0	0	0	2	0	1	0	0	0	0	0	0	0	0	0	0	0	5	0	1	0	0	1	0	2	0	0	0	0	0	0	0	0	0	1	0	0	9
0	13	2	0	0	0	0	5	0	5	0	0	0	0	0	5	0	0	0	0	0	1	0	0	0	0	0	0	2	0	0	0	5	1	2	4	7	7	2	8	0	0	0	0
0	0	0	0	0	0	0	0	0	0	0	0	0	0	0	0	0	0	0	0	0	0	1	0	4	0	0	0	0	0	0	0	0	0	0	0	0	1	5	0	0	0	0	0
0	0	4	0	0	0	0	1	0	0	0	0	0	0	0	0	0	0	0	0	0	0	0	1	0	4	0	0	0	0	0	0	0	0	0	0	0	0	6	0	0	0	0	0
0	0	0	0	0	0	0	0	0	0	0	0	0	0	0	0	0	0	0	0	0	1	0	2	0	0	0	0	0	0	0	0	0	2	0	0	0	0	0	0	0	0	0	0
0	8	0	3	0	0	0	0	0	0	0	0	0	0	0	0	0	0	0	1	0	0	0	0	0	0	1	0	0	0	0	0	0	4	0	0	0	0	0	0	0	0	0	0
0	0	0	0	0	0	0	0	4	0	0	0	0	0	0	0	0	0	0	0	0	0	0	0	0	0	0	5	4	1	3	1	0	0	1	4	0	0	0	0	0	0	0	0
0	0	0	0	0	0	0	0	0	0	0	0	0	0	0	0	0	0	0	0	0	0	0	0	2	0	0	2	0	0	1	0	0	0	0	0	0	0	0	0	0	0	0	0
0	1	0	4	0	0	0	0	0	0	0	0	0	0	0	0	0	0	0	0	0	0	0	0	0	0	0	0	0	0	1	0	0	0	0	0	0	0	0	3	0	0	0	0
0	0	0	0	0	1	0	0	0	0	0	0	0	0	0	0	0	0	0	0	1	0	0	0	0	2	0	0	0	0	0	0	0	0	0	0	1	0	0	0	0	0	0	0
0	0	0	0	0	0	0	0	0	0	0	0	0	0	0	0	0	0	0	0	0	2	0	0	0	0	0	0	0	0	1	0	0	0	0	0	0	0	0	0	0	0	0	0
0	0	0	0	0	0	0	0	0	0	0	0	0	0	0	5	0	0	0	0	0	0	0	0	0	0	0	0	0	0	0	0	0	0	0	0	0	0	0	0	0	0	0	0
0	0	0	0	0	0	0	0	0	0	0	0	0	0	0	0	0	0	0	0	0	0	0	0	0	0	0	1	0	0	0	0	0	0	0	0	0	0	1	1	0	0	0	0
0	0	0	0	0	34	2	0	0	6	5	0	0	7	0	0	15	65	0	0	1	0	0	0	0	0	0	3	0	0	2	0	4	0	0	0	0	1	0	0	2	0	0	9
0	0	0	0	0	0	0	0	0	0	0	0	1	0	0	0	0	0	0	0	0	0	0	0	2	0	0	0	0	0	0	0	0	0	0	0	0	0	0	0	0	0	0	0
0	0	0	0	0	0	0	0	0	0	0	0	14	0	0	0	0	0	14	0	0	0	0	0	0	0	0	0	0	0	0	0	0	0	0	0	0	0	0	0	0	0	0	0
0	0	0	0	3	0	0	0	0	0	0	0	0	0	0	0	0	0	0	0	0	0	0	0	0	0	0	0	0	0	0	0	0	0	0	0	0	0	0	0	0	0	0	0
0	0	0	0	0	0	0	0	0	0	0	0	0	0	0	0	0	0	0	0	0	0	0	0	0	0	0	0	0	0	0	0	0	0	0	0	0	0	0	0	0	0	3	0
0	0	4	0	2	0	0	0	0	0	0	0	0	0	0	0	0	0	0	0	0	1	6	0	0	0	2	0	0	0	0	7	0	0	1	4	21	1	0	0	0	0	0	0
0	0	1	0	0	0	0	0	0	0	0	0	0	0	0	0	0	2	0	0	0	0	0	0	0	0	0	0	0	0	0	0	0	0	0	0	0	0	0	0	0	0	0	0
0	0	0	0	0	0	0	0	0	1	0	1	0	0	0	0	0	0	0	0	0	0	0	0	0	0	0	0	0	0	0	0	0	0	0	0	0	0	0	1	0	1	0	0
0	0	0	0	0	0	0	0	0	0	0	0	0	0	0	0	0	0	0	0	0	0	1	0	0	1	0	0	1	1	1	0	1	2	0	0	0	0	0	0	0	0	0	0
0	0	0	3	0	0	0	0	0	0	2	0	0	0	0	0	0	0	0	0	0	0	0	0	0	0	0	0	0	0	0	0	0	0	0	0	0	0	0	0	0	0	0	0
0	0	0	0	0	0	0	0	0	0	0	0	0	0	0	0	0	0	0	0	0	0	0	0	0	0	0	0	0	0	1	1	0	0	1	0	0	0	0	0	0	0	0	0
0	0	0	0	0	0	0	0	0	0	0	0	0	0	0	0	0	0	0	0	1	3	0	1	0	2	0	2	0	1	2	0	2	0	3	0	1	0	0	0	0	0	0	0
0	0	0	0	0	0	0	0	0	0	0	0	0	0	0	0	0	4	0	0	0	0	0	0	0	0	0	0	0	0	0	0	0	0	0	0	0	0	0	0	0	0	0	0
0	0	0	0	0	0	0	0	0	0	0	0	0	0	0	0	0	43	0	0	0	0	0	0	0	0	0	0	0	0	0	0	0	0	0	0	0	0	0	0	0	0	0	0
0	0	0	0	0	0	0	0	0	0	0	0	0	0	0	0	0	0	0	0	0	0	0	0	0	2	1	0	1	0	0	0	1	0	2	1	0	0	0	0	0	0	0	0
0	0	0	0	0	0	0	0	0	0	0	0	0	0	0	0	0	0	0	0	0	0	0	0	0	0	0	0	0	0	0	0	0	0	0	0	0	0	0	0	0	0	3	1
0	0	0	0	0	0	0	0	0	0	0	4	0	0	0	0	0	0	0	0	0	0	0	0	0	0	0	0	0	0	0	0	0	0	0	0	0	0	0	0	0	0	0	0
0	0	1	0	0	3	4	0	0	0	0	0	0	0	0	0	0	0	0	0	0	0	0	0	0	0	0	0	0	0	0	0	0	0	0	0	0	0	0	0	0	0	0	0
0	0	1	0	0	0	0	0	0	0	0	0	0	0	0	0	0	0	0	0	0	0	2	0	0	0	0	0	0	0	0	0	0	0	0	0	0	0	0	0	0	0	0	0
0	0	0	0	0	0	0	0	0	0	0	0	0	0	0	0	0	0	0	0	0	0	0	0	0	0	0	0	0	0	0	0	0	0	0	0	0	4	0	0	0	0	0	0
0	0	0	135	0	0	0	0	0	0	0	0	0	0	0	0	0	0	0	0	0	0	0	0	0	0	0	0	4	0	0	0	0	22	0	1	0	0	0	0	0	0	0	0
0	0	0	3	0	0	0	0	0	0	0	0	0	0	0	0	0	0	0	0	0	0	0	0	0	0	0	0	0	0	0	0	0	0	0	0	0	0	0	0	0	0	0	0
0	0	0	1	3	0	3	1	0	0	0	0	0	0	0	0	0	0	0	0	0	0	0	0	0	0	0	0	0	0	0	0	0	0	0	0	0	0	0	0	0	0	0	0
0	0	0	0	0	0	0	0	0	0	0	0	0	0	0	0	0	0	0	0	0	0	0	1	0	0	0	0	0	0	0	0	2	0	0	0	0	0	0	0	0	0	0	0
0	0	1	0	0	0	0	0	0	0	0	0	0	0	0	0	0	0	0	0	0	0	0	0	1	0	0	0	0	0	0	1	0	0	0	0	0	0	0	0	0	0	0	0
0	1	1	0	0	0	0	0	0	0	0	0	0	0	0	4	0	0	0	0	0	0	0	0	0	0	0	1	0	0	0	0	0	0	0	0	0	0	0	0	0	0	0	0
0	0	0	0	0	0	0	0	0	0	0	0	0	0	0	0	0	0	0	0	0	0	0	0	0	0	0	0	0	0	0	0	0	0	0	1	0	0	0	0	0	0	1	1
0	0	0	0	0	0	0	0	0	0	0	0	0	0	0	0	0	0	0	0	0	0	0	0	2	0	0	0	0	0	0	0	1	0	0	0	0	0	0	0	0	0	0	0
0	0	0	0	0	0	1	0	0	0	0	0	0	0	0	0	0	5	0	0	0	0	0	0	0	0	0	0	0	0	0	0	0	0	0	0	0	0	0	0	0	0	0	0
0	11	0	0	0	0	0	0	0	0	0	0	0	0	0	0	0	0	0	0	0	0	0	0	0	0	0	0	0	0	0	0	0	0	0	0	0	0	0	0	0	0	0	0
0	0	0	0	3	0	0	0	0	0	0	0	0	0	0	0	0	0	0	0	0	0	0	0	0	0	0	0	0	0	0	0	0	0	0	0	0	0	0	0	0	0	0	0
0	0	0	0	0	0	0	0	0	0	0	0	0	0	0	0	0	0	0	0	0	0	1	0	0	1	1	0	0	0	0	0	0	1	0	1	0	0	0	0	0	0	0	0
0	0	0	0	0	0	0	0	0	0	0	0	0	0	0	0	0	0	0	0	0	0	0	0	0	0	0	0	0	0	0	0	0	1	0	0	0	6	0	0	0	0	0	0
0	0	0	0	0	0	0	0	0	0	0	0	0	0	0	0	0	0	0	0	0	0	0	0	0	0	0	0	0	0	0	3	0	0	0	0	0	0	0	0	0	0	0	0
0	0	0	0	0	2	0	0	0	0	1	0	0	0	0	0	0	0	0	0	0	0	0	0	0	0	0	0	0	0	0	0	0	0	0	0	0	0	0	0	0	0	0	0
0	0	0	0	0	0	0	0	1	0	0	0	0	0	0	0	0	0	0	0	0	0	2	0	0	0	0	0	0	1	0	0	0	0	0	0	0	0	0	0	0	0	0	0
0	0	0	0	0	0	0	0	1	0	0	0	0	0	0	0	0	0	0	0	1	0	1	0	0	1	0	0	0	0	0	0	1	0	1	0	0	0	0	0	0	0	0	0
0	0	0	0	0	0	0	0	0	0	0	0	0	0	0	0	0	0	0	0	1	1	0	0	0	0	0	0	0	0	0	0	0	0	1	0	0	0	0	0	0	0	0	0
0	0	0	0	0	0	0	0	0	0	0	0	0	0	0	0	0	0	0	0	0	0	0	0	0	0	0	0	0	0	0	0	2	1	0	0	0	0	0	0	0	0	0	0
0	0	0	0	0	0	0	0	1	1	0	0	0	0	0	0	0	0	0	0	1	0	0	1	0	0	0	0	0	0	0	0	0	0	0	0	0	0	1	0	0	0	0	0
0	0	0	0	0	0	0	0	0	2	0	0	0	0	0	0	0	0	0	0	0	0	0	0	0	0	0	13	0	0	0	0	0	0	0	0	0	0	0	0	0	0	0	0
0	1	0	0	0	0	1	0	0	0	0	0	0	0	1	0	0	0	0	0	0	0	0	0	0	0	0	0	0	0	0	0	0	0	0	0	0	0	0	0	0	0	0	0
0	0	0	0	0	0	0	0	0	0	0	0	0	0	0	0	10	0	0	0	0	0	0	0	15	0	0	0	0	0	0	0	0	0	0	0	0	0	0	0	0	0	0	0
0	0	0	1	0	0	0	0	0	0	0	0	0	0	0	0	0	2	0	0	0	0	0	0	0	0	0	0	0	0	0	0	0	0	0	0	0	0	0	0	0	0	0	0
0	0	0	0	0	0	0	0	0	0	0	0	0	0	0	0	0	3	0	0	0	0	0	0	0	0	0	0	0	0	0	0	0	0	0	0	0	0	0	0	0	0	0	0
0	0	0	0	0	0	0	0	0	0	0	0	0	0	0	0	0	14	0	0	0	0	0	0	0	0	0	0	0	0	0	0	0	0	0	0	0	0	0	0	0	0	0	0
0	0	0	0	8	0	0	0	0	0	0	0	0	0	0	0	0	0	0	0	0	0	0	0	0	0	0	0	0	0	0	0	0	0	0	0	0	0	0	0	0	0	0	0
0	0	0	0	0	0	0	0	0	0	0	0	0	0	0	0	4	1	0	0	0	0	0	0	0	0	0	0	0	0	0	0	0	0	0	0	0	0	0	0	0	0	0	0
0	0	0	0	0	0	0	0	0	0	0	0	0	0	0	0	0	0	0	0	0	0	0	0	0	0	0	0	0	0	0	0	0	0	0	0	0	0	0	0	4	0	0	0
0	0	0	0	0	0	0	6	0	0	0	0	0	0	0	0	0	0	0	0	0	0	0	0	0	0	0	0	0	0	0	0	0	0	0	0	0	0	0	0	0	0	0	0
0	0	0	0	0	0	0	0	0	0	9	0	0	0	0	0	0	0	0	0	0	0	0	0	0	0	0	0	0	0	0	0	0	0	0	0	0	0	0	0	0	0	0	0
0	0	0	0	0	0	0	0	0	0	0	0	0	0	0	0	0	0	0	0	4	0	0	0	0	0	0	0	0	0	0	0	0	0	0	0	0	0	0	0	0	0	0	0
0	0	0	0	0	0	0	0	0	0	0	0	0	0	0	0	0	0	0	0	0	0	1	0	1	0	0	0	0	0	1	0	1	0	1	0	0	0	0	0	0	0	0	0
0	0	0	0	0	0	0	0	0	0	4	0	0	0	0	0	0	0	0	0	0	0	0	0	0	0	0	0	0	0	0	0	0	0	0	0	0	1	0	0	0	0	0	0
0	0	0	0	0	0	0	0	0	0	0	0	0	0	0	0	0	0	0	0	0	0	0	0	0	0	0	0	0	0	0	0	4	0	0	0	0	8	0	0	0	0	0	0
0	0	0	0	0	0	0	0	0	0	0	0	0	0	0	0	0	0	0	0	0	0	0	0	0	0	0	0	0	0	0	0	0	0	0	0	0	0	0	0	0	0	8	0
0	0	0	0	0	0	0	0	0	0	0	0	0	0	0	0	0	0	0	1	0	0	0	0	0	0	0	0	0	2	0	0	1	0	0	0	0	0	0	0	1	1	1	1
0	0	0	0	0	0	0	0	0	0	0	0	0	0	0	0	0	0	0	0	0	0	0	0	1	0	0	0	0	0	0	0	0	1	1	0	0	0	0	0	0	0	0	0
0	0	0	0	0	0	3	0	0	0	0	0	0	0	0	0	0	0	0	0	0	0	0	0	0	0	0	0	0	0	0	0	0	0	0	0	0	0	0	0	0	0	0	0
0	0	0	0	0	0	0	0	0	0	0	1	0	0	0	1	3	0	0	0	0	0	0	0	0	0	0	0	0	0	0	0	0	0	0	0	0	0	0	0	0	0	0	0
0	0	0	0	0	0	2	0	0	0	0	0	0	0	0	0	0	0	0	0	0	0	0	0	0	0	0	0	0	0	0	0	0	0	0	0	0	1	0	0	0	0	0	0
0	0	0	0	0	0	0	0	0	0	0	0	0	0	0	0	0	7	0	0	0	0	0	0	0	0	0	0	0	0	0	0	0	0	0	0	0	0	0	0	0	0	0	0
0	0	1	0	0	0	0	0	0	7	0	0	0	0	0	0	0	3	0	0	0	0	0	0	0	0	0	0	0	0	1	2	0	0	0	0	0	0	0	0	0	0	0	0
0	0	0	0	0	0	0	0	0	0	0	0	0	0	0	0	0	0	0	0	0	0	1	0	0	0	0	1	0	0	0	0	0	0	0	1	0	0	0	0	0	0	0	0
0	0	0	0	0	0	0	0	0	0	0	0	0	0	0	0	0	0	0	0	0	0	0	0	0	0	0	0	0	0	0	0	0	1	0	2	0	0	0	0	0	0	0	0
0	0	0	0	0	0	0	0	0	0	0	0	0	0	0	0	0	0	0	0	0	0	0	0	6	0	0	0	0	0	0	0	1	1	0	0	0	0	0	0	0	0	0	0
0	0	0	0	0	0	0	0	0	0	0	0	0	0	0	0	0	0	3	0	0	0	0	0	0	0	0	0	0	0	0	0	0	0	0	0	0	0	0	0	0	0	0	0
0	0	0	0	0	0	0	0	0	2	0	0	0	0	0	1	0	5	1	0	0	0	0	0	0	0	0	0	0	0	0	0	0	0	0	0	0	0	0	0	0	0	0	0
0	0	0	0	0	0	0	3	0	0	0	0	0	0	0	0	0	0	0	0	0	0	0	0	0	0	0	0	0	0	0	0	0	0	0	0	0	0	0	0	0	0	0	0
0	0	0	0	0	0	0	0	0	0	0	0	0	0	0	0	0	0	0	0	0	1	0	1	0	0	0	0	1	0	0	0	0	0	0	0	0	0	0	0	0	0	0	0
0	0	0	0	0	0	0	0	0	0	0	0	0	0	0	0	0	0	0	0	0	0	1	0	0	1	1	0	0	0	0	0	4	3	1	0	0	0	0	0	0	0	0	0
0	0	0	0	0	0	0	0	0	0	0	0	0	0	0	0	0	3	0	0	0	0	0	0	0	0	0	0	0	0	0	0	0	0	0	0	0	0	0	0	0	0	0	0
0	0	0	0	1	0	0	0	0	0	0	0	0	0	0	0	1	2	0	0	0	0	0	0	0	0	0	0	0	0	0	0	0	0	0	0	0	0	0	0	0	0	0	0
0	0	0	0	0	0	0	0	0	0	0	0	0	0	0	0	0	3	0	0	0	0	0	0	0	0	0	0	0	0	0	0	0	0	0	0	0	0	0	0	0	0	0	0
0	0	0	0	1	0	0	0	0	0	0	0	0	0	0	0	7	0	0	0	0	0	0	0	0	0	0	0	0	0	0	0	0	0	0	0	0	0	0	0	0	0	0	0
0	0	0	0	0	0	0	0	0	0	0	0	0	0	0	0	0	10	1	2	0	0	0	0	0	0	0	0	0	0	0	0	0	0	0	0	0	0	0	0	0	0	0	0
0	0	0	0	0	0	0	0	0	0	0	0	0	0	0	0	0	0	0	0	0	1	1	0	0	0	0	0	0	0	0	0	2	0	0	0	0	0	0	0	0	0	0	0
0	0	0	2	1	1	5	1	0	1	1	0	4	1	1	0	0	6	0	0	0	2	0	0	0	1	0	1	0	4	1	0	0	0	1	0	0	0	0	0	0	0	0	0
0	0	1	14	7	3	5	1	1	2	3	0	0	4	0	1	4	16	1	0	0	0	0	0	6	0	0	0	0	0	3	1	3	1	1	0	7	0	0	1	2	38	10	6
0	0	0	0	0	0	0	0	0	0	0	0	0	0	0	0	0	8	0	0	0	0	0	0	0	0	0	0	0	0	0	0	0	0	0	0	0	0	0	0	0	0	0	0
0	0	0	0	0	0	0	0	0	0	0	0	0	0	0	0	0	1	0	0	0	0	0	0	0	0	0	0	0	0	0	0	0	0	0	0	0	0	0	0	1	0	0	1
0	0	0	8	0	0	0	0	0	0	0	11	0	0	0	0	0	0	0	0	2	0	9	0	0	0	0	0	0	0	0	0	0	0	0	0	0	0	0	0	0	0	0	0
0	0	0	0	0	0	0	0	0	0	0	0	0	0	0	0	2	0	0	0	1	0	0	0	0	0	0	0	0	0	0	0	0	1	1	0	0	0	0	0	0	0	0	0
0	0	0	0	0	0	0	0	0	0	0	0	0	0	0	0	0	9	1	1	0	0	0	0	0	0	0	0	0	0	0	0	0	0	0	0	0	0	0	0	0	0	0	0
2	8	0	1	0	0	2	0	4	0	1	2	3	0	0	13	0	0	0	0	0	2	8	6	6	15	2	0	0	0	37	14	4	13	2	1	1	5	2	10	0	0	0	0
1	5	1	19	0	0	13	0	7	1	0	12	11	1	0	0	0	88	8	1	0	4	1	2	1	0	1	2	1	10	0	3	3	0	1	0	8	17	1	0	0	2	2	0
0	0	0	0	0	0	0	0	0	0	0	0	0	0	0	0	0	0	2	0	0	0	0	0	0	0	0	0	0	0	0	0	0	0	0	0	0	0	1	0	0	1	1	0
0	0	0	1	0	0	0	0	0	0	0	0	0	0	0	0	0	0	0	0	0	0	0	0	0	0	0	0	0	0	0	0	0	1	0	0	0	0	0	0	0	2	1	0
0	0	0	0	0	0	0	0	0	0	0	0	0	0	0	0	0	1	0	0	0	1	0	0	0	0	0	0	0	0	0	0	0	1	1	0	0	0	0	0	0	0	0	0
0	0	0	0	0	0	0	0	0	0	0	0	0	0	0	0	0	4	0	0	0	0	0	0	0	0	0	0	0	0	0	0	0	0	0	0	0	0	0	0	0	0	0	0
0	0	0	0	0	0	1	0	0	1	1	0	0	0	0	0	0	0	0	0	0	0	0	0	0	0	0	0	0	0	0	0	0	0	0	0	0	0	0	0	0	0	0	0
0	0	3	11	0	0	0	1	0	0	0	0	0	0	0	0	6	0	0	4	1	0	7	0	31	0	0	0	0	0	0	2	10	0	0	0	0	3	0	0	10	0	20	0
0	0	0	0	0	0	0	0	0	0	0	0	0	0	0	0	0	14	0	0	0	0	0	0	0	0	0	0	0	0	0	0	0	0	0	0	0	0	0	0	0	0	0	0
0	0	0	0	0	0	0	0	0	0	0	0	0	0	0	0	0	0	0	0	0	0	0	0	0	0	0	1	0	0	0	1	0	0	2	1	0	0	0	0	0	0	0	0
0	0	0	0	0	0	0	0	0	0	0	0	0	0	0	0	0	0	0	0	0	0	0	0	0	0	0	0	0	0	0	0	0	1	2	1	1	0	0	0	0	0	0	0
0	0	0	0	0	0	0	0	0	0	12	0	0	0	0	0	0	0	0	0	0	0	0	0	0	0	0	0	0	0	0	0	0	0	0	0	0	0	0	0	0	0	0	0
0	0	0	0	0	0	1	1	0	0	0	0	0	0	0	1	0	0	0	0	0	0	0	0	0	0	0	0	0	1	0	0	0	0	0	0	0	0	0	0	0	0	0	1
0	0	0	0	0	0	0	0	0	0	0	0	0	0	0	0	0	0	0	0	0	1	0	0	0	0	1	1	0	0	0	0	0	0	0	0	0	0	0	0	0	0	0	0
0	0	0	0	0	0	0	0	0	0	0	0	0	0	0	0	0	0	0	0	0	0	0	0	0	1	1	1	0	0	0	0	0	0	1	0	0	0	0	0	0	0	1	0
0	0	0	0	0	0	0	0	0	0	0	5	0	0	0	0	0	0	0	0	0	0	0	0	0	0	0	0	0	0	0	0	0	0	0	0	0	0	0	0	0	0	0	0
0	0	0	0	0	0	0	0	0	0	0	0	0	0	0	0	0	12	0	0	0	0	0	0	0	0	0	0	0	0	0	0	0	0	0	0	0	0	0	0	0	0	0	0
0	0	0	0	0	0	0	0	0	0	0	0	0	0	0	0	0	2	0	0	0	0	0	0	0	0	0	0	0	0	0	0	0	0	0	0	0	0	0	0	0	0	1	0
1	0	0	0	0	1	0	0	0	0	0	0	0	0	0	0	0	0	0	0	0	0	0	0	0	0	0	0	0	0	0	0	0	0	0	0	0	0	0	0	0	0	1	0
0	0	0	3	0	0	0	0	0	0	0	0	0	0	0	0	0	4	2	0	0	0	0	0	0	0	0	0	0	0	0	0	0	0	0	0	0	0	0	0	0	0	0	0
0	0	0	0	0	0	0	0	0	0	0	0	0	0	0	0	0	3	0	0	0	0	0	0	0	0	0	0	0	0	0	0	0	0	0	0	0	0	0	0	0	0	0	0
0	0	0	0	0	0	0	0	0	0	0	0	0	0	0	0	0	0	0	0	0	0	0	0	0	0	0	0	0	0	0	0	2	1	1	0	0	2	0	0	0	0	0	0
0	0	0	0	0	0	0	0	0	0	2	0	0	0	0	0	0	1	0	0	0	0	0	0	0	0	0	0	0	0	0	0	0	0	0	0	0	0	0	0	0	0	0	0
0	0	5	0	0	0	0	0	0	0	0	0	0	0	0	0	0	0	0	0	0	0	0	0	0	0	0	0	0	0	0	0	0	0	0	0	0	0	0	0	0	0	0	0
0	0	0	0	0	0	0	0	0	0	0	0	0	0	0	0	0	0	0	0	1	1	1	0	0	0	0	0	0	0	0	0	1	0	3	0	0	0	0	0	0	0	0	0
0	0	0	0	0	0	0	0	0	0	0	0	0	0	0	0	0	1	0	0	0	0	0	1	0	0	0	0	0	0	0	0	0	0	0	0	0	0	0	0	0	0	0	1
0	1	0	0	0	0	0	0	0	0	0	0	0	0	0	0	0	0	0	0	0	0	0	0	1	1	0	0	0	0	0	0	0	0	0	0	0	0	0	0	0	0	0	0
0	0	6	0	8	27	3	2	0	5	133	0	218	0	37	0	10	0	0	0	0	0	0	0	0	0	0	0	0	0	0	0	0	0	0	0	0	0	0	0	0	0	0	0
0	0	1	0	0	0	0	0	9	0	0	0	0	0	0	0	0	0	0	0	0	0	0	0	0	0	4	0	0	0	0	0	0	0	0	0	1	0	0	0	0	0	0	0
0	0	7	0	0	0	0	0	0	0	0	0	0	0	0	0	0	0	0	0	0	0	0	0	0	0	0	0	0	0	0	0	0	0	0	0	0	0	0	0	0	0	0	0
0	0	0	0	0	0	0	0	0	0	0	0	0	0	0	0	0	0	0	0	0	0	0	0	0	0	0	0	0	0	0	0	0	5	0	0	0	0	0	0	0	0	0	0
0	0	0	0	0	0	0	0	1	0	0	0	0	0	0	0	0	0	0	0	0	1	0	0	0	0	1	1	0	0	0	1	0	0	0	1	0	0	0	0	0	0	0	0
0	0	0	0	2	0	0	0	0	0	0	0	0	0	0	0	0	1	0	0	0	0	0	0	0	0	0	0	0	0	0	0	0	0	0	0	0	0	0	0	0	0	0	0
0	0	0	0	0	0	0	0	0	0	0	0	0	0	0	0	0	0	0	0	1	0	0	0	0	0	0	0	1	0	0	0	0	1	2	0	0	0	0	0	0	0	0	0
0	0	0	0	0	0	0	0	0	0	14	0	0	0	0	0	0	0	0	0	0	0	0	0	0	0	0	0	0	0	0	0	0	0	0	0	0	0	0	0	0	0	0	0
0	0	0	0	0	0	0	0	0	0	0	0	0	0	0	0	0	0	0	0	0	1	1	0	0	0	0	0	0	0	0	0	0	0	0	0	0	0	1	0	0	0	0	0
0	0	0	0	0	0	0	0	0	0	0	0	0	0	0	0	0	0	0	0	2	1	8	0	0	0	2	0	0	0	0	1	0	0	6	2	0	0	0	0	0	0	0	0
0	2	0	0	0	0	0	0	0	0	0	0	0	1	0	0	2	0	0	0	0	0	0	0	0	3	1	0	0	0	0	0	1	0	0	0	0	1	1	0	1	0	0	0
0	0	0	0	0	0	0	0	0	0	0	0	0	0	0	0	0	0	0	0	0	0	0	0	0	0	0	0	0	0	0	0	0	0	0	0	0	0	0	0	0	0	6	0
0	0	0	0	0	0	0	0	0	0	0	0	0	0	0	0	0	3	0	0	0	0	0	0	0	0	0	0	0	0	0	0	0	0	0	0	0	0	0	0	0	0	0	0
0	0	0	0	2	0	0	0	0	0	1	0	0	2	0	1	0	0	1	0	0	0	0	0	0	0	0	0	0	2	0	1	0	0	0	0	0	0	0	0	0	0	0	0
0	0	0	0	0	0	0	0	1	0	0	0	0	0	0	0	0	0	0	0	0	0	0	0	0	0	0	0	0	0	8	2	0	0	0	0	0	0	0	0	0	0	0	0
0	0	2	0	0	2	0	0	0	0	4	0	0	0	0	0	0	0	0	0	0	0	0	0	0	0	0	0	0	0	0	0	0	0	0	0	0	0	0	0	0	0	0	0
0	11	8	0	0	0	1	3	1	6	3	0	0	0	0	0	4	0	19	6	0	0	0	0	0	0	6	4	0	0	0	0	9	25	2	0	0	8	12	0	0	0	0	0
1	0	0	1	0	0	0	0	0	0	0	1	0	0	0	0	0	0	0	0	0	0	0	0	0	0	0	0	0	0	0	0	0	0	0	0	0	0	0	0	0	0	0	1
0	0	0	0	0	0	0	0	0	0	0	0	2	1	2	0	0	0	0	0	0	0	0	0	0	0	0	0	0	0	0	0	0	0	0	0	0	0	0	0	0	0	0	0
0	0	0	0	0	0	0	0	0	0	0	0	0	0	0	0	0	0	0	0	2	5	0	0	0	0	0	0	0	0	0	0	0	4	0	0	0	0	0	0	0	0	0	0
0	0	0	0	0	1	0	0	2	0	0	0	0	0	0	0	0	0	0	0	0	0	0	0	0	0	0	3	0	0	0	0	0	0	0	0	0	0	0	0	0	0	0	0
0	0	0	0	0	0	0	0	1	0	0	0	0	0	0	0	0	0	0	0	0	1	1	0	0	0	0	0	0	0	0	0	0	0	0	0	0	0	0	0	0	0	0	0
0	0	0	0	0	0	0	0	0	0	0	0	0	0	0	0	0	34	0	0	0	0	0	0	0	0	0	0	0	0	0	0	0	0	0	0	0	0	0	0	0	0	0	0
0	0	0	0	0	0	0	0	0	0	0	0	0	0	0	0	0	0	0	0	0	0	0	0	0	0	0	0	0	0	0	0	0	0	0	0	3	0	0	0	0	0	0	0
0	0	0	0	0	0	0	0	0	0	0	0	0	0	0	0	0	2	0	0	0	0	1	1	0	0	0	1	0	0	0	0	0	0	0	0	0	0	0	0	0	0	0	0
0	0	0	0	0	0	0	0	0	0	0	0	0	0	0	0	0	0	0	0	0	0	0	0	0	0	0	0	0	0	0	0	0	0	0	0	0	0	0	0	7	0	0	0
0	0	0	0	0	0	0	0	0	0	0	0	0	0	0	0	0	0	0	0	0	0	1	0	0	0	0	0	0	0	0	0	0	0	0	0	0	0	0	2	0	0	0	0
0	0	0	0	0	0	0	0	0	0	0	0	3	0	0	0	0	0	0	0	0	0	0	0	0	0	0	0	0	0	0	0	0	0	0	0	0	0	0	0	0	0	0	0
1	0	0	0	1	1	0	0	0	1	1	1	0	0	0	0	0	0	0	0	0	0	0	0	0	0	0	0	0	0	0	0	0	0	0	0	1	0	0	0	0	0	0	0
0	0	0	1	1	0	0	0	0	0	0	0	0	0	0	0	0	0	0	0	0	0	0	0	0	0	0	0	0	0	0	0	0	0	0	0	0	1	0	0	0	1	0	0
0	0	0	0	0	0	0	0	0	0	0	0	0	0	0	0	0	39	0	0	0	0	0	0	0	0	0	0	0	0	0	0	0	0	0	0	0	0	0	0	0	0	0	0
0	0	0	0	0	0	0	0	0	0	0	0	0	0	0	0	0	0	0	0	0	0	2	0	0	0	0	0	0	1	0	0	1	0	0	1	0	0	1	0	0	0	0	0
0	0	0	0	0	0	0	0	0	0	0	0	0	0	0	0	0	0	0	0	0	0	0	0	0	0	0	7	0	9	5	0	0	0	0	0	0	0	0	0	0	0	0	0
0	0	0	0	3	0	0	0	0	0	0	0	0	0	0	0	0	0	0	0	0	0	0	0	0	0	0	0	0	0	0	0	0	0	0	0	0	0	0	0	0	0	0	0
0	0	0	0	0	0	0	0	3	0	0	0	0	0	7	0	0	0	12	0	0	0	0	0	0	0	0	0	1	0	0	0	0	2	0	0	0	7	0	1	0	0	0	0
0	0	0	0	0	0	0	0	0	0	0	0	0	0	0	0	0	0	0	0	0	0	1	0	0	0	0	0	0	0	0	0	1	0	0	0	0	1	0	0	0	0	0	0
0	2	0	0	0	0	0	0	1	0	0	0	0	1	0	0	0	0	0	0	0	0	0	0	7	0	0	0	0	0	0	0	2	1	0	0	0	5	0	5	0	0	0	0
0	0	0	0	0	0	0	0	0	0	0	0	0	0	0	0	0	154	0	0	0	0	0	0	0	0	0	0	0	0	0	0	0	0	0	0	0	0	0	0	0	0	0	0
0	3	0	0	0	4	0	2	0	0	4	0	0	0	0	0	6	29	0	0	0	0	0	0	0	0	0	0	0	0	0	0	0	0	0	0	0	0	0	0	0	0	0	0
0	0	0	0	0	0	0	0	2	0	0	0	0	0	0	0	0	0	0	0	0	0	0	0	0	0	0	0	0	0	0	0	0	1	1	0	0	0	0	0	0	0	0	0
0	0	0	0	0	0	0	0	0	0	0	0	0	0	0	0	0	0	0	0	0	0	0	0	0	0	0	0	0	0	7	7	0	0	0	0	0	0	0	0	0	0	0	0
0	0	0	0	0	0	0	0	0	0	0	0	0	0	0	0	0	0	0	0	0	0	0	2	0	0	0	0	0	0	0	0	0	0	0	0	0	0	0	0	5	0	0	0
0	0	0	1	0	1	0	0	0	0	0	0	0	0	0	0	0	0	0	0	0	0	0	0	0	0	0	0	0	0	0	0	0	0	0	0	0	0	0	0	0	0	0	1
0	9	0	2	0	5	0	2	0	0	0	0	8	0	0	0	12	16	0	0	0	0	0	5	15	0	8	0	0	0	0	0	0	0	0	2	8	0	0	0	0	0	26	9
0	0	0	0	0	2	0	0	0	0	0	0	0	0	0	0	0	2	0	0	0	0	0	0	0	0	0	0	0	0	0	0	0	0	0	0	0	0	0	0	0	0	0	0
0	0	0	0	0	0	0	0	0	0	3	1	0	0	0	0	0	0	0	0	0	0	0	0	0	0	0	0	0	0	0	0	0	0	0	0	0	0	0	0	0	0	0	0
0	0	0	0	1	2	0	0	0	0	0	0	0	0	0	0	0	12	0	0	0	0	0	0	0	0	0	0	0	0	0	0	0	0	0	0	0	0	0	0	0	0	0	0
0	0	0	0	0	0	0	0	0	0	0	0	0	0	0	0	0	0	0	0	1	0	0	0	0	0	0	0	0	0	0	0	1	0	1	0	0	0	0	0	0	0	0	0
0	0	0	0	0	0	0	0	5	0	0	0	0	0	0	0	0	0	0	0	2	0	0	0	0	0	4	165	2	0	3	9	22	15	0	0	0	9	0	0	0	0	0	0
0	0	0	0	0	0	0	0	0	0	0	0	0	0	0	0	1	1	0	0	0	0	0	0	0	0	0	0	0	0	0	0	0	0	0	0	0	0	0	0	0	1	0	0
0	0	0	0	0	0	0	0	0	0	0	0	0	0	0	0	0	0	0	0	0	0	0	0	0	0	0	0	0	0	0	0	0	1	0	3	0	0	0	0	0	0	0	0
0	0	0	0	0	0	0	0	0	0	0	0	0	0	0	0	0	4	0	0	0	0	0	0	0	0	0	0	0	0	0	0	0	0	0	0	0	0	0	0	0	0	0	0
0	0	0	0	0	0	0	0	0	0	0	0	0	0	0	0	0	0	0	0	0	0	0	0	0	0	0	0	0	0	0	0	0	0	0	0	0	0	0	0	0	4	0	0
0	0	0	0	0	0	0	0	0	0	0	0	0	0	0	0	0	0	0	0	1	0	0	0	0	0	0	0	0	0	0	0	0	0	1	0	0	0	1	0	0	0	0	0
0	0	0	0	0	0	0	0	0	0	0	0	0	0	0	0	0	1	0	0	0	1	0	0	0	0	0	0	0	0	0	0	0	0	1	1	0	0	0	0	0	0	0	0
0	0	0	0	0	0	0	0	0	0	0	0	0	0	0	0	0	0	0	0	1	0	2	0	0	0	0	0	0	0	0	0	1	0	0	0	0	0	0	0	0	0	0	0
0	0	0	0	0	0	0	0	0	0	0	0	0	0	0	0	1	0	0	0	0	0	0	0	0	0	0	0	0	0	0	0	0	0	0	0	0	2	0	0	0	0	0	0
0	0	0	0	0	0	0	0	0	0	0	0	0	0	0	0	0	0	3	0	0	0	0	0	0	0	0	0	0	0	0	0	0	0	0	0	0	0	0	0	0	0	0	0
0	0	0	0	1	4	0	1	0	0	16	1	5	0	0	0	0	0	0	0	0	0	0	0	0	0	0	0	0	0	0	0	0	0	0	0	0	6	0	0	0	0	0	0
0	0	0	0	0	0	0	0	2	0	0	0	0	0	0	18	0	0	0	0	0	0	0	0	0	0	0	0	0	0	0	0	0	0	1	0	0	0	0	0	0	0	0	0
0	0	0	0	0	0	0	0	0	0	0	0	0	0	0	0	0	0	0	0	0	0	0	0	0	0	0	0	0	0	0	0	0	0	0	0	3	0	0	0	0	0	0	0
0	0	0	0	0	0	0	0	0	0	0	0	0	0	0	0	0	0	0	0	2	3	7	2	0	2	0	1	2	0	1	0	2	2	1	1	0	0	0	0	0	0	0	0
0	0	0	0	0	0	0	0	0	0	0	0	0	0	0	0	1	0	4	0	0	0	0	0	0	1	0	0	0	0	0	0	0	0	0	0	0	0	0	0	0	1	0	0
0	0	0	0	0	0	0	0	0	0	0	0	12	0	0	0	0	0	0	0	0	0	0	0	0	0	0	0	0	0	0	0	0	0	0	0	0	0	0	0	0	0	0	0
0	0	0	0	0	0	0	0	2	0	0	0	0	0	0	0	0	0	0	0	0	0	0	0	0	1	0	0	1	0	0	1	0	0	0	1	0	0	0	0	0	0	0	0
0	0	0	0	1	0	0	0	0	0	0	0	0	0	0	0	0	0	0	0	0	0	3	0	0	0	0	2	0	0	0	0	0	0	0	0	0	0	0	0	0	3	1	0
0	0	0	0	0	0	0	0	0	0	0	0	0	1	0	0	0	0	0	0	0	0	0	0	0	0	0	0	0	0	0	1	0	0	0	0	0	2	0	0	0	0	0	0
0	0	0	0	0	0	0	0	0	0	0	0	0	0	0	0	0	0	1	0	0	0	0	0	0	0	0	0	0	0	0	0	0	1	0	0	0	0	0	0	0	1	0	0
0	0	0	0	0	0	0	0	0	0	0	0	0	0	0	0	0	0	0	0	0	0	0	0	0	0	0	1	1	0	2	0	1	0	0	0	0	0	0	0	0	0	0	0
0	0	0	0	0	0	0	0	20	0	0	0	0	0	0	0	0	0	0	0	98	14	20	136	0	0	0	0	0	0	0	0	0	12	0	0	0	0	0	0	0	0	0	12
0	0	3	9	0	1	0	0	6	0	0	0	18	0	0	0	0	4	0	0	0	0	0	0	0	0	0	4	0	0	0	0	0	0	0	0	1	0	0	0	0	0	0	0
0	0	0	0	0	0	0	0	0	0	0	0	0	0	0	0	0	0	0	0	0	0	0	0	0	0	0	0	0	0	0	0	0	0	0	0	0	0	0	0	4	0	0	0
1	0	0	1	0	0	0	1	0	0	0	1	0	0	0	0	0	5	2	1	0	0	0	0	0	3	0	3	0	0	0	1	1	1	0	0	0	2	0	1	0	5	7	1
0	0	6	24	0	0	3	1	0	0	0	0	0	0	0	5	8	0	0	0	0	0	0	0	0	0	0	0	0	0	0	0	0	0	0	0	0	0	0	0	0	0	0	0
0	0	0	0	0	0	0	0	0	0	0	0	0	0	0	0	0	0	2	0	0	0	0	0	0	0	1	4	0	0	0	0	0	0	0	1	7	0	5	0	0	0	5	7
0	0	0	0	0	0	0	0	0	0	0	0	0	0	0	0	0	0	0	0	0	0	1	0	0	0	0	0	0	0	1	1	0	0	0	0	0	0	0	0	0	0	0	0
0	14	0	0	0	0	0	0	0	0	0	0	0	0	0	0	0	0	0	0	0	0	0	0	0	0	0	0	0	0	0	0	0	0	0	0	0	0	0	0	0	0	0	0
0	0	0	0	0	0	0	0	0	0	0	0	0	0	0	0	0	0	0	0	0	0	0	0	0	0	0	0	0	0	0	0	0	0	0	0	0	0	0	0	0	0	3	1
0	0	0	0	0	0	0	0	0	0	0	0	0	0	0	0	0	107	0	0	0	0	0	0	0	0	0	0	0	0	0	0	0	0	0	0	0	0	0	0	0	0	0	0
0	0	4	0	0	0	0	0	0	0	0	0	0	0	0	0	0	0	0	0	0	0	0	0	0	0	0	0	0	0	0	0	0	0	0	0	0	0	0	0	0	0	0	0
0	0	0	0	0	0	0	0	0	0	0	0	0	0	0	0	0	0	0	0	0	1	2	0	0	0	0	0	0	0	0	0	0	0	0	0	0	0	0	0	0	0	10	7
0	1	0	0	0	2	0	0	0	0	0	0	0	0	0	0	0	0	0	0	0	1	0	0	0	0	0	0	0	0	0	0	0	0	0	0	0	0	0	0	0	0	0	0
0	0	0	0	0	0	0	0	0	0	0	0	0	0	0	0	0	2	1	0	0	0	0	0	0	0	0	0	0	0	0	0	0	0	0	0	0	0	0	0	0	0	0	0
0	2	0	0	0	0	20	0	0	0	0	11	0	0	0	0	0	0	0	1	0	0	16	0	0	0	0	0	0	5	0	0	0	0	0	0	0	0	0	0	0	0	0	0
0	0	0	0	5	0	0	0	0	0	0	0	0	0	0	0	0	0	0	0	0	0	0	0	0	0	0	0	0	0	0	0	0	0	0	1	0	0	0	0	0	0	0	0
0	0	0	0	0	0	0	0	0	0	0	0	0	0	0	0	0	0	0	0	0	0	0	0	0	0	0	0	0	0	0	0	0	0	0	0	0	0	0	4	0	0	0	0
0	0	0	0	1	1	0	0	0	1	0	0	0	0	0	0	0	1	0	0	0	0	0	0	0	0	0	0	0	0	0	0	0	0	0	0	0	0	0	0	0	0	0	0
0	0	0	0	0	0	0	0	0	0	0	0	0	0	0	0	0	0	0	0	0	0	0	0	0	0	0	0	2	0	2	0	0	0	0	0	0	2	0	0	0	0	0	0
0	0	1	0	0	0	0	0	0	0	0	0	0	0	0	0	0	0	2	0	0	0	0	0	0	0	0	0	0	0	0	0	0	0	0	0	0	0	0	0	0	0	0	0
0	0	0	0	0	0	0	0	0	0	0	0	0	0	0	0	0	0	0	0	0	0	0	0	0	0	0	0	0	0	0	0	2	0	0	0	5	0	0	8	0	0	0	0
0	0	0	0	0	0	0	0	0	0	0	0	0	0	0	0	0	8	0	0	0	0	0	0	0	0	0	0	0	0	0	0	0	0	0	0	0	0	0	0	0	0	0	0
0	0	0	0	0	0	0	2	0	0	0	0	1	0	0	0	6	0	0	0	0	13	0	0	0	0	0	0	0	0	0	0	17	15	0	0	0	0	0	6	0	0	0	0
0	0	0	0	0	0	0	0	0	0	0	0	0	0	0	0	0	0	0	0	3	0	1	1	0	0	1	0	1	0	1	0	0	2	0	0	0	0	0	0	0	0	0	0
0	0	0	0	0	0	0	0	0	0	0	0	0	0	0	0	0	0	0	0	0	0	0	0	1	0	0	0	0	0	0	0	2	0	0	0	0	0	0	0	0	0	0	0
0	0	18	0	0	8	3	160	0	4	0	9	0	0	0	1	0	0	8	0	4	0	0	0	0	0	0	0	0	0	0	0	0	1	0	5	0	0	0	0	0	0	0	0
0	0	0	0	0	0	0	0	0	0	0	0	0	0	0	0	1	2	0	0	0	0	0	0	0	0	0	0	0	0	0	0	0	0	0	0	0	0	0	0	0	0	0	0
0	0	0	1	0	0	0	0	0	2	0	0	0	0	0	0	0	0	0	0	0	0	0	0	0	0	0	0	0	0	0	0	0	0	0	0	0	0	0	0	0	0	0	0
0	0	0	0	0	0	0	0	0	0	0	0	0	0	0	0	0	0	0	0	0	0	0	0	0	0	0	0	0	0	0	0	0	0	0	0	0	0	0	3	0	0	0	0
0	0	0	0	0	0	0	0	0	0	0	0	0	0	0	3	0	0	0	0	0	0	0	0	0	0	0	0	0	0	0	0	0	0	0	0	0	0	0	0	0	0	0	0
0	0	0	0	0	0	0	0	0	0	1	0	0	0	1	2	0	0	0	0	0	0	0	0	0	0	0	0	0	0	0	0	0	0	0	0	0	0	0	0	0	0	0	0
0	0	0	0	0	0	0	0	0	0	0	0	0	0	0	0	0	3	0	0	0	0	0	0	0	0	0	0	0	0	0	0	0	0	0	0	0	0	0	0	0	0	0	0
0	0	0	0	0	0	0	0	0	0	0	0	0	0	0	0	3	0	0	0	0	0	0	0	0	0	0	0	0	0	0	0	0	0	0	0	0	0	0	0	0	0	0	0
0	0	0	0	0	0	0	0	0	0	0	0	0	0	0	0	0	0	0	0	1	1	0	1	0	0	0	0	0	1	1	0	0	1	0	0	0	0	0	0	0	0	0	0
0	0	0	0	5	0	0	0	0	0	0	0	0	0	0	0	0	0	0	0	0	0	0	0	0	0	0	0	0	0	0	0	0	0	0	0	0	0	0	0	0	0	0	0
0	1	1	0	0	1	0	0	0	0	0	0	0	0	0	0	0	0	0	0	0	0	0	1	0	0	0	0	0	0	0	0	0	0	1	0	1	0	0	0	0	0	3	1
0	0	0	0	0	4	0	2	0	0	0	0	0	0	2	0	1	47	0	0	0	0	0	0	0	2	0	0	0	1	0	0	0	0	0	0	0	0	0	0	0	0	0	0
0	0	0	0	0	0	0	0	3	0	0	0	0	0	0	0	0	0	0	0	0	0	0	0	0	5	0	0	0	0	0	0	0	0	0	0	0	0	0	0	0	0	0	0
0	0	0	0	0	0	0	0	0	0	0	0	0	0	0	0	0	0	0	0	0	0	0	0	0	0	0	0	0	0	0	0	0	0	0	1	2	0	0	0	0	0	0	0
0	0	0	0	0	0	0	0	0	0	0	0	0	0	0	0	0	2	0	0	0	0	0	0	0	0	0	0	0	0	0	0	1	1	0	0	0	0	2	0	0	0	0	0
0	0	0	0	0	0	0	0	0	5	0	0	0	0	0	0	0	0	0	0	0	0	0	0	0	0	0	0	0	0	0	0	0	0	0	0	0	0	0	0	0	0	0	0
0	0	0	0	0	0	0	0	0	0	0	0	0	0	0	0	1	17	0	0	0	0	0	0	0	0	0	0	0	0	0	0	0	0	0	0	0	0	0	0	0	0	0	0
0	0	0	0	0	0	0	0	1	0	0	0	0	0	0	0	0	0	0	0	0	0	0	0	1	0	1	0	0	0	0	0	1	0	0	0	0	0	0	0	0	0	0	0
0	0	0	0	0	0	0	0	0	0	0	0	0	0	0	0	1	0	0	0	0	0	0	0	1	0	0	0	0	0	1	0	0	0	0	0	0	0	0	0	0	0	0	0
0	0	0	0	0	0	0	0	0	0	0	0	0	0	0	0	0	0	0	0	2	1	0	0	0	0	0	0	0	0	0	0	0	1	0	0	0	0	0	0	0	0	0	0
0	0	0	0	0	0	1	0	1	2	0	0	0	0	1	0	0	0	2	0	0	0	0	0	0	0	0	1	0	0	0	0	0	0	0	1	0	0	0	0	1	0	1	0
0	0	0	0	0	15	0	0	0	0	0	0	0	0	0	0	0	0	0	0	0	9	0	0	0	190	1	0	0	0	0	0	0	0	0	3	0	0	0	52	0	0	0	0
0	0	0	0	0	0	0	0	0	0	0	0	0	0	0	0	0	0	0	0	1	0	1	0	0	0	0	0	0	0	0	0	0	1	0	0	0	0	0	0	0	0	0	0
1	0	0	0	0	0	0	0	0	1	0	0	0	0	0	0	0	1	0	0	0	0	0	0	0	0	0	2	0	0	0	0	0	0	0	0	0	0	0	0	0	0	0	1
0	0	0	0	0	1	0	0	0	0	0	0	0	0	0	0	0	0	0	0	0	0	0	0	0	0	0	0	0	0	0	0	0	0	0	0	0	0	0	0	0	0	2	0
0	0	0	0	0	0	0	0	0	0	0	0	0	0	0	0	0	7	0	0	0	0	0	0	0	0	0	0	0	0	0	0	0	0	0	0	0	0	0	0	0	0	0	0
0	0	0	0	0	0	0	0	0	0	0	0	0	0	0	0	0	0	2	0	0	0	0	0	0	0	1	6	0	0	0	0	0	0	0	0	0	0	0	0	0	0	0	1
0	0	0	0	0	0	0	0	0	0	1	0	0	2	0	0	0	0	0	0	0	0	0	0	0	0	0	0	0	0	0	0	0	0	0	0	0	0	0	0	0	0	0	0
0	0	0	0	0	0	0	0	0	0	0	0	0	0	0	0	0	9	0	0	0	0	0	0	0	0	0	0	0	0	0	0	0	0	0	0	0	0	0	0	0	0	0	0
0	0	0	0	0	0	0	0	0	0	0	0	0	0	0	0	0	32	0	0	0	0	0	0	0	0	0	0	0	0	0	0	0	0	0	0	0	0	0	0	0	0	0	0
0	7	0	0	1	8	3	1	0	2	1	0	0	0	0	0	0	0	0	0	0	0	0	0	0	0	0	2	0	0	0	0	0	0	0	0	0	0	0	0	0	0	0	0
0	0	0	0	0	0	0	0	0	0	0	0	0	0	0	0	0	0	0	0	0	0	0	0	1	0	0	0	0	0	0	0	3	0	0	0	0	0	0	0	0	0	0	0
0	0	0	1	0	0	0	0	0	0	0	0	0	0	0	0	0	3	0	0	0	0	0	0	0	0	0	0	0	0	0	0	0	0	0	0	0	0	0	0	0	0	0	0
0	0	0	0	0	0	2	0	1	1	0	0	2	0	0	0	0	0	0	0	0	0	0	0	0	0	0	0	0	0	0	0	0	0	0	0	0	0	0	0	0	0	0	1
0	0	0	0	0	0	0	0	0	0	0	0	0	0	0	0	0	0	0	0	0	0	0	0	1	0	0	1	0	0	0	0	1	0	0	0	0	0	0	0	0	0	0	0
0	1	0	0	0	0	0	0	0	0	0	0	0	0	0	0	0	0	0	0	0	0	0	1	0	0	0	0	0	0	0	0	0	0	0	0	0	0	0	0	0	1	0	0
0	0	0	0	0	0	0	0	0	0	0	0	0	0	0	0	4	0	4	0	0	0	0	0	0	0	0	0	0	0	0	0	0	0	0	0	0	0	0	0	0	0	0	0
0	0	0	0	0	0	0	0	0	0	0	0	0	0	0	0	0	5	0	0	0	0	0	0	0	0	0	0	0	0	0	0	0	0	0	0	0	0	0	0	0	0	0	0
0	0	1	0	0	0	0	0	0	0	0	0	0	0	0	0	0	6	0	0	0	0	0	0	0	0	0	0	0	0	0	0	0	0	0	0	0	0	0	0	0	0	0	0
0	0	0	0	0	0	0	0	0	0	0	0	0	0	0	0	0	4	0	0	0	0	0	0	0	0	0	0	0	1	0	0	0	0	0	0	0	1	0	0	0	0	0	0
0	0	5	0	0	146	23	0	0	0	92	16	0	0	0	0	0	121	0	0	0	0	0	0	0	0	0	0	0	0	0	0	0	0	0	0	0	0	0	0	0	0	0	0
0	0	0	0	0	0	0	0	0	0	0	0	0	0	0	0	0	0	0	0	0	0	0	0	0	0	0	0	0	0	0	0	0	0	0	0	0	0	0	0	0	0	11	0
0	0	0	0	0	0	0	0	0	0	0	0	0	0	0	0	0	0	0	0	0	0	0	0	0	0	0	0	3	0	0	0	1	0	0	0	0	0	0	0	0	0	0	0
0	0	0	0	1	0	1	0	0	1	0	0	0	0	0	0	0	0	0	0	0	0	0	0	0	0	0	0	0	0	0	0	0	0	0	0	0	0	0	0	0	0	0	0
0	0	0	0	0	0	0	0	0	0	0	0	0	0	0	0	0	0	0	0	0	0	0	0	0	0	0	0	0	0	0	0	0	1	0	0	0	0	3	0	0	0	0	0
0	0	0	0	0	0	0	0	0	0	0	0	0	0	0	0	0	7	0	0	1	0	0	0	0	5	0	0	0	0	0	0	0	0	0	0	0	0	0	0	0	0	0	0
0	0	0	0	0	0	0	0	0	0	0	0	0	0	0	0	0	4	0	0	0	0	0	0	0	0	0	0	0	0	0	0	0	0	0	0	0	0	0	0	0	0	0	0
0	0	0	0	0	5	0	0	0	0	0	0	0	0	0	0	0	0	0	0	0	0	0	0	0	0	0	0	0	0	0	0	12	0	0	0	0	0	0	0	0	0	0	0
0	0	0	0	0	0	0	0	0	0	0	0	0	0	0	0	0	0	0	0	2	0	0	0	0	0	0	0	0	0	0	0	0	0	1	0	0	0	0	0	1	0	0	0
0	0	0	0	0	0	0	0	0	0	0	0	0	0	0	0	0	0	0	4	0	0	0	0	0	0	0	0	0	0	0	0	0	0	0	0	0	0	0	0	0	0	0	0
0	0	0	0	0	0	0	0	0	0	0	0	0	0	0	0	0	0	0	0	0	1	0	0	0	0	0	0	0	3	0	0	0	0	1	0	1	0	0	0	0	0	0	0
0	0	0	0	0	0	0	0	0	0	0	0	0	0	0	0	0	3	0	0	0	0	0	0	0	0	0	0	0	0	0	0	0	0	0	0	0	0	0	0	0	0	0	0
0	0	0	0	0	0	0	0	0	0	0	0	0	0	0	0	0	51	0	0	0	0	0	0	0	0	0	0	0	0	0	0	0	0	0	0	0	0	0	0	0	0	0	0
0	0	0	0	0	0	0	0	0	0	0	0	0	0	0	0	0	1	0	0	2	0	1	0	1	0	1	0	0	0	1	0	2	0	1	1	0	0	0	0	0	0	0	0
0	0	0	0	1	22	0	0	0	7	0	0	0	0	0	0	0	0	0	0	4	0	0	0	0	0	0	0	0	0	0	0	0	0	0	0	0	0	0	0	0	0	0	0
0	0	0	0	0	0	0	0	1	0	0	0	0	0	0	0	0	0	0	0	1	0	1	0	0	0	0	0	0	0	0	0	0	0	0	0	0	0	0	0	0	0	0	0
0	0	0	0	0	0	0	0	0	0	0	0	0	0	0	0	0	0	0	0	0	0	0	0	0	0	0	1	2	0	0	0	0	0	0	0	0	0	0	0	0	0	0	0
0	0	0	0	0	0	0	0	0	0	0	0	0	0	0	0	0	0	0	0	0	0	0	0	0	0	0	0	0	0	0	0	0	0	0	0	0	3	0	0	0	0	0	0
0	0	0	0	0	0	0	0	0	0	0	0	0	0	0	0	0	0	0	0	0	0	0	0	0	0	0	0	0	0	0	0	3	0	0	0	0	0	0	0	0	0	0	0
0	1	0	0	0	0	0	0	0	0	0	0	0	0	0	0	0	0	0	0	0	0	0	0	0	0	0	0	3	0	0	0	0	0	0	0	0	0	0	1	0	0	0	0
0	0	0	0	0	3	0	1	0	3	0	0	0	0	0	0	0	0	0	0	0	0	0	0	0	0	0	0	0	0	0	0	0	0	0	0	0	0	0	0	0	0	0	0
0	0	0	0	0	0	0	0	0	0	0	0	0	0	0	0	0	0	0	0	0	0	0	0	0	0	1	1	0	0	0	0	0	0	0	1	0	0	0	0	0	0	0	0
0	0	0	4	0	0	0	0	0	0	0	0	0	0	0	0	0	0	0	0	0	0	0	0	0	0	0	0	0	0	0	0	0	0	0	0	0	0	0	0	0	0	0	0
1	0	0	10	0	2	0	0	1	3	0	0	0	0	0	0	1	11	0	0	0	0	0	0	0	0	0	1	0	0	0	0	0	0	0	0	0	0	0	0	0	0	0	0
0	1	0	0	0	1	0	0	0	0	0	0	0	0	0	0	0	3	0	1	0	0	0	0	0	0	0	0	0	0	0	1	0	0	0	0	0	0	0	0	0	0	0	0
0	0	0	0	0	0	0	0	0	0	0	0	0	0	0	0	0	0	0	0	0	0	0	1	0	2	1	0	0	0	0	0	0	0	0	0	0	0	0	0	0	0	0	0
0	1	0	0	1	0	0	0	0	0	0	0	0	0	0	0	0	0	0	1	0	0	0	0	2	0	0	0	0	0	0	0	0	0	0	0	1	0	2	0	0	0	0	0
0	0	0	5	0	0	0	0	0	0	0	0	0	0	0	0	0	0	0	0	0	0	0	0	0	0	0	0	0	0	0	0	0	0	0	0	0	0	0	0	0	0	0	0
0	8	0	0	0	0	0	0	0	0	0	0	0	0	0	0	0	0	0	0	0	0	0	0	0	0	0	0	0	0	0	0	0	0	0	0	0	0	0	0	0	0	0	0
0	0	0	21	0	0	0	2	0	40	4	0	0	0	0	9	25	55	0	0	0	0	0	0	0	0	0	0	0	0	0	0	0	0	0	0	0	0	0	0	0	11	0	0
1	0	0	0	0	0	0	0	0	0	0	0	1	0	0	0	0	0	0	0	0	0	0	0	0	0	0	0	0	1	0	0	0	0	0	0	0	0	0	0	0	0	1	1
9	0	0	0	0	0	0	0	0	0	0	0	0	0	1	0	0	0	0	0	0	0	0	0	0	0	0	0	0	0	0	0	0	0	0	0	0	0	0	0	0	0	0	0
0	0	0	0	0	35	0	0	0	0	0	0	0	0	0	0	0	0	0	0	0	0	0	0	0	0	0	0	0	0	0	1	0	0	0	0	0	0	0	0	0	0	0	0
0	0	0	0	0	0	0	0	0	0	0	0	0	0	0	0	7	0	0	0	0	0	0	0	0	0	0	0	0	0	0	0	0	0	0	0	0	0	0	0	0	0	0	0
0	0	0	0	0	0	0	0	0	0	0	0	0	0	0	0	0	18	0	0	0	0	0	0	0	0	0	0	0	0	0	0	0	0	0	0	5	0	0	0	0	0	0	0
0	0	0	0	2	1	0	0	1	1	0	0	0	0	0	0	0	0	0	0	0	0	0	0	0	0	0	0	0	0	0	0	0	0	0	0	1	0	0	0	0	0	0	0
0	0	0	0	0	0	0	0	0	0	0	0	0	0	0	0	0	0	0	0	0	0	0	0	0	0	0	0	1	0	0	0	0	0	1	0	0	0	1	0	0	2	0	0
0	0	0	0	0	0	0	0	0	0	0	0	0	0	0	0	0	0	0	0	0	0	0	0	3	0	0	0	0	0	0	0	0	0	0	0	0	0	0	0	0	0	0	0
0	0	0	0	0	0	0	0	0	0	0	0	0	0	0	0	0	0	0	0	0	0	0	0	2	0	0	0	0	0	0	0	1	0	0	0	0	0	0	0	0	0	0	0
0	0	0	0	0	0	0	0	0	0	0	0	0	0	0	0	0	0	0	0	0	0	0	0	0	0	0	0	0	0	0	0	0	0	0	0	0	0	0	0	0	0	3	0
0	0	0	0	0	0	0	0	0	0	0	0	0	0	0	0	0	0	0	0	0	1	1	0	0	1	0	3	0	0	0	0	0	0	0	0	0	0	0	0	0	0	0	0
0	0	0	0	0	0	0	0	0	0	0	0	0	0	0	0	0	0	0	0	0	0	1	0	0	1	0	0	0	0	0	0	0	0	1	0	0	0	0	0	0	0	0	0
0	0	0	0	0	0	0	1	0	0	0	0	0	0	0	0	0	3	0	0	0	0	0	0	0	0	0	0	0	0	0	0	0	0	10	0	0	0	0	0	0	0	0	0
0	1	0	3	0	0	0	0	0	0	0	0	0	0	0	0	0	0	0	0	0	0	0	0	0	0	0	0	0	0	0	0	0	0	0	0	0	0	0	0	0	0	0	0
0	0	1	0	3	1	0	0	0	0	1	0	0	0	0	0	0	2	0	0	0	0	0	0	0	0	0	0	0	0	0	1	0	0	0	0	0	0	0	0	0	0	0	0
0	0	0	0	8	1	0	0	0	0	1	0	0	0	0	0	2	12	9	0	0	0	0	0	0	0	0	0	4	1	0	0	3	6	0	1	5	7	0	0	0	0	0	0
0	0	2	0	1	0	0	0	0	1	0	0	0	0	0	0	0	0	0	0	0	0	0	0	0	0	0	0	0	0	0	0	0	0	0	0	0	0	0	0	0	0	0	0
0	0	1	0	2	0	0	0	0	0	0	0	0	0	0	0	0	0	0	0	0	0	0	0	0	0	0	0	0	0	0	0	0	0	0	0	0	0	0	0	0	0	0	0
0	0	0	0	0	0	0	0	1	0	0	0	0	0	0	0	0	0	0	0	0	0	0	0	0	0	0	1	0	0	1	0	0	0	0	1	0	0	0	0	0	0	0	0
0	0	0	0	0	4	0	0	0	1	0	0	0	0	0	0	0	0	0	0	0	0	0	0	0	0	0	0	0	0	0	0	0	0	0	0	0	0	0	0	0	0	0	0
0	0	0	0	0	0	0	0	0	0	0	0	0	0	0	0	4	0	0	0	0	0	0	0	0	0	0	0	0	0	0	0	0	0	0	0	0	0	0	0	0	0	0	0
0	0	0	0	0	0	0	0	0	0	0	0	0	0	0	0	0	0	0	0	0	0	0	0	0	0	0	0	0	0	0	0	0	3	0	0	0	0	0	0	0	0	0	0
0	0	0	0	0	0	1	0	0	0	0	2	0	0	0	0	0	1	1	0	0	0	0	0	0	1	0	0	0	0	1	0	0	0	0	0	0	0	0	0	0	0	0	0
0	0	0	0	0	0	0	0	0	0	0	0	0	0	8	0	0	0	0	0	0	0	0	0	0	0	0	0	0	0	0	0	0	0	0	0	0	0	0	0	0	0	0	0
0	0	0	0	0	0	0	0	0	0	0	0	0	0	0	0	0	0	0	0	0	1	0	0	0	0	0	0	0	0	0	0	1	0	2	0	0	0	0	0	0	0	0	0
0	0	0	0	0	0	0	0	0	0	0	0	0	0	0	0	0	0	0	0	0	0	1	0	0	0	0	0	0	0	0	0	0	1	1	0	0	0	0	0	0	0	0	0
0	0	0	0	0	0	0	0	0	0	0	0	0	0	0	0	0	0	0	0	0	0	0	0	0	14	0	0	0	0	0	0	0	0	0	0	4	0	0	0	0	0	0	0
0	0	0	0	0	0	0	0	0	0	0	0	12	0	0	0	0	0	0	0	0	0	0	0	0	0	0	0	0	0	0	0	0	0	0	0	0	0	0	0	0	0	0	0
0	0	1	0	0	0	0	0	0	0	0	0	0	0	0	0	0	0	0	0	1	0	0	0	3	0	0	0	0	0	0	0	0	0	0	0	0	0	0	0	0	0	0	0
0	0	0	1	0	0	9	0	0	0	0	0	0	0	0	0	0	0	0	0	0	0	0	0	0	0	0	0	0	0	0	0	0	0	3	0	0	0	0	0	0	0	0	0
0	15	1	0	0	0	0	0	0	0	0	0	0	0	0	16	0	0	0	0	2	0	0	0	0	0	0	0	0	3	0	0	2	3	0	0	0	0	2	13	8	0	37	21
0	0	0	0	0	0	0	5	0	0	0	0	0	0	0	0	0	0	0	0	0	0	0	0	0	0	0	0	0	0	0	0	0	0	0	0	0	0	0	0	0	0	0	0
7	2	2	3	0	6	1	4	0	1	6	3	0	0	3	0	0	0	6	1	0	0	2	0	0	7	0	2	0	0	1	1	1	9	2	0	0	8	10	1	7	0	2	0
0	0	0	0	0	0	0	0	0	0	0	0	0	0	0	0	2	2	0	0	0	0	0	0	0	0	0	0	0	0	0	0	0	0	0	0	0	0	0	0	0	0	0	0
0	0	0	0	0	0	0	0	1	0	0	0	0	0	0	0	0	0	0	1	0	0	0	0	0	0	0	0	0	1	0	0	0	0	0	0	0	0	0	0	0	0	1	1
0	0	0	1	0	0	0	0	0	0	0	0	0	0	0	0	0	0	0	0	0	0	0	0	0	0	0	0	0	0	0	0	0	0	0	0	0	2	0	0	0	0	0	0
0	0	0	0	0	0	0	0	0	0	0	0	0	0	0	0	0	0	0	0	0	0	1	0	0	0	0	0	0	0	1	0	0	0	0	0	1	0	0	0	0	0	0	0
0	0	0	0	0	0	0	0	2	0	0	0	0	0	0	0	0	0	0	0	0	0	0	0	0	0	0	0	0	0	0	0	0	0	0	3	27	1	13	0	0	0	0	0
2	0	0	0	8	0	0	0	0	0	0	0	0	0	0	0	0	0	0	0	0	0	0	0	0	0	0	0	0	0	0	0	0	0	0	0	0	0	0	0	0	0	0	0
0	0	0	0	0	0	0	0	0	0	0	1	0	0	0	0	0	3	0	0	0	0	0	0	0	0	0	0	0	0	0	0	0	0	0	0	0	0	0	0	0	0	0	0
0	0	0	0	0	0	0	0	0	0	0	0	0	0	0	0	0	3	0	0	0	0	0	0	0	0	0	0	0	0	0	0	0	0	0	0	0	0	0	0	0	0	0	0
0	0	0	0	0	3	0	0	0	0	0	0	0	0	0	0	0	0	0	0	0	0	0	0	0	0	0	0	0	0	0	0	0	0	0	0	0	0	0	0	0	0	0	0
0	41	8	1	9	4	2	16	4	1	6	0	0	0	1	0	0	152	0	0	1	0	0	0	0	4	4	10	12	5	12	0	0	0	0	1	0	22	17	19	0	0	0	0
0	0	0	1	0	0	0	0	0	0	0	1	0	0	0	0	0	1	0	0	0	0	0	0	0	0	0	0	1	0	0	0	0	0	0	0	0	0	0	0	0	0	0	0
0	0	0	0	0	0	0	0	0	0	0	0	0	0	0	0	0	0	3	1	0	0	0	0	0	0	0	0	0	0	0	0	0	0	0	0	0	0	0	0	0	0	0	0
0	0	0	0	0	0	2	0	0	0	0	0	0	0	0	0	0	0	0	0	0	0	0	0	0	0	0	1	0	0	0	0	0	0	1	0	0	0	0	0	0	0	0	0
0	0	0	0	0	0	0	0	0	0	0	0	0	0	0	0	0	55	0	0	0	0	0	0	0	0	0	0	0	0	0	0	0	0	0	0	0	0	0	0	0	0	0	0
0	0	0	2	0	0	0	0	0	0	0	0	0	0	0	0	0	0	0	0	0	0	0	0	0	0	0	0	0	0	0	0	0	0	0	1	0	0	1	0	0	0	0	0
0	2	6	10	0	0	0	7	1	1	6	1	2	1	1	7	4	5	0	0	1	0	3	0	0	0	4	12	1	2	3	0	2	0	0	2	1	4	1	16	0	1	2	0
0	0	0	3	0	0	0	0	0	0	0	0	0	0	0	0	0	0	0	0	0	0	0	0	0	0	0	0	0	0	0	0	0	0	0	0	0	0	0	0	0	0	0	0
0	0	14	0	0	0	0	0	3	0	0	0	0	0	8	0	0	0	0	0	0	0	0	0	0	7	0	3	1	0	0	0	0	0	0	0	0	0	0	0	0	0	0	0
0	0	0	0	0	0	1	0	0	0	0	0	0	1	0	2	0	0	0	0	0	0	0	0	0	0	0	0	0	0	0	0	0	0	0	0	0	0	0	0	0	0	0	0
0	1	0	0	0	0	0	0	1	0	0	0	0	0	0	0	0	0	0	0	0	0	1	0	0	0	0	0	0	0	0	0	0	0	0	0	0	0	0	1	0	0	0	0
0	0	0	0	0	0	0	0	0	0	0	0	0	0	0	0	0	0	0	0	0	0	0	0	1	0	0	0	0	0	0	0	19	0	0	0	0	0	0	0	0	0	0	0
0	0	4	0	0	0	0	0	0	0	0	0	0	0	0	0	0	0	0	0	0	0	0	0	0	0	0	0	0	0	0	0	0	0	0	0	0	0	0	0	0	0	0	0
0	0	0	0	0	0	0	0	0	0	0	0	0	0	0	0	0	0	0	0	0	0	0	0	0	0	0	0	0	0	0	0	0	0	0	0	3	0	0	0	0	0	0	0
0	2	0	0	0	0	0	0	0	0	0	0	0	0	0	0	0	0	0	0	0	1	0	0	0	10	0	0	0	0	0	0	1	2	0	1	1	1	0	1	0	0	16	3
0	0	0	0	0	0	0	0	0	1	0	0	0	0	0	0	0	0	0	0	0	0	0	1	0	0	0	0	0	0	0	0	0	0	0	0	0	1	0	0	0	1	0	0
0	0	0	0	0	0	0	0	0	0	0	0	0	0	0	0	0	14	0	0	0	0	0	0	0	0	0	0	0	0	2	0	1	1	0	0	0	0	0	3	0	0	0	0
0	0	0	0	1	7	0	0	0	0	0	0	0	0	0	0	0	0	0	0	0	0	0	0	0	0	0	0	0	0	0	0	0	0	0	0	0	0	0	0	0	0	0	0
0	0	0	0	0	1	0	0	0	0	0	0	0	0	0	0	0	0	0	0	0	0	0	0	0	0	0	0	0	1	0	0	0	0	0	0	0	0	0	0	0	0	0	1
0	0	0	0	0	0	0	0	0	0	0	0	0	0	0	0	0	0	0	0	0	0	0	0	0	0	0	0	0	0	0	0	0	0	0	0	0	0	0	0	0	14	0	0
0	5	0	0	0	0	0	0	0	0	0	0	0	0	0	0	0	0	0	0	0	0	0	0	0	0	0	5	0	0	0	0	0	0	0	0	0	0	0	0	2	0	0	0
0	0	0	0	0	0	0	0	0	0	0	0	0	0	0	0	0	0	0	0	0	1	0	0	0	2	1	0	1	1	0	0	1	1	1	2	1	0	2	0	0	0	0	0
0	0	0	0	0	0	0	0	0	0	0	0	0	1	0	0	0	1	0	1	0	0	0	0	0	0	0	0	0	0	0	0	0	0	0	0	0	0	0	0	0	0	0	0
0	0	0	0	0	0	0	0	0	0	0	0	0	0	0	0	0	2	0	1	0	0	0	0	0	0	0	0	0	0	1	0	1	0	0	0	0	0	0	0	0	0	0	0
0	0	0	3	0	0	0	0	0	0	0	0	0	0	0	0	0	0	0	0	0	0	0	0	0	5	0	0	0	0	1	0	1	0	1	0	0	1	0	0	1	0	12	1
0	0	0	0	0	0	0	0	0	0	0	0	0	0	0	0	0	0	0	0	0	0	0	1	0	0	0	0	0	0	0	0	0	1	0	1	0	0	0	0	0	0	0	0
0	0	0	0	0	0	0	2	0	0	0	0	0	0	0	0	5	0	4	2	0	0	0	0	0	0	0	0	0	0	0	0	0	0	0	0	0	0	0	0	0	0	0	0
0	0	0	0	0	0	0	0	0	0	0	0	0	0	0	0	0	0	0	0	3	0	0	0	0	0	0	0	0	0	0	0	0	0	4	0	0	0	0	0	0	0	0	0
0	0	0	0	0	0	0	0	0	0	0	0	0	0	0	0	0	0	0	0	0	0	0	0	0	0	1	0	0	1	0	0	0	0	0	1	0	3	2	0	0	0	0	0
0	0	0	0	1	0	0	0	0	0	0	0	0	0	0	0	0	0	0	0	0	0	0	0	0	0	0	2	0	0	0	0	0	0	1	1	1	0	0	0	2	0	0	0
0	0	0	0	0	0	0	0	0	0	0	0	0	0	0	0	0	0	0	0	0	0	0	0	0	0	0	0	0	0	1	0	0	0	0	1	0	0	1	0	0	0	0	0
0	0	0	0	0	0	0	0	0	0	0	0	0	0	0	0	0	0	0	0	0	0	0	0	0	0	0	0	0	0	4	0	0	0	0	0	0	0	0	0	0	0	0	0
0	0	0	0	0	0	0	0	0	0	0	0	0	0	0	0	3	0	0	0	0	0	0	0	0	0	0	0	0	0	0	0	0	0	0	0	0	0	0	0	0	0	0	0
0	0	0	0	3	0	0	0	0	0	0	0	0	0	0	0	0	0	0	0	0	0	0	0	0	0	0	0	0	0	0	0	0	0	0	0	0	0	0	0	0	0	0	0
0	0	0	0	0	0	0	0	0	0	0	0	0	0	0	1	15	0	0	0	0	0	0	0	0	0	0	0	0	0	0	0	0	0	1	0	0	0	0	0	0	0	0	0
0	0	0	0	0	0	0	0	0	0	0	0	0	0	0	0	0	1	0	0	0	0	0	0	0	0	0	0	0	0	0	0	0	0	0	0	0	0	0	0	0	1	1	0
0	0	8	0	0	0	0	0	0	0	0	0	0	0	0	0	0	0	0	0	0	0	0	0	0	0	0	0	0	0	0	0	0	5	0	0	0	0	0	0	0	0	0	0
0	0	0	0	0	0	0	0	0	0	0	0	0	4	0	0	11	97	1	0	0	0	0	0	0	0	0	0	0	0	0	0	0	0	0	0	0	0	0	0	0	0	0	0
0	0	0	0	0	0	0	0	0	0	0	0	0	0	0	0	0	0	0	0	0	0	0	0	0	0	0	0	0	0	5	2	0	0	0	0	0	0	0	0	0	0	0	0
0	0	0	0	0	0	0	0	0	0	0	0	0	0	0	0	0	0	0	0	0	0	1	1	0	0	1	0	0	0	2	1	0	0	0	0	1	0	0	0	0	0	0	0
0	0	0	0	0	0	0	0	0	0	0	0	0	0	0	0	0	0	0	0	0	1	0	0	0	1	1	0	0	0	0	0	0	0	0	0	0	0	0	0	0	0	0	0
0	0	0	0	0	0	0	0	0	0	3	0	0	0	0	0	0	0	0	0	0	0	0	0	0	0	0	0	0	0	0	0	0	0	0	0	2	0	0	0	0	0	0	0
0	0	0	0	0	0	2	0	0	0	25	0	0	0	0	0	0	0	0	0	0	0	0	0	0	0	0	0	0	0	0	0	0	0	0	0	0	0	0	0	0	0	0	0
0	0	0	0	0	0	0	0	0	0	0	0	0	0	0	0	0	0	0	0	1	0	1	0	0	0	0	0	0	0	0	0	1	0	0	0	0	0	0	0	0	0	0	0
0	0	0	0	0	0	0	0	0	0	4	0	0	0	0	0	0	0	0	0	0	0	0	0	0	0	0	0	0	0	0	0	0	0	0	0	0	0	0	0	0	0	0	0
0	0	0	0	0	0	0	0	0	0	0	0	0	0	0	0	0	0	0	0	0	2	0	1	0	1	0	0	0	1	0	0	1	0	0	0	0	0	0	0	0	0	0	0
0	0	0	0	0	11	0	0	0	0	0	0	0	0	0	0	0	0	0	0	0	0	0	0	0	0	0	0	0	0	0	0	0	0	0	0	0	0	0	0	0	0	0	0
0	0	0	0	0	0	0	0	0	0	0	0	0	0	0	0	1	1	0	0	0	0	0	0	2	0	0	0	0	0	0	0	0	0	0	0	0	0	0	0	0	0	3	0
0	0	0	0	0	0	0	0	0	0	0	0	3	0	0	0	1	2	0	0	0	0	0	0	0	0	0	0	0	0	0	0	0	0	0	0	0	0	0	0	0	0	0	0
0	0	0	0	0	0	0	0	0	0	0	0	0	0	0	0	0	0	0	0	1	1	1	2	0	0	0	0	0	0	0	0	1	0	2	0	0	0	0	0	0	0	0	0
0	0	0	0	0	0	0	0	0	0	0	0	0	0	0	0	0	9	0	0	0	0	0	0	0	0	0	0	0	0	0	0	0	0	0	0	0	0	0	0	0	0	0	0
0	0	0	0	1	0	0	0	0	0	0	0	0	0	0	0	0	0	0	0	0	0	0	0	0	0	0	0	0	1	0	0	0	0	0	0	0	0	0	0	1	0	0	0
0	2	0	0	0	0	0	0	0	0	0	0	0	0	0	0	1	0	0	0	0	0	0	0	0	0	0	0	0	0	0	0	0	0	0	0	0	0	0	0	0	0	0	0
0	0	0	0	0	0	0	0	0	0	0	0	0	0	0	0	0	0	0	0	0	0	1	0	0	1	0	0	0	0	0	0	0	1	0	0	0	0	0	0	0	0	0	0
0	0	0	0	0	0	0	0	0	0	0	0	0	0	0	0	0	0	6	0	0	0	0	0	0	0	0	0	0	0	0	0	0	0	0	0	0	0	0	0	0	0	0	0
0	0	0	0	0	0	0	0	0	0	0	0	0	0	0	0	0	0	0	0	0	0	0	0	0	0	0	0	0	0	0	0	0	0	0	0	0	0	0	0	0	0	2	1
0	0	0	0	0	0	0	0	0	0	0	0	0	0	0	0	0	0	0	0	0	0	0	0	0	0	0	0	0	0	0	0	0	0	0	0	0	0	0	0	0	0	0	37
0	0	0	0	0	0	0	1	0	0	0	0	0	0	0	0	0	2	0	0	0	0	0	0	0	0	0	0	0	1	0	1	0	0	0	0	1	0	0	0	0	0	0	0
0	0	0	0	0	0	0	0	0	0	0	0	0	0	0	0	0	0	0	0	2	2	0	0	0	4	0	2	0	1	4	0	5	0	0	2	0	0	0	0	0	0	0	0
0	0	0	0	0	0	0	0	0	0	0	0	0	0	0	0	0	0	0	0	1	0	0	0	0	0	0	0	0	0	0	0	3	0	0	1	0	0	0	0	0	0	0	0
0	6	0	0	0	0	0	0	0	0	0	0	0	0	1	1	0	0	0	0	0	0	0	0	0	0	0	3	0	0	0	0	0	0	0	0	0	0	0	0	0	0	0	0
0	0	0	0	0	0	0	0	0	0	0	0	0	0	0	0	0	0	0	0	0	0	0	0	0	0	0	0	0	0	0	0	0	0	0	0	2	0	0	2	0	0	0	0
0	0	0	0	0	0	0	0	0	0	0	0	0	0	0	0	0	0	0	0	1	0	1	0	0	0	0	0	0	0	0	0	0	0	1	0	0	0	0	0	0	0	0	0
1	2	1	0	3	0	0	1	0	1	0	0	0	0	0	3	0	0	0	0	0	0	0	0	0	0	0	0	0	1	0	0	0	2	0	0	3	0	0	1	0	1	0	3
0	0	0	0	0	0	0	0	0	0	2	0	0	1	0	0	0	0	0	0	0	0	0	0	0	0	0	0	0	0	0	0	0	0	0	0	0	0	0	0	0	0	0	0
0	0	0	0	0	0	0	0	0	0	0	0	0	0	0	0	0	0	0	0	0	0	0	0	0	0	0	0	0	0	0	0	0	0	0	0	2	0	2	0	0	0	0	0
0	0	0	0	0	0	0	0	2	0	0	0	0	0	0	0	0	0	0	0	0	0	0	0	0	0	0	0	0	0	1	0	0	0	0	0	0	0	0	0	0	0	0	0
0	0	0	0	0	0	0	0	0	3	0	0	0	0	0	0	0	0	0	0	0	0	0	0	0	0	0	0	0	0	0	0	0	0	0	0	0	0	0	0	0	0	0	0
0	1	0	0	0	0	0	0	1	0	0	0	0	0	0	0	0	4	0	0	0	0	0	0	0	0	0	0	0	0	0	0	0	0	0	0	0	0	0	0	0	0	0	0
0	1	0	1	0	0	0	0	1	0	0	0	0	0	0	0	0	0	0	0	0	0	0	0	0	0	0	0	0	0	0	0	0	0	0	0	0	0	0	0	0	0	0	0
0	0	0	0	1	0	0	0	0	0	0	0	0	0	0	0	0	0	0	0	0	0	0	0	0	0	0	0	0	0	0	0	0	0	0	0	0	2	0	0	0	0	0	3
0	0	0	0	0	0	0	0	0	0	0	0	0	0	0	0	0	0	0	2	0	0	0	0	0	0	0	1	0	0	0	0	0	0	0	0	0	0	0	0	0	0	0	0
0	0	0	0	0	0	0	0	0	0	0	0	0	0	0	0	0	0	0	0	1	0	1	0	0	0	0	0	0	0	0	0	2	0	0	0	0	0	0	0	0	0	0	0
0	0	0	0	0	0	0	0	0	0	0	0	0	0	0	0	0	0	0	0	1	0	0	0	0	0	0	1	0	0	0	1	0	0	0	0	0	1	0	0	0	0	0	0
0	0	2	0	4	0	0	0	1	0	1	0	0	0	0	0	1	0	1	0	0	0	0	0	0	0	0	0	0	0	0	0	0	0	0	0	0	0	0	0	0	0	1	0
0	0	0	0	0	0	0	0	0	0	0	0	0	0	0	0	0	0	0	0	0	0	0	0	0	0	0	0	0	0	0	0	0	0	0	0	0	0	0	0	4	0	0	0
0	0	0	0	0	0	0	0	0	0	0	0	0	0	0	0	0	7	0	0	0	0	0	0	0	0	0	0	0	0	0	0	0	0	0	0	0	0	0	0	0	0	0	0
0	0	0	0	0	0	0	0	0	0	0	0	0	0	1	0	0	0	1	0	0	0	0	0	0	0	0	0	0	0	0	0	0	0	0	0	0	0	0	0	0	0	1	0
0	0	0	0	0	2	0	2	0	0	3	0	0	0	0	0	0	0	0	0	0	0	0	0	0	0	0	0	0	0	0	0	0	0	0	0	0	0	0	0	0	0	0	0
0	0	0	0	0	0	0	0	0	0	0	0	0	0	0	0	0	0	0	0	0	1	0	1	0	0	0	0	1	0	0	0	0	0	0	0	0	0	0	0	0	0	0	0
0	0	0	0	0	0	0	0	0	0	0	0	0	0	0	0	0	0	0	0	0	0	0	2	0	0	1	0	0	0	0	0	0	0	0	6	0	0	0	0	0	0	0	0
0	0	1	1	2	0	2	2	0	0	1	0	0	0	0	0	0	1	0	0	0	0	0	0	0	0	0	0	0	0	0	0	0	0	0	0	0	0	0	0	0	0	0	0
0	0	2	3	5	0	3	0	1	0	0	0	2	1	1	1	1	20	0	0	1	1	1	0	3	1	1	0	0	1	0	0	1	1	0	0	1	2	0	2	0	1	2	1
0	0	0	0	2	0	0	0	0	0	0	0	0	0	0	0	0	0	0	0	0	0	0	0	0	0	0	1	0	0	0	0	0	0	0	0	0	0	0	0	0	0	0	0
0	0	0	0	0	0	0	0	0	0	0	0	4	0	0	0	0	0	0	0	0	0	0	0	0	0	0	0	0	0	0	0	0	0	0	0	0	0	0	0	0	0	0	0
0	0	0	0	0	0	8	0	0	0	0	0	0	7	0	0	0	0	0	0	0	0	0	0	0	0	0	0	0	4	0	0	0	4	0	0	2	3	0	0	0	0	0	0
0	0	0	0	4	0	0	0	0	0	0	0	0	0	0	0	0	0	0	0	0	0	0	0	0	0	0	0	0	0	0	0	0	0	0	0	0	0	0	0	0	0	0	0
0	0	0	0	0	0	0	1	0	7	0	0	0	0	0	0	0	0	0	0	0	0	0	0	0	0	0	0	0	0	0	0	0	0	0	0	0	0	0	0	0	0	0	0
1	0	0	1	1	0	0	0	0	0	0	0	0	0	0	0	0	3	0	0	0	0	0	0	0	0	0	0	0	0	0	0	0	0	0	0	0	0	0	0	0	0	0	0
0	0	0	0	0	0	0	0	0	0	0	0	0	0	0	0	0	0	0	0	0	0	0	0	0	0	0	0	0	0	0	0	0	1	0	0	1	0	1	0	0	0	0	0
0	0	0	0	0	0	0	0	0	0	0	0	0	0	2	0	2	0	0	0	0	0	0	0	0	0	0	0	0	0	0	0	0	0	0	0	0	0	0	0	0	0	0	0
0	0	0	0	0	0	0	0	0	0	0	0	0	0	0	0	0	4	0	0	0	0	0	0	0	0	0	0	0	0	0	0	0	0	0	0	0	0	0	0	0	0	0	0
0	0	0	0	0	12	3	1	0	0	15	10	0	0	0	0	0	0	0	0	0	0	0	0	0	0	0	0	0	0	0	0	0	0	0	0	0	0	0	0	0	0	0	0
0	0	0	0	0	0	0	0	0	0	0	0	0	0	0	0	0	0	0	0	0	0	0	0	0	2	1	1	0	0	2	0	0	0	0	0	0	0	0	0	0	0	0	0
0	0	0	0	0	0	0	0	0	0	0	0	0	0	0	0	0	0	0	0	0	0	0	0	1	0	0	2	0	0	0	0	0	0	0	0	0	0	0	0	0	0	0	0
0	0	0	0	0	0	0	0	0	0	0	0	0	0	0	0	0	0	0	0	0	0	1	0	0	2	0	0	0	0	0	0	0	0	0	0	0	0	0	0	0	0	0	0
0	0	0	0	0	0	0	0	1	1	0	0	0	0	0	0	0	0	0	0	1	0	0	0	0	0	0	0	0	0	0	0	0	0	0	0	0	0	0	0	0	0	0	0
0	0	0	0	0	0	0	0	0	0	0	0	0	0	0	0	0	0	0	0	0	0	0	0	0	1	0	0	0	1	1	1	0	0	0	0	0	0	0	0	0	0	0	0
0	4	3	1	0	16	0	2	0	0	0	0	0	0	0	0	6	13	0	0	0	0	0	0	0	0	0	0	0	0	0	0	0	0	0	0	0	0	0	0	0	0	0	0
0	0	0	0	1	0	0	0	0	0	0	0	0	0	0	0	2	39	0	0	0	0	0	0	0	0	0	0	0	0	0	0	0	0	0	0	0	0	0	0	0	0	0	0
0	1	0	0	0	0	1	0	0	0	0	0	1	0	0	0	0	0	0	0	0	0	0	0	0	0	0	1	0	0	0	0	0	0	0	0	0	0	0	0	0	0	1	0
0	0	0	0	0	0	0	0	0	0	0	0	0	0	0	0	2	8	0	1	0	0	2	0	0	0	0	0	0	0	0	0	0	0	0	0	0	0	0	0	0	0	0	0
0	0	0	0	1	0	0	0	0	1	0	0	0	0	0	1	0	3	0	0	0	0	0	0	0	0	0	0	0	0	1	0	0	0	1	0	0	0	0	0	0	0	0	0
0	0	0	0	0	0	0	0	0	0	0	0	0	0	0	0	4	0	0	2	0	0	0	0	0	0	0	0	0	0	0	0	0	0	0	0	0	0	0	0	0	0	17	0
0	0	0	23	0	0	0	0	0	0	0	0	0	0	0	0	0	0	0	0	0	0	0	0	0	0	0	0	0	0	0	0	0	0	0	0	0	0	0	0	0	0	0	0
0	0	0	0	0	0	0	0	0	1	0	3	0	0	0	0	0	0	0	0	0	0	0	0	0	0	0	0	0	0	0	0	0	0	0	0	0	0	0	0	0	0	0	0
0	0	0	0	0	0	0	0	0	0	0	0	0	0	0	0	0	0	0	0	0	1	0	0	0	1	0	0	0	0	0	1	0	0	0	1	0	0	0	0	0	0	0	0
0	1	0	1	0	0	0	0	0	0	0	0	0	0	0	0	0	2	0	0	0	0	0	0	0	0	0	0	0	0	0	0	0	0	0	0	0	0	0	0	0	0	0	0
0	0	0	0	0	0	0	0	0	0	0	0	0	0	0	0	0	0	0	0	0	0	0	0	3	0	0	0	0	0	0	0	0	0	0	0	0	0	0	0	0	0	0	0
0	0	0	0	0	0	0	0	0	0	0	0	0	0	0	0	0	10	0	0	0	0	0	0	0	0	0	0	0	0	0	0	0	0	0	0	0	0	0	0	0	0	0	0
0	0	0	0	0	0	0	0	0	0	0	0	0	0	0	0	0	0	0	0	0	0	1	0	0	0	0	0	0	0	1	0	0	0	0	1	0	0	0	0	0	0	0	0
0	0	0	2	0	0	0	0	0	0	0	0	0	0	0	0	1	0	0	0	0	0	0	0	0	0	0	0	0	0	0	0	0	0	0	0	0	0	0	0	0	0	0	0
[truncated: 15,913 more rows]
