# Supplementary material for: Perenniality, more than genotypes, shapes biological and chemical rhizosphere composition of perennial wheat lines
Source: Front Plant Sci. 2023 May 8;14:1172857. doi: 10.3389/fpls.2023.1172857 (PMC10200949; doi:10.3389/fpls.2023.1172857)
Supplement: Supplementary file 5 [file Table_5.xlsx]

## Sheet: EEA
			ug dsDNA g-1 soil	results expressed in nanomoles of MUF min−1g−1 dry soil
Lines	Year	Rep	dsDNA	aryS	alfaG	betaG	alfaGAL	betaGAL	arabin	xilo	uroni	chit	trip	leu	acP	bisP	piroP	alkP	inositP	butir
235A	4	1	32.9517	5.0398	0.756155	9.59421	1.97732	3.00136	1.66612	2.0871	1.83479	8.03843	5.9891	90.4258	29.2226	207.168	19.9279	408.83	2.03058	90.806
235A	4	2	33.6348	5.59238	0.567241	4.84281	1.14575	2.08736	2.05149	1.27943	0.818376	4.19621	3.71161	58.581	26.1101	206.975	16.4031	239.536	1.45937	53.8007
235A	4	3	41.0202	7.3819	1.4741	11.5299	2.63378	3.32598	2.09152	2.59442	1.59624	11.1464	7.22043	109.482	37.6734	257.772	27.1511	453.301	2.5089	142.73
235A	4	4	38.3333	7.18877	0.682701	6.08805	1.32082	1.78956	1.96378	1.57221	0.662121	5.24504	4.82943	74.0724	29.1263	237.615	17.6327	289.092	1.6378	61.6825
OK72	4	1	40.0654	14.8889	1.38491	9.98423	2.25889	2.85782	2.7288	2.92231	1.2942	10.3342	6.92129	125.417	51.7153	383.88	32.8146	578.828	2.49979	157.283
OK72	4	2	29.9757	7.6437	1.05281	8.74602	1.6527	2.40213	2.29691	1.883	0.813898	6.59013	4.88305	75.7944	31.2357	282.207	23.5541	338.94	1.79479	91.1877
OK72	4	3	27.698	6.55395	0.797317	6.18925	1.36181	1.63124	2.11956	1.4289	0.767635	5.31988	4.76081	76.6147	29.1976	268.341	20.4589	292.536	1.72766	71.2295
OK72	4	4	36.0525	17.6567	2.39944	21.0754	4.57458	6.25927	3.7237	7.57763	2.41117	22.2515	11.2825	176.014	74.9388	479.209	48.731	845.836	3.5081	333.109
11955	4	1	36.0293	6.72317	0.727895	7.15175	1.52488	1.91444	1.91298	1.63645	0.83281	5.87778	6.39677	87.0562	31.6255	289.817	19.9474	326.654	1.99483	69.8872
11955	4	2	40.7836	12.54	1.28442	12.3587	2.26698	3.61401	3.00305	3.02639	1.33158	11.1725	8.60509	145.013	54.7314	461.416	38.4153	636.805	2.78417	146.798
11955	4	3	36.6708	10.2117	0.787372	9.36282	1.92976	2.44296	2.84415	2.20324	0.701254	9.53135	6.12102	107.622	40.1314	339.48	25.8381	386.596	2.11439	89.4134
11955	4	4	39.4732	7.60723	1.01737	7.63005	2.00091	2.10951	2.37183	2.06768	0.729949	6.67819	4.6575	75.2156	29.0255	301.484	22.6622	322.897	1.85841	64.8662
280B	4	1	40.2521	8.31199	1.37032	10.4594	2.36543	3.83702	2.50634	2.50372	1.02958	8.90269	6.67274	102.215	36.2567	306.507	27.2777	450.707	2.31366	104.802
280B	4	2	32.6911	6.73833	0.327259	5.09212	1.12154	1.25136	2.1407	1.41303	0	4.97805	4.20261	57.6868	26.7809	252.324	17.0319	264.852	2.04284	56.1371
280B	4	3	36.4105	7.19844	0.668494	5.08214	1.05114	1.20357	1.60785	1.3909	0	4.41723	4.08344	58.5865	26.9743	237.295	17.7609	260.566	1.53569	52.8003
280B	4	4	20.7874	6.76417	0.558294	5.97281	1.37381	1.35807	2.09483	1.90649	0	4.41791	3.3307	53.9631	23.1378	258.342	18.8751	239.936	1.423	59.042
Tpi	12	1	55.4806	10.3818	0.819203	12.382	2.20334	2.58931	2.84476	2.69347	0.918103	12.0211	5.27725	121.869	46.2487	392.073	27.1819	443.27	2.26881	140.475
Tpi	12	2	86.0066	12.0343	1.0449	10.1091	2.18502	2.90425	2.55739	2.9245	0.948761	10.3988	6.20571	111.923	52.2591	390.286	28.2143	491.856	2.87865	162.503
Tpi	12	3	48.8015	11.8131	1.1273	10.2934	2.10945	2.22004	2.43996	2.79094	1.14932	10.1594	5.46692	117.151	54.0869	416.145	31.1753	479.539	3.02942	137.545
235A	1	1	21.8749	3.79207	0.270469	6.28084	0.825995	1.23591	1.84641	1.29517	0.464287	3.44227	3.15393	47.6193	18.8646	185.157	12.2244	189.989	1.60471	24.4507
235A	1	2	21.3121	3.52829	0.480425	4.98187	0.79268	0.688244	2.30814	0.955124	0	2.60425	2.80611	43.4086	17.0686	161.754	10.9728	178.14	1.57901	19.4758
235A	1	3	19.4106	4.33508	0.619538	4.27402	0.77157	0.518634	1.83359	1.18607	0	3.53771	3.30088	47.1814	17.3152	203.781	13.2755	201.954	1.62354	34.8492
235A	1	4	19.4514	4.32862	0.604141	4.06054	0.663128	0.631198	2.58533	1.06292	0.266746	2.66179	3.58596	44.7685	17.4172	203.766	14.1247	197.449	1.44749	38.1672
11955	1	1	18.9354	6.04414	0.647913	4.56137	0.690935	0.520502	2.04742	1.45007	0	3.82376	3.71892	49.9052	22.4582	268.567	19.5798	263.318	1.58299	61.8503
11955	1	2	36.1604	6.23234	0.868006	9.12773	1.94186	4.36138	3.23494	2.40222	1.13705	7.72722	5.65607	90.8081	31.0004	322.163	22.9045	346.221	2.24653	88.9058
11955	1	3	24.1338	5.25602	0.377597	4.57448	0.858969	1.27912	2.01764	1.15576	0.530806	3.69731	3.36309	54.2672	23.4551	235.2	16.0849	229.276	1.65513	36.9361
11955	1	4	40.4011	5.59355	0.717988	6.7693	1.11277	1.70111	2.60433	1.70856	0.54834	4.78026	4.58084	71.5152	24.2185	273.77	19.6324	255.083	2.14439	40.6714
OK72	1	1	29.9515	7.46038	0.888663	7.59533	1.40468	2.25247	4.19694	2.13035	0.635596	5.93085	4.6678	83.4768	31.608	308.789	23.049	327.552	2.28531	86.8211
OK72	1	2	36.6357	7.67762	1.05819	9.33105	1.54249	2.46902	4.67593	2.15427	0.799395	6.97891	4.6511	82.4611	34.4032	335.336	27.0054	346.004	2.53424	90.9822
OK72	1	3	21.7792	6.55624	0.802731	6.07198	0.911286	1.31452	2.33905	1.63466	0.504729	4.11534	3.99899	62.6469	26.8204	295.101	20.9196	266.099	2.03311	73.5135
OK72	1	4	44.2664	6.39678	0.779923	7.41546	1.21197	1.72564	3.68033	1.87518	0.578413	4.8446	4.52538	63.372	25.9431	288.178	20.1922	289.652	2.01961	73.0647
280B	1	1	34.7763	4.97978	0.343232	5.33884	1.01232	0.728652	1.93761	1.14356	0.220208	3.19733	3.24865	48.8855	21.0891	213.083	15.6358	222.551	1.33627	54.7823
280B	1	2	45.9961	5.06706	0.98673	10.546	1.82305	2.64576	3.53805	2.02718	1.03781	8.59206	5.51177	85.5341	29.8628	265.75	22.035	322.692	1.95004	73.201
280B	1	3	37.2732	6.36809	0.880715	7.58	1.88488	2.24568	2.67209	1.89048	0.777866	4.98058	5.19054	87.7208	29.3353	286.506	20.5567	303.043	2.08542	58.6498
280B	1	4	49.1972	5.98743	1.00385	10.0286	1.81489	2.71427	3.23035	2.28034	0.923201	8.064	5.17046	79.8419	27.6576	276.522	21.0082	314.184	2.05621	72.36
Ardente	1	1	31.1058	5.1517	0.700018	5.26183	1.03132	1.62844	2.31279	1.29286	0.502283	3.33982	4.07784	53.115	23.1766	241.448	16.6382	232.842	1.84265	33.2741
Ardente	1	2	20.2567	5.12886	0.739798	4.84004	0.777179	0.60327	2.00712	1.21974	0.50652	3.39911	3.58711	53.2554	22.2248	244.549	16.0366	230.935	1.73641	39.929
Ardente	1	3	30.6032	6.83634	1.09378	8.34436	1.48181	2.0669	2.29119	2.13109	0.902429	6.08685	5.66213	86.7095	30.2814	265.909	20.7874	302.435	2.06886	84.8181
Ardente	1	4	28.9836	5.41115	0.657628	5.43431	0.968465	1.11732	1.97213	1.25118	0.508312	4.64515	3.63332	49.5828	21.8869	230.688	16.4953	222.495	1.61491	34.9289
	Genotype	Year	Microbial biomass	S- acq	C- acquiring enzymes							N- acquiring enzymes			P- acquiring enzymes					Esterases
			ug dsDNA g-1 suolo	aryS	alfaG	betaG	alfaGAL	betaGAL	arabin	xilo	uroni	chit	trip	leu	acP	bisP	piroP	alkP	inositP	butir
	Ardente	1	27.7373	5.63201	0.797806	5.97013	1.06469	1.35398	2.14581	1.47372	0.604886	4.36774	4.2401	60.6657	24.3924	245.648	17.4894	247.177	1.81571	48.2376
	235A	1	20.5122	3.99602	0.493643	4.89932	0.763343	0.768497	2.14337	1.12482	0.182758	3.0615	3.21172	45.7444	17.6664	188.614	12.6493	191.883	1.56369	29.2357
	11955	1	29.9077	5.78151	0.652876	6.25822	1.15113	1.96553	2.47609	1.67915	0.55405	5.00713	4.32973	66.6239	25.283	274.925	19.5504	273.475	1.90726	57.0909
	OK72	1	33.1582	7.02276	0.882376	7.60346	1.26761	1.94041	3.72307	1.94861	0.629533	5.46743	4.46082	72.9892	29.6937	306.851	22.7915	307.327	2.21807	81.0954
	280B	1	41.8107	5.60059	0.803633	8.37335	1.63379	2.08359	2.84453	1.83539	0.739771	6.20849	4.78036	75.4956	26.9862	260.465	19.8089	290.618	1.85699	64.7483
	235A	4	36.485	6.30071	0.87005	8.01375	1.76941	2.55107	1.94323	1.88329	1.22788	7.15653	5.43764	83.1403	30.5331	227.382	20.2787	347.69	1.90916	87.2547
	11955	4	38.2393	9.27052	0.954265	9.12584	1.93063	2.52023	2.533	2.23344	0.898898	8.31496	6.4451	103.727	38.8785	348.049	26.7158	418.238	2.18795	92.7413
	OK72	4	33.4479	11.6858	1.40862	11.4987	2.462	3.28761	2.71724	3.45296	1.32173	11.1239	6.96192	113.46	46.7718	353.409	31.3896	514.035	2.38258	163.202
	280B	4	32.5353	7.25323	0.731091	6.65162	1.47798	1.9125	2.08743	1.80353	0.257394	5.67897	4.57237	68.1128	28.2874	263.617	20.2364	304.015	1.8288	68.1952
	Tpi	11	27.7373	5.63201	0.797806	5.97013	1.06469	1.35398	2.14581	1.47372	0.604886	4.36774	4.2401	60.6657	24.3924	245.648	17.4894	247.177	1.81571	48.2376
