# Supplementary material for: Perenniality, more than genotypes, shapes biological and chemical rhizosphere composition of perennial wheat lines
Source: Front Plant Sci. 2023 May 8;14:1172857. doi: 10.3389/fpls.2023.1172857 (PMC10200949; doi:10.3389/fpls.2023.1172857)
Supplement: Supplementary file 7 [file Table_7.xlsx]

## Sheet: ESI Positive
Compound	Neutral mass (Da)	m/z	Charge	Retention time (min)	CCS (angstrom^2)	Chromatographic peak width (min)	Anova (p)	q Value	Max Fold Change	Highest Mean	Lowest Mean	Isotope Distribution	Maximum Abundance	Minimum CV%	1 [1]	2 [1]	3 [1]	4 [1]	5 [1]	6 [1]	7 [1]	8 [1]	9 [1]	10 [1]	11 [1]	12 [1]	13 [1]	14 [1]	15 [1]	16 [1]	20 [1]	21 [1]	22 [1]	23 [1]	24 [1]	25 [1]	26 [1]	27 [1]	28 [1]	29 [1]	30 [1]	31 [1]	32 [1]	33 [1]	34 [1]	35 [1]	36 [1]	37 [1]	38 [1]
2,77_296,2348n	296.235	319.224	1	2.77285	193.836	0.125883	0.00419883	0.00561215	10.3287	1	0	100 - 11,7	20.0654	9.84	8.15815	8.14831	5.8572	13.1698	10.7752	12.6225	17.1778	8.12721	3.8803	5.83843	7.32262	8.85615	2.21514	7.4646	10.1871	11.0644	1.66836	2.90583	0.790956	0.641476	0.529222	1.60065	3.7183	6.20041	4.57868	0.710196	2.75196	4.04624	1.23479	358.882	0.630731	0.616592	2.58308	1.89834	3.1789
9,40_565,5170m/z		565.517	1	9.40208	273.587	0.0728167	0.00318195	0.00444822	5.3165	1	11	100 - 3,78	36.5087	36.54	28.7279	13.9936	7.45649	12.4682	9.68228	0	21.7223	17.7134	29.1691	26.6972	16.9995	22.4882	17.5364	16.2215	0	22.1829	64.6837	31.3756	39.9496	38.4349	48.3849	30.0117	38.4546	19.8277	24.6559	49.8763	54.9391	36.9395	38.6132	45.9541	27.7501	21.3496	43.2612	35.2344	35.1578
2,36_326,3780m/z		326.378	1	2.36133	217.027	0.23265	0.0254961	0.024421	1.3233	1	11	100 - 16,3 - 0,509	884.432	9.35	1088.93	717.094	594.677	968.352	684.959	860.425	823.098	848.752	663.5	677.733	775.824	915.309	635.337	721.449	782.748	845.767	848.094	871.556	891.612	968.136	1005.99	874.341	852.056	762.151	766.479	731.557	785.202	817.344	761.5	916.901	1030.82	1046.26	986.73	752.863	1041.98
9,13_577,5182m/z		577.518	1	9.13052	273.282	0.232183	8.70914e-12	1.30311e-10	15.0653	11	0	100 - 33,4	7570.43	32.63	8763.42	7924	5573.51	5497.26	6879.52	11401.8	3957.11	6891.65	2867.29	6539.01	7407.45	7721.69	3893.68	6309.56	9772.04	6161.31	1074.86	1693.1	1006.6	1309.24	2245.05	2000.31	2733.2	4474.13	3644.28	1437.24	1745.5	2618.51	1084.43	2373.3	910.789	1827.37	1657.01	1734.65	2510.01
8,90_549,4860m/z		549.486	1	8.90495	325.872	0.0595833	1.66944e-08	8.89485e-08	74.2676	4	0	100 - 14,5	87.4041	13.7	29.9164	84.3941	49.8831	42.0692	202.683	117.468	15.3639	188.17	15.4291	91.6204	102.435	79.119	59.1047	106.423	116.094	98.2932	2.28662	18.1534	4.41315	9.56965	14.0731	4.90329	14.5895	152.381	54.3525	1.95576	18.6289	11.2274	1.35555	22.307	2.85078	7.5875	10.5712	2.15588	7.83319
9,75_647,5953m/z		647.595	1	9.74688	290.677	0.07285	9.08051e-13	2.07201e-11	Infinity	4	0	100 - 29,5	77.6667	57.5	106.052	66.6829	33.9348	61.475	151.856	162.812	29.7493	129.412	38.8776	92.186	83.8056	73.4554	14.3585	43.1686	44.9053	109.935	1.13024	0	2.52445	0.878788	3.35328	2.80861	6.30988	71.3071	10.2564	1.11555	0.870658	4.20845	0	0	1.06373	0	1.73647	2.93728	2.94557
9,86_661,6116m/z		661.612	1	9.85948	293.568	0.17295	2.29758e-11	2.98207e-10	28.8166	4	0	100 - 36,7 - 2,68 - 0,0267	655.749	31.67	802.381	699.87	424.948	446.419	830.355	1158.65	540.796	648.005	354.972	640.834	727.104	732.963	309.831	531.755	760.757	882.353	90.7965	161.622	92.2715	77.8711	195.321	132.322	165.608	592.198	219.06	82.4362	164.234	138.877	63.5193	153.99	26.7209	148.138	164.847	81.7175	218.165
8,33_769,6295m/z		769.63	1	8.32687	304.213	0.10635	1.80651e-05	4.42166e-05	4.10639	11	0	100 - 25,1	117.893	9.47	68.3417	42.858	50.2305	95.891	141.041	97.0289	108.551	170.155	62.8058	88.5248	141.266	144.72	43.4868	127.656	73.1102	105.372	38.3037	39.1895	41.562	37.4895	73.6515	48.8267	55.9092	198.887	42.873	42.2982	47.0547	46.7735	48.7546	69.8894	54.2332	55.6845	57.7281	36.2515	64.9192
8,73_788,6896n	788.69	806.723	1	8.72575	319.812	0.218933	2.38139e-09	1.52445e-08	2.5528	4	0	100 - 48,2 - 1,37 - 0,00448	3660.08	5.9	3529.52	2649.7	2871.99	3666.16	4176.22	5090.32	3287.76	5008.61	2290.03	3955.68	4565.18	4428.35	2347.55	3583.37	3010.59	4100.28	1868.25	2114.6	1835.86	1828.68	2317.95	1828.46	2026.18	3918.73	2443.07	1735.61	2002.96	1914.01	1863.07	2007.87	1900.61	2353.77	1925.61	1928.84	2169.41
9,46_972,8953m/z		972.895	1	9.45508	370.492	0.1391	2.2883e-06	7.03765e-06	4.45401	11	0	100 - 59,4 - 13,1 - 0,109	1438.69	6.71	1138.31	759.136	1203.8	916.069	1204.15	1376.66	898.368	1365.7	476.837	1253.98	1236.13	1751.79	940.147	1298.09	927.829	1255.18	492.505	553.153	446.98	493.222	610.468	587.987	697.042	1602.16	1274.71	562.043	546.261	735.824	602.065	648.848	805.434	1049.8	519.627	604.85	724.156
8,93_860,7678m/z		860.768	1	8.93143	335.338	0.0662167	5.21333e-05	0.000115062	4.05912	4	0	100 - 12	79.1981	37.28	128.42	43.9865	57.7678	114.918	91.4977	123.823	52.1894	98.9981	35.0644	58.2672	103.555	99.0633	55.7582	65.717	61.9328	76.2113	33.8605	39.3184	51.1848	38.1937	108.143	50.7197	66.8188	105.718	65.4122	41.0029	79.264	51.8863	51.5937	55.8108	31.0089	126.163	44.6854	67.0515	75.6304
8,91_806,7266m/z		806.727	1	8.9116	326.404	0.0199333	0.000239097	0.000448023	8.37511	0	11	100 - 26,3	23.5275	42.88	3.68913	1.63311	0	0.750759	0	0	9.4876	3.90711	8.37152	18.4571	5.45249	1.76402	7.14581	0	1.16191	6.00806	19.4016	46.2523	22.6966	26.3572	9.05832	6.71664	9.80617	0	5.96011	19.1537	7.15899	15.3421	35.2554	18.1156	33.9218	17.0975	15.755	13.9689	4.9825
8,51_748,6575n	748.658	766.691	1	8.5057	314.038	0.186917	0.0272265	0.0255256	1.76804	11	0	100 - 30,9 - 1,76	739.682	8.38	848.823	272.945	469.094	838.081	742.381	694.623	707.131	956.855	388.195	1006.14	919.362	1007.67	422.532	1071.12	539.67	627.554	453.098	482	417.056	416.816	671.243	539.279	431.752	1041.28	572.233	457.031	454.415	472.751	536.672	614.176	864.644	583.119	467.507	496.881	567.376
8,51_786,6729n	786.673	804.707	1	8.5057	316.569	0.0794833	2.70486e-09	1.71598e-08	41.4152	4	0	100 - 42,6 - 7,17	294.11	17.79	176.421	132.63	193.768	342.478	441.043	487.804	269.005	529.015	60.8701	282.077	401.832	457.328	103.859	332.958	168.772	325.903	25.9886	23.4352	16.5552	21.6484	74.6427	53.5995	62.0337	348.923	155.894	55.9666	67.5583	25.0893	19.1807	53.7332	23.1356	270.375	62.6328	60.4427	91.3314
9,04_801,6939m/z		801.694	1	9.03742	316.627	0.13285	0.000191451	0.000366511	1.87904	0	11	100 - 40,4 - 2,92	421.585	13.47	397.123	322.389	228.625	481.126	231.298	226.41	387.286	296.72	330.211	211.692	312.146	291.734	284.797	217.132	311.402	301.7	374.945	368.738	504.451	377.483	458.415	418.279	414.869	226.452	260.953	368.451	363.462	377.925	377.392	470.536	416.273	455.434	460.964	324.662	441.779
8,81_946,7839m/z		946.784	1	8.80523	343.839	0.0331167	0.00714562	0.00885041	Infinity	11	0	100 - 42,1	93.1894	141.2	11.4665	0	0	1.07598	3.12411	0	1.84027	12.5335	0	0.799581	1.45644	5.0623	0	11.8719	2.39715	0	0	0	0	0.769018	1.57445	0	0.477948	11.695	0	0.231516	0	0	0	0	0	0	0	0	0
11,70_876,7989m/z		876.799	1	11.7031	335.046	0.2388	0.000775507	0.0012817	1.26209	11	4	100 - 40,8	160.52	2.13	144.115	136.578	98.9396	142.2	116.36	120.948	133.134	99.7552	170.741	134.673	114.021	123.183	102.501	122.397	127.498	147.932	156.626	161.57	128.902	137.898	166.354	125.047	175.124	162.834	144.961	160.752	165.985	142.333	165.021	144.795	195.949	165.634	133.322	176.487	147.224
9,34_833,7587m/z		833.759	1	9.33582	329.198	0.0397333	0.0216164	0.0217034	Infinity	11	0	100	6.78436	93.97	0	3.2769	21.1297	2.92974	0.0945504	6.21561	0	4.83746	1.93041	3.05664	1.39264	0	0	10.3061	0	9.51608	0	1.20353	0.0352078	0	1.99243	0.935757	1.13323	5.89954	0.630263	1.3178	0	0.314317	2.28225	4.76445	0.24753	0.0499964	1.59087	0	0.109958
12,11_902,8160m/z		902.816	1	12.1141	344.603	0.192067	0.00455369	0.00602641	1.27771	1	4	100 - 43,7	80.6944	7.48	61.7985	62.107	53.4668	71.119	51.6818	50.2903	72.3251	50.0654	88.2996	73.0382	63.824	59.3396	40.3802	55.4577	75.1275	82.1706	99.2619	78.0529	76.2381	71.0674	85.2522	64.0726	94.1546	72.2	89.5745	85.9713	82.533	67.2151	84.1874	60.3893	119.02	72.1103	71.3399	99.0398	84.1869
9,56_1000,9240m/z		1000.92	1	9.56103	376.879	0.0662333	7.41962e-13	1.73983e-11	77.6069	11	0	100 - 50,2 - 1,93	150.505	41.27	157.013	100.919	88.6705	89.7324	189.007	231.401	76.3691	304.737	64.9236	79.0229	105.889	132.338	47.1586	111.816	84.2602	135.181	19.8726	10.7758	5.07681	8.03485	9.3711	13.4745	25.8414	125.836	27.266	16.3201	4.42912	18.4259	13.6908	23.2163	21.2203	33.7749	35.8105	27.2525	15.5131
8,42_890,7245m/z		890.725	1	8.41958	321.566	0.185467	0.0130789	0.0146967	638.591	11	0	100 - 56	7003.04	138.86	30.9029	13.4195	30.7136	13.5948	431.906	86.2448	7.19123	228.979	29.9617	12.5468	5.39354	87.6117	1.03864	308.291	2.31323	4.88815	124.218	1.39592	2.33016	0.96851	5.52771	49.6632	698.663	1277.13	2.12917	34.6162	107.24	24.6444	8.20634	1.92688	75.6536	6.82367	0	7.84346	22.2282
9,85_970,8812m/z		970.881	1	9.85285	367.108	0.0132667	9.091e-06	2.42209e-05	Infinity	11	0	100 - 28,1	20.5739	1.73	3.42302	1.15432	1.52541	0	3.7745	0	0	3.78351	3.42317	1.92971	2.14861	2.35362	1.1449	5.56068	1.02306	0.512437	0.100151	0	0	0	0.529536	0	1.72592	4.08482	2.88826	1.60755	0	2.61025	2.05487	0	0	2.88838	0	0.0438436	0
5,94_758,5693m/z		758.569	1	5.94377	301.194	0.0728667	3.54954e-07	1.32148e-06	10.137	4	0	100 - 34,3	80.7612	8.18	52.4493	60.9851	89.5375	93.5977	227.784	103.267	40.9828	231.178	21.8115	84.4181	47.4288	79.7893	35.2074	40.4126	30.3442	52.986	13.4104	17.4294	30.4653	13.6418	22.3768	19.0377	10.9985	67.5975	31.2123	36.4912	24.2109	33.9429	53.8093	18.1423	32.697	29.8718	12.0574	24.8259	40.7277
5,92_791,6713m/z		791.671	1	5.9169	310.284	0.0732333	0.00882041	0.0105571	6.37367	11	0	100 - 29,6	67.4424	14.79	7.02937	19.0321	8.97972	23.9103	109.992	31.216	25.4176	81.6055	42.3218	22.1261	36.5728	49.1033	29.7906	42.8335	18.6275	33.6094	14.5662	20.1008	22.8507	5.52421	36.461	16.8565	27.6834	52.5952	34.3073	43.3329	25.3383	8.03668	36.1413	9.99805	61.2767	23.8799	21.5478	15.0403	30.5729
6,41_311,2573m/z		311.257	1	6.40777	270.254	0.112617	1.51545e-10	1.45847e-09	458.082	4	0	100 - 12,1	123.478	21.36	54.4484	56.0014	45.2492	53.9945	103.499	129.388	189.601	201.434	57.9215	107.982	174.274	237.537	109.395	216.488	137.949	100.483	2.1653	8.66818	1.72942	9.40578	24.6288	3.30955	19.0865	120.948	74.3181	4.37069	10.3708	9.82806	2.66983	15.2616	0	9.69773	34.8145	5.76861	9.97525
4,69_376,2968m/z		376.297	1	4.68958	212.072	0.053	0.00806245	0.00978231	1.82276	1	11	100 - 8,81	11.322	29.4	10.9415	6.71309	5.21921	9.40927	9.0086	7.87371	4.31727	6.27947	10.1168	8.1502	1.62222	9.47762	10.7628	8.82307	1.48565	2.21641	16.7336	13.131	14.6412	6.46224	11.6679	7.37393	9.81885	11.4743	10.6076	8.4801	9.48452	6.547	9.28592	17.3413	7.29309	13.6907	8.6211	11.1191	18.6156
5,66_726,5887m/z		726.589	1	5.65858	295.39	0.0463667	3.62025e-06	1.06924e-05	Infinity	4	0	100 - 34,6	15.1913	11.61	10.3595	4.43401	13.8819	6.38763	39.6596	32.6931	0.262763	87.0261	0	11.1685	5.06587	6.7206	5.48239	13.5049	0.344856	6.0687	0	0	0	0	0	0	0	5.66428	3.40733	0.776031	2.38872	0	1.85561	0	0	0	0.0495731	0.498369	1.51776
1,73_277,2151m/z		277.215	1	1.73098	172.913	0.0199333	0.00274883	0.00392417	Infinity	11	0	100	1.94994	19.84	0	0.0644616	0.467365	9.60541	1.57308	0.77809	0.403249	1.95208	0.235701	1.37475	0.0753856	0.7332	0.172551	0.675227	0.553151	0.475069	0.131845	0	0	0	0	0.207799	0	3.21526	0.0227179	0	0	0	0	0.483925	0	0	0.0641018	0	0
2,51_277,2151m/z		277.215	1	2.5079	175.726	0.113067	1.91934e-06	6.00742e-06	11.5639	11	0	100 - 10,4	29.7976	13.99	4.31928	4.29678	10.3872	16.6418	29.3508	13.2327	13.1369	31.5369	14.1578	14.1691	35.1735	39.0526	4.91823	33.4811	9.86568	18.8205	2.01837	6.21922	2.26641	2.24138	3.19106	6.27488	4.00265	27.6439	11.0607	2.10565	3.95148	8.03984	3.95817	12.1771	3.48729	3.46581	4.61156	3.36297	3.08677
6,41_311,2571m/z		311.257	1	6.41438	194.177	0.0927333	8.61746e-11	9.23589e-10	Infinity	4	0	100 - 12,7	89.3225	0.32	36.0569	36.7614	32.9788	34.6964	75.1983	103.761	133.406	155.89	37.2637	72.1449	131.894	175.991	74.7961	155.398	100.775	72.1465	1.39419	3.98285	2.47646	6.78199	12.5467	2.69759	8.87729	83.7216	55.7891	2.70025	6.56242	3.69269	2.49405	9.39576	0	12.0958	22.771	0.816946	8.03058
1,62_812,4210m/z		812.421	1	1.61838	271.553	0.0861167	0.0475736	0.0381974	2.77458	0	4	100 - 35,7 - 2,42	102.609	49.3	45.951	19.6622	23.5422	24.3808	43.0582	48.8972	31.4043	24.4412	57.1098	27.1571	74.7025	55.7511	46.4399	47.7349	6.2661	15.212	56.8531	34.2542	26.1744	69.1869	56.0179	53.3805	48.7233	67.8582	67.6636	91.8533	35.0535	14.4419	49.7823	87.3502	143.763	62.5853	61.972	44.437	19.702
2,26_249,1845m/z		249.184	1	2.25537	168.71	0.0662167	0.0438075	0.0361586	1.84655	0	4	100 - 9,46	7.81326	21.69	5.22265	6.09492	3.70876	5.25835	3.39299	4.22062	4.73695	3.26692	3.63376	2.70427	5.99013	1.66855	5.86369	2.53374	4.33702	5.06712	3.57876	4.38353	5.75785	4.35187	4.15109	5.05841	6.05217	4.33704	4.1091	6.66398	4.98059	5.10659	5.71593	3.04576	5.53741	7.18993	4.81784	5.30674	5.96894
9,40_577,5177m/z		577.518	1	9.39545	341.775	0.0463667	0.00490378	0.00639993	9.1456	11	0	100 - 6,46	31.0298	31.7	20.8877	20.0288	54.1574	15.6647	29.2734	12.6166	5.63977	14.4984	1.53233	23.5404	11.9581	18.3142	17.2406	18.0528	26.3362	22.2391	4.79994	6.08286	4.2905	4.85253	10.9681	15.2831	14.8996	42.934	24.0575	4.21455	10.3094	2.64794	2.94198	13.8461	10.5605	0	4.83295	17.7873	26.3391
8,91_614,4861m/z		614.486	1	8.9116	256.784	0.0464167	4.12443e-05	9.23252e-05	Infinity	0	11	100 - 12,4	38.1144	24.7	0	11.6267	0	6.9845	0	0	10.4566	0	7.35324	6.41441	5.38263	6.61328	10.407	0	0	0	19.2428	23.8501	25.7985	25.914	16.093	23.4253	5.787	0	0	27.7819	5.74763	16.2635	19.5373	12.5358	20.2842	25.4305	13.4892	6.0885	8.66315
2,72_369,1245m/z		369.124	1	2.71983	183.388	0.106	0.00256519	0.00369934	1.7813	0	11	100 - 13,4 - 0,0595	99.8547	3.59	109.561	62.4879	47.4875	92.714	60.7339	71.1221	80.5832	76.4087	67.5242	62.6142	71.016	76.1095	54.6421	64.8478	61.3303	59.8083	69.1217	69.4786	83.8079	81.0806	93.8534	71.1056	68.7926	70.5109	58.9632	70.9533	71.3785	73.1824	66.4419	81.9008	87.9286	91.5202	85.5859	67.5212	84.2353
8,60_597,4879m/z		597.488	1	8.5999	269.645	0.06075	0.0014394	0.00221825	Infinity	11	0	100 - 34,6	360.612	140.46	0	0	0	0	0	0	0	5.22852	0	0	0	0	0	27.5365	0	0	0	0	0	0	0	0	0	42.145	0.922286	0	0	0	0	0	13.2807	0	0	0	0
10,05_575,5014m/z		575.501	1	10.0458	270.184	0.0928333	1.64743e-05	4.0604e-05	5.73682	11	0	100 - 28,5	34.5189	40.87	27.4994	48.1723	38.0963	40.6958	28.0645	54.3628	23.8514	33.5606	14.7619	18.0538	35.8594	27.2915	16.3497	20.0366	64.3806	28.9764	9.77129	21.0831	10.0419	20.7462	12.4405	11.9264	9.38529	27.2091	20.625	7.89594	19.2984	20.3608	9.17216	15.9003	9.4498	19.3162	18.0733	23.2496	16.4032
0,50_216,1221m/z		216.122	1	0.50455	173.498	0.105983	0.0279475	0.0260633	1.89659	0	11	100 - 6,15	64.803	18.78	71.404	36.3591	44.1118	25.493	39.6592	62.1072	43.2914	37.4325	40.0635	37.8088	75.678	66.6537	43.1986	46.8644	29.585	20.0778	55.5249	38.0864	47.3072	66.0879	36.2191	65.9931	51.6701	46.6471	56.7528	77.1647	38.8221	44.0345	35.6274	79.0812	81.475	72.4633	69.2472	40.6354	51.7828
4,68_360,3237m/z		360.324	1	4.68297	203.841	0.371267	0.0570867	0.0429357	1.43463	1	11	100 - 20,4	5113.38	17.27	4888.59	3068.82	3480.1	6665.04	5292.21	4437.59	4006.13	3827.26	3787.79	3630.09	6961.18	3409.74	4141.17	3846.84	4125.42	5264.68	6029.87	4207.84	6077.81	4633.82	6515.66	4069.86	4117.69	6180.7	4055.3	5390.66	3873.83	3591.23	5015.78	6167.1	6430.56	5091.88	3965.77	4896.07	5801.42
9,28_551,5017m/z		551.502	1	9.27623	335.824	0.0198667	0.00014089	0.000278251	15.2049	4	11	100 - 6,65	10.9511	50	3.25873	11.6237	7.96344	10.8688	9.56294	17.6752	5.79064	11.0261	6.85766	16.6745	16.8745	15.1369	1.67762	13.8968	6.06887	20.2609	4.48874	2.21358	3.56954	5.66863	7.21819	2.84122	5.37489	19.0984	8.44965	3.37181	5.44924	6.60798	6.52821	11.6703	0.655866	0	5.04175	3.31106	2.92837
8,87_549,4877m/z		549.488	1	8.87183	267.712	0.238817	3.84137e-14	1.94089e-12	48.5899	4	0	100 - 32,8	37356.3	29.13	33945.7	29743.6	24665.5	27798.5	61159.3	64642.9	31539	48718.6	16748.7	36394.5	46999.9	43233.3	16754.3	38025.2	39576.9	37754	5062.22	7868.14	4035.46	5857.08	8894.76	7456.59	10371.7	37156.4	13856.8	3874.15	7743.58	7305.43	2994.54	7376.25	1780.34	7297.51	7979.91	5410.71	9662.83
9,87_633,5802m/z		633.58	1	9.87272	287.801	0.1126	3.47544e-05	7.85433e-05	13.6975	11	0	100 - 31,6 - 0,466	175.27	36.83	101.419	85.2898	286.998	78.7039	98.824	133.281	68.5043	89.9676	47.2553	116.796	166.73	163.188	93.4941	99.2557	71.1635	154.506	32.4329	26.8892	42.6029	18.4911	50.1918	81.3644	51.5925	200.314	111.236	39.8584	51.0902	59.4213	29.2612	24.8286	75.9839	57.1153	27.5163	99.1463	81.9605
6,42_616,5067n	616.507	634.54	1	6.42103	268.787	0.07285	2.64739e-07	1.02053e-06	216.289	11	0	100 - 26,3 - 0,778	123.597	14.86	7.90621	17.2417	32.7731	28.7083	129.823	105.47	41.5838	108.369	9.12052	37.8882	50.133	93.3803	15.5735	81.2772	12.3828	21.9859	3.95206	1.87484	2.56315	4.68783	4.35183	13.607	6.75102	94.7574	94.2567	15.3681	1.66821	11.5414	10.1655	3.28149	31.8227	11.7444	3.43884	10.0712	6.09263
9,13_830,7366n	830.737	869.7	1	9.13052	328.536	0.1987	1.20554e-11	1.68862e-10	6.43963	4	0	100 - 53,3 - 16,7 - 1,69 - 0,0244	8841.81	14.54	12877.5	8895.98	6950.59	10316.3	8985.71	10746.5	8853.48	9730.15	6386.2	7541.6	8935.94	9028.93	6339.62	7580.73	9757.16	8542.55	2577.21	3134.56	3457.43	3230.21	5835.9	4928.46	6373.82	7113.11	5968.09	3197.77	4111.86	4845.38	2582.53	5786.03	2233.9	5563.71	5780.7	2667.88	6160.19
9,59_860,7834n	860.783	878.817	1	9.58753	341.684	0.371283	0.00498132	0.00648318	2.79486	11	0	100 - 52,1 - 0,749 - 0,0211	11980	19.25	8215.71	5821.1	30668.2	6515.18	8078.04	7632.15	6534.17	7321.01	6332.87	8200.62	7927.83	8706.18	5902.38	6511.52	6178.62	7305.09	5539.94	5620.06	6013.87	5338.59	6124.21	9426.56	6470.45	9992.55	8699	4814.89	6328.69	6500.21	5369.03	11419.6	8430.32	6982.18	5715.17	6553.19	6538.75
9,24_857,7577m/z		857.758	1	9.2365	332.068	0.0861	1.80443e-09	1.20414e-08	20.4442	11	0	100 - 30,8	419.701	39.23	228.527	176.433	278.878	134.972	407.492	393.573	96.1593	275.219	71.184	201.082	129.215	273.433	112.315	249.321	254.967	153.388	42.7555	29.5798	29.006	31.846	56.6049	70.3412	60.9834	279.934	173.825	51.9642	89.7447	61.7779	65.5786	57.3283	76.6604	63.6428	59.3353	65.4957	79.4536
1,06_322,2150m/z		322.215	1	1.0554	179.431	0.0861167	8.52973e-11	9.21165e-10	4.14476	1	11	100 - 10,7	13.0433	21.56	3.44792	3.3949	9.98732	4.42262	3.28722	4.39889	3.32475	3.75039	4.90458	2.64456	4.2849	3.8782	7.4327	5.20567	2.7387	3.08715	10.6783	13.0822	8.05178	14.7863	15.0406	14.5294	12.4967	4.03709	14.8706	16.8436	12.5183	6.95581	14.5211	15.5988	14.0152	18.7037	14.9743	13.9682	13.9743
9,10_549,4860m/z		549.486	1	9.10402	329.2	0.0132833	2.37908e-10	2.14379e-09	116.226	4	0	100 - 24,7	29.9593	45.15	27.0262	21.4828	31.1697	16.5744	30.5665	74.1725	26.6569	34.4257	21.6403	30.8468	32.215	32.0956	7.88838	26.4231	43.5908	22.5736	7.54202	3.80756	7.00028	1.49952	7.66872	4.27682	6.76937	53.0166	11.5332	2.69754	7.97125	3.92167	3.31968	9.22843	0	5.46761	3.56386	6.06446	2.68211
4,60_585,4115m/z		585.412	1	4.60348	282.589	0.0861	0.0197654	0.0202043	2.34157	4	0	100 - 23,1	64.9967	20.84	76.5471	48.5686	34.4785	84.5869	87.2325	108.45	51.7673	144.229	29.6686	65.5055	63.7127	60.1389	17.4816	77.3131	42.3076	47.9599	34.7982	31.3393	37.6647	25.8617	37.2401	30.8504	39.6719	51.1401	33.4299	100.931	37.6729	51.5137	84.762	36.8478	70.8877	59.109	24.6995	22.4781	37.6252
8,87_547,4721m/z_2		547.472	1	8.87183	261.511	0.192433	8.87068e-14	3.5856e-12	42.4824	4	0	100 - 35,2	12927.7	27.58	12348.2	10499.1	8606.82	9999.14	20534.3	23424.1	10306.6	16839.2	6112.16	12584.3	15634.5	14915.4	5808.95	12830.6	13563.7	12835.5	1890.01	2477.76	1641.47	1960.96	3659.17	2808.83	3544.18	12884.6	5221.98	1607.4	3158.35	2601.06	1135.57	2867.83	696.415	3455.2	3091.91	2643.14	4120.5
0,96_426,2999m/z		426.3	1	0.962667	213.359	0.119217	2.88703e-05	6.76219e-05	21.1214	11	0	100 - 20,3	41.8135	62.44	5.40196	2.74402	10.3601	13.1768	2.29574	12.9281	7.03273	9.33039	6.84705	4.97987	2.59245	9.86706	1.76345	13.6557	1.86859	3.962	4.17401	1.90295	1.94386	2.54508	1.81275	2.85811	2.07959	20.914	2.87372	3.30375	2.15414	1.0298	3.32868	4.38906	3.60305	3.8164	5.29472	2.80522	3.77313
2,40_259,1535m/z		259.153	1	2.40108	199.684	0.152717	0.0369297	0.0320069	1.32504	1	11	100 - 8,5	159.424	12.98	208.063	117.69	122.308	174.476	139.866	155.093	151.542	158.13	115.066	125.334	142.948	157.367	126.942	141.949	137.64	142.442	138.973	156.854	160.542	141.568	195.746	159.958	157.026	134.333	142.398	142.035	149.217	143.509	149.315	172.038	185.102	185.939	186.851	128.96	193.302
5,37_433,3439m/z		433.344	1	5.3734	252.454	0.0997	9.7704e-06	2.57402e-05	2.40776	4	1	100 - 21,6	164.498	19.91	240.332	150.425	97.6931	128.342	181.212	216.095	146.767	393.975	79.2097	120.395	176.601	159.982	70.5566	211.544	119.013	139.821	38.6126	25.2331	75.6692	38.9346	36.3761	70.9255	74.0563	49.1718	93.4775	115.903	58.2273	78.4384	112.169	77.9602	82.0313	105.692	53.3322	31.2202	97.9942
1,29_304,0704m/z		304.07	1	1.28722	157.939	0.07285	0.00410528	0.00552077	3.18492	1	11	100 - 6,64	7.50161	0.88	1.38886	2.25477	1.02406	0.469128	2.59517	2.84276	0.899003	1.44806	1.08953	0.810847	1.93359	9.90492	1.80456	1.29818	1.20526	9.60431	8.33701	12.4361	3.47009	3.66247	4.22383	12.1109	5.84489	2.48583	19.2375	4.97269	3.72548	3.18243	4.6467	3.13842	27.4119	4.53385	15.694	4.37943	5.50498
9,67_631,5656m/z		631.566	1	9.67402	281.474	0.1792	2.35342e-09	1.51339e-08	32.3325	4	0	100 - 35,7 - 2,42	392.336	34.2	424.956	229.722	280.786	222.038	531.684	588.057	310.419	484.847	121.991	346.184	563.797	533.841	406.463	421.253	373.819	437.512	75.4943	114.718	43.2754	87.0417	80.0724	136.627	108.523	288.223	202.255	68.836	84.1933	126.043	97.3253	85.5769	161.521	367.441	54.9426	224.194	158.334
3,66_475,2959m/z		475.296	1	3.6619	311.718	0.0530333	0.000539937	0.00092702	5.07882	4	0	100 - 13,4	6.66373	64	0.468722	4.71003	0.904235	5.26044	8.22084	6.72293	3.77772	8.31254	7.71435	6.42215	12.3319	13.2118	2.05817	14.6643	9.04037	2.79914	0.688142	0.617732	0	0	2.72333	0	1.95702	17.9529	2.30029	1.20357	0	0	0	1.43194	3.59684	0.732345	0.286973	0.534513	0
0,92_325,2267m/z		325.227	1	0.922917	179.313	0.07285	0.00950169	0.01123	14.0239	1	0	100 - 12,3	6.04396	105.27	0	1.94727	0.557723	0	0.969411	0.951471	0.617613	9.47567	0	0.096094	0.326778	0	0	3.31859	0	0.117525	7.32007	3.11861	0.406213	13.5817	0.454373	2.84632	4.71319	0	9.33751	0.984752	11.2516	1.92026	7.52024	16.3964	22.2452	0.328714	0.0489656	6.63852	0
10,30_970,8932n	970.893	988.927	1	10.2982	363.392	0.205317	5.4472e-07	1.92177e-06	4.73776	11	0	100 - 62,4 - 25,5 - 3,24	3003.26	5.83	1531.19	1273.59	1567.07	1445.28	1626.69	1826.12	1192.63	1381.28	1001.17	1518.52	1540.99	1946.72	1069.5	1350.57	1526.9	1719.73	766.14	830.554	827.896	819.341	930.873	871.875	1032.25	2938.56	1163.39	811.387	864.579	1333.21	952.712	912.984	1074.22	1000.34	866.28	919.413	973.229
9,53_591,5318m/z		591.532	1	9.52793	279.258	0.03975	0.00428978	0.00571995	4.03928	4	0	100 - 17	15.3088	46.9	11.9336	7.40539	60.1315	12.6009	12.2172	33.1636	8.03598	18.1138	8.35675	14.6525	14.4053	12.5783	10.8579	14.3388	5.27216	0.876342	13.2146	10.5798	7.34703	7.49337	19.0423	0.786366	24.1506	18.3614	13.2396	13.7812	14.8589	11.9427	18.1942	13.7449	12.4073	10.1416	13.4314	20.0551	5.62958
10,15_575,5019m/z		575.502	1	10.1451	270.184	0.0736	1.18888e-06	3.88438e-06	9.78092	11	0	100 - 32,3	28.5884	29.73	22.4128	23.9416	24.0466	18.3467	20.5554	26.3312	16.6419	12.2074	7.65833	22.7523	10.6958	24.9021	15.3321	15.095	17.3172	24.0432	4.06811	10.3345	6.0211	12.1834	5.34992	12.66	8.88964	24.3352	19.9451	6.24575	12.8469	22.4618	6.82533	8.56815	2.59199	6.13158	5.86701	10.5632	10.1831
5,98_355,2831m/z		355.283	1	5.97688	261.729	0.0927167	0.00749201	0.00920865	Infinity	1	11	100 - 10,7	22.1997	152.58	0	0	0	0	0	0	0	0	1.69608	0	0	0	0	0.612655	0	0	0	116.712	0	1.60408	39.9132	0	0	0	50.9624	67.2554	0	79.0705	50.8084	9.7148	0	0.651499	10.669	0	0
4,96_596,4879m/z		596.488	1	4.96153	272.814	0.07285	0.0281318	0.0261835	2.77088	0	4	100 - 24,1	38.3556	47.29	18.4286	6.54197	12.8771	13.362	10.0727	6.0495	13.4066	13.0281	19.5366	6.06587	27.7644	16.1748	11.1042	26.6698	9.58308	10.8133	21.1787	13.7683	7.16506	14.6101	17.931	21.6441	22.3443	22.8294	25.9896	22.9983	10.4684	13.2579	24.1805	21.7086	33.7811	33.7662	20.3487	15.9725	8.731
9,29_928,8324m/z		928.832	1	9.28948	354.246	0.158967	0.000118661	0.000239478	5.20577	11	0	100 - 56	4659.98	15.08	2533.08	1280.23	2428.35	2082.4	3904	3095.51	1723.94	3555.04	1214.29	2185.49	2371.2	4255.23	1374.14	3289.53	1719.32	2164.57	1094.38	927.03	948.119	1070.42	1361.1	1514.81	1493.97	4233.6	3742.36	1300.57	1082.28	1902.15	1199.54	1241.12	3278	1723.88	1447.25	1308.44	1741.31
10,07_942,8621n	942.862	960.896	1	10.0723	360.467	0.212683	1.03698e-11	1.49699e-10	8.20993	11	0	100 - 62,9 - 0,744 - 0,00953	9051.65	25.94	8155.71	6923.4	5775.51	5785.89	7564.94	9971.29	4633.14	6376.66	3194.78	6081.44	6857.19	7379.99	3972.66	5353.5	9367.32	5958.56	1812.16	1866.43	1754.07	1741.97	2507.12	2401.5	3191.25	6739.37	3776.19	1924.2	2252.5	3287.12	1894.18	2870.24	2115.41	2520.2	2148.21	2488.59	3286.5
9,44_916,8307m/z		916.831	1	9.44182	354.459	0.0265	0.00210881	0.0031077	11.6304	11	0	100 - 15,2	57.3504	21.52	31.8065	9.50265	24.5784	24.1045	56.9584	25.2183	32.4372	20.7924	25.0841	19.1324	45.4297	41.274	23.8204	37.2066	38.6626	30.21	17.0779	1.4452	0.286996	12.3218	27.5384	17.0137	17.1144	46.2091	33.5585	18.9572	9.95589	30.8284	26.3852	25.4192	11.2541	44.1592	25.2615	17.065	12.5034
10,51_930,8473m/z		930.847	1	10.5102	357.596	0.0861	0.00111437	0.00177139	2.01752	11	0	100 - 42,1	27.7428	2.07	36.639	23.1686	26.2385	25.3407	24.3438	34.557	15.2018	15.0291	27.4753	21.0808	30.7949	35.3678	27.0751	24.2466	24.3117	23.344	25.2711	19.1868	30.0229	22.8791	30.1506	21.1296	20.6429	20.1698	28.7327	29.8516	35.8218	25.1044	30.071	35.7135	31.2625	24.2393	31.5212	37.2316	31.0882
10,11_930,8477m/z		930.848	1	10.1054	357.596	0.0596167	0.0114507	0.0131383	1.5893	1	0	100 - 28,8	33.8115	24.94	32.7013	19.5454	15.4533	25.5157	32.9072	20.245	32.6709	26.3409	16.373	20.4345	22.142	24.9915	15.9421	30.7318	28.4304	23.7274	30.4751	23.2907	49.7691	31.6969	38.2097	29.6574	35.2644	26.0546	19.457	32.9084	44.802	38.944	31.9265	44.7435	24.6076	47.5251	45.8835	22.4513	42.5563
8,58_848,6897n	848.69	866.724	1	8.58007	328.59	0.1207	0.000306754	0.000563113	10.3785	1	0	100 - 52,7 - 6,77 - 0,269	1767.68	8.16	2081.5	1179.77	988.483	1660.19	4003.45	3235.51	501.81	3665.98	383.69	783.773	1095.59	2579.31	591.908	1144.12	557.499	1518.55	559.861	107.529	281.013	410.636	1968.12	3506.06	2683.38	1133.81	2200.51	1888.37	2171.18	1774.82	705.162	1168.96	662.083	3992.51	1652.13	2991.55	2157.63
8,91_818,7261m/z		818.726	1	8.9116	319.584	0.0728667	0.0226081	0.0224294	2.05977	11	0	100 - 34,2	69.1832	36.21	75.07	23.5275	53.7333	53.0429	65.2311	118.289	49.1692	103.867	41.7792	85.1762	60.4565	74.9043	47.3363	56.3513	42.0924	58.6411	56.221	36.8625	42.0173	48.1422	52.0864	39.4516	67.8312	85.4257	41.7627	33.9935	55.0822	62.7483	35.329	47.8501	37.1747	99.886	35.6689	83.2936	40.0512
8,82_573,4859m/z		573.486	1	8.81847	267.097	0.0666167	4.10043e-06	1.19362e-05	27.1379	11	0	100 - 22,7	124.55	60.9	103.584	24.3245	150.667	33.6521	110.938	213.949	47.0836	81.2488	62.25	86.3257	78.4845	68.8787	48.8307	53.9821	52.2198	47.5439	13.9358	4.31572	9.97117	5.34765	27.5981	62.8541	55.1699	160.03	28.2415	44.4703	64.363	61.5925	6.31498	15.7208	8.29962	11.0318	21.8054	51.9732	70.0834
9,73_645,5815m/z		645.582	1	9.73362	287.523	0.0794667	9.89209e-14	3.88739e-12	Infinity	4	0	100 - 34,2	43.7821	62.02	64.995	21.8032	19.4593	28.5054	97.2038	106.658	13.6545	82.4685	13.2687	48.3023	35.1624	42.1574	20.1611	29.2967	28.8032	48.6145	0	1.34803	0.765553	0	0	0	0	32.396	7.3524	0	0	4.34706	0	1.15976	0	0	0	0	0.421682
9,38_577,5170m/z		577.517	1	9.3756	338.414	0.0331167	8.11929e-08	3.64654e-07	199.221	11	0	100 - 9,87	53.4542	74.81	39.7905	8.58057	71.2863	20.4372	13.6508	32.3158	14.6338	13.9256	3.82622	27.2422	21.0762	36.3938	7.05201	16.0531	21.5392	9.83405	2.87184	3.18976	2.39866	1.94683	8.15324	10.9482	3.41272	22.1143	18.0072	7.91579	2.26675	5.99043	1.81146	5.11394	1.32421	4.01736	3.58236	13.3868	8.0587
9,64_605,5494m/z		605.549	1	9.64053	278.915	0.199033	0.000179246	0.000346901	5.18624	11	0	100 - 34 - 3,46	1485.13	36.22	785.234	445.608	2205.01	533.488	791.805	901.257	582.653	1067.62	472.978	915.577	990.419	1392.97	585.38	840.404	527.414	791.706	454.132	412.714	340.394	525.617	532.33	685.968	473.4	1507.36	910.626	412.56	455.558	593.612	457.479	697.143	777.671	726.868	423.836	668.487	519.305
5,89_736,6089m/z		736.609	1	5.8904	301.635	0.0864667	0.000967076	0.00155295	2.7054	4	0	100 - 34,8 - 5,62	216.764	4.36	187.806	107.9	238.513	177.961	494.528	315.963	79.4742	740.059	51.5447	231.834	116.211	283.149	95.8898	145.973	74.3852	127.036	45.6434	42.1969	47.0138	40.1876	56.714	100.11	72.4349	133.729	104.4	126.239	54.4784	72.7258	171.602	37.9861	158.469	109.426	43.7982	47.3324	110.911
4,21_879,6459m/z		879.646	1	4.2127	331.671	0.0463667	0.000133883	0.00026617	Infinity	4	0	100 - 34,9	11.5484	24.82	4.15799	0	20.503	2.14074	42.03	29.5602	0.490614	46.7234	0	0.595171	5.58927	29.8339	0	3.15066	0	0	0	0	0	0	0	0	0	4.48428	0.424482	0	0	0	0	0	0	0	0	0	0
4,91_915,5592m/z		915.559	1	4.90853	327.731	0.0794833	0	0	Infinity	4	0	100 - 49,1 - 4,52	78.1914	100.63	16.2459	74.0365	25.6139	302.604	38.2545	74.6869	66.3745	201.921	5.40249	79.1257	111.007	133.416	31.6979	15.927	41.8341	32.915	0	0	0	0	0	0	0	0.511312	0	0	0	0	0	0	0	0	0	0	0
8,37_734,6417n	734.642	752.676	1	8.3666	311.053	0.105983	0.00194156	0.00288528	1.28733	1	0	100 - 27,6 - 0,118	185.173	3.18	196.029	113.124	148.814	178.466	138.268	147.093	155.562	158.86	163.341	182.663	155.782	161.888	138.522	150.884	138.638	182.236	197.074	207.626	186.567	194.316	240.874	152.396	144.193	191.671	178.509	160.458	171.659	179.418	203.218	181.734	183.024	182.774	185.604	171.265	207.76
10,46_990,9419m/z		990.942	1	10.4638	363.359	0.185483	0.0350667	0.0308793	1.49842	11	0	100 - 61,9 - 12,1	533.91	9.53	471.098	384.063	498.792	415.637	375.656	437.439	407.688	352.911	399.073	425.682	443.621	414.894	371.755	393.959	409.984	471.324	464.844	505.542	498.862	463.584	463.095	422.274	484.617	479.564	429.05	408.148	465.306	507.873	442.074	480.223	521.372	502.052	463.489	490.516	539.399
12,31_906,8440m/z		906.844	1	12.3133	358.025	0.0268667	0.068177	0.0481146	1.68723	1	11	100 - 31,5	6.04371	24.52	7.70958	3.72486	2.04303	4.41729	0.662333	2.51275	3.69792	6.05733	9.99454	4.04472	3.25777	2.71895	3.14128	2.10349	4.15657	7.19502	9.02565	5.50938	9.72014	5.60603	4.35681	6.21039	9.17004	3.10452	2.44391	5.63181	4.33084	8.00976	5.61189	5.22652	7.37883	5.79984	8.67532	2.43929	8.5902
12,04_876,7996m/z		876.8	1	12.0413	341.721	0.185433	0.00134103	0.00207797	1.42955	11	4	100 - 41,2	78.5361	9.38	51.2617	51.8548	48.2701	55.3679	50.292	43.888	64.6105	40.104	72.0246	70.0902	57.5105	60.7289	34.1456	49.57	59.34	69.9442	76.3474	87.0539	64.7986	66.111	65.9248	57.3701	91.1081	63.7605	62.8964	56.6341	90.9732	71.6067	76.037	53.2066	87.2013	69.3554	70.63	88.0072	52.2635
9,46_986,9117m/z		986.912	1	9.4617	370.253	0.211967	6.31109e-06	1.77152e-05	3.52384	11	0	100 - 65,9 - 17,4 - 0,815	6002.11	0.78	5280.25	3507.47	4788.43	4419.97	5009.7	6253.77	4205.27	5755.94	2528.47	5974.23	5877.3	7632.82	4366.53	5807.61	4523.62	6150.2	2580.49	3103.85	2608.76	2632.6	2998.66	2879.44	3189.28	7164.53	6086.64	2543.83	2795.3	3729.69	2958.95	3110.57	3832.47	4992.97	2633.26	3168.84	3596.77
10,11_968,8775n	968.877	986.911	1	10.112	363.426	0.199433	7.07212e-11	7.81651e-10	15.0972	11	0	100 - 66,9 - 0,236	6647.51	16.03	2311.07	2146.62	2165.51	2017.94	3329.38	3300.14	1599.16	2023.56	925.445	2109.45	2307.54	3151.81	1283.9	2145.42	3126.86	1917.46	681.815	520.913	568.155	495.923	753.55	828.021	950.984	2932.85	1397.8	900.28	820.546	1131.04	728.526	844.363	1092.59	975.524	778.317	957.691	1087.2
9,00_809,7039m/z		809.704	1	8.99768	323.046	0.0463667	9.0998e-05	0.000189599	4.1621	4	0	100 - 32,9	29.2289	41.64	13.7811	12.4204	15.7868	22.5843	52.5735	31.0333	31.771	29.0403	8.75603	26.0988	128.338	23.3102	14.406	19.6241	20.643	17.4951	6.15287	8.73031	4.95512	5.86899	6.62785	15.956	10.9941	34.0165	1.46516	11.2757	9.85016	5.91691	12.5248	13.44	10.1964	7.56702	10.7571	4.27092	8.9859
10,59_992,9570m/z		992.957	1	10.5897	373.578	0.119233	0.0415754	0.0348241	1.62512	11	0	100 - 51 - 2,36	215.943	0.13	178.158	137.392	208.453	192.201	146.738	162.747	164.307	122.577	172.001	179.345	148.184	153.683	113.17	207.126	140.479	203.73	213.469	183.782	183.381	205.032	174.488	202.956	219.166	164.955	204.958	210.025	207.889	178.527	208.2	187.495	215.961	186.074	182.385	189.091	191.552
10,77_1020,9879m/z		1020.99	1	10.7689	379.987	0.0794833	0.026032	0.0246838	1.48673	11	0	100 - 47,5 - 1,1	57.5862	19.38	31.0273	27.7316	48.3796	54.0719	41.9808	49.43	32.9624	44.5862	32.9635	37.3411	30.2318	32.3058	30.553	59.1991	32.911	37.2449	56.6562	49.3679	57.3078	48.003	46.2622	59.4993	60.0274	32.043	71.0027	54.2395	63.1725	58.0333	74.089	57.6599	57.1342	59.0421	42.3673	46.8209	52.9441
9,28_551,5030m/z		551.503	1	9.28287	270.801	0.278217	5.12237e-05	0.000113231	2.73475	11	0	100 - 28,4 - 0,328	1419.41	26.7	1780.22	1003.84	2143.8	1523.72	1092.95	1642.78	1108.16	1217.49	708.375	1787.07	1622.88	1578.51	1013.94	1674.39	1188.01	1555.72	804.145	1025.72	717.92	888.174	1091.81	791.831	935.406	2123.32	1051.89	764.708	954.069	808.702	742.822	1270.49	802.159	684.685	698.87	743.568	816.891
9,20_537,4866m/z		537.487	1	9.20338	264.897	0.145717	0.000932212	0.00151242	2.56061	0	11	100 - 6,89	116.914	33.79	59.3479	32.6035	50.0902	90.66	39.862	13.8925	67.3668	71.4961	79.9884	83.0536	52.8818	37.752	53.7952	67.9858	30.6889	57.6823	137.721	180.039	117.478	149.461	142.096	111.657	95.5219	50.8389	63.9086	127.398	117.525	152.984	144.433	128.785	112.028	82.6952	90.4963	156.194	102.773
10,29_689,6423m/z		689.642	1	10.2916	299.391	0.06625	0.000100469	0.000206594	27.8224	11	0	100 - 29,2	85.5892	2	13.1323	12.7276	24.0815	24.9497	25.4418	30.6151	13.7387	33.3255	13.787	30.3564	23.1374	47.8668	15.9549	32.4381	14.5414	37.1575	9.74893	5.59722	5.57925	13.7793	5.52368	7.42403	5.85535	118.077	14.0631	0	9.98785	23.0484	13.7616	14.6775	17.0114	23.0095	8.39446	14.8192	12.2798
9,02_816,7208n	816.721	834.755	1	9.01755	329.179	0.68955	2.56287e-05	6.05303e-05	1.80882	4	0	100 - 49,1 - 17,5	6945.08	13.33	8835.06	5778.84	5689.2	7548.4	6414.12	9172.65	5891.45	8539.98	4883.12	7242.26	7449.02	7986.19	4928.94	7192.65	6327.48	7241.9	5506.45	5915.02	4919.35	5332.92	6032.5	4939.78	5478.16	7081.94	5368.84	4767.74	5264.69	5434.18	5062.87	5316.11	5021.5	5702.51	5159.28	5717.37	5529.78
5,88_718,5403m/z		718.54	1	5.87717	289.144	0.0997167	0.000328361	0.000596337	9.35221	4	0	100 - 23,1	75.3385	50.05	50.2007	79.6332	110.513	90.8626	206.398	72.2598	26.3008	240.01	5.99463	115.99	22.2748	46.9143	22.6459	14.5549	56.6125	44.2504	39.0137	24.5237	28.1284	10.2919	12.3921	15.989	13.263	44.3895	35.8136	26.2826	21.9084	46.3839	41.4007	14.4371	29.3105	10.7635	8.78794	14.5522	44.0661
8,94_599,5029m/z		599.503	1	8.93808	269.597	0.0993333	0.000579119	0.000987103	16.0073	11	0	100 - 25,5 - 0,27	523.436	42.94	220.997	96.1182	124.096	175.431	351.063	226.762	68.7431	323.293	88.9479	163.224	196.625	255.295	56.4625	683.803	113.986	142.439	65.812	44.5551	36.5321	65.3411	77.103	105.664	111.158	348.125	384.483	73.3589	73.8304	150.049	78.0954	40.6633	801.305	51.7267	73.2817	65.8703	139.428
9,39_577,5190m/z		577.519	1	9.38883	273.282	0.35105	4.64062e-07	1.65788e-06	8.21693	11	0	100 - 35,2	10023.4	46.87	8423.5	6048.23	16345.7	5002.48	5197.7	8980.69	3815.39	6680.64	2430.71	7444.73	6445.44	8870.84	4041.13	5737.48	7394.11	5042.69	2164.47	2101.3	1797.87	1771.17	3486.45	3754.19	3739.66	7807.71	4855.17	2647.72	3206.74	3028.74	2222.28	3997.26	2409.59	2439.34	2323.51	5554.51	4853.62
6,32_585,4401m/z		585.44	1	6.32167	263.677	0.21195	0.0369451	0.0320069	1.32504	1	4	100 - 20,7	322.104	19.58	315.519	162.956	144.517	275.542	275.493	290.161	207.845	250.312	209.484	222.611	350.187	248.251	216.012	365.751	140.691	214.095	304.891	278.443	193.603	343.126	394.951	295.452	335.343	380.409	286.01	367.97	292.901	174.744	280.408	326.424	589.176	302.712	274.588	313.741	223.801
9,91_687,6287m/z		687.629	1	9.90583	299.435	0.0802167	9.75471e-11	1.01473e-09	Infinity	4	0	100 - 33,6 - 0,538	122.439	52.73	139.666	126.153	85.3119	135.309	167.166	310.297	66.2422	154.986	18.0127	81.3226	104.93	141.35	60.4029	102.611	159.576	105.683	4.87599	1.03568	3.35437	4.2713	21.6428	9.40202	19.7929	78.065	22.6468	15.9687	21.3258	11.3051	4.03107	10.836	0	55.7825	20.456	11.9413	39.0867
2,45_369,1829m/z		369.183	1	2.44743	189.076	0.0467333	0.0267091	0.0251574	2.34769	0	4	100 - 13,8	7.7648	63.17	7.80152	0.743952	1.2277	2.64045	2.81058	0.897833	4.87814	1.80128	3.97768	7.91114	4.28798	2.61682	2.21048	4.64051	2.39858	2.07397	5.85293	14.5322	5.49409	5.74343	4.57971	4.02202	9.20714	14.268	2.80504	1.94544	3.63545	5.4028	3.38128	6.27573	3.4334	3.3391	3.66257	11.6722	3.78919
3,13_351,2501m/z		351.25	1	3.13087	192.578	0.125833	3.91327e-11	4.61351e-10	10.8059	4	0	100 - 15,5 - 0,476	255.481	12.19	178.587	246.612	157.025	294.669	330.661	325.362	346.646	495.441	116.741	210.414	263.127	273.55	162.124	226.468	211.551	248.717	42.7808	40.7639	58.7555	60.8449	117.628	60.1878	141.036	265.634	121.044	58.897	79.4082	76.1157	57.4745	101.233	44.9871	83.3606	64.6721	77.0982	182.888
2,88_311,2937m/z		311.294	1	2.8788	199.986	0.03975	0.0103014	0.0120047	1.32927	1	4	100 - 8,34	9.90338	21.94	10.2934	5.41592	5.80894	10.3703	5.65228	6.5246	8.84715	6.75452	7.51799	8.44499	8.20237	5.24301	6.87009	6.63563	7.53318	9.0892	9.29823	7.19459	10.4461	8.603	12.5028	10.5408	9.78723	9.58989	8.49777	6.21512	7.50728	11.281	7.21832	10.9774	10.6647	11.4294	10.7106	17.573	9.68448
1,83_516,3306m/z		516.331	1	1.83072	222.704	0.10635	0.0685439	0.0482683	1.30972	0	11	100 - 8,96	86.4071	14.2	88.0001	63.9879	63.7432	93.5036	70.4328	79.5576	74.3627	72.4307	74.594	55.9024	73.2622	77.4565	79.5265	86.5858	59.9426	64.63	80.4661	83.9372	72.5368	67.3796	82.8297	67.2883	87.5476	74.9283	79.6292	82.6892	79.5554	62.0106	102.755	83.2809	120.934	102.552	96.5061	73.5963	76.3484
5,32_664,4891m/z		664.489	1	5.32042	283.911	0.0596	0.00530095	0.00684252	4.79853	4	0	100 - 22,6	33.8303	47.79	32.3946	28.236	22.6399	51.9647	96.1757	44.3588	14.4617	100.79	6.93725	34.1914	17.7612	24.3108	12.9464	3.10327	22.1185	28.8948	22.9662	14.7285	20.7552	10.9827	2.10406	11.3397	12.9659	16.7947	16.295	12.8623	13.488	18.4639	21.6891	13.0332	7.49496	6.09644	10.2985	4.65451	30.2886
5,19_662,4743m/z		662.474	1	5.19457	277.612	0.11995	0.00770055	0.00944038	6.68659	4	0	100 - 40,5	50.866	11.76	38.3458	44.0225	42.4887	55.4819	134.898	85.3247	19.5338	204.402	0.771755	54.6805	23.144	47.1948	9.83838	13.4533	19.412	20.8646	13.7518	4.57191	8.47445	4.91238	0.826344	22.5781	9.61087	24.0728	10.3636	12.4829	11.7288	16.8585	31.2224	5.96046	23.6449	14.2182	7.0226	5.07576	26.7598
5,74_704,5223m/z		704.522	1	5.73807	286.241	0.0860667	0.00857523	0.0103072	3.24474	4	0	100 - 29,9 - 0,94	120.559	37.7	113.135	136.959	66.4124	151.761	329.916	137.706	69.8395	382.314	31.5681	105.64	57.302	106.955	54.1613	38.3901	70.5503	76.3302	96.9758	42.5726	82.5081	34.9602	40.8983	49.4996	50.9981	88.177	61.1288	54.2078	64.1114	82.4074	80.2933	53.8414	57.4935	53.9855	35.5612	34.5832	118.014
5,63_716,5234m/z		716.523	1	5.62547	282.814	0.172217	0.00319525	0.0044624	3.30494	4	0	100 - 28,6 - 4,49	253.585	30.43	216.732	255.714	236.858	275.93	626.887	289.526	149.504	779.001	65.7957	274.136	134.028	223.718	113.046	82.2903	178.038	156.164	153.494	100.579	128.225	70.6278	74.3683	153.519	114.434	167.438	122.934	119.405	126.758	173.547	213.286	106.456	178.06	121.305	85.6874	67.7216	192.36
5,54_690,5062m/z		690.506	1	5.53937	283.351	0.119217	0.00306085	0.0042959	3.99981	4	0	100 - 27,7 - 0,561	168.497	18.05	181.874	197.468	157.207	199.653	390.232	199.853	93.6253	561.963	36.7661	148.289	81.8518	122.716	60.1011	51.7236	113.662	98.9731	102.704	80.3061	103.242	41.1861	44.1685	113.154	58.1726	88.8643	58.7566	82.8383	77.6797	143.536	141.995	70.4595	114.144	74.6122	31.7778	29.814	149.451
5,41_702,5097m/z		702.51	1	5.41352	279.929	0.119217	0.00434355	0.0057862	3.91876	4	11	100 - 20,5	92.559	5.77	97.9913	102.232	58.6248	115.028	226.312	130.847	35.6067	311.344	18.9805	79.1051	31.8312	94.2888	34.6714	39.2531	54.1361	50.692	44.8696	16.6218	49.8917	24.0654	34.4212	46.2688	34.5613	64.9087	42.5436	34.1811	45.7372	51.0918	69.5603	50.8672	47.8595	31.2855	18.8787	22.2292	66.451
5,95_744,5542m/z		744.554	1	5.95038	291.82	0.0930833	0.000273017	0.000506219	4.85486	4	0	100 - 34,7 - 9,72 - 0,16	204.003	9.04	159.031	209.198	222.058	223.205	561.538	193.047	114.235	681.151	48.597	200.169	96.4703	156.685	80.4158	51.1556	177.382	89.71	82.9035	46.5579	93.8358	31.0026	51.0144	84.4041	61.2734	95.7767	61.2306	77.4979	54.6707	117.431	111.305	35.8637	124.434	74.6906	26.2291	39.0443	146.922
8,65_547,4722m/z		547.472	1	8.64627	261.511	0.186583	6.14527e-09	3.63761e-08	23.5404	4	0	100 - 32,7	7299.55	6.41	4815.53	6246.63	6084.53	7273.07	11181	11924.9	6313.23	11760.6	3148.06	8608.08	7866.71	9519.71	2946.13	6822.99	5013.26	7268.43	1276.71	865.961	1035.26	1241.29	3987.96	2191.04	2289.07	9330.66	4631.69	1422.34	2624.67	2191.38	654.81	1722.4	559.778	7309.79	2576.17	5220.18	3850.75
8,82_776,6896n	776.69	794.723	1	8.81847	320.044	0.45775	0.00159033	0.00241663	1.26232	0	4	100 - 45,4 - 8,2 - 0,162	4004.15	3.23	3943.37	2475.45	3850.54	3397.43	2573.76	3278.96	3132.05	3074.61	3172.27	3756.97	3141.43	3294.77	2694.03	3299.79	2590.34	3077.09	4487.61	4497.57	4018.56	4076.19	4176.01	3846.08	3497.05	3831.59	3486.91	3520.52	3922.2	4129.56	4329.18	3875.16	4864.99	3882.75	3704.95	4663.1	3931.89
9,28_806,7365n	806.736	824.77	1	9.28287	329.368	0.29805	0.000102292	0.00020943	1.96279	4	0	100 - 48,5 - 9,91 - 0,0535	9023.94	17.88	10751.7	7799.96	7615.03	9933.51	7655.55	9408.57	8831.85	8539.94	6429.29	11114.3	11286.2	9769.85	6643.27	10396.1	7505.58	10702.4	6554.94	7054.05	5756.61	6831.9	8095.82	6065.52	7005.36	12451.1	7495.93	5577.04	7453.07	6408.28	6147.21	9466.16	5758.04	5882.27	5945.9	5714.08	6282.09
9,40_858,7681n	858.768	881.757	1	9.39545	334.956	0.172217	1.67243e-08	8.89485e-08	4.39886	11	0	100 - 55,7 - 16,5 - 0,979 - 0,0102	18062.9	7.64	20116.6	16962.6	20521.5	14752.4	16058.9	18486.7	14460.9	16232.4	7867.98	11433.2	15039.7	18180.2	11203.3	11890.3	21077.1	12735.7	4657.17	4292.42	6252.7	4592.37	9000.56	10581.5	11049.9	15255.9	10453.5	7151.34	7254.56	8155.54	5868.71	10901.6	7035.81	8542.45	7768.69	8997.95	14625.3
8,87_802,7054n	802.705	841.669	1	8.87183	322.445	0.27195	6.4837e-14	2.76714e-12	4.87301	4	0	100 - 50,2 - 15,1 - 1,49	13227.9	10.74	15567.2	12437.5	10162.3	14326.7	13859.6	13707.9	15466.5	14041.4	11493.2	12143.3	14467	13419.5	10658.6	11966	13789.4	14140.8	7818.91	9481.83	9123.53	8358	10940	9225.52	10842.5	13143.6	9483.44	6389.22	9181.79	9495.36	6332.02	9684.88	4862.62	9896.55	10641.2	6801.82	10904.9
10,05_916,8458n	916.846	934.88	1	10.0524	354.14	0.4314	8.16079e-06	2.21599e-05	2.12808	11	0	100 - 56,9 - 17 - 0,72	3763.13	9.31	3866.28	2731.19	3514.54	2941.85	3359.86	4210.47	3192.47	2959.67	3031.94	3207.63	3508.42	3269.17	2709.72	2965.87	3123.72	3614.35	2217.93	2375.87	2557.26	2352.27	2902.46	2407.9	2576	4071.09	2550.13	2077.64	2520.58	2518.57	2182.93	2778.78	2521.12	2576.3	2466.55	2469.9	2960.49
9,49_926,8206m/z		926.821	1	9.49482	347.539	0.0132333	0.000690781	0.00115653	7.26677	4	0	100 - 19,9	15.6657	62.12	12.4788	7.46624	18.6571	32.1761	13.9086	20.2067	1.18525	32.0014	0.121743	12.2944	8.26784	15.2617	16.9326	13.6307	34.2802	11.7821	4.72042	0	0	0.00214025	1.2148	4.07786	5.02045	3.74136	9.15136	1.5017	5.45485	4.56874	0	7.84644	1.85457	7.03456	1.24436	6.3756	9.09554
8,93_828,7211n	828.721	851.71	1	8.93143	325.557	0.192417	1.23201e-07	5.20286e-07	8.53962	4	0	100 - 53,3 - 6,59 - 0,979 - 0,0348	14893.5	0.2	21026.3	12981	11386.6	17305.8	17371.5	24922.2	12618.1	20358.2	9067.53	9804.03	13679.1	17096.7	9025.26	11862.7	15813.2	13978.6	3605.97	2956.24	5269.73	3468.84	11057.2	9483.74	8955.51	12514.7	10425	5539.59	9477.38	6964.05	3064.94	8288.85	2441.12	17781.7	10015.2	9459.28	13621
9,12_880,7517n	880.752	898.786	1	9.11727	341.325	0.430883	6.55692e-06	1.82604e-05	5.43882	11	0	100 - 53,6 - 0,509 - 0,0133	24944.8	21.67	17993.5	8608.93	13470.8	11483.6	20480.1	16750.2	9157.8	18425.1	8651.99	13660.4	12988.3	19264.6	9849.92	24360.9	17058.2	11764.3	6748.48	5555.41	4592.45	5952.84	7984.32	8778.3	8785.61	17216.2	16298.8	7102.98	6533.95	11931	5937.89	5750.36	23847.6	8704.32	7850.93	8402.28	12245.8
9,46_930,8483m/z		930.848	1	9.45508	357.596	0.205317	2.57363e-07	9.9753e-07	4.4687	11	0	100 - 57,6	9427.51	6.5	6492.48	4768.21	8041.2	5546.63	7814.93	8727	5757.04	8022.2	3298.79	6662.86	7660.83	9974.25	5502.82	6911.55	6080.82	7167.71	2754.56	3099.12	3111.67	2852.73	3605.1	3428.01	3946.27	9474.25	6875.76	3059.75	3180.61	4370.22	3382.91	3763.96	4823.14	6088.27	3376.49	3208.36	4518.43
9,46_884,7838n	884.784	907.773	1	9.45508	341.166	0.2053	1.00765e-07	4.34619e-07	4.00963	11	0	100 - 58 - 17 - 0,873	16762.1	16.37	9594.09	9393.11	14324.2	8959.69	15045.4	14617	12259.7	14060.1	6373.92	8229.92	13149.5	16904.4	9563.89	10621.3	11139	12030.2	3891.81	4083.22	5186.31	4125.69	5585.84	5764.64	6602.06	16016.6	10249.8	5212.58	4962.02	7099.23	5132.81	6205.33	7561.22	11004.1	5571.66	4296.51	7375.92
9,64_886,7991n	886.799	909.788	1	9.64053	344.48	0.1593	1.14219e-06	3.77544e-06	3.98921	11	0	100 - 55,4 - 11,4 - 0,381	3827.27	8.95	3017.84	2035.05	4574.79	2308.84	3901	3567.62	2906.53	4218.44	1650.97	1649.94	3058.1	4141.92	1863.48	2241.38	2900.35	2720.8	870.117	670.128	1254.95	976.756	1332.01	1949.26	1707.64	3746.1	2310.59	1003.98	1095.26	1641.3	1187.12	1585.96	1830.74	2213.16	1357.86	1116.5	2042.33
9,30_882,7682n	882.768	905.757	1	9.2961	341.201	0.145717	9.63597e-05	0.000199011	4.73014	11	0	100 - 57,5 - 14,3 - 0,958 - 0,00254	9592.24	25.99	4120.52	2716.36	4415.6	3860.46	9085.32	5503.11	4159.69	6985.38	2731.46	2933.3	4477.5	7477.5	2545.89	5334.82	3830.15	3610.35	1657.59	1245.16	1845.74	1718.75	2378.53	2428.77	2728.93	7849.92	6214.48	2359.24	1730.36	3398.87	1940.57	2136.41	6141.76	2968.62	2791.8	1834.11	3363.66
9,91_940,8465n	940.847	958.88	1	9.90583	357.11	0.186317	2.60647e-11	3.32203e-10	11.639	11	0	100 - 64,1 - 0,187	5504.74	17.83	5458.68	4610.93	3939.11	4066.9	6407.53	8231.02	3214.45	5234.71	2240.09	3421.63	4860.5	5614.78	2814.2	3893.59	6139.83	4335.59	1116.19	926.153	1055.19	866.559	1825.02	1569.55	2159.04	4160.88	2660.05	1289.87	1696.56	1642.64	975.449	1329.1	1485.67	2912.51	1547.74	1864.22	2679.45
9,69_958,8791m/z		958.879	1	9.68727	363.904	0.159367	1.03235e-11	1.49699e-10	12.684	4	0	100 - 55,8	1336.98	0.34	1467.65	892.472	1041.03	1063.11	1986.35	2210.91	1086.81	1854.7	612.935	1015.33	1610.7	1729.25	1033.94	1274.9	1199.26	1312.27	295.001	323.804	293.293	317.95	590.991	511.479	545.763	1060.86	786.96	307.78	491.004	450.914	282.688	353.528	500.383	1383.81	416.504	499.846	758.595
10,31_1014,9421m/z		1014.94	1	10.3115	373.21	0.165583	1.50165e-08	8.2342e-08	6.09636	11	0	100 - 64,9 - 42,5	625.103	4.74	422.053	330.952	403.809	437.01	407.231	499.159	288.498	370.015	567.692	323.152	344.871	411.006	238.064	329.917	470.308	353.755	227.226	142.371	176.707	164.583	174.975	253.581	236.162	397.614	223.718	177.33	180.868	219.396	160.535	169.2	303.313	166.727	196.773	206.59	185.194
10,03_892,8301m/z		892.83	1	10.0325	338.09	0.0198833	0.999165	0.233374	1.39654	0	11	100 - 3,39	9.14219	34.41	11.1541	4.76118	2.94299	8.92463	2.25205	11.6295	5.97782	7.9844	6.6727	10.4278	6.96354	11.7724	9.34272	0	6.472	8.88035	10.5295	6.3436	5.49207	10.3594	6.47393	6.77076	3.06841	9.80333	9.6948	7.08616	6.74118	2.72534	4.74894	9.81423	5.91542	14.1111	7.62115	4.73947	6.18254
3,93_481,2716m/z		481.272	1	3.93342	226.616	0.053	0.996771	0.232853	1.06233	1	11	100 - 17,3	11.6903	46.57	11.57	4.79709	4.27844	19.7088	10.897	9.0942	8.96912	10.7962	9.21939	5.8365	12.5963	8.4397	12.8313	27.0378	12.1643	14.541	6.42634	14.8033	4.78276	8.58265	11.1739	9.86924	10.6624	10.6712	19.5041	11.7137	10.2811	5.60084	23.1856	18.1855	16.1459	10.2237	6.17877	17.473	2.47302
12,93_584,4349m/z		584.435	1	12.9308	245.177	0.0529833	0.996062	0.232726	1.09964	4	11	100 - 14,8	10.2636	10.52	17.0909	5.51571	6.99865	19.0413	6.88211	9.73073	8.85338	8.37066	7.87877	12.1146	10.6722	9.69868	9.1457	10.4095	13.2218	8.59236	12.9103	7.32884	10.9995	12.8797	14.2271	6.41931	5.34519	8.49224	7.42941	8.17466	13.0117	9.22701	8.00854	10.1927	8.21687	13.4958	12.421	7.10905	14.93
7,05_557,3952m/z		557.395	1	7.05173	273.798	0.0198667	0.995677	0.232675	1.35287	11	4	100 - 18,7	3.69685	101.93	0	0	0	3.23252	2.29807	5.44431	0.627642	6.19923	0	3.59669	3.12555	1.6266	3.0333	11.221	0	3.31644	0	0	0	0	2.60096	0.996291	2.44944	10.5159	9.35392	0.975831	0.978524	0	9.04889	2.2396	14.5406	2.666	0	0.874958	0
6,83_720,5871m/z		720.587	1	6.8258	292.302	0.0464167	0.994047	0.232332	1.23774	1	11	100 - 19	31.6887	28.74	17.0594	36.6887	19.5003	33.5708	37.6987	17.8887	41.523	70.7264	11.8698	46.5094	19.881	27.0752	7.08362	17.7648	45.7339	44.6393	19.4263	24.3736	49.3477	10.4884	41.2334	40.0408	31.6479	18.0787	31.2922	28.575	49.2026	1.78327	39.8954	14.7399	46.8516	46.7853	15.0398	33.8307	69.4838
10,97_834,7636m/z		834.764	1	10.9746	325.871	0.00661667	0.993093	0.232148	1.30396	1	11	100 - 40,5	1.81612	16.21	0	0.705241	3.38901	2.70148	1.24712	1.17408	0.665672	0	0.10421	3.08052	2.71771	1.59127	0.895636	1.22596	1.57512	5.04057	1.37603	0.199064	3.60865	4.27117	0.602695	0.39808	1.29337	2.96068	0.69765	1.78746	2.5078	0	3.69604	0.834165	0.00301769	2.67577	1.29929	2.09487	6.01657
4,22_465,3006m/z		465.301	1	4.21932	209.286	0.0529833	0.992186	0.231974	4.76442	4	11	100 - 9,77	2.93177	115.97	0.707331	0	7.40987	0	0	0.572554	0	0	0	0.330481	0	0.905256	30.4223	6.39109	0	0.169388	0	3.6993	0	0	0	1.40776	0.510456	0	6.02461	13.4172	7.10282	0	0	3.86757	0	0	1.89807	0	0
7,46_238,0839m/z		238.084	1	7.4565	150.033	0.0132333	0.990278	0.231566	1.85349	4	11	100 - 42,5	0.494479	127.41	0	4.98234	0	0	0	0	0	0	0	0	0	0	1.19331	0	1.5269	0.209112	0	0	0	1.58524	0	0	0	0	0	0	1.04184	3.52207	0	1.62848	0	0	0	0	0
2,58_636,4820m/z		636.482	1	2.58075	256.297	0.0662167	0.990199	0.231566	1.31222	4	11	100 - 24,6	17.6121	14.36	16.3271	8.43039	17.5982	21.6087	85.2285	15.7	10.3817	9.68469	14.5656	13.6691	20.8438	12.1185	1.54031	18.9305	4.95243	10.2136	7.4168	15.5073	5.43417	9.12161	14.5397	18.8753	18.1907	29.1992	11.064	11.4306	6.76235	6.5069	29.5164	10.229	21.4473	23.5717	18.1062	14.2639	26.8672
4,09_641,4000m/z		641.4	1	4.09348	281.249	0.01985	0.990139	0.231566	1.20982	0	4	100 - 13,4	2.95148	63.99	1.12316	5.44182	3.95499	3.62724	2.56862	1.3685	1.44473	5.06132	0.787303	1.6107	0.644659	0.742443	1.1124	3.39099	2.88806	3.26667	0.787831	4.7812	1.12182	2.71951	2.40335	0.493179	4.77064	2.242	1.21793	1.79469	2.47675	1.27049	6.76628	4.02057	5.11898	0	0.460158	2.54405	0.422397
3,71_496,4207m/z		496.421	1	3.71483	235.231	0.0397333	0.987128	0.230944	1.11314	1	11	100 - 9,91	7.81222	30.02	11.0934	6.32863	4.66842	10.7464	6.09142	7.02121	6.90823	9.25972	4.99476	5.94387	6.32135	10.8624	4.20796	8.64436	8.90884	6.75462	8.03913	6.27407	7.96549	4.81323	12.0273	6.8082	3.19469	9.24289	4.92534	5.95638	8.22068	3.77306	12.075	8.39128	7.04435	9.87685	12.053	9.67053	10.2785
5,65_724,5051m/z		724.505	1	5.64533	292.222	0.07285	0.985603	0.230625	1.20443	11	0	100 - 97,8	46.4007	21.63	30.4744	24.7135	25.4252	46.6405	75.5977	43.9722	25.139	81.8705	44.3993	35.1646	43.8322	38.7779	44.356	47.9339	15.1341	33.4944	36.3827	32.1602	19.9671	33.0526	30.0883	27.7509	46.6005	50.6297	46.2425	77.7501	24.3203	10.672	67.3285	27.9014	116.787	38.7059	30.0672	42.8596	14.2191
11,28_672,5249m/z		672.525	1	11.2792	280.56	0.0331	0.98448	0.230401	1.33981	0	4	100	8.52436	42.36	12.0709	1.68091	2.74781	9.68661	8.98518	7.30099	2.39036	10.9189	2.87429	5.32396	3.30214	7.11614	9.55095	6.06784	6.68988	5.09058	0	3.90226	8.25751	3.26921	14.3841	3.2934	5.00607	5.20567	11.5365	5.23958	0	4.64566	8.68353	10.9607	6.93427	8.01007	10.2521	7.99431	11.9321
7,01_676,6198m/z		676.62	1	7.00537	299.678	0.0265167	0.984304	0.230398	1.42239	4	11	100 - 19,8	7.09768	29.83	2.14937	5.99229	1.32625	4.97887	13.5069	10.1195	6.03703	34.8408	1.55757	2.99211	5.52873	9.29345	2.25331	5.67766	5.12014	2.18894	2.56999	2.9116	5.02395	3.72503	10.6257	5.42091	5.31508	5.55705	6.49917	8.55287	14.2655	0.293647	7.76758	7.53224	8.22733	2.44277	7.23654	2.56383	7.05509
13,20_790,5866m/z		790.587	1	13.2031	294.14	0.0794833	0.981487	0.229776	1.06286	4	11	100 - 20,9	18.9111	20.43	27.2613	16.4798	12.189	26.7482	15.9092	21.0546	17.0384	20.4639	19.7904	15.5645	19.7541	25.308	15.008	13.8628	21.4922	14.6526	20.064	20.5623	20.1086	20.4783	14.4272	19.4445	25.9059	11.8965	8.72225	18.6132	20.6142	17.8526	18.1045	16.3202	22.0947	27.3494	17.0293	15.0745	17.2516
7,59_935,7284m/z		935.728	1	7.58945	347.384	0.0331167	0.98039	0.229557	Infinity	1	0	100 - 22,8	6.08594	141.42	0	0	0	0	0	0	0	0	0	0	0	0	0	31.1279	0	0.392204	0	0	0	0	0	0	0	0	0	0	0	0	0	0	121.719	0	0	0	0
12,41_327,2002m/z		327.2	1	12.4126	187.761	0.0198667	0.979228	0.229323	1.20355	4	0	100 - 11,3	4.61881	15.62	7.32232	1.68655	2.22747	6.63769	3.38169	5.32282	8.35145	5.12564	1.45451	4.09515	5.55329	5.35277	3.9447	4.81671	5.71705	2.9112	2.18062	4.92202	5.47069	4.65619	4.80952	2.56204	5.2721	5.88615	3.95685	4.1002	4.05353	4.71473	5.26838	4.20939	3.41007	5.42213	6.36146	0.52016	7.41915
10,40_960,8992m/z		960.899	1	10.3976	363.869	0.0198833	0.978896	0.229284	1.19766	1	0	100 - 67,7	11.657	1.8	12.862	11.9677	10.4141	13.0281	12.4168	11.1604	19.4509	10.7423	9.36108	12.1364	8.93849	3.41153	8.85063	4.93588	14.9268	13.276	8.86261	11.4725	16.0919	21.23	9.34757	10.9864	10.5727	14.2289	12.8246	9.78994	10.0601	8.05004	12.5873	7.84749	16.7037	14.2997	19.3986	6.41533	12.1441
4,67_985,5754m/z		985.575	1	4.66973	329.879	0.0596167	0.97853	0.229236	1.16109	11	0	100 - 37,4	38.5127	50.58	64.8919	28.927	9.72639	39.0692	23.3814	19.4335	39.0425	58.6506	30.7001	30.2216	9.9024	57.728	21.3081	37.2498	14.4821	50.0776	5.36073	54.3668	10.8183	11.977	46.5429	59.1026	56.4157	10.8513	48.0402	24.9988	57.4286	41.0505	46.0876	19.0765	40.5359	38.2748	75.9248	34.9043	38.7489
1,62_331,2255m/z		331.225	1	1.61838	179.083	0.03975	0.97785	0.229114	3.22894	4	11	100 - 6,27	2.027	6.6	0.658129	0	8.20771	0	0	1.74176	0	0	1.09786	1.10272	0.819108	1.8726	13.3043	3.62774	0	0	0.067919	3.64188	0	0	0.616059	5.52044	0.554109	0	7.08106	8.28408	9.14967	0	1.057	0.464638	0	0.847251	2.14926	0	0.0613675
6,65_751,6084m/z		751.608	1	6.65285	298.105	0.0265	0.976171	0.228759	1.61689	1	11	100	1.98889	97.51	0	0.166953	0.680884	0	0.752746	0	0	1.93463	4.01343	7.8543	0.376765	0	0	1.49675	6.07673	3.40129	0	2.66596	3.39628	0	0	3.50885	0	0	4.92609	0	0	3.57412	6.60891	0	1.34842	2.46376	0	2.60932	0
7,68_699,5939m/z		699.594	1	7.68217	302.41	0.053	0.975369	0.228609	1.40516	1	0	100 - 29,7	9.00673	23.77	10.6775	3.0879	8.76159	3.57212	9.09425	16.5896	2.61252	10.823	5.76211	9.73562	15.2447	17.0659	8.3477	4.07191	2.27421	3.54864	8.41202	1.9163	11.6852	8.30012	8.05379	4.35969	8.33556	5.9861	5.40149	20.4993	5.15584	0.148679	5.86133	13.5072	27.3458	7.78873	13.5212	6.13716	11.3598
7,20_732,6439m/z		732.644	1	7.20443	301.716	0.0397333	0.974758	0.228504	1.18996	0	11	100 - 28,2	30.6414	39.88	15.75	30.3855	11.3657	38.8357	35.8904	28.9841	38.7421	49.5859	20.5925	32.7023	26.2314	36.5949	9.7834	26.0795	14.8483	33.2593	29.8149	21.6857	19.8237	21.742	30.7384	32.951	21.2757	17.5011	36.479	50.4257	21.4878	4.73101	48.9877	23.5835	69.2304	42.5168	25.0153	33.4304	33.6587
4,36_557,3545m/z		557.355	1	4.35842	239.728	0.0198667	0.972814	0.228086	6.93133	4	11	100	1.15396	141.42	0	0	3.12628	0	0	0.712617	0	0	0	0	0	0	12.9686	1.65583	0	0	0	2.23522	0	0.603895	0.626376	0	0.149481	0	0.581619	6.88227	2.62679	0	0	0.284557	0.250281	0.0676421	0.463451	0	0
3,15_609,2696m/z		609.27	1	3.15073	260.002	0.0529833	0.971372	0.227785	18.5846	4	11	100 - 23,4	2.51083	106.87	2.33766	0	36.2161	0	1.34531	0	0	0	0	0	0	0	0	0	0.2742	0	0	0	0	0	0	2.24747	3.0209	0	0	0	0	0	0	0	25.3445	0	0	0	0
6,08_1000,3347m/z		1000.33	1	6.07623	313.227	0.0331167	0.970733	0.227673	1.38246	4	0	100 - 17,6	3.44921	22.87	2.38288	2.06213	1.95834	6.1798	0.722137	4.05317	3.87883	2.39177	2.15479	7.0762	5.85027	1.62372	5.74542	0.50611	1.546	7.05581	5.02746	2.61495	2.45295	6.1389	3.54479	1.69962	3.45807	0.82718	5.46919	2.13593	1.68952	2.42459	3.30704	1.42821	5.09039	1.99481	7.42162	3.78562	0.323081
3,23_594,3762n	594.376	612.41	1	3.2302	238.467	0.10635	0.970161	0.227577	11.3315	1	11	100 - 27,5 - 2,63	61.3181	141.42	0	20.4178	0.132073	0	0.311975	0.0212378	209.923	0.730659	67.945	0	21.9419	12.7081	1.41638	0.872613	0	0	38.2049	2.76368	0	0.00158471	656.833	1.01757	0	523.615	0	1.89273	0.491681	0	0.349352	0.591357	0	0	0.60043	0	0
11,51_822,7579m/z		822.758	1	11.5111	326.097	0.0132	0.970112	0.227577	1.32781	1	0	100 - 38,9 - 13,1	10.4659	19.58	15.3091	5.62691	7.87944	13.5997	8.2234	10.9407	8.03123	7.22068	7.4251	16.7079	8.71992	7.35763	5.79559	10.4903	9.51719	9.81803	0.0627624	12.4072	12.1072	5.25702	13.0272	9.4099	6.31778	18.0306	13.4492	14.1551	8.03997	12.0866	8.93384	15.0673	11.8915	6.86241	7.91601	11.2215	11.8404
6,44_685,6214n	685.621	708.611	1	6.44088	298.985	0.0662333	0.968678	0.227304	1.19789	11	0	100 - 24,1	65.4427	22.15	32.7504	59.4408	17.6917	89.6291	148.709	51.544	41.9962	102.102	68.8209	56.4327	45.3012	61.6132	38.1548	65.964	32.1855	79.8548	41.7045	63.0588	77.3704	23.4811	71.2439	42.2844	52.642	71.9596	59.3489	71.2364	73.057	20.0018	105.457	42.6523	112.631	64.6187	44.7666	60.9861	90.232
7,26_931,7005m/z		931.701	1	7.26405	330.765	0.0265	0.966179	0.226755	Infinity	1	0	100 - 27,6	2.89487	400	0	0	0	0	0	0	0	0	0	0	0	0	0	15.2119	0	0	0	0	0	0	0	0	0	0	0	0	0	0	0	0	57.8973	0	0	0	0
7,40_949,6896m/z		949.69	1	7.39652	333.781	0.0331167	0.965533	0.226641	Infinity	1	0	100 - 35,1 - 6,65	7.65594	400	0	0	0	0	0	0	0	0	0	0	0	0	0	25.8609	0	0	0	0	0	0	0	0	0	0	0	0	0	0	0	0	153.119	0	0	0	0
1,12_314,1600m/z		314.16	1	1.11502	168.547	0.0330833	0.964314	0.226393	1.10341	11	4	100 - 6,84	2.90517	64.86	1.66251	1.84892	1.03606	7.1157	1.7208	2.1135	0.800668	0.791931	2.01625	1.39382	2.58552	1.04943	1.71027	8.81637	3.77244	3.6922	2.22054	4.54953	1.31344	2.33951	2.51823	4.26829	4.31783	2.7262	3.32001	2.31311	2.05785	1.19882	8.34495	3.06438	1.88294	2.85458	0.752072	2.959	0.124158
7,84_953,7205m/z		953.721	1	7.83562	343.721	0.0198833	0.964137	0.226389	Infinity	1	11	100 - 24	1.75526	173.21	0	0	0	0	0	0	0	0	0	0	0	0	0	2.79195	0	0	0	0	0	0	0	0	0	0	0	0	0	0	0	0	35.1051	0	0	0	0
1,13_486,3220m/z		486.322	1	1.13488	214.594	0.0463667	0.963793	0.226346	1.19266	1	4	100 - 0,921	3.18167	60.79	3.18123	1.50571	2.45602	0.845172	2.20977	2.81196	2.80713	0.706599	3.90806	1.2289	4.14696	3.22534	4.28647	6.87421	0.720925	1.76891	3.58668	3.13024	0.218577	5.26366	2.57574	6.26264	4.28682	4.56103	4.72023	4.83748	2.17503	0.627424	6.40245	3.26349	4.32976	2.96969	1.87253	2.08675	0.463238
1,64_387,1920m/z		387.192	1	1.63827	191.337	0.0331167	0.963771	0.226346	1.20122	11	0	100 - 13,5	11.5818	59.92	4.255	15.7876	23.6779	3.37187	20.7633	5.04396	3.42802	11.8133	4.48497	8.48595	2.43343	5.35023	27.53	12.8508	6.6207	4.49138	1.93264	16.265	5.0737	3.86773	7.25575	14.3951	2.16675	9.51522	18.5204	18.8859	25.6726	3.95404	1.08839	5.70094	1.35786	2.94793	10.4684	2.24566	60.083
6,28_632,5575m/z		632.557	1	6.28193	281.451	0.0396667	0.963672	0.226346	1.05868	11	1	100 - 17,1	10.5567	0.9	8.00133	7.18312	5.73944	12.0176	21.2172	12.7846	8.99021	20.6934	1.14415	8.26146	15.4872	17.6918	4.0391	5.83399	7.18055	11.4718	7.60043	7.54222	3.99204	7.17307	14.2916	14.0906	10.6869	5.49239	11.264	13.5377	10.7591	4.08348	17.0649	9.46761	15.4663	16.7718	11.9025	5.55314	6.9847
7,48_933,7180m/z		933.718	1	7.48303	337.377	0.04685	0.962401	0.226131	Infinity	1	0	100 - 5,88	1.81738	400	0	0	0	0	0	0	0	0	0	0	0	0	0	6.91454	0	0	0	0	0	0	0	0	0	0	0	0	0	0	0	0	36.3477	0	0	0	0
3,24_505,2672m/z		505.267	1	3.23685	214.105	0.0599833	0.962242	0.226131	1.17696	11	1	100 - 16,2	12.9632	60.11	4.92614	5.59883	6.29865	25.3878	7.70128	8.81148	4.71985	7.91004	9.60103	1.93569	8.59226	5.78905	8.05845	49.3786	18.0424	18.6447	8.79159	16.9286	2.79688	6.83489	12.6326	12.9038	14.3385	17.0158	14.2781	7.29911	12.241	3.82598	32.3937	7.47053	11.7261	12.8542	7.17317	9.882	3.6838
4,34_690,5311m/z		690.531	1	4.33855	270.721	0.0993333	0.961987	0.226109	1.13344	11	0	100 - 31,1 - 0,739	84.1583	18.83	121.001	69.4413	53.1149	107.609	132.977	109.538	61.1684	121.992	49.243	72.0712	72.5131	84.633	38.5447	76.0886	51.8523	69.2939	88.3468	77.7758	83.305	75.5802	51.4033	73.8861	70.9644	93.1738	77.6505	51.0725	77.5667	61.6106	77.9661	114.583	80.6249	85.4895	90.3094	55.9216	92.8062
1,10_455,3108m/z		455.311	1	1.09513	209.563	0.0861	0.961841	0.226109	1.08375	0	1	100 - 13,4	8.54421	63.45	2.783	3.72684	2.86931	22.2056	4.4533	3.91795	3.91987	5.73182	6.33367	1.18536	7.09455	2.99715	4.8032	32.1594	14.4001	15.0307	4.93236	14.1099	3.73458	5.4711	4.04167	8.02439	12.9081	9.65402	11.1658	6.98267	5.45297	3.28794	26.0148	8.16124	6.5648	8.41883	3.52358	8.3519	1.04863
5,75_631,4903m/z		631.49	1	5.7513	281.476	0.0463833	0.961729	0.226109	10.521	1	11	100 - 18,7	2.64155	95.95	0	0	0.0151255	0	0.521841	0	0	1.15656	0	0.268457	2.17537	1.47311	0	0.420042	0	1.1299	0.0920674	0	0	0.82424	0.717023	0	0	0.244285	0	0	1.10424	0	0	46.7286	1.24871	1.87172	0	0	0
4,08_499,1598m/z		499.16	1	4.08023	229.128	0.01325	0.960785	0.225939	1.07413	1	0	100 - 14,9	5.66461	12.18	5.15392	3.37637	3.49431	6.22895	6.42787	6.18558	7.1257	6.29204	3.84976	5.80208	7.15948	5.83369	3.64486	6.4954	4.6887	4.28753	4.02135	5.30808	4.85543	7.61352	6.47787	4.56633	8.20123	5.63605	6.14453	4.39447	3.58174	4.59284	9.51363	5.16134	3.14188	6.46783	8.01618	6.6424	4.84062
7,11_622,5561m/z		622.556	1	7.11172	278.512	0.01325	0.960126	0.225822	3.39777	4	11	100 - 14,8	3.82401	140.38	3.92961	0	0	0	7.84297	6.22712	0	18.9726	0	0	0	2.42823	0	21.7836	0	0	0	0	0	5.14704	0	3.55394	0	0	5.1485	0	0.738889	0	2.74437	5.68253	5.50829	0	0	0	0
8,11_612,5948m/z		612.595	1	8.11455	278.747	0.0397333	0.959913	0.225809	10.4929	1	4	100 - 29,9	1.56529	141.42	0	0	1.0887	0	0	0	0	0	0	0	0	0	0	0	0	1.29812	0	0	0	1.17492	0	0	0	0	0	0	0	0	0	30.131	0	0	0	0	0
2,93_321,2391m/z		321.239	1	2.92517	190.87	0.07285	0.959808	0.225809	1.05924	11	0	100 - 7,13	16.0274	3.86	15.6663	12.2821	12.3127	19.0026	11.3035	19.0483	16.2679	14.9133	15.2173	12.7841	19.3395	16.8266	8.81785	19.0736	17.2457	14.3617	15.9238	11.505	18.1594	15.4071	16.7606	14.7586	16.199	17.3207	11.3538	14.2209	11.872	14.9048	14.4622	17.1813	16.371	18.986	10.9671	12.8649	21.8622
0,84_597,3373m/z		597.337	1	0.836817	238.799	0.119217	0.959705	0.225809	1.04821	1	11	100 - 21,4	22.7707	32.64	19.487	18.8398	15.3021	41.2543	20.2323	22.062	17.1755	17.6937	18.026	7.85558	23.938	17.2087	23.8669	40.9983	21.022	23.3841	20.9027	21.7655	14.9526	18.2389	19.708	20.2686	25.7897	22.8275	28.3884	26.8683	19.1101	14.3052	42.7337	34.6255	29.6246	25.6715	17.0066	24.5738	10.7761
7,26_931,7104m/z		931.71	1	7.26405	334.084	0.0198667	0.9587	0.225636	Infinity	1	0	100 - 31,6	0.813127	400	0	0	0	0	0	0	0	0	0	0	0	0	0	3.45768	0	0	0	0	0	0	0	0	0	0	0	0	0	0	0	0	16.2625	0	0	0	0
3,89_379,2841m/z		379.284	1	3.89368	214.923	0.0331167	0.958261	0.225571	3.58738	1	0	100 - 4,16	1.74527	24.32	0	0.522413	0.533651	0	0.728677	0.454062	1.2734	1.63986	0.293927	0.216956	0.61053	0.289984	0.843701	0.771817	0.393137	1.30806	0.0400358	1.08366	0.123744	0	0.652595	0.751925	0.13585	1.20525	0.165802	0.324722	0.423127	25.2871	1.22534	1.60037	0.106715	0.664551	0	0.3877	0.257209
7,52_925,6863m/z		925.686	1	7.52322	337.515	0.01985	0.95823	0.225571	Infinity	1	0	100 - 25,6	2.62639	354.3	0.698828	0	0	0	0	0	0	0	0	0	0	0	0	5.4323	0	0	0	0	0	0	0	0	0	0	0	0	0	0	0	0	52.5278	0	0	0	0
7,86_938,7552m/z		938.755	1	7.8555	343.976	0.0198667	0.957644	0.2255	Infinity	1	0	100 - 14,3	1.74785	141.42	0	0	0	0	0	0	0	0	0	0	0	0.659537	0	3.34904	0	0	0	0	0	0	0	0	0	0	0	0	0	0	0	0	34.957	0	0	0	0
7,81_953,7220m/z		953.722	1	7.80913	343.721	0.0198667	0.957311	0.22546	Infinity	1	0	100 - 57,9	2.79467	141.42	0	0	0	0	0	0	0	0	0	0	0	0	0	4.86945	1.16802	0	0	0	0	0	0	0	0	0	0.928585	0	0	0	0	0	54.8225	0	0	0.142385	0
3,07_429,0879m/z		429.088	1	3.07125	195.795	0.119217	0.957116	0.225451	1.06315	0	4	100 - 13,7 - 5,39 - 0,156	58.2117	17.83	51.4814	69.6495	77.4856	45.5299	50.8452	35.1065	63.8409	46.733	64.9215	55.7232	36.453	36.9589	84.024	33.787	57.4869	66.0357	75.4103	51.3679	61.6735	46.2655	63.9713	48.1492	54.496	28.5483	45.4139	52.4492	52.3835	55.7426	53.9449	54.714	52.2469	50.035	55.8423	46.7047	68.5666
7,31_1056,2200m/z		1056.22	1	7.31042	312.388	0.0463667	0.957017	0.225451	Infinity	4	0	100 - 33,2	3.48808	400	0	0	0	0	0	0	0	0	0	0	0	0	0	0	0	55.8093	0	0	0	0.631555	0	0	0	0	0	45.618	0	0	0	0	0	0	0	0	0
11,85_808,7372m/z		808.737	1	11.8489	332.997	0.0265	0.956588	0.225402	1.24792	11	0	100	2.78933	9.83	2.48238	0	2.11473	2.67441	0	2.90479	3.60049	3.66823	3.14135	1.19702	2.74667	3.22697	3.26996	1.29862	3.08488	2.0059	4.34921	0	0.794141	0	4.44631	2.46105	6.00987	2.15317	4.94037	7.60935	2.54136	2.55365	1.38085	1.36399	3.30538	4.14594	1.81307	2.93244	0.697137
11,91_496,3922m/z		496.392	1	11.9088	226.205	0.0198667	0.9563	0.225371	1.36203	0	11	100 - 12,9	3.7216	5.76	2.19957	3.86241	2.51344	4.87078	3.68754	4.36133	2.34845	3.65495	4.08601	4.13286	2.44947	3.616	4.94182	3.62136	2.72144	0.137439	3.89546	0.514403	3.42383	2.12773	2.9013	2.88936	2.24993	3.09169	3.61335	3.2608	8.04755	5.91381	3.30085	2.08149	1.92631	5.61315	5.11509	6.22542	3.76001
7,28_933,7093m/z		933.709	1	7.2773	350.785	0.0264833	0.955563	0.225235	Infinity	1	0	100 - 21,8	1.1049	400	0	0	0	0	0	0	0	0	0	0	0	0	0	3.61565	0	0	0	0	0	0	0	0	0	0	0	0	0	0	0	0	22.098	0	0	0	0
7,32_1054,2194m/z		1054.22	1	7.32365	315.677	0.0132667	0.954906	0.225118	Infinity	4	0	87,8 - 100	0.959359	400	0	0	0	0	0	0	0	0	0	0	0	0	0	0	0	15.3498	0	0	0	0	0	0	0	0	0	10.9006	0	0	0	0	0	0	0	0	0
7,30_933,7123m/z		933.712	1	7.29717	337.378	0.0265	0.954152	0.224978	Infinity	1	0	100	1.53572	400	0	0	0	0	0	0	0	0	0	0	0	0	0	4.08611	0	0	0	0	0	0	0	0	0	0	0	0	0	0	0	0	30.7143	0	0	0	0
7,51_935,7363m/z		935.736	1	7.50958	347.384	0.0136333	0.953957	0.224969	Infinity	1	0	100 - 31,1	0.63904	400	0	0	0	0	0	0	0	0	0	0	0	0	0	2.53434	0	0	0	0	0	0	0	0	0	0	0	0	0	0	0	0	12.7808	0	0	0	0
7,12_559,4127m/z		559.413	1	7.12495	276.907	0.053	0.95319	0.224826	1.55875	11	4	100 - 7,11	29.0237	71.69	24.7848	5.28974	6.97953	37.5981	17.822	23.9363	13.8665	26.8896	15.3445	5.17382	33.5947	28.6128	6.37524	44.8689	0	6.78218	6.40745	13.8053	4.07466	14.0156	22.1425	3.03932	28.1432	46.8678	21.2082	31.0325	16.0295	0	56.7675	26.9761	82.7719	17.7853	8.58895	2.02983	3.14183
11,04_465,3767m/z		465.377	1	11.0408	227.065	0.0264833	0.95302	0.224823	1.18251	1	0	100 - 23,5	3.71766	44.43	6.00821	3.00374	1.68481	3.39629	1.6733	4.70222	1.20325	4.12034	4.57192	1.92903	5.85194	2.33561	3.02991	4.53741	3.71409	2.16621	3.64873	2.92764	6.39897	3.37115	5.61454	3.59216	3.60754	6.09008	3.51017	2.29155	1.1686	0.37954	4.57973	5.64522	4.68242	5.68032	1.77026	0.966616	6.42536
11,74_836,7783m/z		836.778	1	11.7363	329.141	0.0264833	0.95292	0.224823	1.33425	0	11	100 - 35,6	2.82245	40.55	3.27606	3.02227	1.28555	1.30184	2.80454	2.48093	2.01245	0.427249	1.23378	3.51923	1.8378	2.80514	1.2613	2.09836	2.6174	2.74565	2.76666	3.43174	0.179402	1.14322	7.05549	3.39395	1.09513	2.40289	2.89966	3.33219	2.06067	3.0015	2.35451	2.62988	10.0331	1.17077	0.147172	2.69057	1.17096
8,11_540,4448m/z		540.445	1	8.11455	243.19	0.0596	0.95253	0.224783	1.1864	1	0	100 - 7,64	19.2454	14.4	28.5114	9.51363	9.26802	33.4095	19.3865	19.2458	18.1705	17.2621	15.3172	12.9625	17.9853	14.3797	20.603	17.2354	13.7664	25.4632	4.50049	15.3312	9.20926	20.2669	26.7924	19.7886	16.0562	17.0865	12.5946	16.9922	29.3458	14.0344	20.4638	22.5642	20.4439	28.3064	23.4399	12.4177	22.6426
3,28_625,2644m/z		625.264	1	3.28357	250.381	0.0529833	0.951312	0.224533	20.0541	1	11	100 - 21,1	2.9116	88.87	0.930151	0	40.074	0.262331	0.643511	0	0	0.714258	0	0	0	0	0	0	0	0	0	0	0	0	0	14.1033	4.91448	0	0	0	0	0	1.03373	0	38.1806	0	0	0	0
0,63_252,0578m/z		252.058	1	0.63075	162.996	0.0596167	0.949022	0.22403	Infinity	1	0	100 - 4,61	1.65683	316.54	0.0708897	5.4448	0	0	0	0	0	0	0	0	0	0	0.323126	0	1.05461	0	0	0	0	0	0	33.1366	0	0	0	0	0	0	0	0	0	0	0	0	0
8,23_628,5003m/z		628.5	1	8.22715	259.568	0.0331333	0.948776	0.224009	1.10976	0	11	100 - 7,09	9.06249	16.01	18.4953	6.11691	4.30061	6.70066	6.22736	14.4411	10.2465	9.79126	8.7294	6.65438	3.5333	8.42551	7.58308	8.02552	9.65458	12.1242	6.81434	4.60119	8.26628	8.02749	11.0313	3.37315	11.5186	9.52817	8.31149	4.33405	5.6525	4.23756	4.93819	14.7679	14.0578	11.118	9.4595	9.78551	9.26696
4,09_301,2103m/z		301.21	1	4.08687	194.624	0.0662333	0.948396	0.223956	1.14465	11	0	100 - 5,73	17.6773	17.9	18.8046	12.0514	13.5197	19.548	14.4686	14.9606	13.4747	16.8414	17.0698	10.8117	18.1078	17.0864	15.7122	26.127	18.3624	16.1572	13.4644	17.2612	13.8155	13.403	16.2668	13.6764	16.2062	24.2517	13.6743	10.7931	15.4368	14.1493	20.9485	22.3044	25.3869	16.3356	12.0059	16.6082	16.7942
5,61_677,5699m/z		677.57	1	5.60558	280.452	0.0397333	0.948064	0.223915	1.14892	11	1	100 - 32,8	7.65994	8.66	4.58894	6.17093	4.81467	4.16135	19.6499	11.0629	5.80988	13.3075	3.62288	8.75658	10.0184	11.4927	1.27547	5.38864	2.39009	8.95009	4.57314	6.81231	7.29852	7.32689	7.82708	4.66507	8.81743	5.32439	12.927	3.06055	9.92433	3.25182	8.20022	8.81741	5.55163	7.12228	4.05361	5.22113	6.2737
2,57_613,4074m/z		613.407	1	2.57412	269.269	0.0331167	0.94678	0.22365	Infinity	4	0	100 - 12,4	1.24701	392.05	0	0	0	0	0	0	19.9521	0	0	0	0	0	0	0	0	0	2.06142	0	0	0	0	0	0	0	0	0	0	0	0	0	0	0	0	0	14.3294
4,37_381,2983m/z		381.298	1	4.37167	208.948	0.0265	0.945883	0.223475	1.27544	1	11	100 - 12,9	2.19434	47.66	3.36156	0.862312	1.39321	1.9786	1.28394	3.44548	0.681972	2.24546	2.17643	0.941005	1.58621	3.16835	1.56719	1.787	3.12693	0	1.64174	0.89127	3.02524	2.19467	2.47338	2.99446	2.01642	0.816161	1.58637	0.480647	1.98264	0.731569	1.27921	1.05424	1.33323	6.01427	5.03152	0.8872	3.62002
8,47_846,6677m/z		846.668	1	8.47258	325.65	0.0198667	0.945733	0.223475	2.12494	1	4	100 - 6,4	1.08728	121.9	0.914144	0	0	0	1.29284	1.55347	0	2.59866	0	0	1.37219	0.45547	0	0	0	0	0	0	0	0	0.938751	8.15379	9.12073	0	0	0	0	0	0	0	0	0	0	0	0
2,22_279,2312m/z		279.231	1	2.21562	178.456	0.105967	0.945581	0.223475	1.16551	1	11	100 - 7,59	15.7362	20.33	9.94477	21.4623	6.08565	33.5237	8.51382	15.7377	11.8108	5.92787	8.99663	8.37614	15.4502	21.6825	12.475	8.41814	11.9793	16.5359	22.9416	14.8738	6.24083	13.6644	20.7919	22.036	20.6925	6.44125	17.2936	6.42719	4.55546	17.2539	5.7937	55.9934	4.34458	12.8081	6.0731	14.9663	13.3983
8,81_521,4554m/z		521.455	1	8.81185	259.093	0.0997167	0.945303	0.22345	1.28171	0	4	100 - 20,9	51.5695	30.1	61.598	21.6363	68.3026	41.7714	32.2698	38.2731	31.8415	42.9079	33.4815	62.8807	34.3928	36.9299	30.8346	38.8839	31.2129	36.5403	55.3648	42.0053	33.4748	43.603	48.4717	33.4325	46.7981	60.3964	24.1261	22.7089	43.4872	57.3484	57.1058	44.3763	47.6987	34.2101	31.2756	56.778	30.1598
7,52_904,7628m/z		904.763	1	7.5166	341.219	0.0269833	0.945302	0.22345	Infinity	1	0	100 - 57,9	1.73386	313.06	0	0	0	0	0.776346	0	0	0	0	0	0.805283	0	0	5.7095	0	0	0	0	0	0	0	0	0	0	0	0	0	0	0	0	34.6772	0	0	0	0
1,41_261,1094m/z		261.109	1	1.41307	162.545	0.0463667	0.944805	0.223407	1.20085	0	4	100 - 4,08	5.33249	56.28	1.49996	10.8285	6.85387	1.13723	4.58212	2.4479	10.5945	2.39151	5.35596	4.28966	1.56843	1.34343	7.15742	1.53448	6.17724	3.28747	1.73505	4.26007	4.9622	3.0957	6.00067	3.52413	3.63598	1.14412	2.32734	3.48072	6.42366	10.6932	2.67411	3.67888	3.38125	3.40618	2.58193	7.15077	6.19752
3,03_450,4333m/z		450.433	1	3.03152	236.565	0.0463667	0.944572	0.223389	Infinity	1	0	100 - 23,7	2.0548	141.42	0	0.79678	5.90253	0	0	0.244229	0.457072	0	0	0	0.7596	0	0	0.37017	0	0	0	0	0	0	0	0	0	0.894509	0	0	0	0	0	40.2016	0	0	0	0	0
5,67_728,2278m/z		728.228	1	5.6652	251.373	0.03975	0.943583	0.223193	3.02385	0	11	100 - 45,7	6.52542	66.84	0	14.2126	15.5698	0	0	0.738623	5.57183	0	12.0315	7.07968	0	0	12.8949	0	10.7154	3.80028	9.47899	8.96924	6.81679	5.47953	0	1.90454	1.96423	0.224791	0.507198	3.01747	3.32579	15.0337	5.68743	1.2452	2.23494	0.627773	0.872862	3.65963	3.24312
7,39_910,7273n	910.727	933.717	1	7.38988	337.377	0.0732333	0.943241	0.223149	Infinity	1	0	100 - 55,6 - 8,34	28.8691	141.42	0	0	0	0	0	0	0	0.670239	0	0	0	0	0	110.892	0	0	0	0	0	0	0	0	0	0	0	0	0	0	0	0	577.382	0	0	0	0
5,05_472,1087m/z		472.109	1	5.04812	220.902	0.04635	0.942628	0.223041	Infinity	1	0	100 - 34,7 - 28,7	0.0403745	318.71	0	0	0	0	0	0	0	0	0	0	0	0.618638	0	0	0	0	0	0	0	0	0	0	0	0	0	0	0	0	0.50667	0	0	0	0.300819	0	0
1,78_385,1344n	385.134	408.124	1	1.77737	182.166	0.0666	0.941949	0.222918	Infinity	1	0	100 - 19 - 1,46	22.0079	384.27	0	0	0	0	0	0.225821	0	0	0	0	0	11.5456	0	0	0	0.219933	0	0	0.405748	0	0	439.753	0	0	0	0	0	0	0	0	0	0	0	0	0
3,55_347,3149m/z		347.315	1	3.54925	210.214	0.03975	0.941679	0.222891	Infinity	1	0	100 - 3,48	2.54486	156.55	0	0.32489	0	0.636176	0	0.165427	0	0.574972	0	0.683756	0	0	0.197402	0	0	0	0	0	0	0	0	0	0	0	0	0	0	0	0	50.8972	0	0	0	0	0
5,47_552,1567m/z		552.157	1	5.47313	212.979	0.0265	0.939972	0.222524	3.66047	4	11	100	1.30902	65.66	0	1.07172	3.21056	0	0.704515	0	0	0	1.29222	3.42594	0.519965	0	9.55511	0	1.16427	0	3.54778	2.68968	0.483826	0	0.703334	2.29945	2.85793	0	0	0	0.487421	0.954354	0.313552	0.548194	0	0	1.20951	0.131017	0.000106606
11,41_672,5136m/z		672.514	1	11.4117	267.963	0.0132333	0.939895	0.222524	1.55455	0	4	100 - 31,8	2.7524	30.28	0.135229	2.23454	2.14067	1.73965	1.51212	2.15322	1.26048	2.04075	0	3.29403	1.52762	0.852075	2.87395	3.15129	1.10243	2.31056	0.0999871	0.178893	0.780499	5.45831	5.40882	2.0451	4.56732	2.02134	1.91269	6.54887	0.430631	0	0	5.11569	3.04592	0.0585637	3.53199	1.06451	0.401648
4,36_436,4102m/z		436.41	1	4.35842	230.948	0.0331333	0.93974	0.222524	1.32822	1	11	100 - 7,71	4.46216	33.28	4.0963	5.32338	0	4.11225	4.14207	4.01798	4.78384	8.22122	4.51255	1.91536	4.51241	2.64153	2.503	2.71132	6.42096	2.89004	1.54852	0.691969	10.5312	1.77837	4.9821	2.85869	3.73989	3.53332	3.13449	2.14975	6.87079	4.25426	2.11301	9.52002	5.05365	5.02459	3.70871	3.28225	8.70848
5,48_489,0562m/z		489.056	1	5.47975	202.832	0.0265	0.939002	0.222406	1.24217	0	11	100 - 6,55	2.86748	79.61	0	2.82338	12.0146	0	0.797277	0	0.773281	0	4.04211	3.10545	0.82313	0.301075	13.1711	0	3.95148	2.52614	1.91124	3.87482	4.06973	2.0345	0	1.04386	2.81316	0	0.982695	4.47953	1.57342	5.95507	4.5423	0.770431	0.6385	0	2.08355	4.02718	4.57221
4,07_465,3011m/z		465.301	1	4.07362	215.166	0.0471	0.937754	0.222148	2.82779	4	11	100 - 10,2	3.75326	98.93	0.0950636	0	6.82856	1.8383	0.866505	0.493914	0	0	1.2566	0.624037	2.27648	4.31143	26.574	13.7096	0	1.17768	1.10755	8.22937	0	1.69668	1.40878	6.93817	0.493202	0.509914	9.36576	17.1461	13.5599	0	1.00271	3.23214	1.40135	1.36256	4.67371	0.00509015	0
1,78_344,1310m/z		344.131	1	1.78398	195.729	0.0597333	0.934937	0.221518	Infinity	1	0	100 - 19,9	8.16497	293.34	0	0	0	0	0	0.345415	0	0	0	0	0	2.38784	0	0	0	0.555614	0	0	0	0	0	163.299	0	0	0	0	0	0	0	0	0	0	0	0	0
11,23_429,2385m/z		429.238	1	11.2263	225.161	0.0264833	0.934646	0.221486	1.23511	4	1	100	3.8439	38.97	6.3566	3.06038	0.975214	8.69138	5.98129	4.32134	3.87237	6.12052	0	3.75699	5.54457	2.51482	3.87436	1.58637	4.84625	0	0.546627	2.63637	1.02642	4.1021	4.94623	5.93653	3.64322	2.16327	0.936092	2.05205	4.43886	0	2.02442	3.26432	2.75948	5.42619	3.60176	0.92326	6.54264
7,80_750,5539m/z		750.554	1	7.80252	307.839	0.0331167	0.934627	0.221486	1.3459	1	0	100 - 17,7	9.36275	3.34	12.1084	4.12109	7.57059	14.7917	15.7356	12.7681	8.4798	12.3103	2.76506	6.86237	11.1245	11.9643	9.71475	5.09151	6.11633	4.64222	13.7865	2.42387	4.62482	7.75296	9.57373	8.15032	14.5494	7.50884	3.53344	10.9205	4.30011	6.50797	13.8172	6.7493	15.6422	8.25867	17.2702	13.2219	10.9462
6,75_666,6924m/z		666.692	1	6.75293	309.645	0.01325	0.934001	0.221407	3.5609	0	11	100 - 43,7	4.89898	102.36	4.46888	0	2.37242	1.41905	2.32801	1.95174	0	3.0643	0	22.1179	0	5.31787	0	5.3962	6.56325	13.7812	11.3129	21.3964	0.0175018	13.4233	4.39998	4.7266	0	0.0577025	7.36762	0	0	4.52448	0	2.81242	3.34885	2.56425	3.62503	2.95126	5.67471
1,71_469,1813m/z		469.181	1	1.71113	223.964	0.0729167	0.933376	0.221296	1.16574	0	1	100 - 14,3	25.997	64.04	17.4443	10.8614	6.25475	50.163	9.41918	14.8649	5.98387	21.5178	16.6559	8.09247	22.4976	11.7884	9.004	81.1655	39.5634	32.971	20.1025	37.2414	12.2257	17.3222	17.2468	17.3257	32.6349	24.782	21.671	14.278	16.3981	6.74445	72.603	21.435	24.1134	26.95	9.18105	29.3218	5.14825
2,60_285,1607m/z		285.161	1	2.60062	175.357	0.0662333	0.933223	0.221296	1.78209	0	1	100 - 7,71	16.7568	61.9	16.6372	12.2243	6.17798	15.1291	16.0268	5.15667	9.35357	12.9032	0.622968	21.1956	5.87333	2.18342	15.252	1.79462	6.18961	11.3518	2.77969	2.67465	7.89591	3.92706	11.4947	2.60926	3.02337	4.332	5.91044	8.4335	6.93345	5.92449	2.83767	17.1162	7.34318	14.1535	3.18339	13.6216	8.74848
5,60_515,3643m/z		515.364	1	5.59897	240.792	0.0794833	0.933015	0.221285	1.30633	11	0	100 - 23,9 - 0,131	102.612	19.31	86.2557	59.241	46.807	149.657	78.4211	81.3968	69.2227	71.7491	85.9778	45.1867	74.1694	62.9873	67.7793	175.096	81.6449	84.5099	69.1857	98.0325	35.5218	52.9886	78.9791	69.725	111.938	131.69	102.454	94.4396	75.0147	40.2557	184.815	89.336	138.808	60.5264	84.8025	83.3427	29.1986
11,81_848,7735m/z		848.774	1	11.8091	335.56	0.0463667	0.93222	0.221133	1.21765	1	11	100 - 51,1	15.6803	8.46	19.9569	12.2383	11.5929	21.743	10.7585	19.614	15.4115	15.0504	19.2494	14.2177	11.2727	15.1183	7.85199	14.5928	9.36515	13.6681	11.1526	14.1082	16.4643	18.6677	15.5521	5.59273	24.1465	18.3761	13.2421	19.2997	17.8359	13.1567	21.032	7.9979	25.4347	18.8413	8.96659	19.6224	12.1307
11,11_368,4247m/z		368.425	1	11.107	227.289	0.0331167	0.931911	0.221097	1.16678	1	11	100 - 12,4	9.63346	16.75	13.4415	6.01309	5.80866	11.7439	8.73503	13.2321	11.81	12.3722	4.27588	6.57396	9.40797	6.43564	7.4493	7.17999	8.5361	9.90895	9.83373	6.64512	11.7359	7.97209	10.3553	8.16759	11.3463	5.15982	5.64638	12.8765	5.22553	4.18866	12.241	12.4202	14.9828	13.1115	8.07281	9.1575	11.018
6,84_708,7575m/z		708.758	1	6.83903	292.547	0.0728667	0.931134	0.22095	1.26311	1	4	100 - 2,39	31.5194	36.79	26.2845	16.3159	16.5518	17.571	40.4617	39.9694	24.5317	25.2334	30.6388	14.8369	35.0117	28.5929	30.3222	30.7188	8.44227	13.777	23.0983	10.2631	15.9008	28.6382	34.3436	28.5586	33.183	47.6588	37.4125	46.1042	20.1086	2.52252	25.9609	34.8193	84.1402	30.0087	31.4943	24.0294	11.507
4,78_397,3818m/z		397.382	1	4.7757	295.07	0.0596167	0.930314	0.220792	1.17206	4	1	100 - 9,49	7.44908	36.27	11.0162	1.67821	2.91655	4.50636	18.7744	15.6155	3.79157	23.3762	0.590323	4.10899	3.60101	7.27209	1.42036	13.96	3.73021	2.82732	3.80444	1.74224	3.14599	1.56364	4.49453	6.1717	5.26069	3.47483	8.4724	16.2883	6.04124	9.84094	18.7842	7.34012	13.7931	6.88256	2.17192	2.9806	2.47046
3,83_448,4145m/z		448.415	1	3.83407	230.575	0.0397333	0.93028	0.220792	Infinity	1	0	100 - 7,89	1.08265	400	0	0	1.84649	0	0	0	0	0	0	0	0	0	0	0	0	0	0	0	0	0	0	0	0	0	0	0	0	0	0	21.653	0	0	0	0	0
3,08_223,0628m/z		223.063	1	3.07787	216.954	0.04635	0.929774	0.220738	1.16642	4	0	100 - 4,53	3.90393	29.32	2.60867	6.08472	6.27855	3.64117	4.39311	2.27561	3.37464	2.89303	3.90337	2.99952	2.52618	2.00474	6.39082	2.25791	4.97765	5.85323	4.22039	3.34624	4.91841	3.62576	5.07901	0.845273	3.19891	1.8768	3.59719	2.71004	2.72141	5.34094	3.7599	3.54607	4.79824	1.26537	3.62157	3.61515	6.20543
7,17_614,4814m/z		614.481	1	7.17132	247.553	0.0198167	0.929689	0.220738	1.19754	0	11	100 - 2,37	5.80441	15.2	8.39218	2.89515	2.82038	9.52284	7.39338	8.89378	0.690708	6.01739	5.11318	7.34507	7.33813	4.72586	3.86127	3.78397	4.35828	4.63834	3.17338	2.26019	3.70761	8.82351	6.02172	6.37104	4.56606	7.8278	2.57125	3.45521	2.65861	2.93699	6.66944	6.16099	4.84953	5.42968	7.51544	3.79247	9.09655
0,92_229,1409m/z		229.141	1	0.922917	147.806	0.0861	0.92924	0.220685	1.35088	1	0	100 - 5,55	8.28594	39.87	8.92296	8.92151	7.69143	8.38305	10.3097	14.7072	9.34899	10.7933	7.48465	3.27861	4.74414	1.63981	5.13742	6.97291	7.83821	9.82652	3.3418	4.24978	6.59995	10.865	9.23386	8.8557	1.00883	7.09971	4.51219	12.929	8.24079	14.2562	5.27941	14.5881	6.13626	10.2095	15.3206	5.39248	9.39166
7,52_966,2214m/z		966.221	1	7.5166	291.175	0.0132333	0.928726	0.2206	Infinity	4	0	98,1 - 65,1 - 100	1.93722	400	0	0	0	0	0	0	0	0	0	0	0	0	0	0	0	30.9956	0	0	0	0	0	0	0	0	0	8.2264	0	0	0	0	0	0	0	0	0
8,43_569,4538m/z		569.454	1	8.43285	257.846	0.0264667	0.92859	0.2206	Infinity	1	0	100	0.567981	321.66	0	0	0	0	0	1.27273	0	4.80096	0	0	0	0	0	0	0	0	0.312446	0	0	0	0	0	10.5339	0.513268	0	0	0	0	0	0	0	0	0	0	0
1,78_269,0992m/z		269.099	1	1.78398	187.521	0.0529833	0.92801	0.220504	Infinity	1	11	100 - 13,5	4.64141	173.21	0	0	0	0	0	0.11343	0	0	0	0	0	1.85652	0	0.089227	0	0	0	0	0	0	0	92.8281	0	0	0	0	0	0	0	0	0	0	0	0	0
8,90_954,8469m/z		954.847	1	8.90495	360.571	0.0529833	0.927174	0.220343	3.55763	1	11	100 - 29,9	34.7518	73.2	66.4778	0	13.3402	22.205	27.7529	4.42879	41.7573	11.7932	50.3247	8.23803	19.5227	21.5652	39.8137	25.6715	0	6.22146	5.76936	3.47659	8.31825	24.9048	44.0014	63.2876	21.6475	46.7725	0	63.6295	14.8068	45.9099	16.6973	0	160.607	22.3829	12.6841	48.3295	89.6014
2,81_650,4983m/z		650.498	1	2.80595	262.193	0.1656	0.926566	0.220235	1.38842	4	0	100 - 27,6	46.6306	13.81	25.9053	22.6995	61.6566	53.733	271.801	29.2544	26.039	34.7829	25.4393	31.7735	37.3636	28.1202	9.46661	42.0377	17.9212	28.0963	23.3805	37.6155	16.1996	28.8136	46.4917	49.3648	55.6499	110.221	31.7841	29.4834	27.1758	20.4665	73.1439	20.4374	54.3824	39.9862	51.0067	38.5415	64.7705
5,63_550,6277m/z		550.628	1	5.62547	283.499	0.1126	0.925833	0.220098	1.08947	0	4	100 - 24,4	59.9417	31.97	58.2347	71.7949	29.0956	54.9392	33.5063	53.243	49.1914	132.515	81.4978	76.0126	43.1333	47.5253	30.1807	39.1658	44.0358	36.2362	50.5024	49.4666	55.2389	37.6697	57.6429	51.1078	41.593	36.3018	54.9106	42.1784	97.2471	54.1585	47.7461	68.468	40.3069	63.3432	44.5446	45.0834	98.2625
2,74_352,3225m/z		352.323	1	2.7397	210.017	0.0464	0.924773	0.219883	Infinity	0	11	100 - 13,3	0.190737	173.21	0	0.798555	0.111331	0	1.27577	0	0	0	0	0	0.4558	0	0	0	0	0	1.39395	0	0	0.227931	0	0	0	0	0	0	0	0	0	1.20893	0	0	0	0	0
12,96_672,4937m/z		672.494	1	12.9639	264.841	0.0198833	0.924641	0.219883	1.18127	1	0	100 - 15,4	5.07995	5.19	4.84169	4.17397	3.61483	6.5037	4.47594	4.24483	7.69836	4.39013	3.57952	6.18245	5.67665	6.57587	2.42155	4.87661	5.74507	5.0084	2.9783	7.26098	6.109	5.54241	5.31182	8.58313	5.40361	3.51014	3.8856	4.15472	5.40837	4.38548	4.98275	3.38268	2.38181	8.5028	4.18235	3.44437	6.94858
10,97_716,5469m/z		716.547	1	10.9746	276.484	0.0331333	0.923568	0.21967	1.1759	1	0	100 - 33,6	5.89144	30.89	8.58886	11.2009	3.79279	8.51236	5.33427	3.87505	4.9279	5.77913	2.32832	7.83094	4.01834	2.0812	6.70361	6.54596	4.629	5.54951	4.93294	7.35401	5.97255	4.97637	5.3413	5.5004	4.18054	9.52311	6.21215	2.24926	6.14242	7.37386	9.22395	7.92729	4.5316	5.41483	3.09612	4.77705	7.62945
9,91_649,6836m/z		649.684	1	9.91297	293.84	0.0470833	0.923331	0.219651	4.40504	4	0	100	9.23821	93.16	0	7.04566	65.3895	5.41925	4.81922	11.844	8.2167	33.5148	2.33161	3.77408	0.336601	0	0	0.815263	2.24293	2.06175	2.97561	0	2.23865	0	2.11537	31.3844	10.0221	2.8444	6.44211	8.37857	0	0	10.8641	0	31.179	7.2907	1.39543	7.40846	2.07752
1,11_612,3178m/z		612.318	1	1.10838	238.469	0.0529833	0.92251	0.219492	Infinity	1	0	100 - 31,4	3.82119	400	2.53753	0	0	0	0	0	0	0	0	0	0	0	0	0	0	0	0	76.4238	0	0	0	0	0	0	0	0	0	0	0	0	0	0	0	0	0
7,31_1026,1937m/z		1026.19	1	7.31042	306.339	0.0794667	0.922103	0.219432	Infinity	4	11	90,1 - 100 - 99,6 - 44,9	43.7037	173.21	0	0	0	0	0	0	0	0	0	0.623295	0	0.770058	1.16374	0	0.561101	696.141	0	0	0	0	0	0	0	0	0	537.976	0	0	0	0	0.5195	0	0	0	0
7,50_628,4912m/z		628.491	1	7.49623	262.676	0.0203667	0.922081	0.219432	1.36004	0	4	100 - 21,9	2.19205	58.33	0.00424061	0.697756	0.498526	2.63496	0	4.47122	0.024128	1.4092	1.61639	2.593	1.55316	2.27582	2.84073	2.32442	1.85269	0.991935	0.789528	0.90815	3.18569	0.872232	2.2989	2.77352	0.561222	2.26697	3.37278	1.4238	0.257688	1.75616	0.63444	0.196338	3.513	5.74652	3.18207	0.702994	0.157749
4,52_297,0458m/z		297.046	1	4.51738	158.216	0.0331167	0.921688	0.219407	1.56943	0	1	100 - 8,61	3.50632	83.75	0.962277	4.98939	9.54737	0	2.80289	0	5.08778	0.289543	3.21089	3.46459	0.266333	0.460426	11.7974	0	1.62553	4.91464	7.9394	0.86587	3.90074	2.17903	4.81123	1.93937	1.68249	0	2.50006	0.589255	3.24964	1.66047	1.80459	1.02853	1.2918	0.630435	2.46347	0.221881	1.75863
2,79_595,5020m/z		595.502	1	2.78607	263.435	0.0331	0.921312	0.219355	Infinity	4	0	100 - 13	0.0329043	302.8	0	0	0	0	0.3808	0	0	0	0	0	0	0.145668	0	0	0	0	0.435757	0	0	0	0	0	0	0	0	0	0	0	0	0	0	0	0	0	0
7,99_915,6989m/z		915.699	1	7.98797	334.358	0.0198667	0.920101	0.219103	Infinity	1	0	100	1.01034	400	0	0	0	0	0	0	0	0	0	0	0	0	0	2.03363	0	0	0	0	0	0	0	0	0	0.249153	0	0	0	0	0	0	19.9576	0	0	0	0
7,04_803,2918m/z		803.292	1	7.03848	259.264	0.01985	0.919873	0.219086	2.14078	0	11	100	0.579418	86.79	0.0157524	0.00182824	1.04926	0	1.42781	0.185176	1.00236	0	1.16331	0.541932	0.128328	0	0	0.34778	0.83576	0.0383618	0.00725233	0.00206042	0.431894	0.15087	0.00814463	0.0545447	0.496792	0.705276	0	0.328826	2.2461	1.33729	0.397915	0.115656	0	2.73613	0	0.94074	0
5,81_607,3917m/z		607.392	1	5.81092	266.278	0.0529833	0.919458	0.219024	1.38392	11	0	100 - 19,5	19.7732	30.09	14.5519	4.07949	6.70254	27.5605	4.0788	17.0911	5.4389	10.4762	14.7258	4.19443	29.7234	10.3177	2.63497	60.5174	7.39425	19.2165	10.1434	11.1175	3.5846	8.1067	9.13157	19.1993	20.1273	26.4949	33.762	22.158	10.987	4.85604	47.0903	14.4381	31.3205	6.97851	6.38892	17.0508	0.637662
7,60_508,5444m/z		508.544	1	7.6027	259.452	0.0794833	0.917271	0.21854	1.20851	11	0	100 - 22,6	61.8709	7.91	31.9159	61.2459	43.7569	75.5924	85.7075	59.4761	56.0819	67.1353	68.6403	54.1441	48.6362	37.9391	55.3101	87.2776	45.6824	75.5349	43.8992	39.202	65.4112	39.3182	70.7814	55.9357	59.7615	61.6815	80.2578	72.0406	87.9547	23.096	81.5147	50.4148	98.5393	59.39	54.8359	57.3333	64.8982
0,52_533,3049m/z		533.305	1	0.517783	222.283	0.0861	0.91636	0.21836	1.3156	11	4	100 - 16,9	31.9353	47.66	16.8553	21.0938	13.1652	51.9756	18.7404	17.7441	16.9503	28.991	24.0928	12.1042	20.577	18.7618	21.1493	47.3252	21.8099	37.0535	24.3602	32.6783	16.116	18.4615	30.8302	22.9368	30.4405	35.0274	28.0021	20.5706	25.1872	15.3967	63.0264	21.0481	37.758	31.2755	21.4119	35.1935	6.86706
12,35_584,4421m/z		584.442	1	12.353	242.128	0.0132333	0.916356	0.21836	1.47106	4	0	100 - 54,3	2.16747	54.91	0.877859	2.53686	0.721661	1.14339	2.4535	3.02986	3.71482	3.5536	1.87159	5.24127	1.24717	0.881656	1.106	2.85541	2.56296	0.881834	5.91701	0.0182489	1.79603	0	1.43882	3.28619	3.56384	1.31062	3.533	1.59577	3.3278	1.13749	1.46294	5.24707	1.04669	0.637824	3.87614	0.321276	1.18249
7,53_565,5661m/z		565.566	1	7.52983	273.586	0.0264833	0.915665	0.218268	2.19649	4	0	100 - 11,1	4.15991	117.04	2.55196	0.133595	2.56897	1.32941	4.61854	0	6.37384	1.55297	0	29.1531	0.486632	1.55222	0	3.80407	6.93471	5.49861	0.704209	10.6737	0	5.1935	3.30642	8.46681	1.51423	3.24423	6.83261	0.719259	1.96129	1.68391	0	1.74633	0	1.04332	0.973513	1.89645	1.16534
4,38_455,3336m/z		455.334	1	4.38492	227.359	0.1126	0.915294	0.218216	1.175	4	11	100 - 31,3 - 2,37	26.8902	28	37.6874	15.5149	12.7026	43.3429	29.1398	35.9897	37.3811	34.717	25.9683	14.0106	24.7825	26.0248	18.0032	24.1388	30.9853	19.855	21.3935	17.3229	27.6521	20.3839	36.2784	25.5859	32.7277	20.6943	17.8494	23.3306	20.4106	19.5621	22.0086	29.923	33.006	38.3131	28.1437	19.2006	30.8405
9,57_872,7607m/z		872.761	1	9.5743	338.452	0.01325	0.914818	0.218139	1.41618	0	4	100 - 18,7	5.52074	68.13	4.7477	5.22526	6.4854	2.94586	5.15038	5.78741	6.23961	0	7.45002	0	1.71694	0.774247	0.830726	2.47463	4.7104	7.83455	7.25632	0.00514255	1.18397	2.82373	3.88848	5.85007	4.31315	4.91277	2.35839	2.92233	3.15578	1.48653	10.2151	1.49354	3.93826	2.72927	10.1869	6.96455	3.87857
10,89_672,5244m/z		672.524	1	10.8881	267.963	0.0331167	0.914679	0.218139	1.11108	1	0	100 - 10,9	13.1955	2.69	10.8415	13.2424	11.9237	10.1818	11.3708	14.7353	17.6202	11.8574	12.6665	13.2052	17.2797	13.1279	7.51786	14.3648	12.7336	12.192	14.2319	9.62752	19.0617	11.064	18.5909	15.273	10.6068	12.4952	9.36547	8.37374	8.81671	10.3321	11.3925	14.5198	14.2444	12.8721	13.7813	13.7334	21.4609
7,50_967,2275m/z		967.228	1	7.49623	300.778	0.03985	0.913912	0.217996	Infinity	4	0	100 - 93,9 - 25,5	8.68146	393.75	0	0	0	0	0	0	0	0	2.0489	0	0	0	0	0	0	136.854	0	0	0	0	0	0	0	0	0	98.2213	0	0	0	0	0	0	0	0	0
9,47_931,8826m/z		931.883	1	9.46832	347.451	0.01985	0.913878	0.217996	2.00025	4	0	100	2.68282	86.61	1.68103	4.98168	6.60365	2.76102	8.59539	5.5461	0	0.969205	5.28024	0	0	0.789152	4.32396	1.39334	0.000352163	0	0.484318	3.41061	0	0	7.33865	0.135502	4.18797	6.55387	0	3.21469	3.06586	1.88027	0.050058	0.175696	0.732044	2.4265	2.40278	0.673674	1.67032
10,90_1163,0929m/z		1163.09	1	10.9013	405.559	0.0133333	0.913484	0.217968	6.07793	4	11	100 - 50 - 10,5	12.8463	64.89	1.27887	0	3.55934	2.64931	1.06545	2.25328	3.4053	6.5689	4.43026	101.012	6.52361	0	0	4.93997	60.6452	7.20903	2.19677	42.0881	5.02935	6.92745	20.0484	0	2.94508	3.50319	4.09653	11.8801	4.45323	0	4.99081	42.7831	13.9686	2.53997	0	9.5716	3.40543
6,84_681,6266n	681.627	704.616	1	6.83903	295.846	0.105967	0.913088	0.21791	1.10549	1	11	100 - 31,5 - 0,761	568.936	16.35	370.669	536.505	335.015	599.44	732.49	530.543	588.742	1004.26	337.938	487.524	476.55	554.669	376.285	540.016	442.299	598.722	403.531	459.488	547.192	365.116	745.871	560.392	478.408	503.008	641.809	680.034	728.96	242.166	770.399	407.653	863.753	645.28	475.601	528.685	734.2
11,62_823,7548m/z		823.755	1	11.617	332.706	0.0132333	0.912919	0.217907	1.2172	11	4	100 - 12,5	4.07175	43.41	3.8438	2.73182	2.6058	5.21905	2.37177	4.56686	3.18612	2.03888	4.5032	6.39872	2.07369	4.27491	2.19633	3.79613	0.499659	3.21625	2.09547	2.28836	0	3.74243	2.37061	3.68161	5.54972	4.80041	3.32482	3.76698	1.13324	2.14819	6.85225	2.9049	3.93929	2.83673	1.18499	12.6749	6.42374
2,28_549,1166m/z		549.117	1	2.27522	239.929	0.0397333	0.911686	0.217649	1.22303	0	11	100 - 21	6.68055	19.26	2.32321	4.30457	3.02892	7.99445	6.43956	7.11817	4.54935	3.93974	5.48857	7.55446	9.79414	7.76098	5.84789	7.0215	4.08797	7.00752	2.20759	3.22593	1.25809	3.70134	6.50714	5.27211	10.9916	19.4816	7.52561	4.73084	6.41309	2.41088	4.02494	7.3281	9.36681	7.37798	6.54279	5.21141	5.8603
2,88_481,3659m/z		481.366	1	2.8788	235.65	0.0331167	0.910814	0.217478	6075.89	1	11	100 - 17,5	1.28807	92.67	0	0	0	0	0	0.607491	0	0	0	0	0.0879446	0	0.301486	0	0.149351	0	0	0	0	0	0	0	0	0	25.4937	0	0	0	0	0	0	0	0	0	0.267733
6,75_736,5393m/z		736.539	1	6.74632	301.636	0.0331	0.910597	0.217463	2.04996	1	0	100 - 49,4	10.134	4.31	17.2326	0	2.67433	5.8053	7.66531	14.4632	2.13788	6.4154	3.33481	8.14957	11.5698	9.30218	0	12.5063	2.87113	3.61131	9.40913	1.56055	4.6775	3.33892	8.18272	12.4931	8.17663	29.489	20.2155	26.0642	0	0	0.212591	10.4851	23.4119	12.3435	5.33631	5.97387	3.33665
8,78_719,6898m/z		719.69	1	8.77873	305.225	0.04635	0.91034	0.217438	1.91093	4	0	100 - 26,1	8.37687	61.39	3.65133	1.09897	3.4377	9.71633	6.51479	23.9263	0.715568	23.4855	2.0846	24.31	0.847071	8.21706	1.4992	23.994	0	0.531505	6.80813	4.1349	0	0.890801	0	3.55105	9.87682	4.80515	28.9247	6.90344	1.22997	2.4282	16.962	3.01099	18.8151	5.28933	2.94952	4.13394	2.90566
1,84_415,7177m/z		415.718	1	1.8374	207.809	0.0334167	0.910256	0.217438	1.55729	0	1	100	9.42423	63.79	6.52623	7.1702	7.2009	7.54031	3.17174	7.02381	9.6521	6.76652	12.1858	1.65745	3.65694	10.7447	15.1705	21.9549	0	0	13.1709	7.26771	10.4064	1.81598	0	4.96714	4.98109	12.8859	5.90066	1.43218	8.7899	2.8221	5.61626	4.67562	5.21257	0	9.83018	9.74064	6.6696
2,77_428,2888m/z		428.289	1	2.77285	222.2	0.0529833	0.910096	0.217438	5.63822	1	11	100 - 11,8	1.92358	5.26	0.77344	3.70912	0.482846	0.134036	5.90816	0	1.03225	0.0105191	0	0.265224	0.58375	1.42747	0.362726	0.507628	0	0.632619	9.21742	0.11898	0	1.19705	0	0.377264	1.79184	0	0	0	7.70646	0.321073	0.0413744	13.2007	0.175581	0	0.30257	2.97824	1.04297
7,70_962,9079m/z		962.908	1	7.69543	363.834	0.0463667	0.909662	0.217386	1.35833	0	11	100 - 42	13.3373	33.18	23.2204	4.55431	7.83033	26.0975	5.26479	12.3094	11.9403	26.6975	1.29663	7.84955	17.6066	21.4061	4.86357	17.8363	5.77349	14.3728	11.1171	14.2549	10.0458	7.61888	14.174	8.66654	13.5604	7.9356	10.4932	10.6675	6.66873	5.01404	15.3783	17.7828	17.0773	11.7271	16.544	15.1994	6.72184
0,99_313,0698m/z		313.07	1	0.989167	165.821	0.0794833	0.908509	0.217147	Infinity	1	0	100 - 12,9	3.13764	391.98	0	0	0	0	0	0	0	0	38.7497	0	0	0	0	0	0	0	0	54.9382	0	0	0	0	0	0	0	0	0	0	0	0.581038	0	0	0	0	0
5,65_679,4477m/z		679.448	1	5.64533	286.771	0.0861167	0.908453	0.217147	1.18353	1	4	100 - 22,7	61.0517	12.21	50.6172	28.3714	44.2864	57.0238	38.2778	66.609	38.3852	56.4609	76.6403	46.2344	57.1581	63.7372	72.5053	70.9426	17.7353	40.3692	50.4235	38.4694	32.3752	40.8359	51.846	48.2427	69.6829	80.0688	74.0061	108.161	53.1946	10.3562	85.1885	54.4661	147.634	56.28	67.5799	62.7343	24.1399
1,51_380,1158n	380.116	381.123	1	1.50578	188.676	0.0662333	0.906312	0.216695	Infinity	1	0	100 - 7,09	7.60511	294.49	1.10936	16.008	0	0	0	0	0	0	0	0	0	0	0.000638741	0	5.21894	0	0	0	0	0	0	152.102	0	0	0	0	0	0	0	0	0	0	0	0	0
8,15_912,7724m/z		912.772	1	8.14767	341.078	0.01985	0.906156	0.216694	Infinity	1	0	100 - 24,2	0.984955	193.64	0.646858	0	0	0	0.902909	0	0	0	0	0.00220497	0	0	0	1.6015	0.846348	0	0	0	0	0	0	0	0	0.366069	0	0	0	0	0	0	18.5945	0.73858	0	0	0
6,94_537,5146m/z		537.515	1	6.9384	261.773	0.0463833	0.906005	0.216694	1.37795	4	11	100 - 1,13	15.1647	4.02	11.9042	7.39937	4.63689	23.5161	20.7645	20.3917	12.7005	21.2969	3.8709	21.9422	23.3526	18.4913	8.32375	18.3791	6.86168	18.803	4.41313	8.63173	7.42948	15.5291	15.9391	20.9246	27.419	9.60799	19.075	11.8535	18.7306	15.5794	15.1941	10.8967	15.326	16.2665	17.0959	12.4678	23.0795
8,11_617,5492m/z		617.549	1	8.10792	278.629	0.0331167	0.905864	0.216694	7.97751	1	0	100 - 14,8	3.0526	141.42	1.04982	5.84395	0	2.65122	0.59924	0	1.62968	0	0	0	0	0.409344	0	0	0.92452	3.16311	0	0	0.699008	2.96017	0	0	0	0	1.3201	0	0	1.6932	0	47.9022	0.672904	1.3182	1.33775	0	0.89108
2,11_408,3081m/z		408.308	1	2.1089	213.93	0.0265	0.905339	0.216609	Infinity	1	0	100 - 15,8	0.0361089	141.42	0	0	0.00202854	0.130814	0	0	0.0152559	0	0	0	0	0.312312	0	0	0	0	0	0.121193	0	0	0.200922	0	0	0	0	0	0	0	0	0	0	0	0	0	0.400063
10,88_407,3364m/z		407.336	1	10.8815	222.882	0.0265	0.903821	0.216282	1.33686	0	11	100 - 14,6	6.15754	19.89	11.4269	6.70381	7.47426	4.19354	4.17772	6.18178	5.81716	4.36494	4.9138	5.03285	6.90573	5.68675	4.16465	4.31497	1.31325	4.91633	4.57836	5.18059	2.67464	6.3134	7.35283	3.85094	1.45956	8.93775	6.54703	5.56823	6.63808	8.33363	6.11665	3.2285	0.822702	4.59813	7.90901	6.46667	8.6278
2,36_505,2535m/z		505.253	1	2.36133	220.015	0.03975	0.903166	0.216162	1.08759	11	4	100 - 16,4	5.55329	41.54	3.83568	2.73613	2.60706	12.6036	3.70103	6.50413	2.01765	4.75356	2.09825	1.79852	6.89767	3.96894	2.38877	13.852	4.7578	7.17589	3.70267	5.69631	4.96863	4.61772	3.83085	3.33137	6.93242	7.15876	7.84074	2.49375	4.27248	2.04406	11.3871	4.36457	7.2059	4.14108	5.03816	5.72373	3.58014
8,26_584,4717m/z		584.472	1	8.26027	254.389	0.0397333	0.901193	0.215727	1.24159	4	0	100 - 16,3	10.3643	29.35	13.869	10.5511	7.03725	16.5351	7.26648	15.9777	6.25985	12.6266	6.54914	4.96916	11.546	14.3343	7.36605	9.65857	9.38133	11.9006	5.71608	8.48466	7.67179	10.234	10.7885	12.6285	7.91324	11.8674	4.69154	8.45489	9.56964	4.62927	10.2946	5.69184	12.4262	14.2241	19.466	9.80222	21.3242
7,47_628,6023m/z		628.602	1	7.46973	291.12	0.0530833	0.900404	0.215574	2.37385	0	11	100 - 26,7	25.0672	141.42	1.43903	4.87134	21.2902	10.0006	27.1377	31.1286	0	104.38	0	0	0	5.99447	0	31.179	0	0	4.25631	0	3.99711	0	24.3719	15.0463	8.75127	3.66085	76.2704	6.50444	32.3966	0	22.8203	8.50894	58.736	4.49341	3.71338	0	0.0496738
6,63_765,2607m/z		765.261	1	6.62635	307.544	0.0529833	0.899357	0.21536	1.10963	4	11	100	28.5373	16.47	35.7785	31.3109	19.0359	34.4725	23.8099	31.6534	24.3648	40.9696	28.2764	38.0168	14.2184	40.1251	17.2756	29.7893	20.4106	27.0885	8.21027	28.9383	29.107	24.3287	50.0809	24.416	20.9536	31.203	27.0061	14.9466	26.5764	22.2916	27.5631	34.194	27.1403	28.6144	25.2486	25.3147	29.7331
2,28_465,2888m/z		465.289	1	2.28183	215.166	0.06625	0.898663	0.21523	1.5773	4	11	100 - 16,5 - 0,158	29.4558	37.4	15.7188	20.2448	57.7586	15.3137	29.2391	37.3231	8.09162	56.5464	17.137	16.5408	16.8582	22.3064	78.9451	46.4324	11.7248	21.1123	12.0205	32.6869	9.67876	18.5329	17.0712	38.1657	20.941	13.4574	55.45	62.627	48.6831	8.45145	20.6661	21.8927	30.6457	20.7674	27.1067	9.78661	19.9254
7,89_665,5684m/z		665.568	1	7.88862	287.074	0.145717	0.898359	0.215194	1.05194	1	0	100 - 29,6	50.8154	19.12	75.0718	41.1854	29.3324	64.0334	42.041	50.3316	57.1106	62.1045	35.4973	49.1428	53.1621	65.9545	44.3712	43.4855	51.5382	46.3296	42.557	38.4639	53.2105	47.2559	49.1264	51.7407	58.2904	48.3596	45.3568	38.3037	60.222	36.527	59.6578	58.3783	63.7044	59.2401	58.1846	40.8586	68.7568
6,48_654,6011m/z		654.601	1	6.48063	290.518	0.0529833	0.897857	0.21511	1.14858	1	11	100 - 23,9	25.6994	27.55	10.7767	21.4777	12.7322	27.9907	43.732	26.5025	17.648	49.6458	11.0646	23.1681	25.8604	34.8063	11.004	32.8837	12.6612	27.1435	19.7048	15.0087	15.3754	10.7973	20.0118	28.4666	21.6585	23.3722	30.0291	40.6358	21.9493	20.8072	35.5183	24.3139	53.9945	33.3391	25.8264	20.4892	29.9081
3,50_452,3922m/z		452.392	1	3.50215	227.447	0.0272333	0.89746	0.215051	1.33363	11	0	100 - 12,6	2.71171	13.87	2.72558	1.43272	0.0945521	2.10478	1.57929	3.17821	2.1634	3.07868	2.44233	2.50639	1.99052	1.14329	3.03011	3.37954	3.72474	1.89738	1.7146	1.5534	4.81391	2.66613	2.3811	1.34052	3.1589	2.35399	1.80743	1.06636	3.0397	3.83222	0.612034	5.49062	1.38932	1.57183	2.38459	2.39502	4.80332
5,11_519,1363m/z		519.136	1	5.11435	262.273	0.0471333	0.896856	0.214943	1.37235	11	1	100 - 25,7	13.0895	58.98	2.46324	25.7894	17.1363	7.41135	5.92892	2.49412	8.73649	4.62524	8.94845	11.0415	4.12262	2.87332	24.2354	1.14593	7.10712	18.7573	13.5824	11.4378	16.0489	9.60871	5.81972	5.91392	6.50735	3.22102	8.84859	3.20119	6.17994	20.6005	10.6408	7.91422	3.93983	4.74578	2.1249	18.6853	18.2784
1,97_469,1623m/z		469.162	1	1.96982	215.058	0.0860833	0.896724	0.214943	1.07636	0	11	100 - 18,6 - 3,3	135.166	22.02	134.923	99.1413	82.8352	216.385	92.9142	124.915	106.146	141.144	102.604	87.2537	130.854	98.4471	96.5464	191.093	161.396	147.31	125.703	137.025	129.504	118.282	152.79	102.46	154.536	147.181	105.582	114.029	102.249	89.4101	207.068	152.328	162.754	159.307	115.461	156.808	94.9263
7,20_501,3356m/z		501.336	1	7.20443	244.224	0.0596	0.896461	0.214921	1.31607	11	4	100 - 18,2	9.90391	60.3	3.05598	1.2596	2.65987	19.7899	9.17461	4.66471	8.35831	3.94621	6.32996	1.78093	10.6886	6.64153	6.21728	25.39	4.66011	5.78821	4.07409	8.60923	2.14807	5.31939	3.02145	2.54276	15.3061	11.2144	20.0868	10.4932	11.2283	0	34.6913	5.2498	23.9967	1.54018	2.53126	14.1583	0.82908
11,30_906,8476m/z		906.848	1	11.2991	351.259	0.07285	0.89609	0.214869	1.35124	4	11	100 - 21,5	30.9095	24.02	43.3264	8.51526	13.3589	43.5132	34.5492	39.1713	27.2778	31.1222	8.03213	47.7538	31.0083	41.1263	30.096	35.5452	21.9694	38.1872	27.136	27.6641	16.2418	30.7472	52.6016	26.3062	21.8052	40.5473	22.9851	35.8611	23.8656	22.4408	29.9482	34.8418	53.3507	47.1644	11.2082	23.1585	37.7632
6,63_731,4914m/z		731.491	1	6.63297	298.509	0.04635	0.896041	0.214869	1.21849	11	0	100 - 12,1	49.3703	16.17	84.3339	20.1211	20.8954	49.7553	45.6694	36.4742	43.3089	42.1954	47.7578	44.8901	76.2462	79.0885	23.5405	34.6394	12.5863	25.9339	58.7335	84.5477	22.7802	28.8903	76.9458	52.8967	50.2004	32.7389	41.3196	33.9465	17.6326	25.0416	22.8776	17.8724	79.4126	13.1932	79.3392	58.5662	29.8122
11,93_716,5403m/z		716.54	1	11.9288	276.485	0.01985	0.895674	0.214842	1.24578	0	11	100 - 10,4	5.51823	3	4.10268	4.13761	5.07379	4.43501	2.66788	4.12112	2.31112	7.26351	5.53177	6.43019	5.65763	4.35515	3.54293	6.00311	4.79063	4.45269	9.17147	1.3988	5.82453	5.93682	7.70621	7.71481	5.35503	2.35387	2.89723	4.60084	4.57479	5.35589	6.20629	7.11772	5.07921	4.15454	4.46549	5.25588	5.12253
8,38_873,7550m/z		873.755	1	8.37985	355.244	0.0264833	0.895338	0.214797	Infinity	1	11	100 - 27,5	1.67186	173.21	0	0	4.62646	0	0.0896096	0	0	0.586083	0	1.59743	0	1.21352	0	0	0	0.700008	0	0	0	0	0	0.336451	0	0	0	0	0	0	0	33.1007	0	0	0	0	0
11,44_848,7680m/z		848.768	1	11.4448	338.896	0.32455	0.89481	0.214707	1.10333	1	11	100 - 41,6	150.055	2.14	159.555	94.8395	107.674	174.41	147.062	187.989	139.837	148.769	101.356	187.917	173.773	170.381	106.705	165.7	130.657	134.003	142.826	152.914	98.2611	126.461	197.645	103.942	152.535	194.971	166.672	165.894	139.275	128.383	143.991	154.899	213.323	136.321	135.44	160.571	165.276
7,92_709,6182m/z		709.618	1	7.91512	298.963	0.0199	0.894343	0.214631	Infinity	1	0	100 - 10,2	2.84258	141.42	0	0	0	0	1.03271	0	0	0.308548	0	0	0.0575043	1.73016	0	0.151048	1.53232	0	0	0	0	0	0	0	0	0	0.238204	0.476855	0	54.0979	0	0	0	0	0.0516247	0	1.57873
2,13_332,4998m/z		332.5	1	2.12877	210.82	0.0398	0.89415	0.214622	Infinity	4	0	100 - 3,58	1.82717	400	0	29.2347	0	0	0	0	0	0	0	0	0	0	0	0	0	0	0	0	0	0	0	0	0.295243	0	3.45659	0	0	0	0	0	0	0	0	0	0
0,49_216,1955m/z		216.196	1	0.4913	148.541	0.0794667	0.892865	0.214349	2.18846	1	11	100 - 4,24	14.9248	33.7	25.1114	4.0883	15.0429	1.82967	10.6768	20.4741	3.30021	5.83864	16.8838	12.5937	31.262	36.3895	15.2352	15.8322	2.80467	1.89187	21.669	5.47129	2.23559	39.5083	8.21673	15.4408	23.0754	18.5224	20.4647	18.6393	7.41076	5.01205	6.37304	25.7723	15.4994	22.9619	31.8642	2.30925	2.10215
1,62_469,1816m/z		469.182	1	1.61838	220.984	0.0728667	0.892435	0.214283	1.18725	0	4	100 - 14,1	18.3134	67.32	9.45622	8.05194	5.96275	33.4065	5.82431	7.36797	5.06828	13.66	12.4009	4.35967	14.2303	9.01684	6.95483	57.9511	28.6392	24.4512	12.5399	29.0455	10.5589	9.01532	3.63688	13.5665	22.2324	21.8616	17.9728	8.04906	8.2358	6.22914	61.3956	19.0599	21.972	17.0948	10.6808	22.0481	4.71902
5,29_429,3721m/z		429.372	1	5.29392	225.156	0.0728667	0.892354	0.214283	1.24437	4	11	100 - 45,9	94.2341	4.99	124.187	67.8577	128.801	101.974	105.13	122.737	67.0366	190.655	59.9484	70.4192	83.6916	99.0746	53.4443	118.256	56.3041	58.2291	58.5879	44.0221	56.2	47.9713	67.08	115.869	117.645	80.6361	92.7245	138.514	100.162	87.6874	101.226	82.949	174.348	84.984	74.1674	62.0878	79.0857
7,46_650,5795m/z		650.58	1	7.46312	287.41	0.0331167	0.891638	0.214164	5.51706	0	11	100	3.53643	141.42	0	0	2.78389	0	2.06147	3.7923	0	18.1172	0	0	0	0	0	3.46963	0	0.534979	0	0	0	0	2.62645	3.9852	0	0	3.58045	0	4.3333	0	1.17427	0.0562056	2.58879	0	0	0	0
4,43_512,4155m/z		512.415	1	4.43127	231.785	0.0596	0.890602	0.213951	1.17136	1	11	100 - 8,9	17.0519	3.72	25.794	12.1157	10.964	23.0065	15.3997	20.3893	16.9337	17.0688	12.9607	14.4286	17.9477	18.0496	11.5101	16.029	16.6426	13.6025	10.7054	11.7294	22.8148	15.8501	27.9953	13.8501	17.2181	20.9348	13.222	11.3114	16.6507	14.5499	12.5898	19.0768	20.6892	22.5517	18.5928	17.2844	16.7327
2,90_411,2601m/z		411.26	1	2.89867	205.025	0.03975	0.890216	0.213895	8.81954	4	0	100 - 11	3.27115	0.69	45.2143	0	0.239493	0.638341	1.65988	0.389605	0.000113091	0	0.322528	0.0488603	1.85676	0	0	0.51568	0.490775	0.962035	0.795734	0	0.242802	0	2.52756	0.75124	0.460486	0.501108	0.211318	0	0	0	0	0	0.227527	0	0.24416	2.09252	2.8542
3,26_465,2984m/z		465.298	1	3.2637	212.22	0.0997	0.889849	0.213843	5.21815	4	11	100 - 14,4	8.88083	68.84	1.56273	0	26.9364	0	0	0.324431	0	0.14275	3.94336	1.20797	3.59099	2.97983	73.1039	25.6897	0	2.61118	0.868818	20.4188	0	3.30002	1.88315	18.8353	2.12395	1.64695	22.5692	38.6781	27.2237	0	1.34772	3.3392	0.60392	2.59011	11.4394	0	1.71296
10,17_421,3509m/z		421.351	1	10.1717	219.44	0.0735833	0.88897	0.213668	1.1071	1	11	100 - 10,2	19.2148	22.23	30.6593	16.4527	16.1769	7.12061	12.3734	20.2785	18.7266	16.5497	24.2978	10.2229	21.445	16.639	17.6066	25.5745	17.8503	15.4686	17.6224	10.116	14.7474	20.1476	23.4461	21.421	14.3643	17.7916	12.1051	10.6973	21.2091	21.5331	20.3772	20.9275	25.0184	20.9921	20.5186	13.084	29.9757
5,62_836,1973m/z		836.197	1	5.61885	274.279	0.0397333	0.888214	0.213523	2.53235	0	11	100 - 71,6 - 27,8	8.87751	100.01	0.992678	18.8681	30.6749	0	2.50262	0.275555	7.27994	0	12.6811	3.5205	0	0	31.7796	0	9.12007	1.26567	1.2249	7.28004	26.5902	0.426857	1.65924	1.06988	1.4311	16.3697	1.64421	21.557	4.46413	33.0828	10.8132	0	9.44016	1.72993	0	7.39333	3.49538
7,12_614,4672n	614.467	637.456	1	7.11833	271.86	0.0927167	0.88676	0.21321	1.28908	11	4	100 - 21,7 - 0,147	282.446	51.15	304.918	87.6591	39.4335	399.975	241.079	306.666	246.683	215.179	149.337	80.6308	346.535	232.362	179.186	448.554	67.1574	160.349	179.515	174.516	73.3598	235.783	301.948	212.833	256.087	442.077	342.526	308.756	188.609	60.1212	445.541	321.131	543.814	263.044	206.214	193.347	37.9334
4,11_337,2700m/z		337.27	1	4.11335	193.107	0.0397333	0.886252	0.213124	1.9932	0	11	100 - 13,1	7.25931	11.07	8.03975	2.00733	2.52493	2.67655	5.01521	6.1216	4.46644	6.25975	4.25709	2.37431	7.1624	6.66171	2.93142	3.53422	1.36451	3.7873	6.89438	2.54888	7.41742	4.1999	1.93495	4.77158	1.55972	4.21393	2.34276	5.0642	4.03825	5.27546	4.10976	5.53356	9.39735	9.68096	2.56332	2.38355	2.10237
4,39_519,1391m/z		519.139	1	4.39153	225.614	0.0331167	0.886117	0.213124	1.41224	11	0	100 - 33,9	2.18402	56.43	0	5.06971	5.84743	0.650126	0.95461	1.09295	0.515075	0.846924	1.77609	1.28841	1.34561	0.208067	4.72495	0.50288	2.77107	1.44548	3.60112	2.92744	2.56938	0.154227	3.24417	0.278454	2.33027	0	1.08986	2.3896	2.39609	3.11385	3.70004	0.552905	1.00976	0.921944	0.138458	2.15295	4.09295
3,70_163,1470m/z		163.147	1	3.70163	204.487	0.0198667	0.885702	0.213064	2.47544	11	0	100	0.708183	90.47	0.985318	0.732613	0.188614	0	0.973338	1.67268	0.213242	0.411285	0.254275	0.670252	0	0.425187	1.74725	0.0655115	0.408359	1.38839	0.346058	0	0	2.48022	0.146505	0.361234	1.36059	0	0.821315	0	0	1.45609	0	4.38361	0	0.658541	0	0.596317	0.330914
6,45_938,2472m/z		938.247	1	6.45415	304.465	0.0331167	0.885439	0.213037	1.25318	0	11	100 - 63,4	6.93578	10.8	2.60742	9.74277	3.20627	1.78738	4.77095	7.63298	3.86023	8.61836	4.753	8.10062	7.20987	6.13343	6.0008	5.9648	6.38075	3.88577	5.41931	5.47637	3.80564	8.08425	5.46257	12.8425	6.69884	0.495914	5.10947	5.27731	2.57717	6.77945	7.86846	5.81228	7.3821	3.26614	8.61543	7.5504	7.39999
2,79_483,2882n	483.288	506.277	1	2.79267	222.96	0.0662333	0.885395	0.213037	2840.63	4	11	100 - 17,7	14.4576	94.73	0.166115	0	0.165821	0	226.422	0.219959	0	0	0.196773	0.177888	0.357677	0	3.11567	0.460836	0	0.0397468	0.124236	0.912761	0	0	0.0998275	1.57369	0	0.250006	2.50813	2.45603	1.36114	0	0.473472	0.00856409	0	0.557676	1.17437	0	0
10,37_551,5013m/z		551.501	1	10.3711	267.659	0.0728833	0.885063	0.213019	1.22331	11	4	100 - 13	28.3522	19.07	32.7861	21.4639	20.6552	22.6281	18.8318	29.3302	15.5631	27.3323	19.8816	29.8969	23.4811	30.0299	10.0673	20.57	24.6382	23.6705	15.3266	23.5336	20.5181	29.8768	41.6996	11.3328	26.6826	21.4553	26.4979	29.7749	27.0449	35.3294	17.7873	26.9854	21.5095	29.8721	13.6165	33.9145	26.198
5,41_501,3485m/z		501.349	1	5.41352	238.128	0.07985	0.884799	0.212991	1.13177	11	0	100 - 20,5	79.7691	34.21	61.4861	44.2714	44.074	110.685	67.5858	81.5267	49.6051	65.0095	88.0151	44.0578	69.0597	65.7199	65.0907	136.871	55.046	80.0778	64.9844	81.3724	37.3555	62.9365	77.8049	64.0944	98.5463	119.283	93.2695	90.5991	70.6466	31.6362	136.408	74.2219	129.864	73.259	73.4269	72.7704	40.3309
4,03_495,3804m/z		495.38	1	4.0265	229.23	0.0802167	0.884734	0.212991	8.64481	1	4	100 - 28,7	9.14326	39.91	0.961843	0.738361	0	1.34073	2.44059	0.734692	1.55866	0.732291	0.540008	1.07903	1.40426	0.688405	0.671182	2.05636	0.940767	1.03536	0.494799	0.280428	1.83759	1.09492	1.2038	0.455144	0.00625137	0.680479	161.682	0.493846	2.24037	1.01552	1.2407	1.88335	3.34718	1.7839	0.491944	0.789683	0.600318
1,20_329,0528m/z		329.053	1	1.20112	176.351	0.053	0.884719	0.212991	21.4829	4	11	100 - 8,76	2.43761	141.42	0	0	10.9593	0	0	0	0	0	2.44294	0	1.42309	0.566897	22.3472	1.26238	0	0	0.693851	0	0	2.66098	0	1.24544	0	0	1.62071	14.0442	0	0	0.184148	2.07204	0	0.603408	1.38574	0	0
4,23_515,3278m/z		515.328	1	4.23258	246.905	0.0529833	0.884705	0.212991	1.22903	11	4	100 - 15,8	17.5546	53.14	12.8576	6.95037	9.18715	26.6964	10.5207	13.5016	8.49984	10.3992	15.2746	2.97312	15.5957	8.23084	5.46837	46.0884	11.5962	24.6927	6.90156	18.7657	5.7864	9.75848	10.0842	12.3646	17.2962	21.4609	14.3698	12.9705	10.3562	3.91665	36.6177	21.786	21.405	14.489	10.4244	16.9609	2.44181
5,12_456,3371m/z		456.337	1	5.1217	230.336	0.0139833	0.884602	0.212991	1.17522	4	1	100 - 2,93	2.31766	41.37	3.99659	1.05853	1.20781	3.52444	3.36455	4.81743	0.680587	2.64048	1.38139	1.73868	3.22395	3.49771	0.76069	0.991638	2.62835	1.56975	0.652485	0.48198	1.53996	3.11393	1.3585	1.46301	2.36092	1.81333	1.05879	2.06886	2.07306	2.29269	3.74631	4.71445	1.32198	1.3344	3.95986	1.16369	1.35037
2,66_563,3711m/z		563.371	1	2.66023	239.584	0.07285	0.8845	0.212991	7.53198	4	11	100 - 23,5	8.74614	84.11	1.17113	0.770283	30.5794	0	0.379866	3.41068	0.318809	0.268698	4.02762	2.6545	2.56717	3.13226	66.0774	23.2727	0.469709	0.83789	0.476967	16.8983	1.03042	4.67627	1.43367	13.5591	0.662588	0.535109	20.2748	46.7379	24.9297	0.192934	1.0203	6.13727	0.935938	0.633992	11.3284	0	1.82135
8,52_896,6805m/z		896.681	1	8.51895	324.755	0.0198333	0.883669	0.212937	Infinity	1	0	100 - 4,57	2.9536	396.48	0	0	0	0	22.0051	0	0	0	0	0	0	0	0	0	0	0	0	0	0	0	0	0.837223	52.3948	0	0	0	5.83987	0	0	0	0	0	0	0	0
1,12_318,2783m/z		318.278	1	1.11502	190.993	0.231817	0.883509	0.212934	Infinity	4	11	100 - 13,4	12.5411	22.2	0	187.563	0.262138	0.061363	0.404087	0	0.164744	1.16145	0	0	9.91569	0.252668	0	0	0	0.8722	6.63564	0	0.158319	3.96823	0.254122	0	3.47565	0.111513	30.0439	0	0	0	0	0	0	0	0	0.219856	0
3,87_685,4441m/z		685.444	1	3.8738	264.574	0.0397167	0.883453	0.212934	10.6234	1	11	100 - 25,4	5.07523	141.42	0	0	13.0464	0	0	0	0	0	0.873427	0.704552	0.797201	1.64644	44.754	9.8548	0	0.463056	0.900264	3.99245	0	1.2222	0	6.5368	0	0	45.6465	28.2505	8.08477	0	0.231885	1.52938	0.78513	0	3.94339	0	0.381322
8,90_923,7040m/z		923.704	1	8.89832	344.236	0.0265167	0.878576	0.211818	Infinity	1	11	100	2.59134	173.21	0	0	0	0	0	0	0	0	0	0	0	0	0	0	29.574	0	0	0	0	0	0	0	0	0	0	0	0	0	0	34.5657	0	0	6.49056	0.148756	10.6219
9,70_836,8027m/z		836.803	1	9.7005	335.785	0.0331167	0.878478	0.211818	1.20459	4	11	100 - 57,1	10.5506	22.62	7.61472	10.0832	10.6745	3.93761	8.90104	12.7633	12.4503	6.22509	11.0945	13.3462	11.1391	7.14128	7.70136	13.5575	13.6158	18.5636	6.95657	12.8148	8.91315	14.2759	11.462	10.165	11.1913	11.6155	7.74094	9.63244	14.4356	8.13915	7.78822	17.4562	11.9746	6.59128	11.6963	15.2749	8.03181
3,92_250,1767m/z		250.177	1	3.92015	218.073	0.0728833	0.877573	0.211648	1.94287	1	0	100 - 3,1	3.91144	38.42	1.23786	1.28654	0.744259	3.25447	6.40856	8.74341	4.54079	1.72917	3.62953	1.19532	4.05246	5.12836	0	0	1.3772	4.2925	14.3271	2.09662	0	5.10255	10.6583	3.45454	12.2683	0.439682	1.14263	1.32942	2.55554	0	4.96569	2.49692	3.32939	7.7079	0.60926	3.30867	1.89104
4,96_445,0850m/z		445.085	1	4.96153	201.11	0.01985	0.877049	0.211558	1.69291	0	4	100 - 13,2	4.01969	96.04	1.00115	1.98039	4.47103	0	0.608642	1.52132	1.20067	1.36773	5.45313	4.98664	1.13036	0	10.0132	0.315887	3.94074	0	6.07568	6.47478	3.82718	3.97492	1.23432	1.51399	1.68096	1.06036	0	1.72006	2.87961	9.89774	1.03314	0	1.2541	0.459317	1.80363	3.24758	0.313333
3,92_250,1768m/z		250.177	1	3.92015	165.868	0.0795167	0.876111	0.211368	1.34891	1	11	100 - 4,34	7.22566	26.34	4.92882	3.83274	3.96579	6.3907	12.2753	9.6136	5.32399	4.61509	8.57764	2.54946	7.6095	6.10226	0.322843	0.596209	6.47435	6.21527	29.9743	5.69346	0	6.06563	19.8647	6.62246	20.4102	2.63814	1.46131	4.66849	5.14914	1.09826	10.957	6.59967	4.23352	10.5279	1.77269	4.64859	1.29545
13,00_496,3901m/z		496.39	1	13.0037	235.232	0.01325	0.875938	0.211362	1.33953	1	11	100 - 17,6	1.93608	1.36	2.29587	1.2215	1.40714	3.24024	2.33642	1.70808	2.50461	2.35836	0.500513	1.79616	0.7089	3.56254	1.36584	2.08802	1.54202	1.4466	2.40372	2.03633	3.63708	0.747104	2.73403	1.63454	1.50789	0.680613	1.7114	3.17722	0.665796	1.26698	1.66028	0.718291	3.17082	3.03812	2.04586	1.88161	2.36226
0,99_319,1139m/z		319.114	1	0.989167	173.929	0.0861	0.875816	0.211362	1.15039	11	4	100 - 13,8	5.15262	17.8	4.79814	3.584	3.36864	8.57101	6.12716	3.3432	3.8907	5.5579	3.51629	2.60441	4.84266	2.23139	4.83035	7.14129	2.99546	4.2615	4.211	4.4241	2.59629	4.02804	6.76113	3.38436	5.33118	5.4904	3.86056	6.96766	5.28556	2.20097	6.17093	6.02522	7.16941	4.69061	3.43942	5.84061	1.99969
8,12_836,6724m/z		836.672	1	8.12117	315.971	0.0198667	0.875756	0.211362	Infinity	1	0	100 - 36,3	1.14752	243.94	0	0	0.286734	0	0	0.0900319	0	0.385303	0	0	0	0	0	0	0	0	0	0	0	0	0	0	22.9196	0	0	0	0	0	0	0	0.0308222	0	0	0	0
2,96_496,3834m/z		496.383	1	2.95828	232.212	0.07985	0.87549	0.211362	1.07775	1	0	100 - 15,9	16.6957	18.37	19.6159	13.1544	12.9823	22.7051	14.606	14.0784	16.9832	16.8365	16.5301	13.51	16.1678	19.0502	11.3987	13.3504	15.4438	16.1901	17.8889	16.8529	18.6482	16.9184	23.8592	10.6887	18.418	16.9906	10.6859	11.6442	14.1605	18.0653	16.2902	17.8836	21.8083	22.0719	17.0231	13.0775	18.3094
7,01_1170,6675m/z		1170.67	1	7.01198	367.385	0.0198833	0.875406	0.211362	16.2847	0	11	100 - 43,9 - 15,2	20.1506	137.41	0	0	2.06048	0	6.063	4.79415	0.157265	1.19174	1.27186	0	9.62952	4.5864	1.35944	1.5922	0	0	0	0	0	3.76518	3.25269	0	0.174482	0.611813	2.26127	11.2907	0	0	0	0.764369	25.7505	3.47667	4.3123	0	0.936461
4,66_792,6560m/z		792.656	1	4.66308	310.265	0.0596	0.875327	0.211362	1.45111	1	11	100 - 38,8	23.0705	32.67	31.1495	24.3188	6.69574	21.5964	25.8564	23.7334	25.9334	21.1702	17.298	25.5025	15.5334	19.9731	15.7395	37.5077	4.93127	20.2417	7.8699	31.3562	11.8234	16.8461	25.8369	38.0267	51.5622	7.23165	24.6785	14.5401	26.2103	16.7719	25.1041	20.2197	23.2803	27.4625	40.6803	19.9005	17.994
2,09_454,3134m/z		454.313	1	2.08903	206.667	0.053	0.875026	0.211358	1.14212	1	11	100 - 6,91	17.3917	44.13	14.9219	8.02682	18.5921	18.8892	10.7402	11.2255	10.7751	13.0828	18.1039	7.09528	15.2353	10.8762	20.6668	35.2968	10.7571	20.2894	13.1288	24.1914	9.6949	11.6271	15.9386	20.5062	20.7601	21.3257	23.7776	30.226	22.2286	5.77129	30.8762	10.0165	24.6961	18.4961	12.9059	19.0079	7.18538
2,83_505,2979m/z		505.298	1	2.82578	214.104	0.0199	0.874245	0.211206	9.36806	4	11	100 - 12,3	0.632898	141.42	0	0	4.45089	0	0.26889	0.082177	0	0	0.286096	0.208309	0	0.141902	2.96363	1.72448	0	0	0.06628	0.309381	0	0.289983	0.653258	0.0389921	0	0	3.09909	4.14184	1.98922	0	0.118733	0.658065	0	0.256413	0.821319	0	0
3,46_575,3696m/z		575.37	1	3.45578	233.256	0.0463667	0.874031	0.21119	11.9276	4	11	100 - 17,6	4.29466	141.42	0	0	12.2413	0	0	0.742656	0	0	0.733229	1.08418	0	0.467131	43.3023	9.87875	0	0.264942	0.126448	6.93972	0	0.15977	0.993189	7.4761	0.587219	0.082578	9.04648	24.1541	14.3365	0	1.39111	0.754256	0	0	7.08629	0	0
4,43_447,2895m/z		447.289	1	4.43127	209.792	0.0198833	0.873786	0.211167	Infinity	4	11	100 - 26,3	0.873975	173.21	0	0	3.2492	0	0	0	0	0	0	0	0	0.534177	8.92598	1.27424	0	0	0	0.9986	0	0.0251356	0	0.534582	0	0	1.44754	7.05642	1.68101	0.00533577	0.562424	0.56128	0.524549	0	1.3237	0	0
8,06_912,6615m/z		912.661	1	8.06157	334.411	0.0404667	0.873676	0.211167	2.22564	11	0	100 - 14	19.278	48.92	19.8047	1.57188	1.11701	24.2951	17.811	12.4257	4.36867	32.9705	3.42167	0.886942	23.0235	26.2598	8.6538	14.6145	0	0.507458	5.86826	0	3.47057	4.37042	22.3711	4.89897	4.20487	41.4494	11.7458	42.9558	5.69201	0	25.5326	21.6251	108.401	14.6492	5.2393	2.40606	0
3,40_256,4534m/z		256.453	1	3.4028	188.199	0.0529833	0.873363	0.211137	1.50602	1	11	100	10.6118	43.27	5.54027	9.10087	5.03326	8.90941	5.9776	14.9975	6.78404	4.27265	11.1578	11.8358	13.9677	12.7717	10.8967	3.15937	9.75891	4.28385	12.7578	7.11026	0.948855	13.4632	12.9471	14.9494	14.53	4.52839	13.6049	8.97708	11.2538	9.48866	0.995045	15.9862	7.04886	15.1716	5.80581	13.7798	9.11924
4,37_415,0353m/z		415.035	1	4.37167	190.475	0.0198833	0.873345	0.211137	1.39627	11	1	100 - 11,6	4.00458	86.24	0	4.10432	4.81756	0.323526	0.486199	0.709474	5.41078	0	5.79371	5.25623	0.885145	0.295879	11.8262	0	4.11718	2.45898	10.3301	5.40447	4.42099	2.08053	0.787839	2.37551	4.21637	0	0.617927	1.86368	4.19927	6.44785	3.7789	1.10213	0.617208	1.82369	2.1958	2.44245	0.919572
2,45_570,4201m/z		570.42	1	2.44743	245.507	0.0533667	0.87315	0.211137	1.93923	4	11	100 - 18,3	15.615	1.87	15.6826	9.54965	5.45626	12.8377	7.61548	10.6826	21.2908	11.1114	8.80743	97.6916	8.813	7.95657	3.79435	6.02389	11.0417	11.4844	11.7186	10.3181	11.5248	10.4137	12.763	11.5688	11.0508	8.20975	4.21209	6.63131	7.57537	8.99292	9.39192	10.9995	10.2094	10.9576	9.49266	12.5845	12.851
3,62_575,3710m/z		575.371	1	3.6221	236.273	0.04635	0.873062	0.211137	3.08359	4	11	100 - 31,9	5.41034	29.13	5.33226	0.294383	11.6746	0.596072	0.740764	3.26608	0.398926	0.194366	4.59052	2.5051	1.29303	4.08857	35.2479	14.1505	0.682361	1.51005	1.8042	4.99375	0.191893	1.95221	2.04272	7.2096	1.31588	0.749596	12.7628	18.6349	10.4246	0.760893	1.44649	6.5842	2.17478	2.59152	4.18633	1.5927	0.802967
0,52_271,1002m/z		271.1	1	0.524383	162.072	0.03975	0.872933	0.211137	Infinity	1	11	100 - 4,75	1.03704	173.21	0	1.61923	0.0436866	0.0671168	0.234271	0	0	0.703193	0	0.0393094	0	0	0	0.000990068	0.182314	0	0	0.196427	0	0	0.738439	19.2091	0.278873	0	0	0.109898	0.172413	0	0	0	0	0	0	0	0.0356474
7,84_932,7891m/z		932.789	1	7.84225	350.801	0.0198833	0.872694	0.211137	21.8696	1	4	100	1.35842	141.42	0	0	0	0	0	0	0	0	0	0	0	0	0	0.993829	0	0	0	0	0	0	0	0	0	0	0	0	0	0	0	0	27.1683	0	0	0	0
5,31_1118,8522m/z		1118.85	1	5.31378	371.566	0.0132667	0.872546	0.211137	2.03809	1	11	100 - 77,4	6.18677	63.81	1.23052	1.45228	8.12794	4.39071	3.00604	3.36887	2.55499	24.9423	1.52227	1.81586	2.53614	3.02109	0.0840824	3.4341	7.19279	3.09964	0	1.57918	1.03631	0	3.90703	0.714922	1.67582	0	3.61313	5.05217	11.2792	10.688	21.4319	14.6119	7.9379	4.38463	6.20025	4.96972	14.8492
6,79_669,6270n	669.627	692.616	1	6.78605	296.102	0.0993167	0.872328	0.211137	1.17682	4	0	100 - 34,5 - 1,98	778.155	19.13	497.645	691.396	448.163	883.146	1127.94	732.781	728.729	1680.87	587.484	726.087	701.805	879.342	609.691	792.586	533.218	829.606	619.9	698.416	705.834	529.523	1065.92	663.962	662.697	885.27	834.411	841.688	859.144	442.18	999.723	674.066	1161.05	837.2	601.935	738.717	808.286
3,21_374,3013m/z		374.301	1	3.21035	305.899	0.0397333	0.872285	0.211137	Infinity	0	11	100 - 10,6	0.0904451	173.21	0	0	0	0	0.365056	0	0	0	0	0	0	0	0	0	0	0	0	0	0	0	0	0	0	0	0	0	0.147965	0	0	1.13822	0	0	0	0	0
0,51_244,2263m/z		244.226	1	0.511167	157.889	0.08615	0.871159	0.210928	5.54845	4	11	100 - 4,96	12.1843	101.59	27.3255	0	21.0298	0	0	23.7363	0	0	14.3342	0	33.4431	42.9842	13.8623	18.1501	0.0829653	0	25.791	0.733145	0	40.9864	0	4.66222	21.5474	12.3498	20.5995	15.2015	0.308394	0	3.4245	31.4832	10.9677	20.6115	31.1036	0	0
12,68_584,4376m/z		584.438	1	12.6784	239.091	0.0264833	0.870404	0.210782	1.21919	1	0	100 - 17,3	6.08816	15.48	9.08939	7.1724	5.68482	10.3613	4.95776	4.86846	6.72416	5.80013	4.66144	4.11039	5.76496	7.13424	2.98372	5.11145	4.27406	6.45996	4.67105	9.131	2.08419	7.09246	7.31333	6.66932	8.23318	4.42537	4.22147	4.64655	9.37245	3.7742	7.1649	7.67875	6.66048	8.21801	6.02256	3.82176	5.48472
6,80_672,5406m/z		672.541	1	6.7993	286.921	0.0596167	0.870259	0.210782	1.3177	1	11	100 - 17,2	33.5695	33.32	32.5847	13.7587	20.4903	24.4991	38.995	32.4312	34.0939	28.1645	20.4083	17.9898	41.7003	30.7496	25.7514	43.1884	4.44224	10.2211	27.9016	18.6801	21.9148	33.2874	42.5465	32.6464	42.344	42.5472	41.0619	34.5346	22.5706	0	27.9161	39.3673	55.315	35.3696	39.5285	30.8867	14.6883
6,20_862,2168m/z		862.217	1	6.20245	280.14	0.0264833	0.869023	0.210519	1.32236	11	4	100	2.92331	63.98	1.31277	4.75399	2.41351	2.30082	1.37193	3.50031	2.24267	0.918499	4.22197	2.46258	0.863219	1.04629	5.33544	0	0.731382	1.89553	1.43172	0.624819	4.14368	0.689927	2.73003	1.05838	1.47553	2.26941	4.51916	6.29211	1.14462	4.21366	0.873468	3.01144	2.3547	4.46217	1.02086	1.33197	2.91765
6,41_647,4537m/z		647.454	1	6.40777	281.112	0.0264667	0.868972	0.210519	1.21174	1	0	100 - 13,6	7.91144	66.2	6.28185	6.83415	1.82779	4.68688	8.91695	10.9302	5.02403	5.48942	8.22551	4.42323	11.9082	7.90987	8.2152	22.7495	1.66276	4.8763	6.82214	3.62591	0.431737	6.12265	6.34092	4.58029	7.61738	8.55219	7.33365	11.8957	4.00695	1.09935	16.8416	6.53499	23.3	4.59423	7.0536	9.10966	1.43415
7,76_937,2540m/z		937.254	1	7.7554	304.481	0.0198667	0.868867	0.210519	1.77581	1	4	100	5.04709	53.43	1.50782	10.8765	4.65954	0.0893294	0	4.31595	6.17492	0.188673	9.12046	0.0401283	3.27161	0	1.65278	1.27253	2.30377	0	0	18.1495	8.02182	0	10.9913	0	13.2941	0	1.41029e-06	3.38321	6.81085	10.7536	21.7362	0	1.72828	1.86407	0.878363	3.33045	0
7,16_551,4440m/z		551.444	1	7.15807	264.529	0.0463667	0.868866	0.210519	1.34558	1	0	100 - 15,9	12.8195	29.17	17.634	7.5612	4.97105	17.2302	24.8187	7.60064	2.86082	26.8518	1.24959	27.4434	10.0127	4.00221	2.39705	27.3934	9.07129	11.3826	18.2727	17.5086	10.6743	9.83258	19.2916	9.11447	16.2763	11.4064	15.5106	7.16397	10.2352	8.44888	14.8386	10.2588	28.1891	22.8266	4.64282	15.3869	6.51083
3,01_447,2911m/z		447.291	1	3.01163	218.643	0.0198667	0.868448	0.210519	4.60068	4	11	100 - 11,2	1.34753	124.19	0	0	3.74455	0	0	0	0	0	0	0	0.00569375	0.53524	13.7844	3.49062	0	0	0.549047	2.74003	0	0	0.227885	1.64145	0.885995	0.195562	3.96077	5.12404	8.0121	0.283598	0	0.00284322	0	0.339231	1.609	0	0.219788
6,35_544,5142m/z		544.514	1	6.35478	264.71	0.0198667	0.867079	0.210228	Infinity	1	11	100 - 7,85	2.07338	173.21	0	0	0	1.42033	0	0	0	5.77785	0	0	0	0	0	0	0	0	0	0	0	0	0	0	0	0	1.15167	15.2194	0	0	0	0	25.0965	0	0	0	0
5,76_555,4107m/z		555.411	1	5.76457	252.013	0.0132333	0.866668	0.210165	1.71266	0	1	65,3 - 100	2.12264	103.69	2.59689	1.81794	0.48277	1.27981	0	2.47849	0.0399418	0.56187	0	5.36842	1.75194	1.06369	3.25972	0.878207	0	0.950376	1.5634	0	0.63142	0.115429	1.58103	0	0.0396567	0.489718	1.25743	0	2.28359	0.785007	0	5.84964	1.8973	0	1.30205	3.69447	3.2975
2,91_575,3723m/z		575.372	1	2.9053	239.3	0.03975	0.866193	0.210085	12.2375	4	11	100 - 20,2	3.64523	141.42	0	0	12.4358	0	0	0.611899	0	0	0.393452	0	2.006	1.20615	34.1792	7.0488	0	0.442359	0	5.15285	0	2.22206	2.23666	7.73021	0.75812	0	16.7725	21.8722	11.4996	0	0.0965836	0.76908	0	0	1.51231	0	0
3,07_355,0694m/z		355.069	1	3.07125	178.223	0.15895	0.865804	0.210027	1.07819	0	4	100 - 22,2 - 11,7 - 0,302	201.506	8.58	179.124	221.907	250.667	172.75	159.502	124.682	210.562	174.246	201.586	179.501	142.049	136.272	296.07	119.854	189.436	232.085	258.831	179.247	203.41	169.053	210.87	166.988	205.393	109.729	163.758	180.603	174.819	200.674	183.32	197.9	192.995	191.004	201.499	162.001	217.761
4,56_279,1581m/z		279.158	1	4.56375	216.353	0.0861	0.86572	0.210027	1.09351	1	11	100 - 8,74	29.5285	14.79	46.6898	23.7869	23.5704	34.3887	27.0403	28.3712	27.7501	32.7885	24.0873	26.6547	22.5513	25.5637	25.8575	31.8937	32.128	26.3627	22.7008	30.3107	27.6463	23.3783	35.9064	33.5878	29.1378	27.3834	25.8513	34.2719	34.7848	23.5126	28.4579	28.2403	32.4111	37.3549	32.7522	24.5577	30.6286
2,34_487,2318m/z		487.232	1	2.34147	223.464	0.0265	0.865301	0.209977	2.31694	1	11	100 - 4,86	4.63173	21.03	3.17539	6.34894	3.50113	2.00833	1.73586	4.07703	1.53912	3.67896	2.06798	5.21706	1.7482	1.40953	1.02435	1.18964	3.88263	3.23966	1.74099	1.45953	4.21861	3.47509	0.824896	3.02561	3.1173	2.86531	0.97345	0.998982	1.79294	4.37767	3.16261	43.4242	0	2.87557	1.85467	3.00279	4.42734
2,07_281,0501m/z		281.05	1	2.06917	161.625	0.0794667	0.865093	0.209962	1.26801	1	11	100 - 9,74 - 0,512	20.4648	9.73	27.8656	13.9407	12.781	28.1372	14.0926	13.0587	17.3628	22.6977	20.9631	18.2061	17.7202	23.5507	18.1671	17.9525	16.9806	30.1909	25.3527	24.4323	18.9043	12.3147	20.2575	25.8557	29.2364	12.8356	23.8748	14.8109	12.2761	12.9788	18.9514	14.0038	29.1298	23.5309	29.7497	11.812	24.1679
6,15_282,4356m/z		282.436	1	6.14908	189.729	0.01985	0.864703	0.209904	1.21528	0	11	100	3.66554	54.41	4.139	1.46671	3.5999	1.5938	3.07521	3.38138	1.47653	6.39915	0.564833	10.1284	2.36983	1.7391	3.82839	4.32183	3.97159	5.89334	5.6726	8.30194	1.83362	4.67442	3.73611	6.18517	1.50145	3.34082	5.33972	2.99733	3.86544	5.24912	2.52197	2.75283	1.78628	3.36961	2.06902	4.78228	1.93757
1,70_483,3217m/z		483.322	1	1.69787	244.733	0.0529833	0.864192	0.209816	Infinity	1	11	100 - 22,3	6.36183	143.95	0	0	1.00444	0	0.0138144	0.301235	0	0	0.541732	0.126985	7.18687	0.296514	5.11186	1.06938	0	0	0	0.493125	0	0	0.61045	0.806933	0	0	1.55565	1.72084	2.07773	0	0	0.585654	0	0	118.666	0.322982	0
3,02_321,2388m/z		321.239	1	3.02488	193.752	0.10635	0.863198	0.20961	1.07348	0	1	100 - 10,8	27.3509	7.58	29.1396	26.0196	23.0164	28.5862	25.6888	30.3168	30.4186	26.6662	20.4352	22.1694	24.9672	21.6594	26.6277	27.3377	26.6178	22.7055	22.2794	25.0559	20.881	21.4489	29.9162	19.6513	22.9902	24.0871	23.2229	26.2028	21.4586	27.7432	23.6596	30.212	30.7497	27.4419	22.2664	25.3706	32.8517
6,85_654,5529m/z		654.553	1	6.85233	287.32	0.0265167	0.862475	0.209471	Infinity	1	0	100	1.72684	400	0	0	0	0	0	0	0	0	0	0	0	0	0	0.637864	0	0	0	0	0	0	0	0	0	0	0	0	0	34.5367	0	0	0	0	0	0	0
11,15_628,4956m/z		628.496	1	11.1468	259.568	0.03975	0.862395	0.209471	1.221	4	11	100 - 11,2	19.3042	7	37.3136	18.9044	10.2919	33.186	18.5321	18.8722	13.4251	19.682	15.2127	16.4288	14.2015	18.9062	19.3391	15.2624	18.4739	20.8353	7.53858	18.5765	18.2909	15.6235	16.8875	16.025	12.4127	19.1662	14.7016	18.988	22.2572	14.7073	13.7575	25.5828	22.4916	17.2817	19.2834	16.614	24.3511
3,96_545,3592m/z		545.359	1	3.9599	230.956	0.0265	0.862314	0.209471	Infinity	4	11	100 - 9,3	1.24887	173.09	0	0	6.66554	0	0	0	0	0	0.274591	0	0.298839	0.369219	11.2026	1.17108	0	0	0.406929	0.224705	0	0	0	0.624965	0	0	1.90084	8.37325	1.4936	0	0	0	0	0	0	0	0
3,32_667,4770m/z		667.477	1	3.32332	240.35	0.0927333	0.861886	0.209436	1.20734	4	0	100 - 11,6	25.4569	7.56	44.8321	20.1511	15.7106	45.1268	17.6475	21.6201	22.0632	27.4833	25.373	35.57	26.0376	18.8143	14.8805	30.5741	25.4159	16.0098	21.3119	17.7209	33.6085	17.9079	30.3855	24.5065	40.4891	22.2502	11.3775	16.5447	14.4464	22.5846	34.9027	20.2818	21.3251	36.7576	17.7934	14.2462	33.7418
1,13_571,3222m/z		571.322	1	1.13488	230.344	0.119217	0.861755	0.209436	1.21033	0	4	100 - 22,9	70.9443	37.39	46.7151	40.9759	38.4796	107.71	34.5364	45.8687	45.4024	49.2331	51.3947	23.0038	55.2066	35.1169	38.8554	156.993	89.5909	78.7664	64.5457	94.7448	36.5571	43.413	42.2533	65.9104	85.8602	71.0624	78.3381	46.0532	51.4094	37.8728	126.305	63.7575	53.256	69.5918	42.881	70.7084	28.5565
11,53_283,1737m/z		283.174	1	11.5309	231.254	0.0331167	0.86098	0.209287	1.16945	11	0	100 - 4,44	11.6403	8.84	17.1799	8.59686	8.40059	14.6597	10.9505	10.1601	6.50842	9.77004	10.2484	9.63747	11.2628	10.0943	10.3583	12.2112	10.5262	9.34096	10.6539	6.13844	13.0294	9.71446	12.3394	12.4486	10.1846	8.36937	7.77409	12.1898	10.3733	11.2094	5.89219	11.6191	13.331	16.4096	12.0685	10.3134	12.881
6,86_878,8162m/z		878.816	1	6.85895	348.398	0.09275	0.860728	0.209262	1.16905	1	11	100 - 37,9 - 0,41	101.979	1.28	150.223	105.782	53.5499	113.361	81.2252	113.378	96.4298	135.951	53.4631	88.9976	87.0149	104.194	52.9495	84.8751	92.336	123.067	92.0701	96.7749	121.782	78.5122	133.952	105.472	109.338	75.539	68.6184	73.4364	99.0774	50.1215	86.9974	103.116	114.535	110.104	119.025	146.355	139.852
7,12_758,7365m/z		758.736	1	7.11833	250.815	0.0198667	0.86024	0.209179	3.13382	0	11	100	7.76254	104.02	0	8.74893	7.51978	0.800238	5.15419	0.950704	0	1.70681	18.4107	0.868836	1.23414	0	39.3816	0	4.06904	1.64722	0	2.56656	0.852444	0	1.48943	3.48974	5.59773	3.2225	6.48781	0	12.8122	14.0269	0	3.021	1.40186	0	11.5453	3.50498	9.24245
10,16_369,3510m/z		369.351	1	10.1584	209.375	0.0603333	0.859857	0.209122	1.1185	1	4	100 - 15,3	11.5579	7.89	21.6555	9.50667	5.81171	5.94623	4.43124	12.5859	7.37058	15.4257	7.63152	10.5574	10.4982	9.28212	13.1633	13.51	10.9084	7.04863	7.87559	17.1974	10.018	13.5942	18.2131	9.29727	12.9086	10.7285	13.2751	9.09251	12.1513	12.9539	12.3018	12.3591	11.652	19.1445	6.43926	10.602	9.38593
4,70_691,5422m/z		691.542	1	4.69623	283.33	0.0132333	0.859523	0.209077	1.89876	1	11	100 - 29,9	3.79881	45.88	0.440379	2.40188	0.400752	5.24374	1.64521	2.03322	5.39092	6.38388	3.90937	1.54235	2.42644	3.18354	0.872457	1.74423	4.34201	1.73655	0	2.10846	4.9768	0.26474	5.45436	3.30549	10.1851	6.73975	7.35258	1.35312	9.54207	6.82893	3.08747	2.30738	2.40803	3.3158	2.36566	1.43841	2.84413
6,14_537,6650m/z		537.665	1	6.14247	268.026	0.0463667	0.858775	0.208931	1.71912	0	11	100	21.488	92.85	14.9287	0.554782	10.1891	7.84255	19.5426	3.48896	8.13779	9.2962	1.48688	83.7511	14.466	21.8111	19.5948	18.3759	21.3873	30.137	27.3608	75.2624	9.38239	38.8997	27.1324	12.6883	11.808	14.6253	24.7092	18.3239	15.2905	7.17152	7.76469	9.28796	8.32968	4.52951	6.63338	36.7597	11.0418
2,20_464,2920n	464.292	465.299	1	2.20237	212.22	0.139833	0.858715	0.208931	4.69829	1	11	100 - 21,6	76.6244	75.26	38.1429	0.394407	155.2	2.0413	13.9147	40.0912	7.33252	5.83181	42.9413	58.0114	30.4953	53.9422	338.657	183.039	0	47.7787	32.8747	176.025	1.26925	37.9324	79.6931	181.269	41.1822	12.1786	200.774	235.135	252.289	0.819305	32.2097	51.9574	15.6923	38.6839	101.325	2.52667	37.8046
1,89_453,3690m/z		453.369	1	1.89033	224.422	0.0860833	0.858617	0.208931	2.41297	1	0	100 - 17,9	7.43409	77.89	3.73073	17.3332	6.73236	7.01207	19.062	3.21833	8.58384	5.40303	2.70374	1.10785	5.23004	3.66071	0	1.30009	3.59585	12.3666	17.945	4.71091	0.712078	4.88468	16.7865	0.533062	20.3826	2.64272	8.53322	2.83316	0.843697	1.75889	4.23972	15.0027	10.1446	14.9667	0.643044	15.3417	2.92256
4,37_574,3111m/z		574.311	1	4.37167	257.727	0.0794833	0.857997	0.208849	6.58916	0	11	100 - 28,5 - 1,23	75.6933	141.42	0.48413	3.34908	75.3259	0.469726	4.10538	0	0.653276	133.833	0	138.492	0	0	0	0	0	39.3035	0	0	1.48313	0	27.0308	0	0	0	0.511784	0	0	2.86802	0	0	0	39.6205	0	3.44079	30.0114
1,27_585,3380m/z		585.338	1	1.27397	236.044	0.105983	0.857652	0.208801	1.10404	0	4	100 - 26,5 - 1,35	120.463	22.93	100.631	80.572	78.7741	176.71	95.7424	104.334	92.5389	104.625	105.602	51.2746	116.555	91.3489	101.378	202.267	114.329	129.099	115.21	132.589	74.5627	98.9135	121.87	118.381	138.527	139.991	139.47	121.661	98.7277	73.4587	174.791	126.699	143.383	118.399	94.8814	123.454	64.3863
3,64_576,4165m/z		576.417	1	3.63535	257.676	0.112633	0.857073	0.208696	1.20027	11	4	100 - 20,2	166.057	26.52	151.252	103.091	78.3796	194.074	156.82	126.264	131.031	178.44	149.84	80.7977	130.994	91.5393	117.402	243.628	135.742	144.302	109.921	142.872	109.198	80.8003	117.986	76.6013	137.304	246.517	121.368	188.344	108.853	67.7993	222.593	115.338	278.155	123.935	148.665	143.121	61.128
10,23_732,5489m/z		732.549	1	10.2254	279.326	0.0133	0.856907	0.208692	1.19419	0	11	100 - 11,1	4.50393	30.21	3.16332	3.23839	4.8589	4.38885	2.26751	4.42741	5.21184	2.85125	5.99423	3.99203	3.01797	1.95711	3.6722	3.12598	4.56638	5.57954	4.45404	1.02579	6.98061	5.06601	9.17137	0	5.22129	1.11352	4.9126	2.33725	5.39129	2.23432	6.73906	4.70725	4.96612	3.63801	0	1.41034	7.57654
5,29_469,3638m/z		469.364	1	5.29392	232.97	0.0861	0.856446	0.208615	1.38065	4	11	100 - 19,6	58.7675	4.13	87.98	48.1633	86.5965	58.9422	61.6123	81.6528	45.4874	122.515	25.9951	43.0914	50.9532	57.6706	26.9919	68.9825	35.7536	37.8918	24.5822	27.5249	40.5358	26.409	40.869	82.2243	85.5287	43.5872	55.7973	84.1559	71.0261	57.3397	63.6619	58.0799	113.832	55.9329	45.7011	27.2643	48.6246
8,13_767,6195m/z		767.62	1	8.13442	317.295	0.0596167	0.8553	0.208372	1.47961	4	0	100 - 23,6	12.0621	26.2	23.2251	7.4533	6.51218	15.3472	10.116	21.5953	12.69	21.3328	9.6187	10.3103	12.0258	9.67274	3.59682	13.4545	0.821227	15.2208	9.55866	12.8139	8.57164	3.04956	10.3078	11.5896	11.9153	7.01398	9.16996	10.6361	9.37508	6.53558	15.8015	16.2567	12.84	19.4826	7.53494	8.2576	15.0494
8,55_281,0500m/z		281.05	1	8.55207	164.382	0.0478333	0.855277	0.208372	1.5583	1	11	100 - 5,93	8.6568	32.35	0.863763	25.7772	6.79292	2.51107	1.41999	3.08282	2.79975	1.24131	4.24678	2.70338	3.15745	0.961612	19.1996	1.17622	32.2086	2.47331	4.14311	21.3345	15.2822	0	0	2.39649	6.14687	12.3593	0	0	23.2389	39.6709	10.0891	8.32682	2.42188	0	7.46581	13.438	2.80367
7,06_786,6761m/z		786.676	1	7.06497	268.879	0.0202167	0.854937	0.208356	1.44874	0	4	100 - 30,4	2.51097	61.91	0.769714	4.48413	0	0	2.2561	0	0.742808	0	5.05167	3.01979	3.47529	0.279654	2.47432	0	2.88593	2.2919	1.84834	2.13441	5.83542	2.62466	1.66299	2.86636	6.63491	0	0	1.25375	0	2.10594	2.56913	0	0	2.81148	4.69318	7.12766	2.57755
4,32_453,3743m/z		453.374	1	4.31867	227.418	0.0529833	0.854259	0.208226	Infinity	1	0	100 - 17,9	2.68001	285.64	0	0	0	0.787731	0	0	0	0.0319857	0	0	0	0	0	0	0.357886	0	0	0	0	0	0	0	0	0	53.1332	0	0	0	0	0.188556	0.0480615	0	0	0	0
4,62_447,2863m/z		447.286	1	4.62337	212.731	0.0265	0.853254	0.208017	Infinity	4	11	100 - 11,3	1.38047	92.45	0.354974	0	2.53158	0	0.00097156	0.027275	0	0	0.57022	0	1.40109	0.538449	15.3091	1.02073	0	0.333154	0.263236	0.458234	0	0	0	3.22663	0	0	2.18632	11.4406	2.28359	0	0.317836	0	0.513858	0	0	0	0
0,49_230,1747m/z		230.175	1	0.4913	147.75	0.0463333	0.853121	0.208017	3.94516	1	11	100 - 4,13	2.177	110.12	5.98294	0	2.55745	0	0	3.36803	0	0	1.47802	0	4.31787	6.11031	0.810733	2.3955	0.0504403	0	5.14177	0	0	4.66363	0	0.293058	3.47247	1.53817	5.08146	3.08324	0	0	0.475895	4.31129	3.12803	6.90998	5.44094	0	0
3,41_447,2855m/z		447.286	1	3.40943	212.731	0.0264833	0.852903	0.208003	Infinity	4	11	100 - 6	1.44051	86.64	0	0	2.61697	0	0	0	0	0	0	0.711345	0.0315238	0.826798	17.3934	1.4681	0	0	0	5.7318	0	0	0	3.61658	0	0	2.17044	4.14756	5.28488	0	0	0.307096	0	0	0.145234	0	0
2,87_601,2168m/z		601.217	1	2.87218	250.918	0.0596167	0.852626	0.207972	1.27117	11	4	100 - 4,43	7.55608	44.21	5.43582	1.55663	1.00387	12.8259	5.73715	6.58797	4.68943	6.80409	8.12717	2.20096	7.6872	4.01386	2.1742	12.0917	5.14276	9.02824	5.16717	7.31086	5.74315	5.21847	8.5196	4.04372	10.4668	7.59039	5.97405	5.40416	3.16652	2.71269	9.78198	2.69274	12.4125	9.18027	6.3709	7.98515	2.626
9,53_1035,0156n	1035.02	1036.02	1	9.53455	366.026	0.07285	0.852411	0.207955	1.40289	4	0	100 - 46,4 - 1,16	122.717	10.67	108.628	115.079	58.7807	181.775	257.776	101.484	121.388	272.211	73.7613	150.762	84.1154	81.9156	52.5333	113.681	58.2756	131.299	72.7868	103.932	105.263	44.8854	140.534	122.691	121.407	147.384	123.169	86.6257	135.248	122.905	155.981	75.2286	114.799	43.9607	111.727	139.043	139.029
2,02_489,2723m/z		489.272	1	2.01617	217.469	0.0529833	0.852305	0.207955	2.12	0	11	100 - 5,85	10.2286	76.06	6.21507	0.895316	5.85866	3.54298	0	6.33902	3.91485	0	7.23762	0	8.81441	4.46107	0.427656	20.3035	6.33915	2.89267	4.52558	3.40009	1.1015	4.57682	1.30953	2.76044	8.65535	7.48732	12.9507	3.32651	2.76797	1.66636	13.1321	7.40773	6.6305	11.4554	6.8012	3.7423	0
6,61_738,5244m/z		738.524	1	6.60648	308.084	0.0331167	0.852293	0.207955	1.18723	11	0	100 - 18,1	66.3222	3.98	84.224	42.7562	38.1036	80.3675	60.9405	57.9668	94.8917	67.9484	77.0322	59.8626	87.583	82.1937	53.2828	62.3233	30.3853	54.6938	65.7248	69.551	55.9119	50.5476	59.3065	90.883	73.923	52.2668	60.7258	100.514	42.3224	53.2509	63.5025	42.0225	87.1101	56.4203	73.0755	45.3157	60.8616
3,89_237,0785m/z		237.078	1	3.88702	152.8	0.0529667	0.852158	0.207955	1.37196	0	1	100 - 2,65	3.05982	48.6	0.598881	6.50172	4.77044	1.37375	2.58354	1.69143	2.9212	0.498559	3.38211	3.55921	1.29243	0.510226	7.11983	0.243461	4.32271	2.53919	3.23056	1.57681	2.82329	3.39017	1.59388	1.94663	2.95522	0.449042	1.43361	2.9608	2.04065	5.11829	2.20891	1.46605	1.12278	3.77334	1.75179	0.122806	1.25331
4,11_266,1713m/z		266.171	1	4.10672	167.847	0.0795333	0.851607	0.207902	1.48982	1	0	100 - 7,08	7.19958	5.56	6.57267	1.83831	6.69628	5.60699	10.3071	13.3327	6.95432	5.37476	6.50634	2.41673	5.5738	6.62661	0.624182	2.7009	3.5801	3.83404	20.3544	5.4948	2.70963	6.34075	15.2468	7.74503	17.594	3.99394	3.42703	2.56932	2.21244	2.45609	8.61178	7.96835	6.42841	14.7727	4.81209	5.4351	3.7182
4,67_449,3036m/z		449.304	1	4.66973	230.548	0.0397333	0.851127	0.207821	2.287	11	4	100 - 17,2	13.3728	86.95	3.49322	2.35374	2.47814	9.40391	2.12555	4.22628	1.97214	0.669236	6.0254	0	4.30734	2.2681	2.71198	37.1253	6.59764	7.79913	2.34184	13.2699	0.523882	1.8754	0.0205768	7.78674	14.3036	12.6863	9.34016	5.27832	2.10689	1.08971	34.7868	6.18833	4.67964	4.71671	1.0629	4.21745	0
2,61_663,3812m/z		663.381	1	2.61387	249.575	0.0198833	0.851012	0.207821	7.10504	4	11	100 - 17,9	5.38417	103.73	1.17297	0	30.784	0	0	1.73154	0	0	2.69942	2.04582	0.313756	3.41161	27.1637	13.6673	0	3.15655	1.5075	13.3827	0	3.54592	3.95459	12.2555	3.35382	0	14.7175	18.3946	16.6183	0	0.683955	2.78418	0	0	7.53671	0	0.512894
4,07_587,3714m/z		587.371	1	4.06698	239.024	0.0471	0.850484	0.207736	8.4099	4	0	100 - 20,9	3.01353	141.42	0	0	5.70634	0	0	0.323013	0	0	0	0.426626	0.994599	1.27432	32.7985	6.69318	0	0	0	3.57633	0	0.880165	1.08714	2.90648	0	0	5.71018	22.0412	5.2205	0	0.355874	0.585706	0	0	2.81627	0	0
12,40_628,4650m/z		628.465	1	12.3993	253.386	0.04635	0.850103	0.207678	1.11175	1	11	100 - 32,5	9.49911	6.8	15.2657	6.43851	5.59322	9.19007	7.49813	12.8314	7.45078	6.9834	8.20606	4.77078	8.91114	12.6874	9.36683	9.88487	10.1947	6.00536	6.66609	10.7506	6.51053	8.34236	16.3355	8.15976	10.538	6.92046	7.59562	8.72326	10.0456	5.52918	8.83072	9.66603	14.3968	12.9144	7.97711	10.9951	10.6535
3,50_413,2984m/z		413.298	1	3.50215	219.7	0.0132333	0.849963	0.207678	Infinity	1	11	77,7 - 100	0.345171	155.08	0	2.10398	1.06046	0	0	0	0	0	0	0	0	0	0	0	0	0.647363	0	0	0	0	0.0246625	0	0.285401	0	0	0.908814	0.72356	0	0	3.18037	0.00872823	0	0.15383	1.1335	0.484559
4,04_537,3893m/z		537.389	1	4.03977	243.268	0.0736333	0.848972	0.207474	Infinity	1	11	100 - 25,1	7.27591	173.21	0	0	0	0	0	0	1.11862	0	0	0	0	0	0	0.353806	0	0	0	0.371362	0	0	0	0	0	0	144.462	0	0	0	0	0	0	0	0	0.231932	0
11,32_451,3590m/z		451.359	1	11.319	227.478	0.0265	0.848596	0.207418	2.09722	4	0	100 - 29,1	2.59466	41.7	9.26294	0	1.68819	2.80332	2.47476	3.40654	3.40322	3.65811	0.171089	3.67636	1.84705	2.6346	3.24407	2.58449	0	0.659814	2.57833	0.0033933	5.37447	0	4.87621	2.78234	1.29913	3.08252	0.162006	1.52545	2.01567	4.95833	0.000118339	1.96709	3.19733	0.840309	0.541823	2.25902	2.2788
7,18_584,4718m/z		584.472	1	7.18457	242.127	0.0265	0.848478	0.207418	1.74955	0	11	100	5.74461	30.33	6.9723	6.07866	1.40151	7.66045	4.89576	4.36654	6.10322	5.60007	4.0609	4.78433	1.34554	3.8702	3.82638	4.45711	7.86137	1.82192	2.04908	7.63095	4.17572	4.35603	3.72842	3.49868	3.92007	2.12667	5.19239	5.96023	5.07264	0.0958846	3.17018	2.06156	8.42853	4.0054	7.2304	3.39762	2.13265
6,47_602,4506m/z		602.451	1	6.46738	266.394	0.0265	0.847892	0.207317	Infinity	1	0	100 - 10,1	2.47762	131.51	1.0949	0	0	0	0	0	0.362183	0	0.63819	0	0.458935	0	0	0.506682	0.868939	0.488495	0	0.296927	0	0	0.404849	0	0	0	0.343503	0	0	47.7938	0	0	0	0	0	0.713282	0
2,32_413,2289m/z		413.229	1	2.3216	196.265	0.04635	0.845384	0.20674	4.31283	4	11	100 - 8,5	2.96854	141.42	0.576322	0	9.73516	0.0123436	0	0.28039	0	0	0.804834	0.756967	1.26254	2.44656	23.2726	7.15262	0	1.19631	1.8087	5.48613	0	0.613049	0.241036	5.75277	0.556333	0.212202	11.225	14.0203	9.97806	0	1.22708	2.53557	0.258093	0.858661	4.51777	0	0
6,89_238,0789m/z		238.079	1	6.8854	147.333	0.0331167	0.844553	0.206572	2.22088	0	4	100 - 8,09	1.16446	43.39	0	2.15559	1.5438	0	1.06329	0	0	0	0.614692	0.0601263	0.219183	0	1.41403	0	1.31846	0	0	0.719849	2.83406	0	0.420284	0	0	0	0	0	1.42459	5.30032	0	2.14517	0	0	0	1.44375	0
1,41_318,2791m/z		318.279	1	1.40645	196.772	0.0927333	0.843811	0.206426	Infinity	4	11	100 - 15,5	4.07234	89.54	0	61.3135	0	0.233046	0.384519	0	0	0	0	0	2.57103	0.333295	0	0	0.122452	0.199517	2.11679	0	0	0.182024	0	0	1.74442	0	8.26407	0	0	0	0	0	0	0.466804	0	0	0
5,95_708,5095m/z		708.51	1	5.95038	276.646	0.03975	0.84296	0.206254	1.48441	1	0	100 - 20,5	9.35059	40.55	18.8031	3.02668	4.41867	0	11.1042	12.6932	7.43647	6.67622	10.0464	7.48801	10.4387	22.2105	3.30381	3.65696	0	1.60252	9.38246	0	6.19913	8.79089	13.0836	7.6976	6.26311	17.9838	5.74356	26.7351	4.12379	1.53278	4.03107	8.31498	30.9277	3.76983	9.33936	7.09207	4.21476
7,71_936,2503m/z		936.25	1	7.70867	294.84	0.01325	0.842525	0.206183	1.26395	4	0	100 - 89,6 - 20,1	4.52828	46.96	5.3477	3.64018	6.14154	3.99673	5.79543	6.26029	1.43102	0.611117	4.34242	8.97608	2.4963	6.51146	4.0423	3.82507	2.88574	6.14909	1.90724	5.3786	8.91611	3.80792	4.07824	3.49802	2.55765	2.30649	0.000941454	3.14428	2.55467	8.71745	7.72865	15.6267	2.03362	8.26812	1.4012	0.324818	6.59378
7,56_551,5035m/z		551.504	1	7.56295	277.117	0.0596167	0.841745	0.206028	Infinity	1	0	100 - 29,3	17.2952	222.64	0	0	0	0.580319	0	0	0.574452	0	0	0	0	0	0	0	0.935806	0	0	0	0	0	0	0.697369	0	0	0.153065	0	0	344.704	0	0	0	0	0	0	0.350043
8,13_628,4975m/z		628.497	1	8.13442	262.676	0.0331167	0.841514	0.206007	1.25928	4	11	100 - 14,1	8.01941	13.26	12.6353	8.29183	6.75255	14.018	7.95138	7.57312	9.55413	8.45049	3.78666	8.48526	6.64571	9.16207	5.10519	7.34433	6.35674	6.19772	6.23127	8.27037	6.93051	3.35501	12.6116	5.33509	9.6523	8.62797	3.09336	6.00976	5.22132	9.68132	5.71181	9.2994	7.40792	11.7754	10.6319	7.92324	7.5628
7,57_707,5922m/z		707.592	1	7.56958	305.482	0.0397333	0.840167	0.205713	Infinity	1	0	100	2.18477	262.88	0	0	0	0	0	0	0	0.603279	0	0	0	0.0627798	0	0	0.383751	0	0	0	0	0	0	0	0	0.594799	0	0	0	43.1006	0	0	0	0	0	0	0
4,66_447,4030m/z		447.403	1	4.65647	236.659	0.0463667	0.839967	0.2057	1.34702	4	11	100 - 30,4	6.40137	24	11.1731	2.47303	3.40584	7.03989	4.76781	9.78196	9.02194	6.98872	4.01635	6.69245	4.97418	7.21123	6.5024	7.16895	6.3551	4.84907	3.88931	5.0322	6.94248	3.94525	4.38081	12.2789	6.91559	5.6205	4.59832	2.79458	4.13435	6.13897	5.79425	10.2807	3.73661	8.20363	6.06443	7.26973	6.00386
3,95_442,3079n	442.308	465.297	1	3.94665	227.068	0.112967	0.839302	0.205572	1.19902	11	4	100 - 17,8	68.4711	30.55	50.6125	35.2114	43.2516	79.2465	45.386	54.206	45.2165	51.6537	42.0408	24.533	61.253	42.8587	88.81	128.213	53.3641	67.8364	43.9747	75.3041	30.9741	48.3395	53.327	77.1719	65.7512	65.3305	94.351	94.4452	68.5384	26.2892	112.757	84.6535	88.5114	60.7973	52.7748	70.805	23.9162
6,04_462,4268m/z		462.427	1	6.03648	236.201	0.0728667	0.838639	0.205445	1.34111	11	0	100 - 13,2	32.8763	19.68	31.4205	13.3571	26.1739	32.4533	40.9663	46.8852	24.4537	40.1143	13.3991	27.6321	32.6139	47.2358	18.6437	25.3712	12.655	30.8896	20.2915	20.9683	14.6031	26.9097	33.9135	38.226	33.0264	27.5714	33.9245	27.2512	24.8735	17.229	33.3239	35.9343	49.2589	42.7055	26.5186	19.8697	31.9667
6,18_734,6408m/z		734.641	1	6.17558	308.164	0.06	0.838595	0.205445	13.9619	0	11	100 - 35,3	48.6337	141.42	0	88.8044	0	110.971	95.898	0	14.841	116.093	1.49395	0	0.487365	5.20752	0	0	64.684	10.2198	2.06031	2.08832	83.2792	0	4.14442	0.610225	1.84353	5.51939	0	0	4.30798	46.5758	0	0	0	1.00091	0	0	89.6859
3,70_355,0683m/z		355.068	1	3.70163	227.82	0.0132	0.838223	0.205415	1.44206	0	1	100 - 5,78	1.29127	68.55	0	2.92535	3.494	0	0.295803	0	0	0.691393	0	1.43705	0.71067	0.559178	2.74924	0	1.71304	2.17165	2.07144	0.674099	2.32781	1.56446	0.324976	0.957668	0.578108	0.851939	0	0.531111	1.81834	1.28438	1.4688	0	0.345903	0	1.08804	0.23254	1.39176
2,91_632,4334m/z		632.433	1	2.9053	199.696	0.0662333	0.837187	0.205196	8.72238	4	11	100 - 10,5	8.76209	31.57	109.843	0.995736	0.369799	1.79416	5.95635	0.615579	1.42025	0.799541	1.4012	2.30557	8.81822	0	0.604148	1.82241	1.15612	2.29155	0.86532	0.57313	1.28868	0.301996	5.01036	5.53036	0.802342	0.957824	0.63449	0.711521	2.09402	1.14381	0.560097	1.39549	0.616691	1.63614	0.634374	8.70976	9.83768
6,71_663,4920m/z		663.492	1	6.70582	283.933	0.0265	0.836955	0.205175	1.95725	11	0	100	9.95412	63.54	16.1215	2.49631	7.9323	2.07215	10.7615	4.27515	8.36814	1.01103	2.51852	8.18396	13.6417	4.0374	0.746909	9.47943	8.72735	3.80154	3.95145	8.46895	14.1712	12.8885	6.68925	3.49441	4.22039	8.43238	5.85805	0	19.1154	0	9.79879	0.174474	45.7592	11.2593	6.06104	0.00535384	4.84521
4,86_612,1619m/z		612.162	1	4.85555	238.472	0.0401333	0.836862	0.205175	1.94268	11	1	100 - 44,5	5.86658	84.31	0	8.45668	13.6129	0	2.31152	0	1.66996	0	6.09	4.41698	1.64177	0	14.4051	1.69651	5.69891	6.01556	11.3614	5.62908	1.67843	3.10958	3.13311	1.14841	2.1087	0	3.58499	2.63149	1.96303	6.01625	2.15632	0	3.60063	0	1.52442	5.06839	2.58647
7,42_834,9556m/z		834.956	1	7.42338	264.926	0.0732167	0.835644	0.204924	1.04852	4	11	100	23.4547	7.93	0.835583	29.9973	25.9123	7.72353	19.78	11.1006	35.4271	7.81954	87.6198	17.1007	17.7074	9.17081	28.5506	7.13245	43.8866	25.511	46.4144	39.6484	28.6434	34.7058	10.0865	8.32822	27.8758	23.9939	13.5641	6.14241	22.5271	55.2848	21.6727	13.2496	9.67215	16.7298	27.9425	18.3954	12.582
3,79_483,2354m/z		483.235	1	3.7877	214.676	0.04635	0.83544	0.20491	2.00918	1	0	100 - 9,47	3.72973	94.57	4.07918	0.581971	3.00148	0.662851	7.62216	3.60905	7.45712	2.34326	5.69551	3.6709	5.35085	11.8941	0.367114	0.726531	0.0530376	0.0391486	3.50729	0.0537524	2.50148	6.78844	10.5036	2.81206	0.848367	4.08724	1.37468	18.0071	1.34044	1.06616	0.275099	0.53714	6.90276	3.62134	2.95259	0.0251318	5.55611
7,05_612,4535n	612.454	635.443	1	7.0451	268.767	0.0930833	0.834919	0.204818	1.17146	1	4	100 - 33 - 2,4 - 0,0362	367.451	30.57	355.378	155.157	111.304	528.001	319.326	365.539	297.744	349.573	267.792	123.095	434.11	335.185	253.944	656.644	201.517	264.381	264.856	248.019	155.999	261.78	336.662	323.288	480.481	472.836	424.402	400.357	259.907	106.552	625.717	438.667	735.851	412.302	318.751	259.312	114.978
3,29_575,3734m/z		575.373	1	3.2902	242.339	0.0331167	0.834233	0.204685	11.7695	4	11	100 - 5,37	3.53663	141.42	1.49036	0	10.5061	0	0	1.40649	0	0	2.8645	0	0.365133	0.294936	33.7405	5.91798	0	0	0.567564	5.59283	0	0.983049	1.18024	6.20358	0	0	9.74623	23.2863	13.6121	0	0	1.3011	0	0.913674	3.54161	0	0
4,66_455,3339m/z		455.334	1	4.65647	227.359	0.1126	0.833308	0.204494	1.06595	1	0	100 - 20,3	43.9109	21.52	88.3403	31.0888	16.4805	43.8772	23.8226	51.4128	49.0888	54.6921	34.1433	35.3614	18.9329	58.2625	27.9536	53.0659	45.3185	44.8475	31.7869	34.813	42.2926	31.7735	47.9073	51.5873	49.0422	36.013	36.3537	31.7827	52.5524	51.4024	45.2631	36.3655	43.5845	57.5556	62.502	38.5951	57.3633
8,24_239,1478m/z		239.148	1	8.24038	221.837	0.06625	0.833121	0.204483	1.16843	1	0	100 - 1,12	15.2647	18.33	19.2694	13.4108	10.69	18.6876	15.2223	18.325	7.98432	19.5419	8.93583	10.9754	16.7272	13.8509	13.4141	15.8657	17.3655	13.5329	11.4541	14.5551	22.2056	9.3368	15.5253	11.5201	15.977	19.1796	13.7354	16.8275	17.0339	9.07231	11.7764	15.4473	15.9752	23.9063	11.2902	13.4499	18.9545
8,47_628,5025m/z		628.503	1	8.47258	253.385	0.0265	0.832459	0.204356	1.2324	4	0	100 - 16,8	5.06	13.21	3.85308	3.19197	2.64109	4.40783	4.49662	5.11577	7.37578	4.22047	1.00488	6.01213	7.02446	8.02968	5.36546	5.70182	5.70146	6.81748	5.40732	6.31492	4.11906	3.40968	6.40459	7.48667	3.23983	4.36369	7.39495	5.60748	6.94476	2.30847	3.23717	2.96549	3.74264	3.04975	7.90566	1.02291	5.09019
11,50_809,7435m/z		809.743	1	11.4978	326.346	0.0265333	0.832097	0.204303	1.88961	11	0	100 - 42,6	2.58481	39.23	4.13158	0.934033	0.0129104	2.22981	2.59881	0.124479	1.83302	3.827	2.69326	3.84579	2.80209	2.04348	0	2.67646	0.818006	1.63796	1.3098	0.00312913	0.318419	2.70359	7.01846	2.01534	0.623472	1.58789	3.54304	0	2.92457	4.02952	3.35896	1.84023	1.69282	0.769208	2.88092	1.16572	1.71477
3,10_408,2867m/z		408.287	1	3.09775	219.865	0.0927167	0.832	0.204303	2.87353	1	0	100 - 18,6 - 2,32	2.96231	75.36	1.32495	1.08047	1.55493	0	4.4001	1.54311	2.97731	1.79589	2.45313	0.227931	1.72189	3.39432	1.06239	0.223302	1.13769	4.59185	9.78015	0.256676	0.234914	1.594	17.9885	0.381346	5.47007	1.22765	0.159348	1.80288	0.335456	0.633197	1.81569	7.00643	5.19639	1.82214	0.495838	2.67831	0.367211
2,37_383,4354m/z		383.435	1	2.36797	203.02	0.0397333	0.830935	0.204088	1.71603	11	0	100	1.50697	57.67	4.14494	0.888961	1.54049	1.54412	1.1955	1.16959	1.00495	0.983568	1.38269	0.958374	1.27043	1.80061	0.531196	1.35482	0.376664	1.02829	2.91611	0.4192	0.59797	1.84148	0.60855	2.00397	1.88175	0.321501	1.74417	1.12266	1.16752	3.41095	0.451037	2.0393	1.13683	0	1.18977	0.310223	1.8994
6,61_722,6275m/z		722.628	1	6.60648	298.692	0.0331	0.829965	0.203885	1.65407	4	11	100 - 19,6	23.8945	64.6	9.3101	24.9484	5.8893	49.8897	40.9051	9.00712	23.791	38.9968	4.7015	19.8769	1.77191	14.929	7.70086	24.9429	39.3568	66.2939	8.94894	22.0694	38.4965	5.59342	7.62401	6.42461	19.0739	19.5353	13.9388	5.71784	28.8015	16.718	28.2921	8.78498	9.09893	26.2979	5.51578	24.7915	41.0424
2,03_732,5446m/z		732.545	1	2.02943	266.76	0.0132333	0.829601	0.203831	Infinity	4	0	100 - 19,2	0.138244	210.14	1.5405	0.191297	0	0	0	0	0	0	0.355606	0	0	0	0	0	0.124505	0	0	0	0	0	0	0	0	0	0	0	0	0	0	0.356056	0	0	0	0.494479	0.607624
0,63_533,3061m/z		533.306	1	0.63075	219.316	0.0928833	0.828934	0.203703	1.19638	11	0	100 - 19,9	24.0187	44.05	17.0468	15.9305	12.3389	49.8162	17.4855	18.669	18.144	27.4134	17.865	10.0108	19.0319	11.4155	10.5805	43.8062	21.7214	31.4476	22.0297	26.2991	12.6328	16.8155	23.2605	16.6388	20.7354	22.908	24.1259	18.7063	22.4566	11.2058	52.3432	20.3719	27.5396	25.2273	16.8367	25.9253	9.66547
4,10_408,3081m/z		408.308	1	4.1001	310.975	0.0529833	0.828915	0.203703	4.05463	1	0	100 - 15,8	3.09477	93.42	0.926575	0.349628	1.79408	0	4.73602	10.2802	0.241291	0	3.25074	0.274119	0.388773	2.26105	0	0	0	0.552918	19.9296	0.182208	0	1.19156	6.98134	4.06522	14.9115	0	0.64624	0.544013	0	0	5.83349	0.906385	1.48155	4.42478	0	0.28599	0.511492
8,23_912,7669m/z		912.767	1	8.22715	337.739	0.0198667	0.827969	0.203536	Infinity	1	0	100 - 37	1.5688	10.25	0	0	1.13587	0	1.76845	0.916764	0	0	0	0	0	0	0	13.162	0	0	0	0.655688	0	0	0	0	0.94781	0	0	0.254013	0	0	0	0	29.5185	0	0	0	0
10,01_746,5601m/z		746.56	1	10.0127	275.897	0.0464833	0.827923	0.203536	1.3241	0	11	100 - 27,4	15.2441	12.88	13.6689	11.4638	12.7287	19.7486	10.8485	16.2114	17.4418	8.10553	10.0771	11.4191	14.6777	13.5597	14.2347	13.0435	15.45	12.5659	8.13756	19.7916	13.2444	15.6083	21.5521	9.05747	20.0764	11.9744	4.29779	7.3923	15.9661	11.0517	11.6694	12.2519	12.4099	17.8934	13.98	14.8747	25.8012
11,85_226,9509m/z		226.951	1	11.8489	172.8	0.0662333	0.827055	0.203382	1.24569	0	11	100	13.1794	14.37	15.879	9.9719	11.4333	15.57	10.9578	10.2679	13.1339	12.7583	9.47695	7.77468	11.6861	14.1875	12.101	13.6762	11.9855	10.5431	8.58207	10.4967	13.1177	12.5324	18.1417	15.4429	8.62713	10.8488	12.6588	12.7061	13.6502	7.85497	10.3173	15.2998	13.2368	17.0471	10.6748	8.66437	15.2191
5,59_469,3255m/z		469.325	1	5.58573	235.997	0.0198667	0.826943	0.203382	1.24825	1	11	100 - 7,14	6.51032	23.98	10.821	5.40018	4.06958	11.9981	5.41592	8.13576	7.70723	9.22422	4.01064	3.06652	6.13311	7.05529	4.13028	4.69013	5.54093	4.8871	4.12082	6.20014	8.74757	7.22536	7.46912	7.02741	6.27994	5.5401	5.74836	2.53104	5.95331	6.84648	6.71991	9.79862	8.43034	5.52908	6.25491	6.63146	6.13503
11,36_848,7744m/z		848.774	1	11.3587	335.56	0.0132333	0.826897	0.203382	1.92883	11	0	100 - 48	9.06194	16.86	12.154	1.51307	4.41045	10.2387	6.5308	11.7308	3.11436	9.59028	1.45174	10.9842	5.93609	4.19092	7.63636	8.93923	11.6431	5.67213	10.8537	4.45825	5.10338	6.3995	13.2955	0.163538	4.56191	11.183	7.54123	9.69994	4.32182	11.071	6.5866	3.02943	15.1625	5.56796	4.77988	2.90813	11.552
1,88_415,2096m/z		415.21	1	1.87705	278.259	0.0199	0.826209	0.20328	1.85615	0	11	100 - 4,24	2.6983	76.88	0.486882	2.35388	1.96416	0	3.24066	3.82339	0.125358	1.51721	1.25645	0	0	0.392642	6.04673	3.60865	1.75279	0.298044	0.469712	0	0	0.834612	0	0	2.23547	4.29064	2.83403	2.93388	1.09138	1.01675	2.51367	4.06381	8.77328	0.302663	0	1.59689	0.78296
3,92_406,2910m/z		406.291	1	3.92015	213.996	0.0927333	0.826188	0.20328	1.60797	1	11	100 - 16,7	15.9432	35.73	16.0648	9.03632	9.01441	18.6927	26.6969	27.3817	15.3192	13.7516	16.6933	6.75169	16.7966	16.6344	1.16491	7.69176	13.6593	17.039	43.6682	12.3743	4.04728	17.8496	31.5675	16.9693	35.0322	10.6281	9.93658	9.73888	4.56616	9.16336	23.3318	17.8015	15.2853	23.4853	7.50628	9.93416	9.83475
7,60_530,5281m/z		530.528	1	7.59607	255.744	0.0264833	0.826106	0.20328	1.1849	4	11	100 - 41,5	3.74124	59.32	0.60467	2.536	2.08287	2.06462	6.67066	3.27437	3.8881	4.11218	4.58878	1.69331	3.3725	2.00536	3.80818	9.0236	2.22067	7.91394	0.412344	0.149909	2.10529	2.40657	6.66072	1.00808	3.57876	4.61954	7.31001	7.24385	5.16574	0.852555	1.90639	2.28474	6.31604	3.41025	0	0.799599	5.56584
1,54_468,1759n	468.176	451.173	1	1.53892	206.755	0.145717	0.826039	0.20328	1.21421	11	4	100 - 18,5	190.432	31.88	140.137	98.6936	86.2628	278.418	145.788	135.196	126.415	169.532	166.435	100.185	166.322	115.979	121.497	296.387	169.18	192.956	158.603	181.436	109.659	133.782	169.397	150.361	190.39	214.322	168.11	192.049	141.989	80.7225	344.63	178.527	241.716	204.239	145.112	181.837	89.2816
6,63_750,8113m/z		750.811	1	6.62635	301.348	0.0529833	0.825931	0.20328	1.25551	0	4	100	7.18815	22.5	12.8215	9.07499	3.5929	7.95039	4.8984	4.69938	2.69601	4.75337	6.52682	6.60165	4.57778	8.96671	3.41946	6.22921	0.771228	4.02495	5.66916	3.16005	7.05046	4.04663	9.90958	4.29302	8.24057	7.10345	7.17131	1.14399	5.82818	2.50695	2.88927	8.27835	7.08921	7.32558	6.98662	5.29143	6.18493
7,20_736,6459m/z		736.646	1	7.19782	317.931	0.0397333	0.825532	0.20328	1467.53	1	11	100 - 9,26	16.3888	141.42	0	0	0.715409	0	0.00255997	0	0	0.475406	0	0	0	0	0.885727	0.60863	0	1.07945	0	0	0	0.433096	0	0	0	0	0.609747	0	0.0469522	324.087	1.00881	0	0	1.48505	0	0.106578	0
7,24_635,5200m/z		635.52	1	7.23755	284.564	0.0198667	0.824879	0.203165	Infinity	1	0	100	0.689189	400	0	0	0	0	0	0	0	0	0	0	0	0	0	0.171651	0	0	0	0	0	0	0	0	0	0	0	0	0	13.7838	0	0	0	0	0	0	0
7,20_407,3158m/z		407.316	1	7.20443	225.879	0.0993667	0.824635	0.20314	157.498	1	4	100 - 25,6	51.8712	24.82	0	0.869973	0.0241718	0	0.293628	0.476472	2.1946	0.0913817	0.290855	0.0286284	0	0	0.214443	0.38567	0.399697	0	0.0387291	0	0.276587	0.163475	0.121343	1.36378	0.0141221	0.151798	0.0237731	0	0.286279	1030.98	0.0486293	0.673461	0.77025	1.67184	0	0.710744	0.0889459
2,79_541,4538m/z		541.454	1	2.79267	252.367	0.01985	0.82396	0.203009	6.28383	1	11	100 - 8,04	2.69958	21.9	1.81611	0.640917	0.892471	0.615337	0.744807	0.291375	0.0589489	1.11626	0	2.31488	0.331718	0.369768	0.10335	0.944117	0.533281	0.704624	0.230741	0.280685	1.34734	0.0871603	0.00996423	0.769107	0.892656	0.158014	0	0	0	2.57772	3.64501	37.6886	0.982415	1.09547	0.858086	0.452119	2.79506
7,12_660,5329m/z		660.533	1	7.12495	280.821	0.0529833	0.823855	0.203009	1.624	1	0	100 - 21,9	20.2269	75.43	11.0989	4.38783	0	23.7536	19.3349	29.7783	20.0901	28.2671	8.11121	5.00793	22.457	25.7365	4.71955	44.2393	5.46834	7.99058	9.83806	21.0744	0.962136	15.3565	26.8512	12.7962	27.9347	34.1435	26.5704	32.3157	5.31297	0	48.9961	19.4897	57.2395	14.3116	0.737866	12.1425	1.11207
8,13_733,5693m/z		733.569	1	8.13442	308.186	0.0331167	0.823285	0.202914	1.51341	11	0	100 - 9,24	6.75083	38.16	7.87021	5.51726	3.7005	14.6884	5.93347	3.28466	5.2776	4.27517	3.98442	3.2063	2.57462	4.78881	3.6485	5.69534	0.136993	5.71097	2.60327	14.1725	2.68615	7.28285	2.36156	6.2361	1.08551	3.63578	1.47832	5.80121	5.46958	10.1183	2.53475	5.71885	4.52667	6.74002	4.67291	3.22482	5.39054
2,76_834,6137m/z		834.614	1	2.75958	302.994	0.0861	0.822538	0.202765	1.16126	1	11	100 - 26,6	46.7215	17.97	70.7634	39.6703	25.6791	57.2791	39.8033	47.1025	57.62	41.4388	42.9435	32.5379	41.1709	53.0101	35.7531	48.5929	46.8505	51.0661	56.8115	41.8444	51.2858	30.549	60.8265	55.5764	47.9003	42.3324	30.975	38.4534	40.8172	44.621	39.8822	43.5428	55.762	56.7308	54.8538	42.5075	54.3493
6,71_684,6920m/z		684.692	1	6.71247	243.045	0.1001	0.822197	0.202716	1.42079	0	11	100	115.222	26.02	14.3839	110.163	80.5234	22.1883	134.362	41.1338	78.0586	12.5877	235.661	176.207	38.1108	30.7622	294.577	31.5942	171.653	160.755	37.4174	48.1067	134.278	110.868	109.686	69.7089	100.94	77.6664	83.3101	97.2878	206.518	229.953	44.0021	46.2176	7.33359	43.0335	133.27	76.9751	23.0211
2,31_271,1894m/z		271.189	1	2.31497	164.83	0.053	0.82205	0.202715	1.19236	0	4	100 - 6,6	7.36857	7.01	7.82834	7.27541	3.29305	6.42516	6.46866	6.36966	8.29315	6.23233	6.9872	5.83202	5.40406	5.0114	4.64171	4.88789	7.18285	6.74462	10.3268	6.14815	9.15772	8.96827	5.59341	3.9068	4.08499	6.67965	2.9865	2.57417	7.38998	9.87236	3.36708	9.80795	7.3223	6.31781	5.98893	9.0979	11.1802
3,06_371,0994m/z		371.099	1	3.06463	183.323	0.1126	0.822047	0.202715	1.10013	11	4	100 - 13,5 - 1,5	36.2135	11	21.8252	39.4033	52.2938	27.582	31.7516	18.4387	41.9	26.6432	42.3778	32.9649	20.2228	18.8108	54.4559	16.9078	34.8282	46.2714	43.1397	29.2326	34.0563	28.5489	41.6863	31.803	35.6883	15.4599	30.9862	35.5277	33.1813	35.9438	32.5028	33.3695	35.4691	31.4039	39.4368	28.4523	44.4332
2,28_388,2811m/z		388.281	1	2.28183	205.775	0.0397333	0.82199	0.202715	Infinity	0	11	100	0.08428	173.21	0	0	0	0	0.0558035	0	0	0	0	0	0	0	0.236294	0	0	0	0	0	0	0	0	0	0	0	0	0	0.297265	0	0	1.3581	0	0	0	0	0
9,72_962,9081m/z		962.908	1	9.72038	367.245	0.02645	0.821725	0.202715	1.51837	0	11	100 - 17,2	13.3794	9.89	7.92107	12.5991	12.5846	17.4738	12.2198	15.751	5.82878	7.48489	7.22579	10.9344	4.98666	4.35178	11.5359	6.76906	11.7075	1.01319	10.9416	16.2711	11.5663	9.50446	17.9696	6.58177	15.4882	11.6083	10.854	14.8756	9.85624	2.59935	13.8179	7.41917	17.2725	8.08977	14.3924	13.5164	7.42834
3,93_266,1721m/z		266.172	1	3.92678	170.639	0.0662167	0.820888	0.20257	1.72534	1	11	100 - 5,76	4.4057	36.75	2.2374	1.67882	1.67845	3.15978	7.05988	5.87807	2.34077	2.77064	4.17145	1.95098	5.38229	6.02521	0	0.209031	3.40302	5.33667	15.2544	3.11866	1.01249	4.49305	15.1643	3.68408	10.3	1.08275	1.80686	1.7786	1.03681	0.218721	6.13991	4.40185	2.86747	6.46639	1.51324	3.66842	2.57392
3,64_587,3710m/z		587.371	1	3.63535	239.024	0.0331167	0.820556	0.202523	Infinity	4	11	100	1.37913	173.21	0	0	2.17525	0	0	0	0	0	0	0.416807	0.397917	0	13.8181	5.25803	0	0	0	0.41918	0	0	0	1.35719	0	0	3.21152	4.82149	2.07561	0	0.626995	0	0	0	0	0	0
10,44_806,7259m/z		806.726	1	10.4373	329.715	0.0397167	0.820512	0.202523	1.23002	1	0	100 - 55,3	13.7778	6.71	28.0171	10.6067	10.0038	13.8174	11.246	10.7305	14.6218	11.5119	6.66298	16.258	23.6409	13.0762	11.2346	10.7504	13.1566	10.9483	14.6444	14.7905	16.1559	13.5997	17.6504	11.6284	13.4408	14.2932	8.20617	13.3505	20.6154	18.9395	10.9402	13.882	12.5584	9.27746	13.8746	11.0843	24.1522
2,04_507,3759m/z		507.376	1	2.04267	228.911	0.0728833	0.820434	0.202523	2.61751	1	11	100 - 17,3	2.584	109.09	0	10.2582	2.66561	0	7.14992	1.61099	1.77551	0.329733	0.413656	0	4.00228	0.311038	0	0	0.621051	0.919688	3.901	1.08418	0	1.62548	6.56333	0.841258	8.59391	0	0.508107	0	3.40914	1.98604	0.853205	14.5349	0.43067	4.14586	0	1.88966	0.476783
7,20_523,4715m/z		523.472	1	7.19782	290.671	0.0596167	0.820331	0.202523	Infinity	1	4	100 - 26,3	51.7133	173.21	0	0	0	0	0	0	0	0	0	0	0	0	0	0	0	0	0	0	0	0	0	0	0	0	0	0	0	1034.27	0	0	0	0	0	0	0
3,95_725,4405m/z		725.441	1	3.95328	263.781	0.0397333	0.820292	0.202523	Infinity	4	11	100 - 19,1	2.03552	137	0	0	5.64434	0	0	0	0	0	0	0	0.181177	0	23.6914	3.05141	0	0	0.36298	0.846981	0	0.573761	0	3.61078	0	0	4.2208	14.6067	4.76303	0	1.0242	0.325633	0	0	1.2408	0	0
3,64_619,4986m/z		619.499	1	3.64198	269.128	0.00663333	0.82007	0.202523	Infinity	1	0	100 - 15,4	0.107174	280.29	0	0	0	0	0	0	0.802011	0	0	0	0	0	0	0	0	0	0	0	0	0	1.03037	0	0	0	0	0	0	0	0	0.919264	0	0	0	0.193842	0
6,51_566,8498m/z		566.85	1	6.51375	279.885	0.0662167	0.819934	0.202523	1.69919	0	11	100	8.71446	75.07	8.44536	3.41098	7.40541	5.90035	4.97059	3.65548	7.00179	8.20502	0.962407	36.5866	7.28961	5.26071	1.9925	3.39359	14.7126	8.50685	13.5112	24.5087	10.6601	14.415	6.98729	9.07746	1.50977	2.54359	10.3826	4.25935	11.657	12.1129	3.30103	4.17484	3.24763	7.51864	0	10.5845	7.68239
4,65_297,0814m/z		297.081	1	4.64985	221.413	0.0397167	0.819919	0.202523	1.32434	0	1	100 - 14,8	14.7873	47.7	3.80957	20.5966	24.0258	1.95171	12.9227	2.39364	14.2829	6.42205	21.2848	24.2458	4.50353	1.9527	41.9736	1.76445	18.9244	13.109	25.838	7.87104	10.4436	16.2734	10.679	19.1699	10.5873	2.72805	13.1943	11.8887	12.6123	14.8042	9.3205	9.47659	2.71612	9.81857	12.1217	1.96674	8.16285
7,86_451,3641m/z		451.364	1	7.86212	224.481	0.0330833	0.819086	0.202443	1.40899	11	0	100 - 31,6	3.43153	65.05	6.71986	1.16316	2.24857	3.74653	1.21102	4.58772	2.12629	3.56234	0.0354698	2.5274	3.81938	2.7271	0.575633	6.64424	0	0.937421	3.71861	1.67007	0	2.20055	6.40386	7.71483	5.24893	1.51392	1.3887	2.80869	0.884251	1.97813	1.01763	5.11377	4.35782	8.52588	1.42854	1.48164	2.98733
6,29_588,5279m/z		588.528	1	6.28855	273.008	0.0264833	0.818798	0.202407	Infinity	1	0	100 - 23,9	1.34954	133.34	1.01937	0	0.946459	0.739845	0.205412	0.689975	0	1.75789	0	0	0.264675	0	0	0.680515	0	0	0	0	0	0	0	0.843223	0.619834	0	0	1.23856	0	0	1.09407	22.1417	0	0	0.553962	0	0.499398
7,11_600,5689m/z		600.569	1	7.11172	279.036	0.07285	0.818105	0.202271	1.84207	11	1	100 - 17,7	62.4008	68.35	105.133	14.3996	37.5289	30.1692	75.9857	110.344	6.3736	219.06	0	2.68859	4.38379	29.5362	4.12184	267.475	1.84055	3.86619	17.9232	0	14.7697	21.9213	32.5583	95.874	16.8359	8.98498	121.453	19.8616	51.585	3.26875	29.5091	46.6332	126.397	31.7287	21.9702	6.1712	0
3,77_726,0207m/z		726.021	1	3.76782	251.414	0.125817	0.818072	0.202271	1.20199	4	11	100 - 0,316	45.9179	13.48	73.9031	34.21	31.3335	71.7267	32.4628	38.0666	52.7442	47.4368	48.3695	69.0675	56.5344	31.084	28.4316	54.4969	39.3425	25.4763	32.3745	29.9519	54.0043	36.7459	52.1402	31.6197	60.633	28.5222	28.372	37.443	39.6767	38.4831	65.8875	52.4495	24.5806	66.8077	30.4995	38.9024	59.3533
9,26_827,7046m/z		827.705	1	9.25637	326.003	0.01325	0.817753	0.202255	1.43121	0	1	100 - 27,8	5.98099	52.97	0	5.59803	4.51916	10.2248	2.68498	6.49413	0.835332	10.5003	7.61849	6.27894	3.53972	5.88297	1.48851	0	5.54953	8.89555	6.08672	1.86724	8.62433	4.38192	8.24821	0.938939	7.6039	1.63942	0	3.23346	4.25714	2.82898	6.06422	0	1.82513	2.76353	7.06214	3.48088	0
4,35_301,2881m/z		301.288	1	4.3518	197.524	0.0198667	0.817416	0.202207	Infinity	0	11	100	0.628094	129	0.502939	0	0.803129	1.09231	1.23789	0	0	0	0	0.864187	1.52988	0	0.182812	0	0	0.332144	0	0	0.534341	0	0.988743	0	0	4.8179	0	0	0	0	1.35594	1.38348	0	0	0	1.27789	0.392118
10,36_931,8514m/z		931.851	1	10.3645	350.818	0.0199	0.817232	0.202197	1.38533	1	11	87,1 - 100	4.17706	47.23	0	3.8264	4.26252	3.45041	5.26246	3.8082	5.75693	1.02979	4.48396	5.52548	4.43961	5.54721	3.53521	0.595357	2.61291	4.42327	6.64186	4.53965	5.20443	1.9924	3.87379	5.39018	4.28156	2.06742	0.54248	5.43438	1.72025	5.59178	5.63819	5.51898	6.20524	5.05529	3.18175	7.10525	3.03631
4,86_688,1607m/z		688.161	1	4.86217	242.978	0.0198667	0.816971	0.202168	3.3793	0	11	100 - 25,4	3.28728	2.66	0	8.85549	4.41545	0.259063	0.638681	0	0	0	1.18478	0	0.282657	0	3.00078	0	3.29989	1.34107	1.28857	2.28617	10.1893	0	0	0.256005	0.686168	3.70966	1.38541	3.2308	0	11.1781	2.22777	0	0.889241	0	0	1.40865	1.50767
7,89_648,4912n	648.491	671.48	1	7.88862	267.985	0.0662333	0.816628	0.202118	1.73629	11	0	100 - 52,8 - 0,913	34.7531	48.52	8.69956	32.2422	4.56739	41.4708	102.496	26.0765	16.5181	85.1726	8.80589	28.8761	22.7336	18.1176	12.9492	26.7435	21.2825	26.6097	7.45582	17.4078	23.5793	7.90882	25.9632	9.25782	16.0001	45.8623	18.1892	28.2427	29.7613	11.6991	32.8603	18.7617	46.9504	31.1934	15.2824	15.637	32.4251
7,14_697,6583n	697.658	720.648	1	7.14483	305.205	0.0993333	0.816533	0.202118	1.17502	4	0	100 - 37,7 - 1,5	328.388	20.78	220.324	338.321	166.816	366.821	453.514	302.208	349.178	599.334	295.509	320.075	292.222	299.963	247.615	347.75	275.988	378.566	277.66	274.311	336.628	216.421	365.145	260.624	250.201	330.515	340.47	340.879	342.756	213.037	390.886	231.784	472.817	362.307	281.926	273.033	300.68
8,51_281,0502m/z		281.05	1	8.51233	213.262	0.0198667	0.816124	0.202064	2.26234	11	1	100 - 5,12	8.02273	25.74	0.578844	3.26481	4.21883	1.15338	3.54145	1.38917	13.3762	0.0735828	17.0845	5.67141	2.49999	2.5812	0.77066	1.09433	3.03823	1.71773	8.72707	11.4424	1.53706	7.53825	1.23083	5.10261	1.29159	0.753441	0	5.5214	0.339048	3.84166	3.23101	1.68729	1.29045	3.13192	4.64643	6.14959	3.46209
1,06_583,3572m/z		583.357	1	1.06202	242.153	0.0596	0.815496	0.201944	1.19225	0	11	100 - 20,4	8.96849	16.55	9.91762	7.10818	6.27279	8.57379	8.16653	9.10352	8.71637	6.41545	8.97001	3.28011	11.3437	7.76399	9.47474	12.0639	4.75627	6.70721	10.6782	6.39861	6.5487	10.0732	10.2949	8.00671	8.26884	11.2014	10.8014	11.8154	6.50738	4.47083	8.71771	11.621	12.5663	11.6728	7.57473	7.58564	2.96919
2,97_483,3097m/z		483.31	1	2.97152	217.628	0.0798833	0.815305	0.201932	5.78542	1	11	100 - 14,8	9.59998	78.62	3.17634	0.0710862	21.5916	0	0.879207	2.38977	0.272644	0.986526	6.1088	5.51628	4.24459	7.14164	61.0229	23.3929	0	1.81796	3.23997	23.9381	0	7.30202	3.10046	22.9937	2.51327	1.37357	22.3764	38.7204	36.459	0.374556	5.72984	5.22381	1.08159	2.03619	13.8864	0	1.4617
5,45_745,5919m/z		745.592	1	5.45325	285.415	0.0397333	0.815274	0.201932	1.41815	4	0	100 - 38,2	14.3596	22.72	13.2047	6.93126	5.45875	23.3646	22.1198	18.1355	12.5334	26.8571	10.8476	8.10194	23.3279	16.3305	1.80032	25.9555	4.37325	10.412	8.55655	10.008	10.3396	9.40024	18.5869	16.2528	20.2548	11.9502	19.1869	12.2147	13.1624	4.7565	21.29	10.8509	18.6983	12.5379	13.5488	10.6339	12.9407
3,40_575,3754m/z		575.375	1	3.4028	236.272	0.0331333	0.814901	0.201903	Infinity	4	11	100 - 13,6	2.71875	170.37	0	0	6.97788	0	0	0	0	0	0.889533	0	0	0	32.0348	3.59781	0	0	0.493237	3.32721	0	0.899915	0	7.75006	0	0	3.35439	19.7979	8.68752	0	0	0	0	0	2.53572	0	0
7,20_557,3978m/z		557.398	1	7.20443	258.147	0.0596	0.814258	0.201779	1.3385	11	4	100 - 18,6	21.2857	61.26	7.82102	10.7978	7.42432	29.5089	18.3965	12.9359	21.4701	12.5045	11.7259	4.61981	18.0439	21.4271	15.7757	43.2905	8.43337	10.2678	18.4207	23.9495	2.95855	5.1169	24.3111	16.6268	22.3248	42.1439	31.2184	19.5066	16.8441	1.78203	51.7626	18.8631	50.2149	10.8613	11.0439	13.7055	0.0541543
2,08_481,2920m/z		481.292	1	2.07578	208.856	0.0529833	0.813741	0.201686	15.0444	4	11	100 - 24,4	3.24563	109.53	0.74503	0.221713	24.7055	0	0	0	0	0	1.04771	0.928289	0.533304	0	18.8215	4.41546	0	0.51163	0.30635	3.96806	0	1.07419	0.203422	4.87898	0.380729	0	3.46862	11.0886	4.60264	0	0.308694	0.296252	0	0	2.16276	0	0.346029
3,89_495,2501m/z		495.25	1	3.89368	226.235	0.0463667	0.813553	0.201674	1.18447	1	4	100 - 16,4	8.42776	61.85	4.04103	5.03414	0.890617	9.46745	3.3779	9.86827	4.17424	0.95883	8.021	2.71538	8.00325	4.01718	6.94996	25.1617	12.4074	8.75511	9.93392	13.2837	5.07635	6.22663	2.86061	6.60784	14.9254	15.0966	10.2253	6.93947	5.24307	4.2158	22.633	1.54136	16.416	7.00296	6.10552	8.46211	2.24699
10,88_890,8197m/z		890.82	1	10.8815	358.317	0.0265	0.813479	0.201674	1.48714	4	0	100 - 23,7	2.45644	65.56	2.65585	0.893908	4.34529	4.17209	0.5145	2.29401	0.323635	1.41492	0.209405	7.92854	2.02752	3.77493	2.2241	2.89508	2.36281	1.26641	2.05061	2.19322	5.0198	1.43152	0.553123	1.03677	4.14996	1.99927	1.42238	0.849076	1.68472	1.53629	2.04746	2.02025	3.83327	1.75335	0.00754072	5.08383	2.94662
10,90_564,3561m/z		564.356	1	10.9013	221.552	0.0268667	0.812995	0.201607	1.42048	0	11	100 - 15,4	4.79495	13.21	3.54551	5.13283	1.94029	7.84734	4.98793	5.89387	4.26859	3.65359	5.38247	5.91643	3.49784	4.71667	3.59442	4.26677	3.14432	1.80064	3.82752	1.52306	5.39475	8.91656	3.98176	5.02362	1.53041	4.32377	1.6533	0	3.72994	3.44405	5.16545	2.42141	1.78686	7.00357	8.71913	2.26485	10.7218
2,69_535,3024m/z		535.302	1	2.69335	222.235	0.0728833	0.812907	0.201607	7.59541	1	11	100 - 7,63	6.15332	141.42	0.612243	0	15.7972	0	0	0.757404	0	0	1.65472	1.29187	1.00706	2.09709	40.6953	13.3416	0	1.01862	0.513615	15.8467	0	1.049	3.37378	20.5869	0.9511	0	18.6366	26.3718	23.5419	0	0.899518	2.06663	0	0.274774	8.19426	0	0.759733
2,90_481,3641m/z		481.364	1	2.89867	244.79	0.01325	0.812388	0.201527	Infinity	1	4	100 - 9,61	0.316777	173.21	0	0	0	0	0	0	0	0	0	0	0	0	0	0	0	0	0	0	0	0	0	0	0	0	6.33555	0	0	0	0	0	0	0	0	0	0
4,10_519,3210m/z		519.321	1	4.1001	240.687	0.0264833	0.81228	0.201527	1.50784	11	4	100 - 10,2	5.5385	17.3	7.08441	1.64355	2.97587	1.98458	5.16023	2.25818	0	4.0047	4.69608	4.2063	5.30993	4.91166	4.52563	6.10687	2.15175	1.75038	4.28297	1.56214	1.4914	1.42849	2.04335	2.76355	5.72272	6.33011	7.13318	6.81005	4.39323	0.571986	10.0048	3.26902	14.3968	2.53162	0.972085	5.05425	2.94983
2,12_477,3016m/z		477.302	1	2.11553	226.726	0.0596167	0.811985	0.201498	8.86019	1	11	100 - 12,2	4.51024	71.24	0.985033	0	9.99926	0.355147	0	2.04495	0.134853	0	2.19537	2.67012	1.32857	2.97615	28.902	13.5608	0	0.933645	0.474903	13.2918	0	1.61171	1.86328	14.0739	0.455718	0.496925	14.9916	19.9397	13.7326	0	1.63003	2.47261	0.0319036	1.06921	3.46442	0	0.604372
6,57_392,3078m/z		392.308	1	6.57343	223.4	0.0265167	0.811683	0.201458	2.13907	11	4	100 - 30,1	5.712	91.32	1.53461	0	0.896432	6.76263	2.08892	5.19345	0	1.33464	3.20999	0	2.36852	1.41412	0.184271	13.0535	2.82624	1.85774	4.85953	2.64808	0	0.973326	0	2.30227	3.92296	7.10947	4.39998	1.58497	0	0	11.1479	3.87418	15.5266	0.0386032	3.62845	3.09314	0
1,75_514,3945m/z		514.394	1	1.75087	225.735	0.0662333	0.810952	0.201312	Infinity	1	0	100 - 15,4	0.438405	400	0	0	0	0	0	0	0	0	0.0576049	0	0	0	0	0	0	0	0	0	0	0	0	0	0	0	0	0	0	0	0	0	0	0	0	0	0
5,35_709,5341m/z		709.534	1	5.3469	292.531	0.0529833	0.810899	0.201312	1.22424	1	0	100 - 26	20.0211	42.87	10.3576	12.1037	9.17425	45.433	16.3365	10.3931	20.6729	27.1285	13.2375	7.21385	11.8576	4.01586	12.8555	36.1591	18.1562	32.7726	15.9064	37.9072	6.03286	11.4932	23.8445	13.6347	21.2105	27.3932	29.7274	23.0701	15.3375	8.14173	42.5953	17.4349	31.2699	11.7632	10.4684	32.4993	6.79943
7,23_584,4745m/z		584.475	1	7.23093	248.236	0.0397667	0.810873	0.201312	1.13459	11	0	100 - 17	8.96004	1.8	17.0772	7.8736	3.70405	4.932	7.4063	9.68517	12.8308	6.92291	6.53672	7.36403	9.79219	7.69172	2.35437	13.0525	8.78729	4.81845	10.354	6.5011	10.6792	6.12046	11.267	10.4251	9.03641	8.17234	8.58055	9.94384	11.5868	4.19226	8.41107	10.7453	4.89956	12.2262	4.94279	4.53498	12.6609
2,86_391,3365m/z		391.337	1	2.85893	220.444	0.0198667	0.810746	0.201312	Infinity	1	4	100 - 7,44	0.261905	173.21	0	0	0	0	0	0	0	0	0	0	0	0	0	0	0	0	0	0	0	0	0	0	0	0	0	0	0	0	0	5.23811	0	0	0	0	0
1,66_450,2995m/z		450.299	1	1.66477	212.643	0.03975	0.810034	0.201225	6.88344	4	11	100 - 18,6	4.80004	141.42	0	0	19.491	0	0.276943	0.481655	0	0	3.43636	1.60309	2.41958	1.91251	34.4246	11.1146	0	1.64032	0.659459	10.0278	0	2.00909	1.65924	9.14886	1.47684	0.589402	13.0733	22.7467	17.0649	0	1.45264	1.83341	0	1.88314	6.96372	0	1.02155
2,32_575,3708m/z		575.371	1	2.3216	242.339	0.0331333	0.809555	0.201142	6.28923	1	11	100 - 19,9	4.40288	103	1.90528	0	12.005	0	0.557601	1.38177	0	0	2.87115	4.74775	1.42171	2.32869	26.7987	8.91782	0	0.743357	0.527774	12.0741	0	1.87057	3.58412	6.71125	1.57859	0.488576	13.5191	19.302	16.9793	0	0.636001	2.15336	0.229192	0.655875	5.15228	0.29907	2.29652
8,83_523,4703m/z		523.47	1	8.83173	265.279	0.11295	0.809537	0.201142	1.42016	0	11	100 - 12,1	68.1394	11.28	48.7357	36.1274	66.0274	60.8985	45.643	37.8538	47.4337	64.7873	50.2612	85.0455	39.8085	54.6007	48.8349	62.3042	53.2622	35.9877	70.7011	73.8319	55.5287	68.6779	49.4685	48.0596	54.4961	88.9119	42.5808	42.6167	61.6564	73.3915	68.5671	55.4417	71.2191	43.6397	46.5397	73.0341	64.65
1,31_318,2785m/z		318.279	1	1.31372	190.993	0.0861	0.809477	0.201142	Infinity	4	11	100 - 14	4.37755	115.36	0	64.7702	0	0.189182	0.102187	0	0	1.34742	0.226055	0	2.9363	0	0	0.163161	0	0.306211	2.12183	0	0	0.824168	0	0	2.61737	0	8.29299	0	0	0	0	0	0	0.152145	0	0	0
0,62_294,1055m/z		294.105	1	0.624133	161.071	0.0728333	0.808712	0.201038	Infinity	1	11	100 - 9,78	2.93905	98.06	1.19014	11.3484	0.0688556	0	0.0919791	0	0	0	0	0	0.0856127	0.0831137	1.44451	0.107925	3.67553	0	0	0.301314	0	0	0	57.918	0	0	0	0	0.0830792	0	0.0273396	0	0	0	0	0	0
7,18_379,2842m/z		379.284	1	7.18457	211.965	0.105983	0.808589	0.201038	Infinity	1	0	100 - 15,3	43.4234	400	0	0	0	0	0	0	0	0	0.110759	0	0	0	0	0	0	0	0	0	0	0	0	0	0	0	0	0	0	868.469	0	0	0	0	0	0	0
3,71_435,2883m/z		435.288	1	3.70825	213.085	0.0397333	0.807383	0.200778	13.0935	4	11	100 - 10,7	6.72376	141.42	0.655504	0	19.994	0	0	1.43112	0	0	3.19337	1.91477	1.03327	1.46383	58.3861	18.8664	0	0.641818	0.822865	7.99277	0	3.2256	0.539452	18.7423	1.83319	1.10633	13.7071	27.1147	21.5984	0	1.21133	2.92317	0.346574	0	10.5387	0	0
7,56_750,6659m/z		750.666	1	7.56295	320.927	0.0264833	0.806933	0.200702	Infinity	1	0	100 - 20,9	1.50243	400	0	0	0.0456521	0	0	0	0	0	0	0	0	0	0	0	0	0	0	0	0	0	0	0	0	0	0	0	0	30.0486	0	0	0	0	0	0	0
1,49_180,0653m/z		180.065	1	1.49255	190.799	0.0131667	0.806471	0.200622	Infinity	1	0	100 - 4,42	0.344731	400	0	0.0266003	0	0	0	0	0	0	0	0	0	0	0	0	0	0	0	0	0	0	0	6.89462	0	0	0	0	0	0	0	0	0	0	0	0	0
8,99_537,4869m/z		537.487	1	8.99105	264.897	0.03975	0.805531	0.200424	1.2225	1	11	100 - 5,43	26.0052	31.66	38.2608	11.7623	18.5269	42.5515	3.19802	30.5594	4.89418	21.8325	15.0108	35.5942	31.8462	39.6511	21.5607	30.2939	21.1488	33.5483	34.8499	25.0341	23.8345	31.4863	32.5409	18.2889	13.9784	9.58106	24.0396	33.6134	22.7061	32.2085	32.3049	19.2286	29.8449	27.1634	25.2095	41.1156	30.9155
3,07_462,1229n	462.123	485.112	1	3.07125	205.838	0.09935	0.805405	0.200424	1.17933	11	4	100 - 28,2 - 7,87	110.164	9.01	76.0813	133.982	130.913	73.1463	82.5082	56.6563	118.575	71.0087	108.166	91.9354	59.4025	60.8924	148.778	45.4161	114.671	122.47	146.924	97.4531	110.579	83.3053	110.059	85.3258	105.874	48.4254	77.4874	87.454	89.6604	110.538	90.2854	78.6391	98.7133	88.796	98.045	82.8485	127.56
3,93_373,2369m/z		373.237	1	3.92678	206.298	0.0927333	0.805107	0.200388	1.32935	11	0	100 - 6,72	12.6377	48.75	8.37519	3.8139	4.9618	15.4799	6.9413	6.02453	9.52668	9.88318	8.6561	3.56417	11.414	5.50791	6.98605	22.2749	13.4605	17.704	8.26288	10.7823	5.20554	7.4091	9.70474	7.45155	14.5657	13.1723	13.7592	9.35412	9.75563	5.49568	23.5725	12.3187	10.6661	9.44814	3.08685	12.4056	3.78169
2,27_732,5099m/z		732.51	1	2.2686	276.169	0.04635	0.805018	0.200388	1.24654	1	11	100 - 21	7.0202	6.86	10.0509	5.89472	4.29472	9.7468	4.9812	7.23257	9.33389	6.93292	6.16086	5.32844	9.84814	7.28141	4.19694	6.51832	7.41771	5.79617	5.92602	4.77144	7.43	6.66617	7.981	7.21038	5.62662	5.20643	4.80486	6.28239	4.85562	9.95004	6.74894	8.59161	5.97482	9.64847	9.49891	8.84248	8.8652
4,84_674,4544m/z		674.454	1	4.84193	274.2	0.0401	0.804844	0.200388	1.42217	0	4	100 - 15,4	12.5499	41.1	14.8595	5.76069	6.15406	8.71004	10.1514	10.2953	3.44029	8.89932	11.307	4.43061	9.23353	11.3005	12.4081	14.4366	3.38299	6.42193	19.3898	9.24278	5.13737	6.58483	6.61443	8.28395	17.7227	15.0272	11.6366	16.7327	11.0096	3.25728	19.9162	10.9711	30.4391	11.4179	7.08818	12.1442	6.93839
7,13_795,6147m/z		795.615	1	7.13158	306.956	0.01325	0.804781	0.200388	Infinity	1	0	100 - 42,3	0.652486	400	0	0	0	0	0	0	0	0	0	0	0	0	0	0.0208076	0	0	0	0	0	0	0	0	0	0	0	0	0	0	0	0	13.0497	0	0	0	0
3,83_685,4337m/z		685.434	1	3.83407	261.464	0.0331	0.804613	0.200388	Infinity	1	11	100 - 20,7	5.93765	121.38	0	0	5.69371	0	0.0063147	0	0	0	1.24539	0.509237	0.366498	0.66851	21.8413	3.59225	0	0	0.726328	3.18119	0	0.3922	0	2.66109	0.459663	0	91.7231	12.3255	5.29059	0	0.139355	0.00368488	0	0.0794118	1.77081	0	0
10,54_369,3506m/z		369.351	1	10.5433	212.325	0.0331333	0.804589	0.200388	1.64779	0	11	100 - 21	3.67798	55.78	7.28693	0.92429	1.50184	3.93269	0.548829	5.05118	0	1.85273	1.08794	4.11034	3.2773	0.960943	1.27801	2.99332	3.4195	6.18476	0	6.18461	4.65014	1.77465	1.63115	3.18698	3.58442	1.81614	2.74574	3.06486	0.48579	2.34911	3.26565	2.06281	3.94971	2.49878	3.47273	1.97244	1.10408
7,26_680,5754m/z		680.575	1	7.26405	299.59	0.0198667	0.803944	0.20031	Infinity	1	0	100 - 9,48	1.54811	400	0	0	0	0.0186725	0	0	0	0	0	0	0	0	0	0	0	0	0	0	0	0	0	0	0	0	0	0	0	30.9622	0	0	0	0	0	0	0
11,36_368,4248m/z		368.425	1	11.3587	227.289	0.0596	0.803463	0.200226	1.30791	4	11	100 - 10,5	12.3032	26.71	15.4355	8.46556	7.26894	18.2528	12.717	14.2385	8.75042	16.7648	3.32915	12.4864	17.4975	16.8211	14.5254	11.219	10.2865	8.79344	15.6131	6.1093	13.4419	8.28696	16.2484	13.6886	9.15829	16.6959	7.18965	9.6432	6.22948	11.5893	2.23519	6.61145	10.6025	19.1103	9.47316	4.55945	20.6432
1,14_427,2799m/z		427.28	1	1.1415	198.73	0.119217	0.803042	0.200156	1.25719	11	4	100 - 22,1 - 0,16	54.8517	33.77	36.4144	31.3208	26.0334	76.3882	36.8349	35.5695	38.3238	39.1488	50.236	20.9525	43.2146	30.6805	34.2049	97.9728	48.09	52.7021	49.3941	64.7229	30.7771	34.3466	48.2504	40.7909	63.8325	61.5705	55.4169	44.686	41.8872	27.5889	93.1048	47.2421	59.7046	52.1394	38.0787	54.8424	22.5489
2,45_233,1538m/z		233.154	1	2.44743	153.011	0.0401167	0.802853	0.200144	18.5615	4	11	100 - 2,73	1.70392	138.05	0.206143	0	7.1016	0	0.0467962	0.41955	0	0	1.45782	0.361507	0.593784	0.720894	13.206	2.94731	0	0.201337	0.325202	1.71802	0	0.335043	0.788491	3.1373	0.105601	0	3.58492	9.37234	5.30181	0	0.319402	0.275696	0	0.235319	1.59199	0	0
4,46_356,0679m/z		356.068	1	4.4644	224.765	0.01325	0.802697	0.200141	1.58408	0	4	100 - 31,6	1.21538	52.58	0	2.3848	1.52332	0	0.328275	0	0	0	0.645533	2.26316	0.334383	0	2.20104	0	1.70394	0.891417	0.735005	0.755624	1.796	1.77991	1.46629	0	0	0	0.429849	0.499961	0	2.99932	1.05089	0	0	0	0.777803	0.363091	1.76783
2,57_497,4331m/z		497.433	1	2.56748	250.474	0.0596	0.80227	0.20007	Infinity	1	11	100 - 11,3	2.77642	120.15	0.563313	0	0	0	0	0	0	0	0	0	0	0.387515	0	0	0	0	0	0	0.546219	0	0.435232	0	0	0	0	0	0	0	0	54.4283	0	0.118767	0	0	0
3,87_453,2980m/z		453.298	1	3.8738	215.506	0.0397167	0.801953	0.200026	4.33767	4	11	100 - 11,8	5.13424	117.45	1.20115	0	12.9875	0.202651	0.213612	1.20578	0	0	1.82427	0.522903	3.56987	2.93055	40.0806	17.1915	0.0203706	0.197195	1.03294	10.6786	0	3.0674	1.00543	13.5412	2.26217	0.488559	10.6064	21.2165	17.23	0	1.94323	3.68696	0.999337	1.82356	4.45872	0.47618	0.473606
0,52_344,0969m/z		344.097	1	0.524383	178.609	0.0794833	0.801894	0.200026	Infinity	1	4	100 - 13,7	36.8762	447.21	0	0	0	0	0	0	0	0	0	0	0	0	0	0	0	0	0	0	0	0	0	0	0	737.524	0	0	0	0	0	0	0	0	0	0	0
0,53_271,0066m/z		271.007	1	0.53105	173.208	0.01985	0.801894	0.200026	Infinity	1	4	100 - 9,09	1.88462	447.21	0	0	0	0	0	0	0	0	0	0	0	0	0	0	0	0	0	0	0	0	0	0	0	37.6924	0	0	0	0	0	0	0	0	0	0	0
0,53_273,0069m/z		273.007	1	0.53105	148.384	0.0397667	0.801894	0.200026	Infinity	1	4	100 - 2,32	1.3293	447.21	0	0	0	0	0	0	0	0	0	0	0	0	0	0	0	0	0	0	0	0	0	0	0	26.586	0	0	0	0	0	0	0	0	0	0	0
0,60_271,0073m/z		271.007	1	0.604267	173.208	0.0334833	0.801894	0.200026	Infinity	1	4	100 - 16,5	2.03395	447.21	0	0	0	0	0	0	0	0	0	0	0	0	0	0	0	0	0	0	0	0	0	0	0	40.679	0	0	0	0	0	0	0	0	0	0	0
0,62_273,0057m/z		273.006	1	0.617517	173.112	0.0463667	0.801894	0.200026	Infinity	1	4	100 - 4,79	1.70119	447.21	0	0	0	0	0	0	0	0	0	0	0	0	0	0	0	0	0	0	0	0	0	0	0	34.0238	0	0	0	0	0	0	0	0	0	0	0
1,63_456,3526m/z		456.353	1	1.62502	203.698	0.0596167	0.801894	0.200026	Infinity	1	4	100 - 9,54	0.179886	447.21	0	0	0	0	0	0	0	0	0	0	0	0	0	0	0	0	0	0	0	0	0	0	0	0	0	0	0	0	0	0	0	0	0	0	0
6,45_624,5187m/z		624.519	1	6.45415	291.217	0.0662333	0.801894	0.200026	Infinity	1	4	100 - 31,1 - 1,9	23.0525	447.21	0	0	0	0	0	0	0	0	0	0	0	0	0	0	0	0	0	0	0	0	0	0	0	0	0	0	0	461.049	0	0	0	0	0	0	0
6,46_596,4882m/z		596.488	1	6.46077	272.814	0.03975	0.801894	0.200026	Infinity	1	4	100 - 27	16.7879	447.21	0	0	0	0	0	0	0	0	0	0	0	0	0	0	0	0	0	0	0	0	0	0	0	0	0	0	0	335.758	0	0	0	0	0	0	0
6,47_467,4041m/z		467.404	1	6.474	248.275	0.0198833	0.801894	0.200026	Infinity	1	4	100 - 8,96	1.05913	447.21	0	0	0	0	0	0	0	0	0	0	0	0	0	0	0	0	0	0	0	0	0	0	0	0	0	0	0	21.1825	0	0	0	0	0	0	0
6,84_629,7080m/z		629.708	1	6.83903	278.346	0.0331	0.801894	0.200026	Infinity	1	4	100	1.04	447.21	0	0	0	0	0	0	0	0	0	0	0	0	0	0	0	0	0	0	0	0	0	0	0	0	0	0	0	20.8	0	0	0	0	0	0	0
6,88_379,2882m/z		379.288	1	6.87878	279.714	0.0198667	0.801894	0.200026	Infinity	1	4	100 - 15,2	4.26432	447.21	0	0	0	0	0	0	0	0	0	0	0	0	0	0	0	0	0	0	0	0	0	0	0	0	0	0	0	85.2864	0	0	0	0	0	0	0
7,02_627,5372m/z		627.537	1	7.01862	278.396	0.0265	0.801894	0.200026	Infinity	1	4	100	1.23371	447.21	0	0	0	0	0	0	0	0	0	0	0	0	0	0	0	0	0	0	0	0	0	0	0	0	0	0	0	24.6742	0	0	0	0	0	0	0
7,03_626,5392m/z		626.539	1	7.03185	275.258	0.0132333	0.801894	0.200026	Infinity	1	4	100 - 55,2	2.04927	447.21	0	0	0	0	0	0	0	0	0	0	0	0	0	0	0	0	0	0	0	0	0	0	0	0	0	0	0	40.9853	0	0	0	0	0	0	0
7,19_525,4754m/z		525.475	1	7.1912	265.224	0.0198667	0.801894	0.200026	Infinity	1	4	100	0.744337	447.21	0	0	0	0	0	0	0	0	0	0	0	0	0	0	0	0	0	0	0	0	0	0	0	0	0	0	0	14.8867	0	0	0	0	0	0	0
7,20_722,6228m/z		722.623	1	7.19782	311.676	0.0331	0.801894	0.200026	Infinity	1	4	100 - 23,8	6.29975	447.21	0	0	0	0	0	0	0	0	0	0	0	0	0	0	0	0	0	0	0	0	0	0	0	0	0	0	0	125.995	0	0	0	0	0	0	0
7,20_379,2843m/z		379.284	1	7.19782	286.139	0.0728667	0.801894	0.200026	Infinity	1	4	100 - 21,2 - 0,812	41.444	447.21	0	0	0	0	0	0	0	0	0	0	0	0	0	0	0	0	0	0	0	0	0	0	0	0	0	0	0	828.88	0	0	0	0	0	0	0
7,56_925,6821m/z		925.682	1	7.55633	337.515	0.0397333	0.801894	0.200026	Infinity	1	4	100	1.06142	447.21	0	0	0	0	0	0	0	0	0	0	0	0	0	0	0	0	0	0	0	0	0	0	0	0	0	0	0	0	0	0	21.2284	0	0	0	0
8,11_858,6023m/z		858.602	1	8.11455	315.574	0.0198667	0.801894	0.200026	Infinity	1	4	100	0.518629	447.21	0	0	0	0	0	0	0	0	0	0	0	0	0	0	0	0	0	0	0	0	0	0	10.3726	0	0	0	0	0	0	0	0	0	0	0	0
8,29_843,6427m/z		843.643	1	8.28677	322.408	0.0265	0.801894	0.200026	Infinity	1	4	100 - 10,6	2.5406	447.21	0	0	0	0	0	0	0	0	0	0	0	0	0	0	0	0	0	0	0	0	0	0	50.8121	0	0	0	0	0	0	0	0	0	0	0	0
8,31_843,6488m/z		843.649	1	8.31362	312.576	0.01325	0.801894	0.200026	Infinity	1	4	100 - 19,4	1.34871	447.21	0	0	0	0	0	0	0	0	0	0	0	0	0	0	0	0	0	0	0	0	0	0	26.9742	0	0	0	0	0	0	0	0	0	0	0	0
8,40_998,8765m/z		998.877	1	8.39973	363.227	0.0132333	0.801894	0.200026	Infinity	1	4	100 - 56,5	0.800845	447.21	0	0	0	0	0	0	0	0	0	0	0	0	0	0	0	0	0	0	0	0	0	0	0	0	0	0	0	0	0	0	16.0169	0	0	0	0
9,77_881,1101m/z		881.11	1	9.76673	344.995	0.0463667	0.801894	0.200026	Infinity	1	4	100 - 26,8	3.75353	447.21	0	0	0	0	0	0	0	0	0	0	0	0	0	0	0	0	0	0	0	0	0	0	0	0	0	0	0	0	0	75.0706	0	0	0	0	0
0,60_344,0972m/z		344.097	1	0.604267	175.8	0.13955	0.801894	0.200026	Infinity	1	4	100 - 14,1	23.4006	447.21	0	0	0	0	0	0	0	0	0	0	0	0	0	0	0	0	0	0	0	0	0	0	0	468.011	0	0	0	0	0	0	0	0	0	0	0
1,77_326,1184m/z		326.118	1	1.77073	196.444	0.0397333	0.801894	0.200026	Infinity	1	4	100 - 4,52	1.84007	447.21	0	0	0	0	0	0	0	0	0	0	0	0	0	0	0	0	0	0	0	0	0	36.8015	0	0	0	0	0	0	0	0	0	0	0	0	0
2,43_641,4227m/z		641.423	1	2.4342	259.284	0.01325	0.801894	0.200026	Infinity	1	4	100 - 27	0.560348	447.21	0	0	0	0	0	0	0	0	0	0	0	0	0	0	0	0	0	0	0	0	0	0	0	0	11.207	0	0	0	0	0	0	0	0	0	0
3,90_419,2769m/z		419.277	1	3.9003	216.536	0.0728667	0.801894	0.200026	Infinity	1	4	100 - 15,7	4.85015	447.21	0	0	0	0	0	0	0	0	0	0	0	0	0	0	0	0	0	0	0	0	0	0	0	0	0	0	0	97.003	0	0	0	0	0	0	0
6,44_379,2841m/z		379.284	1	6.44088	270.157	0.0596167	0.801894	0.200026	Infinity	1	4	100 - 11,3	9.52643	447.21	0	0	0	0	0	0	0	0	0	0	0	0	0	0	0	0	0	0	0	0	0	0	0	0	0	0	0	190.529	0	0	0	0	0	0	0
6,47_351,2535m/z		351.253	1	6.46738	271.402	0.0795	0.801894	0.200026	Infinity	1	4	100 - 16	10.093	447.21	0	0	0	0	0	0	0	0	0	0	0	0	0	0	0	0	0	0	0	0	0	0	0	0	0	0	0	201.861	0	0	0	0	0	0	0
6,83_624,7511m/z		624.751	1	6.8258	278.461	0.0264667	0.801894	0.200026	Infinity	1	4	100	1.13021	447.21	0	0	0	0	0	0	0	0	0	0	0	0	0	0	0	0	0	0	0	0	0	0	0	0	0	0	0	22.6042	0	0	0	0	0	0	0
6,87_652,5543m/z		652.554	1	6.86553	300.224	0.0198667	0.801894	0.200026	Infinity	1	4	100 - 41,2	6.68903	447.21	0	0	0	0	0	0	0	0	0	0	0	0	0	0	0	0	0	0	0	0	0	0	0	0	0	0	0	133.781	0	0	0	0	0	0	0
7,03_655,4927m/z		655.493	1	7.03185	287.299	0.01985	0.801894	0.200026	Infinity	1	4	100 - 18,8	1.21414	447.21	0	0	0	0	0	0	0	0	0	0	0	0	0	0	0	0	0	0	0	0	0	0	0	0	0	0	0	24.2828	0	0	0	0	0	0	0
7,18_523,4663m/z		523.466	1	7.17793	268.416	0.0198167	0.801894	0.200026	Infinity	1	4	100 - 14,1	7.96589	447.21	0	0	0	0	0	0	0	0	0	0	0	0	0	0	0	0	0	0	0	0	0	0	0	0	0	0	0	159.318	0	0	0	0	0	0	0
7,21_736,6422m/z		736.642	1	7.21105	311.382	0.0132333	0.801894	0.200026	Infinity	1	4	100 - 26,2	6.13739	447.21	0	0	0	0	0	0	0	0	0	0	0	0	0	0	0	0	0	0	0	0	0	0	0	0	0	0	0	122.748	0	0	0	0	0	0	0
7,37_675,4961m/z		675.496	1	7.37003	280.496	0.0331333	0.801894	0.200026	Infinity	1	4	100 - 20,2	2.69927	447.21	0	0	0	0	0	0	0	0	0	0	0	0	0	0	0	0	0	0	0	0	0	0	0	0	0	0	0	53.9853	0	0	0	0	0	0	0
7,39_683,5233m/z		683.523	1	7.38988	299.525	0.0331167	0.801894	0.200026	Infinity	1	4	100 - 13,7	1.9796	447.21	0	0	0	0	0	0	0	0	0	0	0	0	0	0	0	0	0	0	0	0	0	0	0	0	0	0	0	39.592	0	0	0	0	0	0	0
7,57_435,3471m/z		435.347	1	7.56958	293.57	0.03975	0.801894	0.200026	Infinity	1	4	100 - 16,8	6.63395	447.21	0	0	0	0	0	0	0	0	0	0	0	0	0	0	0	0	0	0	0	0	0	0	0	0	0	0	0	132.679	0	0	0	0	0	0	0
7,58_407,3154m/z		407.315	1	7.58282	291.419	0.0596167	0.801894	0.200026	Infinity	1	4	100 - 13,5	7.2073	447.21	0	0	0	0	0	0	0	0	0	0	0	0	0	0	0	0	0	0	0	0	0	0	0	0	0	0	0	144.146	0	0	0	0	0	0	0
7,62_708,6084m/z		708.608	1	7.61593	318.532	0.0198833	0.801894	0.200026	Infinity	1	4	100 - 32,9	0.826458	447.21	0	0	0	0	0	0	0	0	0	0	0	0	0	0	0	0	0	0	0	0	0	0	0	0	0	0	0	16.5292	0	0	0	0	0	0	0
7,91_1060,7998m/z		1060.8	1	7.90845	369.044	0.0331167	0.801894	0.200026	Infinity	1	4	100	3.26725	447.21	0	0	0	0	0	0	0	0	0	0	0	0	0	0	0	0	0	0	0	0	0	0	0	0	0	0	0	65.345	0	0	0	0	0	0	0
7,94_729,5471m/z		729.547	1	7.9416	298.549	0.01325	0.801894	0.200026	Infinity	1	4	100 - 34,4	0.517016	447.21	0	0	0	0	0	0	0	0	0	0	0	0	0	0	0	0	0	0	0	0	0	0	0	0	0	0	0	10.3403	0	0	0	0	0	0	0
9,78_881,2836m/z		881.284	1	9.78	351.724	0.0265	0.801894	0.200026	Infinity	1	4	100	1.06867	447.21	0	0	0	0	0	0	0	0	0	0	0	0	0	0	0	0	0	0	0	0	0	0	0	0	0	0	0	0	0	21.3733	0	0	0	0	0
0,60_346,0951m/z		346.095	1	0.604267	175.73	0.119583	0.801894	0.200026	Infinity	1	4	100 - 13,9 - 0,232	25.1886	447.21	0	0	0	0	0	0	0	0	0	0	0	0	0	0	0	0	0	0	0	0	0	0	0	503.772	0	0	0	0	0	0	0	0	0	0	0
7,62_1032,7680m/z		1032.77	1	7.61593	369.493	0.0331333	0.801894	0.200026	Infinity	1	4	100 - 10,2	4.46686	447.21	0	0	0	0	0	0	0	0	0	0	0	0	0	0	0	0	0	0	0	0	0	0	0	0	0	0	0	89.3371	0	0	0	0	0	0	0
6,83_708,5099m/z		708.51	1	6.83242	425.033	0.0596167	0.801789	0.200026	1.52143	1	4	100 - 19,9	49.7563	62.43	54.4547	8.7457	10.8688	31.0765	40.9895	40.3199	21.0073	36.7151	37.209	17.6965	62.8359	73.0821	14.8222	51.014	4.70178	17.7202	38.623	24.3701	15.4277	36.7482	50.6231	40.9152	37.8517	71.2532	67.7973	58.1709	26.9678	0	60.6974	40.7852	162.734	61.5361	66.0592	35.6362	7.21654
7,56_552,5098m/z		552.51	1	7.56295	270.774	0.04635	0.801149	0.200026	Infinity	1	4	100 - 2,4	4.18271	447.17	0	0	0	0	0	0	0	0	0	0	0	0	0	0	0	0	0	0	0	0	0	0.00759961	0	0	0	0	0	83.6466	0	0	0	0	0	0	0
2,39_383,3136m/z		383.314	1	2.38782	203.024	0.0331167	0.800654	0.200026	1.26571	0	11	100	7.47597	38.69	12.1131	3.01528	1.34884	11.743	4.70669	6.30384	11.8231	6.6759	7.31074	4.99226	4.2332	6.82847	1.40994	8.25675	4.15782	9.6415	7.0121	2.71321	8.28389	9.49279	11.0916	4.54153	7.70058	7.00116	6.05331	1.80936	4.48444	5.98208	6.45945	6.49102	11.9999	12.4434	6.75839	5.98531	9.12074
2,75_716,5452m/z		716.545	1	2.74637	285.994	0.0198833	0.800319	0.200026	28.6727	1	0	100 - 20,5	2.3512	104.31	0.530708	0	0.948714	0.446323	0	1.15084	0	0	0.857235	0.874749	0	0.467468	0.287704	0.234715	0.255488	0	0	0	0	0	0.7199	0.953975	0	0	0	0.50061	0	0	3.29501	39.1437	1.62731	0	0.474353	0.0192376	0.289964
5,92_911,2187m/z		911.219	1	5.92388	288.852	0.0401333	0.800273	0.200026	1.35748	1	0	100 - 40,4	3.67721	99.71	0	4.90591	12.1414	0	0.100707	0	1.70335	0.642115	4.69874	0	0	0	17.1194	0	3.43377	0.839149	0.68577	11.2381	8.95928	1.3222	0	0	0.761552	7.09899	0.963799	5.08565	0.0239341	16.4317	4.65328	0	7.65433	0	0	4.3252	0
4,33_439,3572m/z		439.357	1	4.33193	215.916	0.0463667	0.799943	0.200026	1.99909	4	11	100 - 34,1	5.09367	32.54	5.93555	1.12367	7.82188	4.65468	4.76892	4.19107	7.00368	23.8679	2.11355	2.11113	4.85729	3.85849	0.490655	4.09544	1.77911	2.82584	2.65672	3.63672	2.94098	2.71385	2.2681	17.4809	8.80751	5.98196	3.48312	3.08764	2.03988	1.86562	7.44191	3.75526	8.35022	3.43335	2.73482	2.05447	1.80054
11,21_794,7145m/z		794.715	1	11.213	320.044	0.0264833	0.799639	0.200026	1.38416	4	11	100 - 42,5	5.95801	16.43	12.4135	3.11499	1.99483	8.59995	3.38691	4.04655	3.30322	7.10894	5.38711	8.71193	8.43093	6.93418	6.22486	6.28518	5.74717	3.63791	1.97968	2.80383	0	7.16521	6.48375	2.79068	4.12355	6.41761	6.02512	8.11191	4.26293	2.81408	7.54943	7.26388	10.3454	5.46483	6.1053	3.92226	11.0274
1,13_629,3263m/z		629.326	1	1.12825	241.135	0.0927167	0.798988	0.200026	1.24787	0	4	100 - 17,5	15.8934	40.48	10.6472	8.82372	10.8059	26.0862	6.22712	11.5167	7.945	11.6545	14.7038	5.97382	14.5558	7.62651	9.07816	29.326	15.6515	13.161	17.2881	23.7806	7.28352	11.8195	8.76832	12.7854	20.0315	19.8691	18.3912	11.5687	12.6823	8.79542	28.7094	14.2126	12.2405	18.779	9.56619	18.2862	6.40012
2,43_696,5517m/z		696.552	1	2.42757	276.89	0.0467333	0.798924	0.200026	Infinity	4	11	100 - 18,7	0.435214	173.21	0	0	0	0	4.50012	0	0	0	0	0	0	0.64867	0	0	0	1.81464	1.01295	0	0	0	0	0	1.21928	0	0	0	0	0	0	0	0	0	0	0.722675	0
1,31_513,3519m/z		513.352	1	1.31372	228.755	0.053	0.796675	0.200026	1.37425	0	4	100 - 19	4.70726	70.23	2.72107	1.01344	4.58656	2.12991	0	3.52026	2.14101	0	4.75686	0	4.8342	5.61879	4.30545	14.6249	3.42844	1.12432	6.37506	2.44249	0.275458	7.97886	0.624995	8.9529	8.23743	8.18392	6.53047	3.67352	4.61694	1.00017	9.65719	7.64119	7.26308	5.38691	1.7818	2.69911	0.656614
2,75_563,3709m/z		563.371	1	2.74637	242.625	0.0927167	0.796223	0.200026	8.32148	4	11	100 - 25	15.7727	115.67	4.36568	0.066749	59.807	0	0	1.52307	0.20641	0	6.83218	3.75708	7.95499	5.39512	122.922	37.9218	0.441169	1.16896	5.3603	28.8944	0.63765	4.45416	4.66796	35.8052	2.18127	0.363295	42.2218	90.4196	33.1402	0.27467	6.05461	8.41554	0	5.01632	16.8388	0.181231	1.64167
4,25_601,4907m/z		601.491	1	4.24582	266.416	0.04635	0.79614	0.200026	8.8023	1	4	100 - 13,1	0.274953	141.42	0.00134827	0	0	0	0	0.173808	0	0	0	0	0.0255816	0	0	0	0	0.299047	0	0.018354	0	0	0	0	0	0	0	0	0	0	0.177224	5.28777	0	0	0.0157198	0	0
9,01_535,4706m/z		535.471	1	9.01093	261.828	0.07285	0.796113	0.200026	1.2455	11	0	100 - 13,7	37.0351	38.85	54.0305	17.3838	33.6717	26.6903	18.7651	65.8803	18.7953	23.0177	18.8234	52.145	33.7369	62.2452	40.1783	37.0039	45.8439	34.9881	34.9439	44.5288	24.5151	25.5231	47.9133	26.1478	30.7954	19.4895	23.6996	38.5404	32.5417	39.9971	32.5685	46.674	34.9736	13.2827	37.4193	61.726	37.7693
1,02_471,3063m/z		471.306	1	1.02228	206.201	0.112583	0.795563	0.200026	1.08394	1	4	100 - 24,6	70.6794	26.88	75.288	43.3321	42.4337	112.346	44.0964	49.1285	58.9826	49.6151	65.0085	37.8475	81.8003	56.3083	44.9489	140.854	65.5695	75.7338	84.0893	87.2164	45.9408	55.8217	68.7032	83.1625	90.0374	66.2238	80.4268	72.0754	56.443	37.5826	118.255	71.2169	85.3262	76.5652	59.4504	68.2276	39.6065
0,52_346,0949m/z		346.095	1	0.524383	178.537	0.0794833	0.795053	0.200026	Infinity	1	0	100 - 12,8 - 0,292	41.9194	400	0	0	0	0	0	0	0	0	0	0.0398617	0	0	0	0	0	0	0	0	0	0	0	0	0	838.25	0	0	0.138294	0	0	0	0	0	0	0	0
2,13_688,5219m/z		688.522	1	2.12877	258.302	0.0264833	0.794865	0.200026	Infinity	1	4	100 - 8,84	0.0253328	440.99	0	0	0	0	0	0	0	0	0	0	0	0	0	0	0	0	0	0	0	0	0	0	0	0	0	0	0	0	0	0.499916	0	0	0	0	0
6,59_638,5946m/z		638.595	1	6.5866	297.319	0.01325	0.79485	0.200026	2.38764	4	0	100 - 32,1	1.5666	89.1	0.137696	0	0	0	3.04458	1.34305	0.573338	5.87067	0.703519	0.0233587	0.83496	7.01634	1.71826	0.0168037	1.0039	2.77918	1.80458	2.38703	1.29616	0.88698	2.43515	0.400958	0.0910248	0.231289	0.669863	0.696379	0.944018	0	2.18563	0	1.25108	0	0	0.0139075	2.19266
2,28_337,2157m/z		337.216	1	2.28183	187.371	0.126583	0.792251	0.199754	4.17291	1	11	100 - 15,1 - 0,165	35.7541	100.86	26.8754	1.51359	106.079	3.21913	3.9435	25.4858	2.49748	0.58406	28.1871	20.4877	23.735	35.0183	163.16	78.7506	0.596627	17.4513	18.8025	68.7242	0.178999	20.4162	40.2717	80.7749	20.3182	8.12881	81.0091	120.872	99.397	1.27886	17.1588	36.2798	4.85031	23.7384	52.0197	2.47649	17.8701
6,96_610,1811m/z		610.181	1	6.9649	232.482	0.0868333	0.792251	0.199754	1.10258	0	4	100 - 44,1	23.7772	4.4	12.8088	41.3854	18.6142	18.928	24.4973	12.0662	32.0508	10.5015	37.7126	20.9552	18.2551	9.25809	36.1939	12.2414	25.4217	14.1511	37.2967	12.2052	32.4385	12.197	19.8874	24.6617	35.7157	19.6218	12.5105	23.8162	22.5092	34.4524	16.5178	27.4041	17.9795	22.3131	25.7075	17.4517	19.5394
2,35_460,1929m/z		460.193	1	2.34808	212.362	0.0662167	0.792044	0.199754	1.18002	0	4	100 - 7,93	13.5111	35.57	10.6004	9.50308	4.46691	22.8713	7.60863	10.2049	9.76265	11.7264	9.93299	5.92879	14.9271	7.06062	10.1126	22.1821	13.9579	12.3522	10.5096	10.0155	10.605	9.81778	12.3725	10.7141	19.7899	14.6614	13.7483	7.30292	10.0518	10.2123	25.1207	17.8982	12.8226	10.5807	11.0106	12.6822	5.18645
1,37_539,2096m/z		539.21	1	1.3667	216.221	0.0596167	0.79173	0.19973	9.72499	4	11	100 - 8,46	2.09493	141.42	0.413588	0	10.3825	0	0	0.322938	0	0	0.677719	0	0.701364	0.845643	16.4667	3.50929	0	0.199112	1.07973	2.43576	0	1.1551	0.958572	4.54714	0.391607	0	5.94004	10.8576	6.58779	0	0.626943	0.458151	0	0.00479532	3.20323	0	0.521899
4,64_282,0503m/z		282.05	1	4.64323	158.838	0.0198667	0.790958	0.19957	3.01151	11	1	100 - 13,9	3.86869	90.92	0.848667	0.364208	1.97758	0.487092	1.22528	0	1.71635	0	3.7427	1.29609	0.870784	0	8.54705	0	1.36163	0.353073	8.14815	1.24577	1.27598	1.18899	0.461281	4.5075	0.748903	0.150634	0.183237	1.08059	0.599924	1.4834	0.335504	0.743501	0	0.837599	1.09404	0.24543	1.18663
5,29_602,4666m/z		602.467	1	5.29392	266.393	0.0529833	0.790939	0.19957	1.2395	0	11	100 - 49,4	14.0672	9.71	9.95262	11.6116	6.08489	10.526	13.4212	15.7927	7.33261	18.1484	9.22857	8.00434	14.8217	14.8566	8.80134	24.63	7.53716	11.7581	10.3407	6.97763	8.71757	11.1409	6.88303	14.2438	12.6559	14.9918	17.0374	13.9985	7.67381	4.30833	18.7134	15.0631	16.4865	13.3241	13.6282	13.3538	9.25574
2,53_388,2834m/z		388.283	1	2.53435	217.572	0.0265	0.790316	0.19948	Infinity	1	0	100	0.15215	238.04	0	0.255932	0	0	0	0	0.514459	0	0	0	0	0.196407	0	0	0	0	1.13028	0	0	0	0	0	0	0	0	0	0	0	0	1.73382	0.178899	0	0	0	0
6,21_556,4373m/z		556.437	1	6.20907	239.75	0.0198667	0.789161	0.199224	1.45331	4	0	100 - 6,47	6.76108	32.1	10.0498	2.25766	6.46971	12.7461	8.46877	7.31457	4.80817	7.99882	5.295	3.12878	5.85442	11.5277	6.40939	10.2244	3.90847	1.71554	5.97472	1.02875	7.09431	8.99309	8.2502	6.25062	6.42131	5.0214	3.77955	8.44064	5.00991	8.53381	5.92255	6.35209	7.86016	11.4558	6.52176	6.33767	6.95365
3,01_426,2752m/z		426.275	1	3.00502	219.284	0.0467167	0.789038	0.199224	Infinity	4	11	100 - 7,92	0.517845	173.21	0	2.56925	0.374883	0	3.08939	0	0	0	0	0	0	0.291318	0	0	0	1.96068	1.17758	0	0	0	0	0	0	0	0.093053	0	0.876488	0	0	4.92898	0	0.335056	0.190157	0.292929	0.478928
2,51_482,3321m/z		482.332	1	2.51452	180.197	0.08655	0.788709	0.199181	1.36279	1	11	100 - 5,69	31.729	26.74	26.1891	24.7839	25.7063	30.7207	48.2512	31.0543	21.3861	27.3697	32.1685	27.8048	25.0781	39.026	36.4358	35.8809	13.5512	28.0518	15.6086	26.0616	26.3615	18.5004	24.086	20.4778	22.4064	40.6323	28.5824	24.6015	33.421	14.0449	81.0507	39.9084	45.2696	21.436	31.1281	33.3416	40.3151
7,38_865,2800m/z		865.28	1	7.38327	286.427	0.0331167	0.788317	0.199117	1.54028	0	4	100 - 4,09	12.845	77.71	3.90174	12.7225	16.0869	0	1.23771	1.07185	16.3404	0.400325	24.7851	12.0431	8.73547	0.405228	19.2063	0.140887	14.1604	2.19204	17.9358	13.802	18.8395	20.4255	2.87331	10.1811	4.95789	3.25611	1.54705	16.2125	10.5969	39.405	3.90259	5.35797	0	1.33512	6.70938	11.9804	3.02401
3,93_385,3194n	385.319	424.283	1	3.92678	216.378	0.0662167	0.788049	0.199085	2.13324	1	11	100 - 12,7	15.1165	41.02	6.95685	3.37168	7.29308	13.3846	20.6475	28.7991	12.3406	7.60861	18.2463	4.19627	15.0924	13.9518	0.742127	2.29449	10.6009	12.4702	55.9271	7.03544	2.4796	14.6181	35.3188	15.0523	51.5738	4.93591	5.70514	7.57029	5.99549	2.26804	19.0166	15.5464	11.7049	20.4479	2.83284	12.1318	5.14653
2,91_313,2150m/z		313.215	1	2.91192	179.791	0.0728333	0.787621	0.199012	2.01797	0	11	100 - 10,6	12.981	16.31	2.75768	1.9036	34.267	0.732545	0.44961	2.63937	0.851348	1.08878	12.5077	5.16718	10.247	6.20036	71.8798	18.9199	2.41271	1.29377	11.8828	10.2281	0.761325	10.5474	8.66938	19.8758	2.51506	0.753836	23.2651	50.511	26.2463	4.0611	10.805	6.9105	0.887023	9.72544	15.6893	0.939919	3.09015
1,47_440,2219n	440.222	463.211	1	1.47267	206.42	0.0728667	0.787558	0.199012	311.392	4	0	100 - 22,2 - 1,94	24.9623	141.42	0	0.191721	0	0.222984	397.634	0.1529	0	0	0	0.153154	0	0	0.143255	0.244312	0.357845	0.296313	0.574562	0	0	0	0.42441	0.193553	0	1.35589	0.00421366	0.387989	0	0.151843	0.427162	0.0294747	0	0	0.38207	0.145087	0
3,10_392,3103m/z		392.31	1	3.09775	217.432	0.0728333	0.787294	0.199001	1.64599	1	11	100 - 28,8	11.2335	23.08	5.22127	10.6511	12.5413	4.54148	12.8845	6.31742	16.6355	3.03885	13.9545	5.46813	8.6453	12.3004	7.48464	1.11818	4.80437	14.6457	20.5015	5.98225	2.51893	11.2258	33.1138	3.13334	19.9824	5.7953	3.47111	5.48311	9.10502	7.7711	9.82094	26.6952	16.9741	13.1447	6.52298	14.64	4.67892
3,42_557,3610m/z		557.361	1	3.41603	230.669	0.0331167	0.787069	0.19898	Infinity	4	0	100 - 6,71	1.38768	249.56	0.251261	0	6.61299	0	0	0	0	0	0.424388	0.0669207	0	0	14.8474	0	0	0	0	0.480655	0	0.346479	0	0.859981	0	0	1.70111	5.94349	1.3648	0	0	0	0	0	0.220926	0	0
10,73_1135,0576m/z		1135.06	1	10.7291	402.483	0.0467167	0.786991	0.19898	4.01917	4	11	100 - 62,5 - 3,63	16.5838	68.34	0	3.53808	4.14457	2.38121	0	3.34132	0.343515	4.35966	4.69161	164.069	1.55495	1.62248	0	5.26326	64.5792	5.45093	8.59073	72.0235	1.77803	8.07595	20.8688	2.23683	3.63598	2.37778	6.34977	6.77541	1.3135	2.90924	8.29016	37.8101	11.9107	1.94253	2.60125	2.40662	2.79406
10,31_898,7765m/z		898.776	1	10.3115	334.654	0.0264667	0.786594	0.198931	1.26014	4	11	100 - 13,4	6.87151	34.02	8.11316	6.95444	8.22147	6.46511	3.25393	10.1027	6.44183	9.19118	11.6557	5.72103	5.58543	5.16691	2.19994	5.29919	6.92645	8.64572	12.2782	9.36344	5.56808	3.50348	5.83023	4.80873	6.26052	3.30352	10.6209	3.36875	13.5078	5.3196	8.72555	7.13529	3.28887	6.35492	4.38177	6.93805	5.25701
2,61_482,3020n	482.302	465.299	1	2.60723	209.286	0.3254	0.786023	0.198822	6.90782	1	11	100 - 19,4	74.1513	97.96	25.4871	0.257194	214.252	0	5.83565	24.2047	0.470674	5.9136	43.3689	31.5265	34.8021	49.1976	453.092	183.393	0.284799	26.9176	29.2141	159.116	0.528482	46.0584	45.8901	170.318	27.9829	7.70783	200.09	319.356	223.126	0	32.0879	57.4436	5.70836	31.5946	104.236	1.68872	20.0038
2,70_743,4491m/z		743.449	1	2.69997	266.552	0.04635	0.785932	0.198822	Infinity	4	11	100 - 22,9	3.38609	61.96	0	0	12.6567	0	0	0	0	0	0	0.551739	0.722558	0	32.032	8.21447	0	0	0	7.06595	0	0	0	7.03154	0	0	7.87112	14.6577	10.6458	0	0	0.897212	0	0.665513	4.33447	0	0
2,55_593,3797m/z		593.38	1	2.54763	232.849	0.0264667	0.785719	0.198816	Infinity	4	11	100 - 10,1	1.03683	147.78	0	0	2.54017	0	0	0	0	0	0.480927	0.224973	0.546218	0	11.3261	1.23908	0	0.231791	0	2.10589	0	0.268841	0	1.3629	0.87521	0	3.86779	2.78827	2.35865	0	0	1.0187	0	0.362265	0.465852	0	0
2,00_630,4764m/z		630.476	1	1.99632	247.204	0.0265	0.78464	0.198578	Infinity	1	0	100 - 4,62	0.27545	396.9	0	0	0	0	0	0.522289	0	0	0	0	0	0	0	0	0	0	0	0	0	0	0	0	0	0.181584	0	0	0	0	0	0	0.427357	0	0	0	0
8,15_950,3462m/z		950.346	1	8.14767	320.561	0.0132333	0.784432	0.198561	1.55526	0	11	100 - 8,81	2.32665	8.19	0	7.48382	3.1007	0	2.64331	1.38838	0	0	1.90333	3.13691	0.954686	0	3.70661	0	5.51052	4.80019	4.57432	1.87833	0.108495	2.21538	0	0	3.5315	0	0	1.03735	2.25974	4.92649	1.47678	1.6642	0.650254	0	3.3881	3.59527	1.61522
6,62_709,1712m/z		709.171	1	6.61973	295.75	0.0331	0.784022	0.198493	1.30333	1	11	100	6.75171	29.91	8.91171	4.30378	1.48958	8.61817	3.32239	8.63896	2.42262	4.21647	15.4141	2.75973	6.55667	6.87027	5.55895	4.96253	0	2.19073	2.11326	2.50798	7.62067	9.12111	8.34775	7.00174	5.24373	7.45142	11.9647	14.2599	4.08344	1.63347	4.02238	7.3874	17.7995	9.16815	3.31756	7.75242	3.50877
4,78_576,4388n	576.439	599.428	1	4.7757	288.624	0.119233	0.783788	0.198469	1.31257	0	11	100 - 30,9 - 1,58	409.669	26.52	658.201	264.428	243.915	403.881	488.769	617.422	289.145	712.106	193.824	334.012	294.822	397.989	151.439	524.787	304.567	239.983	291.41	231.742	313.284	292.493	350.255	411.243	337.014	255.889	382.118	640.001	353.462	442.294	577.385	430.14	605.725	479.646	346.633	239.505	365.305
2,81_505,2914m/z		505.291	1	2.81257	217.053	0.0662333	0.782547	0.19819	6.54355	1	11	100 - 15,3	6.04795	115.27	2.15275	0	19.1499	0	5.51976	2.52614	0	0	3.23691	1.33573	0.788485	2.16246	37.4973	16.9344	0	0.877316	3.25628	12.4064	0	2.75908	4.15001	13.9717	1.49006	0.469821	19.9888	27.3682	18.9313	0	1.64804	3.74366	0.277258	1.84718	7.78896	0.157695	0.704506
7,72_935,3349m/z		935.335	1	7.7153	311.001	0.0264833	0.781726	0.198018	1.62699	1	11	100 - 56,7	4.49357	33.59	5.31506	2.06629	1.28226	2.04729	2.71015	5.04948	4.48187	1.36588	10.5692	2.9281	7.00317	0.570591	4.91929	2.6656	8.87284	4.50887	5.76426	9.00572	2.39897	1.49121	1.27364	6.17568	5.7065	4.21841	3.50955	7.941	6.94189	6.74224	3.04081	2.92573	3.49723	8.01767	2.02971	2.58683	5.9278
1,60_105,0697m/z		105.07	1	1.59853	208.065	0.0860833	0.781523	0.198002	4.47991	11	4	100 - 3,99	31.2744	138.64	0.299799	16.083	0.158839	19.3984	29.1788	0	14.4434	21.0963	0.237323	4.67418	0	0	0	0	4.46863	1.65781	0	5.43703	6.1145	0	3.09111	0	0	11.2094	0	0.139853	0.146296	5.95944	0	0	0	0	0	2.61539	110.713
2,96_325,2334m/z		325.233	1	2.95828	190.707	0.07985	0.781355	0.197995	1.6425	1	11	100 - 10,1	18.5722	11.87	16.1026	13.8973	84.8738	18.6299	12.8124	15.8063	13.2267	16.9171	9.64226	10.8723	16.0947	14.5679	9.96724	10.3776	11.2404	12.2246	16.5663	13.0589	13.7794	11.5753	17.4963	13.7612	12.9751	17.432	6.41644	10.4245	11.4694	14.6133	10.7261	99.6897	17.9945	14.5049	20.0136	15.0476	15.8001
8,96_846,7129m/z		846.713	1	8.95793	332.272	0.0132167	0.780696	0.197863	6.38024	11	0	100 - 41,7	4.46077	96.03	0.597468	0.356872	2.83115	5.74643	8.25586	1.5253	0.0857653	1.54718	0.577099	0.00266636	22.2384	0.114436	0.712725	0.0907106	0.246785	0.0116086	2.4203	2.0672	0.0429313	1.64758	1.24251	0.0466066	0.102387	4.93123	0.304494	0.187293	0	2.12919	0.872954	3.15324	3.25457	2.48661	5.78479	1.80767	0.00519161
2,67_505,2917m/z		505.292	1	2.67347	217.053	0.105967	0.780641	0.197863	4.27247	1	11	100 - 18,9	22.3884	98.33	13.0739	0	75.4762	0.419336	1.95353	9.61377	0.643084	0	16.1623	9.2203	11.3119	16.165	130.608	47.3961	0.167677	5.97987	13.3973	36.7331	0.148655	13.5449	18.2184	47.7278	8.78121	2.04158	60.2257	99.6234	62.593	0	10.0478	16.2306	3.44871	8.7019	39.344	0.231088	6.72967
2,08_451,1704m/z		451.17	1	2.08242	215.568	0.06625	0.780236	0.197818	1.32839	0	4	100 - 15,1	12.4212	45.18	9.68122	6.27589	4.65617	13.2228	6.95025	9.02726	4.55053	8.57149	11.1296	5.2099	11.5363	7.27617	6.36339	21.7051	12.2157	11.2372	8.753	12.1174	5.74363	7.16443	3.67188	7.12485	17.7034	16.2894	10.4824	9.83591	4.76295	5.29059	25.8518	11.9616	13.9548	12.4106	5.14218	19.1381	6.37064
6,63_495,4720m/z		495.472	1	6.63297	241.332	0.0662167	0.779903	0.197769	1.22818	11	4	100 - 3,42	48.6427	20.23	66.6723	34.6079	31.8444	26.9061	39.8273	61.9612	28.5671	41.5149	36.0242	59.1131	44.0243	48.7601	47.4661	40.2837	14.27	11.8436	45.7324	30.3901	26.2403	33.0388	38.9079	46.8199	40.077	58.8595	40.2069	95.4441	25.4344	22.828	24.6784	37.9492	99.2381	56.6237	45.0012	18.6295	37.5651
6,44_999,2912m/z		999.291	1	6.44088	303.511	0.0265	0.779734	0.197761	3.82537	0	4	100 - 18,2	2.70965	133.51	0	1.70129	3.50574	0.483294	0.910826	0	0	0	0	0	0	0.660725	1.65683	0	2.22693	0.18774	0.602671	2.88632	3.49367	0.0895914	0	0.746114	1.12055	0	0	0	0	1.41356	1.04336	0	0	0	0.385823	2.47869	0.209467
2,41_622,4671m/z		622.467	1	2.41432	253.518	0.053	0.779656	0.197761	5.23238	4	0	100	3.03188	102.31	0	0	8.07358	1.53923	28.9565	1.68145	0	0	0	0.646047	3.96429	0.575043	0.816951	1.85815	0	0.398753	0.312896	1.21003	0	0.977419	0	1.80956	1.12196	4.193	1.39911	0	0.359411	0	5.69142	0.386444	1.9451	3.26665	0.959577	0	0.61033
10,76_628,4630m/z		628.463	1	10.7622	250.311	0.0198833	0.779165	0.197688	2.07651	0	11	100 - 18,2	2.98615	7.63	2.74108	1.47185	0.0594523	4.27705	2.3584	3.94288	3.71454	1.90162	1.44567	0	2.50485	1.63491	3.26204	3.22737	3.33466	3.50385	3.65267	4.55577	3.84021	2.21227	3.83393	2.39206	5.33541	0.744569	2.2635	0.19637	0.784537	5.26808	3.36217	1.98351	3.31239	2.75633	6.89204	3.00427	3.30806
7,16_656,5862m/z		656.586	1	7.16475	284.086	0.0198667	0.778103	0.197454	Infinity	1	0	100 - 18,3	1.3653	400	0	0	0	0	0	0	0	0.607068	0	0	0	0	0	0	0	0	0	0	0	0.890296	0	0	0	0	0	0	0	26.4157	0	0	0	0	0	0	0
2,85_626,4418m/z		626.442	1	2.84568	247.291	0.0795167	0.777962	0.197453	9.99688	4	11	100 - 11,7	5.61144	141.42	0	0	21.435	0	0.567632	0	0	0	1.70263	0	0.217173	1.41685	54.5658	8.69626	0	1.18158	0.210656	5.40092	0	3.34857	1.97854	8.50554	0.174075	0.640358	14.4562	34.2901	16.8592	0	0.613081	1.05897	0.364567	1.33664	6.20814	0.175607	0
11,98_407,3347m/z		407.335	1	11.9751	216.923	0.04635	0.777279	0.197315	1.08896	0	4	100 - 14,7	9.37061	6.65	15.0628	10.1969	4.68682	13.8896	7.14032	7.43904	8.37674	4.30775	8.94876	5.86795	13.9165	7.27053	9.48468	9.74675	7.35522	3.99054	4.32544	4.71771	8.39326	8.01863	15.2239	7.33395	7.72787	9.798	7.68517	9.41416	9.48879	8.48058	9.90294	11.836	7.95227	12.5946	8.53623	10.5313	10.4383
1,77_450,3003m/z		450.3	1	1.77073	212.643	0.0529167	0.776566	0.19717	9.47269	1	11	100 - 23,7	5.53927	96.77	0	0	17.3626	0	0	0.748492	0.157912	0	2.30753	2.96407	0.395716	2.47429	38.1	14.9723	0.0807665	1.43238	1.42286	14.2973	0.241904	2.65352	0.68654	9.56064	0.0156975	0.106037	15.3951	28.5296	23.296	0.232938	0.704145	2.99265	0	2.01209	7.80364	0.121234	0.713561
3,25_453,3010m/z		453.301	1	3.25008	215.506	0.0334833	0.774753	0.196745	11.5202	1	11	100 - 9,89	2.40864	141.42	0.243359	0	10.0201	0	0	0.316341	0	0	2.73156	0	0.938154	0	15.5627	5.92879	0	0	0	7.34909	0	0.293699	1.84365	5.11821	0	0	7.92097	11.6393	8.38705	0	0.348669	2.26508	0.417617	1.02911	1.21487	0	0.345554
10,78_932,8616m/z		932.862	1	10.7755	357.561	0.04635	0.774632	0.196745	1.18027	11	0	100 - 17,9	19.0785	3.25	32.0387	10.9277	16.8844	15.0339	21.6849	12.2401	13.861	13.8987	18.6612	16.4883	16.9954	11.9351	15.4007	17.9883	10.2195	15.1219	17.6994	15.9839	19.7378	17.4956	22.7286	7.75878	13.9139	18.4829	15.6279	17.6205	15.3608	18.496	18.5469	19.5277	15.0793	19.2594	16.6542	22.5994	21.8325
6,99_728,6729m/z		728.673	1	6.98548	308.288	0.0206	0.774541	0.196745	1.46995	11	0	100 - 43,6	6.27334	66.1	1.92328	1.31558	0.246234	7.16426	13.4559	9.75464	4.0123	10.7703	0	7.27676	2.5203	6.85283	0.511363	12.0476	6.80825	6.23275	2.98906	4.28627	8.05145	0.0981772	11.3374	0.624837	1.32446	8.52801	2.23519	6.59995	4.10909	0	13.563	0	8.6811	0.0723131	0	10.2304	2.96319
3,46_597,5189m/z		597.519	1	3.45578	269.645	0.0596167	0.773983	0.196655	4.79557	1	0	100 - 21,7	1.27577	141.42	0	1.03045	1.70557	0	4.81342	0	0	0	0	0	0	3.02718	0	0	0	0	3.80519	0	0	0.683614	0.750002	0	1.46724	0.470665	0	0	2.91679	0	0	7.83093	0	0	0	7.27734	0.313632
7,68_665,5689m/z		665.569	1	7.68217	287.074	0.0596167	0.773859	0.196655	1.17586	1	11	100 - 25,9	13.8928	29.09	17.5061	12.3508	10.5263	20.6323	14.587	11.2552	7.97499	17.9424	7.30477	14.5572	10.3506	18.1629	8.30033	13.4706	14.1151	16.1492	10.6806	10.7646	13.3483	6.28969	20.9949	10.8617	10.3884	15.1732	11.6616	9.35063	16.0413	13.0642	12.1238	12.0675	20.7454	18.8841	18.4005	14.9102	19.1086
3,79_704,0079m/z		704.008	1	3.79432	245.716	0.132483	0.77384	0.196655	1.25472	4	0	100 - 0,706	50.5578	21.82	91.3091	36.7664	33.9239	79.3172	39.0657	45.6725	49.6993	60.4741	51.4845	76.8755	42.4364	34.9205	37.3479	57.2822	43.3998	28.9492	37.088	36.1762	64.1654	43.9368	61.188	43.0899	66.6759	41.1977	25.0232	33.5419	46.9181	48.7556	75.8503	57.3468	37.5984	74.7264	35.8801	44.8651	63.0921
5,39_737,5891m/z		737.589	1	5.38698	295.167	0.0732333	0.770175	0.195793	1.29185	4	1	100 - 20,3	42.4869	30.31	47.6431	19.1571	16.7332	46.6603	82.4095	63.0605	30.1022	88.2102	24.2159	45.2311	43.9367	54.7179	13.3314	47.3601	16.6301	40.3913	32.2484	21.4606	23.7397	24.4053	32.8261	38.729	52.4209	41.7286	41.9183	33.904	28.3911	16.1417	42.0704	38.5911	45.7059	36.8506	31.3971	23.509	36.7861
2,93_632,9372m/z		632.937	1	2.92517	199.686	0.0728667	0.7701	0.195793	13.6198	4	0	100	5.80203	86.83	78.6929	0	0.407235	0	2.4722	1.18423	1.25405	0.741135	0.862565	0	3.37014	0	0	2.29207	1.55604	0	0.773425	0	1.0702	0	2.52669	3.05781	0.526254	0.349465	0.493496	0.688787	0	0.753831	0	0	0.581327	0.664822	0.59962	4.82671	6.64998
2,89_584,4362m/z		584.436	1	2.88543	248.237	0.0265	0.770016	0.195793	1.34822	1	11	100 - 11,1	7.243	13.07	10.6034	6.15103	4.26872	8.69617	5.25979	7.64641	4.94022	10.0552	5.24237	7.03173	5.46479	7.86194	4.68627	6.081	9.15143	7.50952	3.73851	4.52003	7.78667	7.11511	8.80166	4.9156	8.89714	7.80644	5.21727	4.3762	6.27904	9.33821	5.33745	11.8668	8.06639	9.23625	5.47789	7.37934	12.2483
8,17_746,5692m/z		746.569	1	8.16753	282.219	0.0198833	0.770012	0.195793	1.527	1	11	100 - 40,6	3.51969	54.5	5.11448	0.443081	1.66633	5.69914	3.86123	4.96228	3.90769	1.09192	2.44421	1.41833	3.18783	1.45442	2.91581	3.3746	2.89283	6.2647	3.49223	3.08273	6.69247	2.17002	2.15825	3.91121	3.0228	5.16297	1.49477	2.24331	5.00638	4.86933	1.00951	2.1513	3.91876	2.9012	5.34678	0.41487	9.10971
6,45_617,4186m/z		617.419	1	6.44752	269.176	0.0861167	0.76993	0.195793	Infinity	1	0	100 - 33,4 - 5,63	37.4967	400	0	0	0	0.0477864	0	0	0	0	0	0	0	0	0	0	0	0	0	0	0	0	0	0.535429	0	0	0	0	0	749.398	0	0	0	0	0	0	0
1,15_308,2216m/z		308.222	1	1.14812	182.834	0.0463667	0.769859	0.195793	103.473	1	4	100 - 11,5	2.13916	141.42	0.0244174	0	0.0908258	0	0	0	0	0.215534	0	0	0	0	0	0	0	0	0	0	0	0	0	0	0.467445	0	0	0	0	0.0254648	0.158385	41.9793	0	0	0	0.15258	0
2,04_343,2259m/z		343.226	1	2.04267	184.297	0.1126	0.769564	0.195793	6.84493	1	11	100 - 15,4	22.3566	131.32	5.30517	0.216844	76.2399	0.35687	1.41867	3.4898	0.495933	0.0978266	15.2025	10.4291	13.2992	15.3447	154.263	52.2017	0	4.69167	9.08397	34.1172	0	21.6691	11.0232	54.3111	6.2248	0.984405	50.2713	117.191	64.7664	0	3.92684	17.8578	0.880542	12.6778	36.2414	0	5.90571
2,99_661,4147m/z		661.415	1	2.99177	261.961	0.0599833	0.769501	0.195793	Infinity	4	0	100 - 26,9	3.53682	141.42	0.366924	3.90006	1.22701	0	0	0.399406	0	50.6957	0	0	0	0	0	0	0	0	0	0	0	0	0	7.61199	0	1.01905	0	0.222745	0	1.10593	0	0	0	0	2.5336	0	0
4,44_439,3931m/z		439.393	1	4.4379	218.879	0.0596167	0.769216	0.195793	Infinity	1	11	100 - 20,6	3.25667	173.21	0.975471	0	0	0	0	0	0	0	0	0	0	0.0296328	0	0	0	0	0	0	0	0	0.623004	0	0	0	63.8668	0	0	0.0911689	0.55245	0	0	0	0	0	0
7,61_935,7356m/z		935.736	1	7.60932	334.015	0.09935	0.768916	0.19579	Infinity	1	0	100 - 26,1 - 2,06	15.4824	7.88	0.260219	0	0	1.07414	2.18434	0	0	0	0	0	0	0	0.48715	59.9216	0	0	0	0	0	0	0	0.313501	0	0	0	0	0	0	0	0	309.334	0	0	0	0
6,33_371,1020m/z		371.102	1	6.33492	245.481	0.0199	0.768806	0.19579	2.24295	1	11	100 - 21,1	2.71081	15.44	0	1.71462	2.47777	0	2.49002	1.77494	0	1.5041	9.08027	4.95119	5.15973	2.02209	4.6135	0.489302	3.01147	1.31489	3.30333	2.88386	6.57103	8.01628	2.37448	2.86244	4.24578	0.508305	2.13244	1.40719	2.21961	1.40218	1.53854	1.86432	0.893697	4.95527	3.10914	1.13441	2.79388
5,92_571,3763m/z		571.376	1	5.92388	260.905	0.07325	0.768681	0.19579	2.14472	11	4	100 - 18,7	27.2944	73.96	3.29872	1.31233	0.576327	29.2187	5.8105	7.53372	3.73085	2.6839	4.96455	0.39685	6.57897	0.734276	5.01116	78.3331	16.9336	36.5033	8.1411	29.9229	0	4.84255	1.75679	5.8064	34.3169	24.7992	16.4207	9.36512	14.9718	2.31188	108.919	5.08614	10.1251	11.6225	1.35994	26.9494	1.12511
12,17_476,3049m/z		476.305	1	12.1738	203.161	0.0662333	0.768133	0.195696	1.06959	11	4	100 - 8,68	20.5672	2.18	27.7708	18.8438	12.6562	24.181	18.166	19.8179	17.7092	21.1339	18.5492	17.4383	19.7513	15.387	18.9314	20.1743	16.6012	20.5531	19.4563	13.6905	20.1673	24.5862	21.4258	23.053	18.4675	14.9853	16.2535	17.2859	18.6859	25.36	20.2212	26.9911	21.3238	23.8212	25.8534	17.1456	22.1765
11,09_760,5486m/z		760.549	1	11.0938	291.507	0.0198833	0.767191	0.195491	2.33916	1	11	100	1.34393	101.12	0.720391	0.498468	3.1701	0	0	3.03187	1.27848	0.492456	0.110472	0.645091	0.654606	1.41748	0.618787	0.763043	0.203973	2.16339	0	0	4.59438	0.0671035	0	0.281089	0.441877	1.57567	0.526929	0.925554	1.8877	0.65109	3.03618	4.0024	0.843572	2.60533	2.77904	0	1.78949
4,11_250,1769m/z		250.177	1	4.10672	163.093	0.0794833	0.767076	0.195491	1.80243	1	0	100 - 7,52	9.67623	18.93	7.13968	4.36903	7.35019	7.48579	10.3328	25.4082	5.10378	5.21159	12.14	1.54776	6.22494	6.8489	0	0.641222	5.78218	7.99158	32.2154	6.28563	2.28467	6.22194	20.4341	16.6924	28.4002	3.72519	3.31821	5.1847	2.66148	1.78238	17.1179	10.0309	9.06101	14.9955	1.84547	4.87877	1.26024
1,97_451,3005m/z		451.301	1	1.96982	215.564	0.0330833	0.765969	0.19525	12.8707	4	11	100 - 6,68	1.39116	114.18	2.4238	0.163067	6.59449	0	0	0.760325	0	0.00420931	1.05148	0.616327	0.608704	1.49748	7.99232	0.022676	0	0.523614	0	1.62077	0	1.96927	0.305627	0.869609	0.163576	0	3.64906	3.76011	3.56533	0	0.217497	1.74015	0.208197	0.923667	0.423477	0	0.942812
3,97_615,3641m/z		615.364	1	3.97315	247.534	0.0463667	0.765764	0.195233	7.37564	1	0	100	1.06021	141.42	0.408839	0.682254	1.12499	0.050902	0.011526	0.447096	0.0937224	0.277207	0	0.12842	1.29485	0.103449	10.0293	0.00197555	0	0.553243	0	1.00859	0	0.739736	0	2.98231	0	0	4.6621	7.64358	1.80329	0	0.285128	0.787753	0.283518	0.496984	0.511251	0	0
10,46_782,7195m/z		782.72	1	10.4572	316.995	0.0331167	0.765489	0.195198	1.31201	11	1	100 - 23,3	11.4231	13.46	10.2558	4.4492	7.22526	9.13871	9.06642	9.96078	1.89064	3.52338	9.38087	11.2591	7.92024	10.5617	11.6226	17.7596	5.23951	12.1773	12.9289	8.71972	9.23152	16.9587	6.97083	5.22579	4.87555	11.9959	4.83157	9.7003	9.42174	4.88581	5.77114	10.3534	5.51448	12.1465	10.5453	15.1174	6.44805
2,39_906,6679m/z		906.668	1	2.38782	301.751	0.0132333	0.764002	0.194854	Infinity	4	11	100 - 43,9	0.191281	173.21	0.588525	0	0	0.624082	0	0	0	1.52125	0	0	0	0	0	0	0.326639	0	0	0	0	0	0	0	0	0	0	0	0	0	0	0	0	0.290686	0	0	0
6,83_738,5238m/z		738.524	1	6.83242	301.596	0.119233	0.763441	0.194746	1.27747	1	11	100 - 12,1	98.6691	18.57	129.259	66.7716	63.2462	95.3137	101.849	109.323	81.3204	88.6691	96.2094	70.856	107.676	119.609	68.2775	107.143	32.0963	73.5656	73.3299	75.7706	60.3981	88.1176	106.682	101.117	108.097	106.255	91.7868	106.554	79.3424	33.4487	103.606	107.85	188.827	110.146	112.01	93.709	61.0903
2,61_603,3640m/z		603.364	1	2.61387	241.699	0.07285	0.763273	0.194738	9.78684	1	11	100 - 15,8	8.17069	141.42	0.876627	0	22.4535	0	0.165179	0.71955	0	0	3.33094	1.75973	4.20935	1.66934	53.6924	16.7133	0	0.449123	1.10847	19.6916	0	3.72173	0	20.759	0.347451	0.642101	24.8333	40.4797	27.0516	0	2.11099	1.85601	0.406345	3.70909	16.1186	0	0.578013
2,81_495,3460m/z		495.346	1	2.80595	241.336	0.0331167	0.763081	0.194725	2.4959	0	11	100 - 33,3	3.42477	11.17	2.74901	2.5622	1.36051	3.01724	2.7368	2.40579	2.22337	14.5938	0.831107	0.612065	1.21922	1.54806	0.449992	2.38476	7.95068	5.34501	0.748134	0.616913	0.767289	3.09399	2.33075	8.23649	1.72359	0.851395	1.83061	2.99149	0.798121	2.0383	3.12904	0.493126	8.77043	5.50101	1.57867	2.64229	3.34104
4,27_709,5770m/z		709.577	1	4.2657	292.53	0.03975	0.763046	0.194725	6.23351	1	11	100 - 36,9	2.8176	34.85	5.38477	0	1.55292	3.89706	0	0	1.06729	0.860667	0.391741	0.324041	0.505177	0	0	1.98065	2.07651	1.88806	1.97618	2.10271	0.116061	0	1.58851	0	2.79682	0.694926	0.661205	0	0.689048	1.83201	0.377341	34.8176	2.0381	1.45297	1.44652	2.60195	1.16011
9,28_855,8093m/z		855.809	1	9.28287	345.463	0.0198667	0.763045	0.194725	Infinity	1	0	100	0.520727	212.15	0	1.46502	0	0	0	0	2.35947	0	0	0	0	0	0	2.12246	0	0	0	0	0	0	0	0	0	3.10319	0	1.71735	0	0	2.35785	3.23615	0	0	0	0	0
4,54_537,3091m/z		537.309	1	4.54387	252.475	0.053	0.762985	0.194725	1.90349	0	4	100 - 20	17.1392	59.38	8.21465	8.90508	2.80033	3.28239	16.0384	13.529	16.8241	8.6398	14.1084	2.77975	13.3052	16.7372	7.09878	4.53035	2.82891	4.44325	7.95441	0	8.5102	11.2464	16.3886	8.03056	13.3359	8.76712	7.21287	30.1895	4.99403	2.52496	8.93211	18.3841	34.7972	21.5957	16.5328	4.78883	9.47858
4,09_623,4699m/z		623.47	1	4.09348	272.178	0.0463667	0.762774	0.194725	1.39152	4	0	100 - 24,6	10.3273	17.11	6.32506	6.96545	4.01296	18.0772	15.6955	9.87383	9.37203	7.52145	8.13829	12.8214	12.783	16.1215	5.44864	11.8873	4.41434	15.7792	6.23057	11.4037	8.40787	8.95035	21.6244	10.7038	13.3778	8.02801	12.5566	5.88308	14.1267	4.10464	10.261	8.36921	16.3602	11.067	6.73556	9.89781	14.2709
1,82_460,5947m/z		460.595	1	1.8241	215.298	0.0864667	0.762759	0.194725	1.13786	1	11	100 - 1,4	49.6197	24.78	74.9821	18.8217	40.919	62.946	44.8457	53.0363	55.6532	32.8564	56.5525	33.1771	45.7753	53.57	38.4539	54.1187	29.1203	38.6727	70.3032	41.8313	53.5165	47.4072	53.3398	37.8692	54.1065	45.5311	26.8096	64.2413	57.374	35.6987	62.7858	50.9681	52.3885	53.9693	40.6395	33.0379	38.4704
12,58_564,3544m/z		564.354	1	12.5787	218.592	0.0471	0.760979	0.194399	1.30491	0	11	100 - 8,14	10.3022	5.62	16.0182	8.28277	6.65702	10.8888	11.4525	6.58922	6.98107	12.0442	7.53691	8.96809	8.30836	10.1139	8.2802	10.2533	12.7876	10.0648	6.76041	7.51629	9.7823	7.98302	9.28499	9.90663	3.45266	9.72902	8.99918	12.6063	12.2579	8.29497	9.47209	14.4544	13.8529	11.4644	13.3317	9.75395	12.1258
1,86_503,3667m/z		503.367	1	1.86383	226.02	0.0397333	0.760581	0.194332	1.91488	1	0	100	2.66166	58.13	1.93236	2.21358	1.08081	4.89652	3.08315	2.08877	1.36518	3.98635	1.82647	2.5349	4.40962	3.95995	0	1.30513	0.31073	5.04118	0.834059	3.75324	3.02936	0	6.83307	8.12364	3.51999	2.85054	1.29835	1.07056	3.6284	0	1.2013	1.96189	1.29108	3.7151	5.04373	3.70044	0.373258
3,39_447,2889m/z		447.289	1	3.38955	215.681	0.03975	0.76029	0.194293	Infinity	1	11	100 - 5,08	2.86215	90.31	0	0	3.11088	0	0	0.569388	0	0	0.863695	1.67407	0	0.826798	24.0196	8.8875	0	0	0	9.91538	0	0.779234	1.81496	9.57788	0	0	6.32028	15.2763	11.1538	0	0.155584	0	0	0	2.24971	0	0
1,66_453,2991m/z		453.299	1	1.66477	209.62	0.0861167	0.759612	0.194154	6.23726	1	11	100 - 17,1	12.3823	90.65	2.93959	0	34.5024	0.145316	0.564819	4.66073	0	0	7.79235	7.8036	5.83088	7.36191	51.5297	32.1801	0	3.14953	3.4632	32.5959	0	6.89285	12.9373	33.5733	5.51846	1.61078	37.4314	34.8868	48.8954	0	1.55256	4.45383	0.423891	5.41755	15.5749	0.338923	2.07981
5,37_552,1577m/z		552.158	1	5.36678	224.809	0.0864667	0.759584	0.194154	3.27832	0	11	100 - 35,1 - 6,81	21.9577	83.51	0.0324287	23.5085	26.7311	0	8.2043	4.73215	4.79915	0.763932	28.4035	17.8261	4.248	0	65.871	0.594067	29.1723	1.42582	16.6031	6.22834	16.0522	30.717	1.80805	8.04212	7.60026	2.03869	1.4206	10.0587	17.9398	41.458	3.55389	7.83225	0.347309	1.95627	7.32971	0.481695	3.373
1,63_480,3089m/z		480.309	1	1.62502	220.675	0.125833	0.759525	0.194154	9.75723	1	11	100 - 26,1	14.5159	105.29	0.830392	0	38.083	0	1.30294	4.19359	0	0	4.63106	6.8081	4.81635	5.33719	77.5087	35.7094	0	4.26428	1.93569	46.5818	0	3.45725	13.703	34.265	4.60638	0.0891372	38.3845	54.9239	62.2966	0	1.58653	5.55034	1.2746	4.84443	14.7603	0	2.05832
11,15_824,7631m/z		824.763	1	11.1534	332.687	0.0264833	0.759107	0.194131	1.86651	1	11	100 - 10,6	9.29681	33.94	8.45241	2.49532	8.63594	3.99007	6.81257	11.7192	5.41814	6.38688	4.69952	14.173	17.1101	14.2871	8.78457	10.745	3.88706	12.1324	1.55723	7.3701	1.77239	6.34935	9.57547	6.51773	6.62501	13.3875	9.88018	2.86099	15.6756	2.19232	8.9478	7.88715	19.5374	10.3383	13.5852	14.9245	17.429
6,44_582,5898m/z		582.59	1	6.44088	285.85	0.0463833	0.75881	0.19409	1.63228	1	11	100 - 17,8	4.78648	112.46	1.21593	0	1.9112	0	3.42159	1.15797	0.912528	3.07137	0.41819	28.3649	0	2.19253	1.60192	1.0258	3.38192	6.39436	6.86176	21.5803	6.59226	13.1438	2.0733	6.89682	1.45397	0	13.2867	3.12932	6.93834	3.16397	0.937636	1.30077	0	1.81825	0	5.26247	1.28995
4,47_536,1608m/z		536.161	1	4.47102	219.248	0.0529833	0.758527	0.194052	1.91394	0	1	100 - 30,2	5.6551	92.04	0.804484	10.2284	6.11126	1.25633	1.39024	1.30825	3.94263	1.28761	4.93589	3.07123	2.67402	0.420902	12.778	0	4.27137	2.38128	2.21936	4.01967	5.83785	6.73067	0.457624	2.36817	0.428561	0.613486	1.73086	1.21432	3.33652	5.64123	3.03217	1.77989	0.879074	1.19719	1.2152	1.59624	3.34728
1,18_208,0966m/z		208.097	1	1.18123	154.496	0.0596167	0.758225	0.19401	1.22776	1	11	100 - 7,67	3.23956	24.08	4.1969	2.26693	2.64145	4.31724	3.01149	2.75928	2.70588	3.26414	2.75599	2.42979	4.45921	3.61689	2.76857	4.38956	2.56633	2.5223	3.31605	2.55653	2.54311	3.55584	3.59201	4.36792	3.03928	3.92622	4.1759	3.84144	2.29011	2.35669	2.88859	3.80437	3.76047	3.93167	3.70511	2.98544	1.21024
3,25_435,2895m/z		435.289	1	3.25008	213.085	0.112967	0.758017	0.193992	7.47575	4	11	100 - 17,1	19.5736	127.91	1.48805	0.128531	79.6737	0	0	4.10936	0	0	11.0238	5.55917	10.9773	11.8098	130.924	52.7074	0	4.77579	7.19154	30.434	0	7.98231	10.4961	43.7094	2.63594	0	50.3277	100.188	50.6961	1.06675	9.29171	11.7747	1.01923	5.68224	24.535	0.582533	1.83127
8,43_887,6401m/z		887.64	1	8.43285	321.62	0.0198667	0.756535	0.193648	Infinity	1	4	100 - 4,95	1.9789	442.4	0	0	0	0	0	0	0	0	0	0	0	0	0	0	0	0	0.406507	0	0	0	0	0	39.1714	0	0	0	0	0	0	0	0	0	0	0	0
6,96_683,6432n	683.643	706.632	1	6.9649	302.259	0.126583	0.755745	0.193481	1.21151	4	0	100 - 41,9 - 6,33 - 0,0115	3283.61	13.8	2155.44	2708.23	2031.3	3676.03	4683.12	3073.44	3337.06	6270.22	2498.5	3275.34	3235.83	3441.53	2634.3	3372.74	2457.65	3687.07	2408.16	2710.69	3019.56	2013.37	3997.12	2674.58	2817.17	3673.1	3405.9	3447.58	3438.29	2221.25	4059.96	2771.44	5140.34	3317.01	2637.39	2766.76	3130.71
12,41_750,5628m/z		750.563	1	12.4126	304.591	0.0331167	0.755397	0.193427	1.55781	0	4	100 - 28,6	4.30142	35.91	3.12388	0.00130567	4.1721	4.638	4.30913	3.92184	0.495114	0.199856	2.31205	5.13625	1.93423	2.5512	1.45332	2.85966	3.48342	3.58796	1.81632	1.98984	1.31486	3.58531	6.35688	6.85475	3.36233	4.5288	3.78757	0.620701	1.95582	3.58187	2.65837	3.81863	5.82649	2.14137	1.91706	1.67953	4.81893
4,23_545,3617m/z		545.362	1	4.23258	240.022	0.0265	0.75488	0.193329	Infinity	4	11	100 - 21	1.11435	173.21	0.052598	0	4.24736	0	0	0	0	0	0.0600792	0	0	0	11.0229	2.44666	0	0	0	0	0	0.83376	0	1.73919	0.407101	0	1.05074	4.24307	0	0	0	2.50166	0	0	0	0	0
7,55_435,3433m/z		435.343	1	7.54972	230.982	0.01325	0.754879	0.193329	Infinity	1	0	100 - 23,2	2.19988	251.87	0.862476	0.174008	0	0	0	0	0	0.497161	0	0	0	0	0	0	0	0	0	0	0	0	0	0	0	0.717422	0	0	0	41.7603	0	1.51985	0	0	0	0	0
4,25_309,3024n	309.302	310.31	1	4.24582	292.882	0.105967	0.754863	0.193329	1.98243	1	11	100 - 4,64	52.0799	65.68	9.43743	39.8011	33.9252	30.0428	9.66141	70.5158	20.3269	5.26212	54.0496	60.5978	99.4799	117.65	47.5857	2.94879	30.5492	7.53534	104.254	20.8088	2.72388	84.3495	76.9437	101.856	52.9087	16.0082	91.405	51.1706	33.6993	28.6801	1.87333	97.0167	25.9978	77.8375	8.114	59.0405	40.1544
2,64_663,3840m/z		663.384	1	2.64035	249.575	0.0397167	0.75417	0.193252	7.19722	1	11	100 - 27,2	8.84719	115.44	2.21317	0.197981	27.6154	0.206264	0	3.57638	0.32236	0	4.90991	6.09942	4.60778	5.65171	39.3359	21.2812	0	0.936866	1.13283	21.2721	0	3.01701	8.42597	20.85	3.31549	0.837434	24.7649	36.4835	27.4262	0	4.88312	5.90172	0	0.816301	13.9044	0.382676	3.53016
2,34_429,3180m/z		429.318	1	2.34147	216.222	0.0331	0.754091	0.193252	2.806	1	11	100 - 11,2	2.11914	5.08	1.02825	1.26474	0	1.38876	1.60627	2.18472	0.258279	1.15286	0.550486	1.76571	0.244442	0	0	0	0.683588	1.07015	1.18711	0.290603	0.330789	1.42549	0.297478	0.148281	2.62301	0.609978	0	0.498949	0.997335	1.27807	0.284047	26.5026	0.91722	1.97738	0.513304	0.678288	0.86638
5,92_627,4396m/z		627.44	1	5.92388	265.818	0.0732333	0.754034	0.193252	2.01759	11	4	100 - 17,1 - 0,879	44.7204	56.14	2.72124	5.65811	1.09925	55.9984	7.74814	7.56603	3.7415	4.17502	13.1413	3.4062	13.4783	3.14705	11.2383	124.005	35.584	61.9349	6.98881	51.6358	0	2.91775	2.43165	11.5987	45.7336	28.7237	26.6592	6.97712	16.0219	2.21495	161.258	14.1866	24.2635	19.2365	2.47017	40.304	0.416981
2,81_465,2985m/z		465.298	1	2.81257	218.124	0.265317	0.753438	0.19317	6.67222	1	11	100 - 17,7	45.557	89.28	14.5233	0	123.478	0.925746	3.38534	13.0889	0.201	1.54171	22.1174	18.2414	17.3009	31.1576	272.262	114.006	0	8.299	14.5484	99.806	0	21.5075	29.3165	112.746	15.3807	7.12347	129.542	191.661	148.517	0.327164	14.2933	23.8409	7.08051	17.4802	63.7921	1.20796	12.5622
3,66_419,2343m/z		419.234	1	3.65522	237.572	0.119217	0.753241	0.193154	1.18641	0	4	100 - 20,2 - 0,123	293.438	36.76	195.64	162.578	143.42	302.389	275.241	238.966	222.314	328.936	274.355	151.298	246.298	230.142	207.986	559.147	209.33	209.282	197.336	201.744	142.691	137.202	199.432	152.509	262.397	434.031	208.171	343.28	153.422	105.543	360.941	195.244	465.796	232.301	216.725	218.234	102.251
8,86_968,7761m/z		968.776	1	8.85858	346.823	0.0198833	0.753116	0.193154	Infinity	1	0	100	1.4307	298.64	0	0	0	0	0	0	0	0	0	0	0	0	0	0	22.4204	0	0	0	0	0	0	0	0	0	0	0	0	0	0	18.6829	2.69022	0.907283	0	0	5.47226
0,52_517,3137m/z		517.314	1	0.517783	219.709	0.0331333	0.75276	0.193101	1.76244	11	4	100 - 9,25	7.03641	68.65	2.24335	2.91548	1.45101	8.5918	6.42936	1.95891	1.8136	3.4	1.10574	3.41234	5.72233	2.23189	2.0507	11.607	4.89831	4.04677	3.34076	5.23584	2.70566	1.12758	4.60492	2.44881	7.87705	6.09789	2.99783	2.4758	5.26029	2.91292	19.7211	4.24561	7.74154	2.38791	1.10454	11.2939	0.621082
2,28_325,2155m/z		325.216	1	2.27522	184.985	0.139833	0.752639	0.193101	4.63029	1	11	100 - 15,7	51.9973	98.52	29.9332	0.342221	157.462	0.0268437	6.41302	31.2383	0.346641	1.57035	41.0825	33.499	37.8494	42.9531	253.657	109.738	0	22.3297	32.9336	101.303	0.422865	32.6212	48.6954	113.351	25.4021	8.37752	123.004	194.565	137.859	0	29.2821	42.5591	11.6983	31.3543	77.5351	2.03458	26.9484
6,61_654,2450m/z		654.245	1	6.60648	249.763	0.0198667	0.751722	0.192905	5.53224	0	11	100 - 57,3 - 9,5	7.36062	92.49	0	17.8207	11.4828	0	2.30798	0	10.0806	0.906547	14.457	0.670241	3.26798	0	7.22759	0	4.921	6.44401	6.82547	4.63286	28.8388	7.21999	0	6.26693	1.18838	3.01043	6.09379	0	9.25214	21.9747	7.65859	0	0	0	4.73753	10.4027	6.95724
5,85_368,2338m/z		368.234	1	5.85067	206.478	0.0662333	0.75162	0.192905	1.35748	11	4	100 - 11,7	33.0961	54.31	23.1809	11.1865	12.3354	32.5315	15.8393	27.1575	15.711	23.4301	17.7283	16.1273	30.9137	10.8819	17.9254	85.6584	24.0392	25.4419	37.004	33.2297	13.4222	20.5897	29.3687	26.2381	32.7929	39.2798	42.428	35.4745	20.9415	8.16984	76.8922	28.4064	57.4015	24.7702	23.3602	36.367	6.10544
3,26_755,4487m/z		755.449	1	3.2637	269.451	0.0997333	0.751491	0.192905	11.1581	1	11	100 - 33,1	11.1502	110.85	0	0	26.8671	0	0.452204	0.720454	0	0	4.39582	3.53585	1.21577	3.1475	97.0409	33.5398	0	1.03262	0.351386	28.6775	0	3.59481	1.27878	19.3833	1.55201	0.451471	42.5813	56.26	43.8533	0	1.70245	5.39515	0	1.82766	13.1026	0	2.99296
1,66_511,3027m/z		511.303	1	1.66477	216.901	0.218967	0.751371	0.192905	6.44007	1	11	100 - 18,8	62.372	89.42	44.2577	0	182.853	0	8.07468	42.0072	0.284006	1.78228	40.9758	42.1072	25.1929	46.6416	258.44	140.772	0	24.7977	20.1436	164.935	0.0397932	33.5631	62.6082	143.953	35.2842	8.21643	170.177	185.126	209.109	0.00405597	22.0278	40.3421	11.9757	24.9809	82.1297	2.45332	30.1017
2,92_397,1996m/z		397.2	1	2.91855	208.406	0.053	0.750717	0.192787	1.47559	1	0	100 - 11,3	6.44052	77.76	0.82097	1.13974	5.91618	4.92168	2.04277	7.63788	0.483139	1.10913	5.39256	2.65455	11.5809	6.03891	7.82864	27.9513	7.86901	4.41887	11.3359	8.35406	1.53931	10.7172	1.67234	6.89591	10.7011	6.9617	10.454	6.13635	3.37146	3.55659	21.8349	6.50408	6.7585	2.62724	3.50214	4.54095	0
5,49_503,1047m/z		503.105	1	5.48637	220.07	0.053	0.750242	0.1927	1.12621	4	1	100 - 15,7	11.2766	34.27	0	19.8091	32.7334	3.86916	8.2923	2.91788	10.6925	0	18.1592	6.85188	4.11656	2.58464	36.8574	3.19018	20.6199	9.73162	19.9444	14.8974	15.5205	6.63372	8.54971	13.0293	11.7797	1.01566	5.14174	7.19815	17.2489	10.4421	10.2429	7.18461	4.19947	3.36074	6.10577	13.5564	18.6736
8,04_867,6061m/z		867.606	1	8.04095	321.974	0.0603833	0.749827	0.192628	2.71682	1	0	100 - 31,6	38.1562	78.58	32.1436	0	0	23.7261	54.8313	53.7269	13.3746	39.1791	13.0151	4.92328	36.6499	51.817	33.9166	30.9831	0	9.68574	20.6697	0	9.12007	18.8445	19.899	15.7087	12.9579	87.912	60.7158	105.646	15.2761	3.11697	34.0472	23.1633	206.808	18.8422	29.8431	10.7776	1.78836
4,60_650,4976n	650.498	651.505	1	4.60348	277.853	0.0993333	0.748723	0.192379	1.18871	4	0	100 - 26,7 - 0,0336	208.648	3.97	162.371	177.529	121.137	323.387	299.384	172.331	217.298	249.912	207.303	209.352	202.989	191.518	173.313	212.334	153.874	264.34	126.31	223.597	204.318	146.54	308.304	183.523	204.325	213.753	179.414	197.193	252.18	158.865	221.221	168.487	248.549	178.908	170.016	199.685	255.07
6,73_572,5404m/z		572.54	1	6.73307	267.12	0.0331167	0.748576	0.192376	1.42729	1	4	100 - 2,62	19.3987	61.97	7.47903	0	0	11.977	16.1432	35.3704	2.65324	92.139	0	0	1.92615	10.1518	0	36.9153	0	2.70637	0	0	1.88388	11.1361	7.48634	3.4471	10.0612	9.55705	18.4453	146.569	0	0	21.6602	2.09438	144.325	8.9709	0	2.33811	0
1,96_355,2252m/z		355.225	1	1.96318	192.433	0.0463333	0.747704	0.192187	7.19495	4	11	100	3.8802	86.15	3.4019	0.27811	15.4716	0.287293	0.186816	3.12075	0	0	1.35536	3.14197	1.54982	1.56625	22.5014	7.81151	0.0331796	1.37729	0.761202	8.21465	0.40723	1.80819	2.92838	7.93508	1.06238	0.18266	11.353	11.3303	15.5629	0.145885	0.831591	1.70564	0.628939	0.74195	3.31874	0.302714	3.30593
4,21_545,3495m/z		545.349	1	4.2127	230.957	0.0198667	0.746093	0.191808	Infinity	4	11	100 - 9,55	3.16817	173.21	0	0	45.5392	0	0	0	0	0	0	0	0	0	4.06102	1.0906	0	0	0	0.306306	0	0.56553	0	0.200464	0.526679	0	0.806832	1.96762	0.688002	0	0.301965	0	0	0	0	0	0
3,64_371,1007m/z		371.101	1	3.64198	227.185	0.424283	0.745957	0.191808	1.20048	11	4	100 - 26,8 - 12,3 - 0,856 - 0,00711	642.869	18.62	377.479	752.927	829.768	428.733	469.277	291.553	639.677	503.804	645.837	515.648	338.453	309.008	875.155	297.753	588.888	704.225	701.243	682.999	731.325	452.585	584.762	438.188	480.549	264.512	429.626	532.865	544.628	657.719	590.827	435.598	562.618	431.121	530.916	565.156	682.911
3,27_447,2881m/z		447.288	1	3.27033	218.643	0.0397333	0.745887	0.191808	21.3358	4	11	100 - 22,1	3.12884	117.06	0.960238	0	9.11501	0	0	0.378646	0	0	0.749393	0.777739	1.12841	1.70307	25.9079	8.67038	0	0.670646	0.482728	9.38164	0	1.25239	0.398064	6.25065	1.83804	0	7.27492	12.7882	12.031	0	0.315134	1.83914	0	0	3.5285	0.370402	0.283841
2,91_332,2697n	332.27	350.304	1	2.9053	201.299	0.07945	0.745709	0.191808	8.91825	1	11	100 - 7,74	1.92288	86.7	0	1.56763	1.39545	0.23846	3.29555	0.367482	0.750449	0.184595	0.0602976	0.765835	1.47244	2.07752	0.220456	0.315715	0.563086	1.00578	7.12129	0	0	0.251543	1.33494	0.734625	3.80211	0	1.15876	0.331795	5.84679	0.569008	0	12.3921	0	0.00603904	0.215862	4.48517	0
3,74_565,2420m/z		565.242	1	3.7413	245.632	0.0331167	0.745699	0.191808	Infinity	4	0	100 - 18,8	1.64983	141.42	0	0	26.3973	0	0	0	0	0	0	0	0	0	0	0	0	0	0	0	0	0	0	0	0	0	0	0	0	0	0	0	0.518884	0	0	0	0
3,07_281,0508m/z		281.051	1	3.07125	161.625	0.139083	0.745388	0.191801	1.12681	11	4	100 - 19,4 - 5,87	107.225	9.42	83.968	124.92	127.823	79.8482	89.6739	68.9154	112.241	81.9611	102.882	97.6464	71.6631	65.879	136.587	58.12	101.092	119.313	135.588	93.524	104.618	83.5366	115.819	80.2457	99.3509	54.068	84.611	98.2419	90.6828	101.986	95.3121	95.9988	101.497	95.5247	98.9915	80.5816	117.228
4,46_407,3462m/z		407.346	1	4.4644	216.923	0.0794833	0.744738	0.191669	1.45264	11	0	100 - 15	42.7579	22.47	29.1285	31.1647	18.6672	51.2457	63.0939	34.5347	41.108	38.1994	44.8296	22.5986	33.6253	36.4032	37.054	29.1981	27.9856	26.677	23.9786	22.7109	33.4726	21.5408	42.6531	31.0547	37.7388	46.6475	28.6902	40.8117	28.54	19.868	44.2909	32.5536	65.5457	44.8696	36.1399	21.3857	38.8442
1,78_340,2255m/z		340.225	1	1.78398	184.408	0.0531167	0.74447	0.191635	35.9063	1	11	100 - 12,9	3.00786	141.42	0.855226	0	9.08309	0	0	0	0	0	0.486697	0.505697	0.914795	0.923788	26.9749	6.87131	0	0.312456	0	4.22985	0	0.734969	1.53933	7.21148	0	0	10.8537	15.6744	12.0193	0	0	2.65414	0.149687	0.488918	4.57362	0	0.0278776
2,51_850,5763m/z		850.576	1	2.51452	179.271	0.0799333	0.744265	0.191617	1.50987	1	11	100 - 36,7	41.4362	30.86	28.8636	33.7461	22.31	37.1984	58.6671	34.7146	27.7918	38.3425	47.2742	38.5082	32.1897	54.2336	43.1702	42.1104	12.5853	38.6416	18.5377	32.9703	27.5504	22.1596	29.7655	15.8083	20.5146	59.9402	37.7329	32.1866	46.8466	16.4427	115.319	55.8667	60.5604	33.0037	36.7022	49.1717	57.7999
6,62_722,5243m/z		722.524	1	6.61973	298.694	0.0397333	0.744033	0.191592	1.14019	0	4	100 - 7,84	53.0973	29.11	75.9668	25.9699	32.1457	57.5795	40.2886	48.7821	35.6475	47.1467	45.5811	30.133	44.9115	112.291	38.1585	54.2529	34.1087	22.1372	27.4805	50.0043	28.8798	85.8018	83.3095	27.319	37.6966	45.184	46.4919	61.095	49.9519	55.7283	52.2759	39.1671	76.4349	44.3412	40.5456	48.3146	49.4054
2,95_535,3020m/z		535.302	1	2.94505	216.314	0.0997167	0.743657	0.19153	9.3611	4	11	100 - 17,4	9.75005	129.43	2.81362	0	39.7551	0	0.182213	1.89708	0	0	5.23222	4.5481	3.66585	5.67922	64.9403	26.1183	0	1.16883	3.21374	19.1281	0	5.04012	2.4578	17.1081	4.59732	0.738532	32.0193	41.782	34.3514	0	2.37008	4.40047	0.220034	2.60553	14.1407	0.273137	1.31451
4,44_560,3865m/z		560.386	1	4.4379	254.975	0.0331167	0.743439	0.191508	1.53852	11	4	100 - 25,9	5.33416	42.28	1.94959	1.09965	0.555614	9.08762	2.64004	5.5491	0	3.3198	1.37792	1.1249	4.09189	1.23812	1.59543	11.7411	6.68547	3.41684	5.61294	7.38348	1.08507	4.03415	3.79025	0.99568	5.76232	5.40862	6.05831	3.68164	3.14694	0	11.458	1.81236	6.2697	4.98517	1.90742	4.41758	0
0,51_483,3059m/z		483.306	1	0.511167	211.733	0.0331333	0.742688	0.19135	1.33151	11	4	100 - 15,7	5.22032	41.37	2.04104	3.03995	2.32449	7.39043	4.16302	2.83886	2.67228	0.892572	5.0655	2.59312	5.48738	4.26884	3.99044	5.25969	4.38948	6.3123	5.65642	5.54766	3.82814	3.66014	2.48407	3.20697	8.01037	4.76075	6.32311	5.53741	2.55784	2.38297	11.1359	6.03997	7.43795	4.71978	2.8658	6.77957	4.62739
7,15_656,5788m/z		656.579	1	7.15145	300.131	0.0132333	0.742669	0.19135	Infinity	1	4	100 - 23,3	1.16299	438.27	0	0	0	0	0	0	0	0	0	0	0	0	0	0	0	0	0	0	0	0	0	0.255705	0	0	0	0	0.187983	22.8161	0	0	0	0	0	0	0
12,47_902,8150m/z		902.815	1	12.4656	351.332	0.0331167	0.742331	0.191328	1.32911	0	4	100 - 35,4	7.32128	38.16	6.98497	5.11448	4.60113	11.0922	4.26579	6.74629	4.69553	5.95015	1.83399	4.69798	3.45224	5.94582	1.41122	6.85966	9.19898	5.28438	4.76223	6.40505	2.66426	7.79694	6.95487	6.23136	10.5972	7.64008	5.04001	0.60671	5.34003	8.18453	6.25677	4.16451	9.35472	4.84735	2.5917	7.14625	4.80184
13,36_628,4645m/z		628.464	1	13.3621	253.386	0.0331167	0.74225	0.191328	1.20253	11	4	100 - 21,4	7.70223	26.37	9.24004	5.20406	4.86495	9.39067	3.03696	12.479	5.77226	6.53946	4.32949	4.79035	6.01273	6.91043	5.79377	6.04356	5.57041	6.50248	5.83558	8.95253	9.75892	7.3362	6.07168	8.20248	8.19589	3.16907	6.85077	9.69398	4.96965	5.60111	4.12727	5.29208	6.73206	8.53538	7.20385	5.07522	7.24916
2,31_644,4621m/z		644.462	1	2.30833	256.124	0.0397667	0.741933	0.191295	1.27594	1	11	100 - 17	12.497	15.89	17.9758	8.61324	7.61507	9.87665	13.0022	12.06	14.2587	10.2235	11.9896	14.7569	11.2574	14.5097	7.71911	10.1927	12.1914	12.4871	20.0938	13.1034	14.9116	7.75304	13.1501	10.3959	10.6195	10.0286	6.43786	9.40092	9.23229	17.5618	11.5833	9.66726	15.6266	17.3052	12.0432	11.7752	18.3907
10,34_628,4894m/z		628.489	1	10.3446	259.568	0.0198333	0.741609	0.191246	1.52205	1	11	100 - 13,4	7.94358	9.93	18.5226	5.50711	4.7602	9.45892	2.50525	6.15985	5.45212	8.61251	6.22181	5.84407	7.18326	7.8073	3.99017	9.46278	8.35843	1.55239	2.16364	9.35033	7.99239	13.3485	7.3337	7.27022	14.6113	6.67772	1.48475	6.47472	10.1569	8.73206	9.06317	6.89226	3.98674	7.55321	9.40886	10.232	7.85252
3,71_565,2459m/z		565.246	1	3.70825	242.58	0.0463333	0.74113	0.191157	Infinity	4	0	100 - 24,5	3.2948	141.42	0	0	52.7167	0	0	0	0	0	0	0	0	0	0	0	0	0	0	0	0	0	0	0	0	0	0	0	0	0	0	0	0.480235	0	0	0	0
5,37_477,4277m/z		477.428	1	5.3734	232.738	0.0401	0.741002	0.191157	Infinity	1	11	100 - 20,2	2.68366	173.21	0	0	0	0	0	0	0	0	0.48776	0	0	0	0	0	0	0	0	0	0	0	0	0	0	0	0	52.4863	0	0	0.487919	0	0.698917	0	0	0	0
1,76_616,4634m/z		616.463	1	1.75748	241.411	0.0997167	0.740928	0.191157	2.01449	1	11	100 - 21,5	10.7663	36.78	14.488	6.11811	5.7139	9.72697	8.84799	8.10988	9.7928	9.29806	4.22487	9.00704	6.99438	4.03208	7.36814	10.8664	9.81042	2.97542	2.67783	1.51844	13.2104	11.3311	11.8588	5.03634	6.06942	8.63907	1.04821	6.88731	12.0575	10.8535	5.58671	13.6496	18.2378	12.4962	3.09844	8.26844	11.8562
10,33_922,8756m/z		922.876	1	10.3314	347.608	0.01985	0.740893	0.191157	1.59139	11	0	100	4.14101	12.04	9.84277	0.411619	2.01281	3.70761	1.52141	6.20915	3.60154	2.73564	2.90746	3.46076	4.06735	0.772393	0.167198	3.88803	4.84809	4.40591	6.03321	4.51786	6.10524	5.56357	3.47686	2.40779	5.11987	4.8279	0.251983	7.65264	0.27855	6.45308	0	5.24341	4.54272	1.81095	2.89463	6.84099	2.12253
4,29_455,3332m/z		455.333	1	4.28555	227.359	0.1126	0.740363	0.191099	1.19728	4	11	100 - 16,8	38.4144	15.6	64.7988	34.2598	25.7807	52.778	28.1482	40.384	39.7523	37.3475	23.6363	34.9411	35.1798	42.3641	21.8342	42.5061	43.9124	47.0075	20.5422	30.1669	47.0783	31.1562	48.4638	30.9714	43.7347	47.1286	23.0564	23.5684	27.3889	42.2695	42.2754	56.7005	39.2904	48.518	43.1363	30.7889	49.9167
3,93_281,0497m/z		281.05	1	3.93342	161.625	0.0861	0.740238	0.191099	1.35861	0	1	100 - 10,2	16.7411	31.62	9.46381	16.5146	25.3442	9.40046	16.3297	5.07879	14.1497	8.94392	9.67344	14.0898	10.155	5.11352	47.5951	6.29453	16.603	16.8108	30.9322	7.3589	8.07981	12.5749	10.0922	16.8681	13.7532	4.65368	11.0755	10.6093	13.9131	11.9623	10.9625	14.0673	5.59336	13.2454	17.4887	6.88897	14.0856
2,07_337,0744m/z		337.074	1	2.06917	176.053	0.13245	0.739953	0.191063	1.26077	1	11	100 - 18,4 - 5,69	103.712	13.4	154.106	73.6871	72.0897	135.478	68.4755	75.0204	96.7778	105.753	92.6199	102.57	88.8642	126.917	87.2543	100.509	92.2001	128.649	127.487	114.096	107.367	82.2046	117.504	123.809	130.253	69.5324	92.1234	65.059	78.118	81.4903	99.7152	85.3264	145.698	127.527	148.547	69.8048	109.335
5,29_546,4060m/z		546.406	1	5.29392	249.163	0.0794833	0.739575	0.191	1.19401	0	4	100 - 22,6	38.2231	7.53	35.6479	28.3686	21.1722	37.0859	32.6146	35.2598	25.3241	29.192	30.1601	23.378	42.0647	35.0563	27.6696	58.6741	25.6212	24.907	33.6666	26.1728	17.2183	29.9572	39.3655	36.0738	46.7363	47.6015	43.1758	42.5907	31.1374	12.7247	40.8564	33.8019	47.9273	40.3697	34.4339	34.103	15.5335
2,74_827,4393m/z		827.439	1	2.7397	303.124	0.05965	0.739264	0.190955	1.59035	1	11	100 - 28 - 0,504	35.9199	18.66	44.1082	39.3218	17.8901	29.9036	30.0628	58.1478	35.4404	33.1958	21.7387	13.864	21.2071	10.8909	31.5665	17.5825	39.207	14.1468	18.414	16.9921	48.0077	61.8026	54.871	12.3207	17.9752	42.0971	7.93481	42.5179	35.4534	65.9772	21.9559	40.1589	14.468	30.1746	20.3435	49.7224	82.7687
3,52_575,3702m/z		575.37	1	3.52275	242.339	0.0537333	0.738962	0.190911	6.20464	4	0	100 - 21,2	4.84128	95.13	0.472279	0	14.244	0	0	0.878712	0.892928	0	2.8753	0.486121	1.64824	1.23174	46.229	8.50226	0	0	0.809615	4.77044	0	1.91791	0.487857	10.2761	0	0	12.3162	32.3398	14.143	0	1.81089	2.45021	0.573969	3.54122	6.05981	0	0
2,85_523,3018m/z		523.302	1	2.84568	225.509	0.2719	0.738588	0.19085	5.47709	1	11	100 - 21,2	80.1389	86.16	37.0834	0	184.579	0.651734	5.59379	31.4205	0.11532	0.129266	48.1449	47.9883	35.9356	48.855	338.037	196.034	0	35.6075	30.8503	182.551	0	36.6746	92.3529	167.2	41.5896	3.14168	224.355	286.862	258.204	0	38.474	38.0473	12.2755	39.7005	113.356	1.07461	36.0685
2,26_273,1452m/z		273.145	1	2.25537	190.194	0.0662333	0.738408	0.190838	6.08311	1	11	100 - 11,1	6.15859	100.42	2.72597	0	25.3276	0	0.412694	2.72922	0	0	3.22638	1.79112	2.63424	3.20096	41.7519	10.9354	0	1.14977	2.48992	10.4173	0	3.6667	4.93983	14.8368	0.430666	0	16.731	28.8728	21.0794	0	2.94701	3.94315	0.712556	2.13074	6.49436	0.166079	2.38976
6,63_663,9353m/z		663.935	1	6.63297	283.923	0.0662333	0.738134	0.190802	1.69568	0	11	100	74.0552	29	44.0764	51.979	66.7104	98.0414	80.742	62.1813	122.097	17.6785	30.5273	75.8274	68.3473	100.56	109.632	60.9612	10.3835	33.1426	132.957	95.1022	38.2339	77.1729	60.7044	89.6215	57.413	127.676	5.04373	83.8694	44.5585	23.8287	38.9884	83.1058	44.9697	93.993	104.795	34.7743	31.5486
2,43_420,2897m/z		420.29	1	2.42757	213.546	0.053	0.737793	0.190749	10.5759	4	11	100 - 19,7	4.88491	128.3	2.13264	0	16.7233	0	0.604578	0.591436	0	0	2.26808	0	1.64334	1.49665	40.4309	11.4951	0	0.772468	0.872543	7.52533	0	1.6095	1.71252	13.7224	0.538123	0.254231	13.5202	32.5534	11.2799	0	1.5437	2.54899	0	2.48339	4.36597	0	1.4748
8,15_712,6395m/z		712.639	1	8.15428	302.132	0.01985	0.737128	0.190612	1.80601	4	0	100 - 23,5	3.3938	25.13	4.34059	2.47039	2.6744	9.46735	3.99016	1.62007	0.257054	5.84131	0.77889	5.53777	1.53795	1.59125	1.8256	1.91947	4.14265	6.30583	0.000497088	5.12304	2.31433	3.55331	4.51655	0.225496	1.96917	2.79988	0.561681	2.89443	4.4933	7.35102	1.05859	4.29161	1.78272	2.76591	5.19359	6.45113	2.09422
10,50_862,7814m/z		862.781	1	10.5035	338.635	0.0264667	0.737014	0.190612	1.25724	1	0	100 - 33,9	14.4193	13.72	18.7437	15.385	9.92319	10.1249	14.5544	10.4311	11.5006	7.82133	13.3456	16.4802	4.6187	10.321	11.9633	6.20382	15.635	13.605	12.5192	23.8287	22.0109	12.3245	15.1639	15.8465	9.29882	15.1455	13.613	11.6452	14.9947	18.6768	17.7867	14.1707	11.3385	12.7288	9.7607	21.6509	14.4902
2,51_962,6534n	962.653	963.661	1	2.51452	323.631	0.0931833	0.736868	0.190612	1.36119	4	11	100 - 40,5 - 1,16	106.684	31.25	103.862	92.9919	75.6679	103.505	181.679	103.068	89.5095	120.946	127.44	100.41	94.2276	167.771	78.5559	114.813	42.2898	110.208	63.0494	72.6958	75.1398	51.0375	61.3023	52.4357	71.8146	160.121	83.9369	70.4034	99.3613	49.8454	299.139	139.285	153.771	80.6032	102.604	128.083	138.764
13,64_327,1991m/z		327.199	1	13.6406	173.619	0.0471	0.736827	0.190612	1.21597	1	11	100 - 7,46	10.9211	10.34	17.5812	8.21587	9.52617	14.3209	7.57175	11.7404	11.6934	12.0422	8.61844	9.93843	10.9284	8.24161	8.99909	6.96112	10.3934	8.85151	12.4657	12.1057	10.8234	10.2734	14.7284	11.8344	7.94867	8.8714	6.37668	11.921	9.33695	12.5389	11.6251	7.96563	11.3044	12.6279	8.76568	6.93294	15.5886
3,08_297,0813m/z		297.081	1	3.07787	212.436	0.0596167	0.736372	0.190555	1.63549	11	1	100 - 13,1	7.5613	18.65	3.50291	7.2426	8.87871	5.25564	4.74038	1.07336	6.80823	5.9103	5.89791	5.15532	2.50796	3.15993	9.06256	2.1156	6.51822	7.87819	8.382	5.03562	5.32823	6.42149	5.23154	4.83309	2.84265	2.09243	2.89109	4.50021	2.90862	6.10586	5.30769	3.43867	3.42027	3.41725	5.14318	3.5944	6.18923
9,95_925,8172m/z		925.817	1	9.94632	350.923	0.0529833	0.73625	0.190555	1.7908	4	11	100 - 61,7	14.8898	52.78	11.4945	11.7475	15.9788	16.9416	24.3137	10.4605	22.8531	20.4592	28.6425	3.37124	23.43	6.85981	13.8096	3.57986	18.9765	5.31851	7.28733	5.44685	25.8576	4.77124	12.5967	16.7365	13.9931	13.2045	10.666	18.1542	11.6484	12.6229	15.1213	22.1193	9.76522	16.4995	15.9717	0.863709	12.2118
7,56_379,2830m/z		379.283	1	7.56295	217.894	0.0596167	0.735928	0.19051	Infinity	1	4	100 - 12,2	7.11729	444.49	0	0	0	0	0	0	0	0	0	0	0	0	0	0	0	0	0	0	0	0	0	0.825366	0	0	0	0	0	141.521	0	0	0	0	0	0	0
3,43_533,3615m/z		533.362	1	3.42928	237.288	0.07285	0.735572	0.190453	12.8334	4	11	100 - 14,5	11.1895	141.42	0.632333	0	45.8804	0	0	0	0	0	3.00028	0.802659	4.08716	1.71427	105.443	17.473	0	0	2.20146	13.6938	0	10.1925	0.513401	17.7789	1.3335	0	22.5694	68.8434	10.7948	0	4.00648	8.33341	0	2.4977	12.4183	0	0.288142
3,64_354,0623n	354.062	355.07	1	3.64198	178.223	0.145717	0.735524	0.190453	1.23091	11	4	100 - 25,8 - 14,3 - 1,11	762.346	20.97	444.124	821.231	1012.45	531.042	530.142	334.151	718.43	559.713	678.902	633.827	431.023	360.925	1015.31	332	687.347	818.741	835.815	705.901	700.955	483.946	732.475	562.462	601.189	311.676	544.326	654.559	571.29	708.598	655.392	509.036	619.537	540.169	573.569	678.722	760.502
7,01_833,2912m/z		833.291	1	7.00537	283.799	0.03385	0.735375	0.190453	8.01859	0	11	100 - 21,6	13.2926	9.6	0	7.94583	12.324	0	3.79616	1.05294	2.37154	0	9.91743	3.48701	1.83165	0	22.0212	0	8.3399	0	2.92372	9.88219	17.7714	20.718	0	0.100806	2.67879	0	0	3.73318	5.69869	37.3657	2.99638	4.59894	0	1.31876	1.99667	0	1.98716
3,24_575,3711m/z		575.371	1	3.23685	236.273	0.0732333	0.735122	0.190441	13.8152	4	11	100 - 19,7	9.76364	139.5	0.281962	0.0639372	31.2841	0	0	0.535476	0	0	1.96196	2.25051	2.53556	3.20874	86.4191	26.0336	0	1.64326	2.60844	19.3454	0	2.59059	2.14448	23.2076	2.17281	0.707024	25.4501	53.4969	30.6402	0	0.449546	6.32148	0.203778	1.72461	9.68268	0	0.486015
5,16_503,1053m/z		503.105	1	5.16145	211.222	0.0265	0.734893	0.190417	2.29973	0	1	100 - 43,4	4.32395	76.01	0	4.67021	7.50918	0.527799	1.34268	1.4111	3.64164	1.44368	4.78777	4.49172	1.8111	0.0918312	8.84082	0	7.3477	1.41704	1.12155	2.4606	3.1966	4.18325	0.955124	1.69637	1.18771	0.562685	1.58087	0	2.19958	3.72178	2.40343	1.66978	0	0	1.3018	5.17695	1.10445
9,71_872,7689m/z		872.769	1	9.71377	331.795	0.0265	0.734747	0.190414	1.34672	1	11	100 - 30	10.0625	31.85	22.5714	5.07469	14.4333	2.98875	4.81771	14.6437	7.71123	4.02494	10.3249	6.51962	9.8697	3.43506	12.9998	12.5231	2.7709	5.85205	7.71815	18.9641	6.71459	14.4258	14.408	10.7681	14.7878	6.57604	9.54738	17.5191	5.76011	11.6097	8.30795	13.5766	7.39344	1.67815	10.4542	7.04061	9.85133
4,66_281,0505m/z		281.05	1	4.65647	219.251	0.06625	0.734727	0.190414	1.38247	0	1	100 - 17,6 - 4,83	79.5507	34.41	25.8414	84.4191	119.237	19.9697	68.2648	22.7773	67.8217	32.0362	90.5584	80.0874	36.8972	24.4054	193.206	26.3979	82.221	56.9121	100.812	42.6484	58.7851	77.2027	60.7038	83.4493	59.3309	20.3119	48.8463	62.3751	75.0662	75.4503	50.1345	45.0367	37.5619	52.5841	59.6617	19.3565	55.6866
4,13_358,3084n	358.308	381.298	1	4.13322	208.948	0.20605	0.734591	0.190414	1.30608	4	11	100 - 18,2 - 0,548	519.188	17.51	755.819	285.478	2476.74	456.025	351.363	433.274	404.818	364.008	331.7	241.037	463.263	387.489	241.449	411.528	330.335	372.684	473.584	612.811	514.965	322.261	518.778	365.868	339.264	629.064	311.134	499.483	330.014	357.94	479.53	1244.61	521.902	459.413	1083.23	377.767	402.917
1,91_481,2922m/z		481.292	1	1.9102	214.728	0.158983	0.733929	0.190306	8.76693	1	11	100 - 16,9	36.3959	105.49	23.3303	0	154.055	0.572588	1.13422	16.4799	0	0	19.2471	17.9783	19.3705	26.0105	206.101	82.1801	0	11.6332	18.1768	74.6463	0	27.7899	31.054	88.0919	12.4879	0.302774	89.718	150.454	107.365	0	12.885	30.1967	3.10778	16.9774	58.275	0.215969	6.17249
3,89_341,0165m/z		341.016	1	3.88702	195.849	0.132467	0.733508	0.190232	1.41961	0	1	100 - 11,5 - 1,61	59.2107	31.23	13.0896	77.5378	93.7628	13.5728	47.7317	17.0285	44.8472	26.5893	52.6869	62.4135	26.6147	19.9527	146.913	10.182	65.3253	46.3057	85.398	31.3403	46.0184	57.4033	38.1815	54.1951	39.5591	10.2798	28.9293	41.2224	54.0586	66.5165	34.6002	35.0583	17.0088	36.3372	37.7526	16.2426	46.0079
1,29_408,2887m/z		408.289	1	1.28722	202.206	0.0728667	0.733482	0.190232	15.0237	4	11	100 - 13,6	4.62492	141.42	0.298382	0	23.4929	0	0	0.837401	0	0.00894758	1.52458	0.589598	1.0112	3.55719	36.3433	6.14148	0	0.193751	1.28766	6.82737	0	4.41475	1.10809	7.6172	0	0.276266	12.9517	23.4279	10.604	0	0.237226	5.32803	0	0.840794	8.12517	0	0.586027
8,14_947,9439m/z		947.944	1	8.14105	364.094	0.01325	0.733401	0.190232	1.85728	11	1	75,1 - 100	5.62553	70.74	0.245495	4.98005	0.40526	3.70285	6.53821	1.37931	1.5527	5.01711	1.98677	5.14855	1.28613	2.62003	0	8.12487	0	8.14372	0.196505	8.70054	2.25905	3.77043	3.75507	2.90331	1.29157	1.1775	6.4064	1.4517	5.00085	1.96474	4.91429	1.55151	5.64113	1.81171	2.53513	2.35872	1.77857
5,94_281,0502m/z		281.05	1	5.93713	161.625	0.01325	0.733351	0.190232	2.10674	0	11	100 - 4,91	6.2184	57.65	1.25337	6.58838	7.92081	0.332241	2.49681	1.11396	0.841397	1.06155	5.90845	4.23383	1.89406	0.523529	11.0934	1.47909	8.53317	4.509	5.97611	3.28704	3.36657	4.55738	2.41519	4.02609	4.88842	0.97749	2.05197	1.45612	6.58702	6.02966	0.996618	3.16791	0.680096	1.33682	5.00647	1.45255	3.3161
3,79_626,4619m/z		626.462	1	3.79432	265.84	0.0993333	0.731933	0.189963	1.19413	0	4	100 - 28,1	41.8928	35.1	30.1839	24.223	30.5727	65.3218	28.0409	25.8606	31.9944	35.5189	36.4347	11.2711	41.4418	25.8514	19.2267	71.5644	40.2712	43.5382	38.4043	58.5399	21.2351	35.446	42.381	45.3959	56.9207	53.5634	54.1956	33.9457	30.6252	23.7402	69.4929	34.2056	42.4424	52.2094	25.7652	42.1486	11.6456
10,37_722,7763m/z		722.776	1	10.3711	308.411	0.0264833	0.730762	0.189694	17.5188	1	11	100 - 28	6.38518	141.42	0	0	2.39851	2.155	0	0	0	1.0847	0	0.871179	0.649389	4.8927	0	3.77461	0	9.96341	9.10485	3.00539	0	0	0	38.5525	31.1664	0	9.00031	0	0	0	1.08689	0	30.3375	0	4.72825	0	0.72143
6,33_652,6735m/z		652.674	1	6.33492	300.221	0.0265	0.730759	0.189694	2.15778	4	11	100 - 19,5	8.11523	10.27	9.04044	1.29866	2.0935	5.38584	8.17391	7.28288	3.07558	9.37365	0	22.0531	1.86708	14.7078	3.81691	13.8363	16.2568	11.5813	1.25561	19.3386	0.450263	7.56824	12.4027	1.53524	3.22632	6.50949	14.1983	5.13637	6.00973	3.75831	3.19366	4.52121	1.23615	0.340527	3.75372	14.018	10.9794
3,88_637,4668m/z		637.467	1	3.88042	234.916	0.1126	0.730454	0.189683	1.23049	4	0	100 - 13,7	78.6755	12.09	122.773	57.6668	52.3669	115.06	59.5689	72.2243	71.3975	97.5474	65.5067	162.628	72.9085	69.9675	49.4168	67.9772	70.4349	51.3638	69.7203	53.0922	86.2922	70.9035	94.4314	60.1476	84.5081	45.9748	53.3442	63.3746	66.6266	62.6321	91.5729	87.035	77.6778	108.379	73.639	65.7073	93.7581
2,20_420,2893m/z		420.289	1	2.20237	207.667	0.06695	0.730444	0.189683	6.89214	1	11	100 - 16,9	8.83249	129.39	0	0	28.1374	0	0	3.84922	0	0	5.6487	2.13073	2.82078	2.95597	63.4832	19.3164	0	1.11551	4.21646	19.296	0	4.13205	3.36218	17.4584	1.68437	0	24.523	47.9236	27.99	0	4.05095	7.89161	0	4.60047	8.60653	0	0.914331
2,57_388,2813m/z		388.281	1	2.56748	217.572	0.0265	0.729664	0.189548	Infinity	1	0	100 - 10,1	0.138458	252.81	0	0	0	0	0.320912	0	0	0	0	0	0	0	0	0	0	0.65196	0	0	0	0	0	0	0	0	0	0	1.32815	0	0.128785	0.84292	0.469301	0	0	0	0
3,08_453,2997m/z		453.3	1	3.08447	224.424	0.0265	0.72949	0.189537	Infinity	4	11	100 - 5,44	1.23945	115.68	0.431058	0	4.92122	0	0.101385	0	0	0	0.464761	0.435614	0	0	8.7113	4.4032	0	0.362736	0	2.55481	0	0.330339	0.33553	0.739533	0	0	4.51327	8.29181	4.37069	0	0	0	0	0.292428	0.841073	0	0.846411
8,01_964,2501m/z		964.25	1	8.01447	297.608	0.0198333	0.729393	0.189537	2.22015	0	11	100 - 73	6.5471	70.51	0	8.03495	0	3.53819	5.99489	0.809192	10.0596	0	0	0.661768	1.77281	1.14222	6.29754	1.66265	4.87793	6.68212	9.13194	0	8.96091	4.43852	7.36708	0	5.5698	2.87131	2.37537	3.14418	0	5.73876	1.45624	4.05583	4.08346	5.24078	5.02638	0	6.04771
3,07_341,0167m/z		341.017	1	3.07125	195.849	0.0596167	0.728789	0.189425	1.28446	11	4	100 - 9,4	8.85652	21.93	3.82923	11.8555	11.7226	5.25221	5.93791	1.90478	8.48615	3.9198	9.29459	7.3361	3.00223	3.03323	12.9851	3.02553	8.1939	10.543	12.9841	6.71005	6.79241	6.30623	7.32589	7.70837	7.8322	1.22566	4.64984	8.25446	5.97095	7.91033	7.2323	6.11291	7.40752	6.04367	3.17863	6.01879	10.328
1,72_320,2939m/z		320.294	1	1.72437	202.514	0.0463667	0.728614	0.189414	Infinity	4	0	100 - 7	1.34312	309.09	0	20.9342	0	0	0	0	0	0	0	0	0.55569	0	0	0	0	0	0.164649	0	0	0	0	0	0.252256	0	0.838943	0	0	0	0	0	0	0	0	0	0
10,46_421,3504m/z		421.35	1	10.4572	219.44	0.053	0.728151	0.189328	1.10559	0	4	100 - 1,66	17.2857	15.4	16.8264	6.68208	13.9564	16.0622	14.2547	16.6784	26.3666	17.3211	15.1015	18.5134	17.1164	21.7527	13.0236	13.5036	10.6365	12.3609	15.5239	22.0602	10.7715	18.0922	19.1558	18.4246	13.499	17.1546	12.3323	14.1419	13.2551	15.1455	13.2473	19.5895	15.7729	22.282	21.0235	14.5434	17.128
4,07_453,3678m/z		453.368	1	4.06698	224.422	0.0537333	0.727561	0.18921	10.8284	1	11	100 - 12,5	0.696187	102.88	0.229126	0	0.814342	0	1.90197	0	0.81279	0.206211	0	0	1.10474	1.26138	0	0.396644	0	1.38792	1.27408	1.66693	0	0	1.47822	0	0.131594	0.428466	0	0.084842	0.0560819	0.0905734	0	3.77945	0.990118	0	0.590177	3.12701	0.0318146
7,20_612,4542n	612.454	613.461	1	7.20443	266.137	0.132467	0.727338	0.189187	1.30183	11	4	100 - 49,8 - 5,69	1834.81	27.29	1253.91	1069.35	855.812	2027.94	1436.17	1292.9	1515.83	1198.12	1671.16	847.049	1554.34	1214.36	1453.81	2322.84	1277.3	1559.61	1600.74	1798.47	999.861	1257.08	1536.91	1460.87	2017.05	2113.51	1917.53	1820.76	1472.24	725.703	2948.03	1675.83	2613.84	1511.83	1122.21	1865.11	740.193
12,49_732,5459m/z		732.546	1	12.4921	282.494	0.0862333	0.7268	0.189081	1.13012	1	0	100 - 21,8	36.2091	5.07	45.5008	35.6966	20.499	40.0086	26.0102	45.4019	39.5869	35.0957	33.0004	29.3027	35.5438	37.3921	27.3952	34.6756	38.9484	34.5918	29.5601	26.0733	39.0703	41.0526	37.7851	34.6513	42.7464	36.1954	31.8941	29.4792	33.6624	42.5564	35.4892	38.9971	41.0471	36.492	25.2482	27.9195	52.0042
2,91_423,2891m/z		423.289	1	2.9053	204.654	0.198683	0.72678	0.189081	4.46654	1	11	100 - 20,9	88.1219	117.49	28.1392	0.0148995	254.463	0.243608	4.60907	32.0491	1.13506	1.48335	79.9703	39.3981	68.7806	60.9743	550.492	191.954	0.344504	21.9031	53.3721	128.241	0	79.7809	61.3952	183.579	43.9502	8.62827	194.506	428.939	197.429	0	51.8016	90.763	14.3453	68.6663	128.475	2.13502	26.4305
5,37_754,5610m/z		754.561	1	5.3734	294.83	0.0864667	0.726375	0.18904	1.59006	0	11	100 - 43,5 - 11,2 - 0,719	116.473	17.28	113.56	59.5768	99.0908	100.864	145.826	105.357	78.0095	163.453	72.0549	70.773	128.233	132.087	66.6099	93.9004	40.7045	46.9532	76.9047	53.2044	70.2306	102.584	87.7309	98.8988	83.916	105.567	101.783	122.329	59.9546	59.6275	98.4492	123.77	175.098	131.188	111.373	68.502	65.1327
2,26_611,3107n	611.311	612.318	1	2.25537	241.502	0.0529667	0.726298	0.18904	Infinity	4	0	100 - 30,1 - 0,354	9.23995	331.21	0	0	0	0	147.839	0	0	0	0	0	0	0	0	0	0	0	0	0	0	0	0	0	0	0	0	0	0	0	0.177347	0.392025	0	0	0	0	0
10,40_806,7226m/z		806.723	1	10.3976	323.103	0.0463667	0.726001	0.189013	1.22721	1	0	100 - 29,5	18.7278	10.09	17.2442	10.875	16.9074	16.383	15.2805	13.5618	13.7848	15.8518	18.9099	7.80696	19.5908	21.8786	9.71011	13.8333	25.3286	16.8129	19.0509	14.2557	20.0731	22.2859	17.103	17.4614	13.3926	19.2964	13.3226	22.4412	18.5763	23.1129	19.6591	20.9243	18.9476	24.9478	13.1718	29.4249	24.7281
6,89_515,4143m/z		515.414	1	6.8854	256.154	0.03975	0.72595	0.189013	2.04471	1	0	100	8.04275	26.02	10.8875	6.38951	2.99237	13.311	1.95206	14.4835	9.36965	7.394	6.1396	4.02852	7.19005	5.47412	2.23811	7.78009	0.998642	3.27269	5.51129	4.67371	8.71129	6.55389	9.41431	11.1438	9.32474	6.63868	2.84471	1.91212	11.3034	1.41098	2.8565	10.8794	10.7285	12.8211	8.30858	0	21.4925
6,83_764,8300m/z		764.83	1	6.83242	304.307	0.053	0.725918	0.189013	1.4586	1	4	100	11.2853	51.47	8.58868	3.33321	2.95915	7.02292	11.8578	9.6804	8.94342	8.62503	10.5984	5.44273	10.4279	13.3584	7.38949	13.2187	0	2.34703	6.12842	5.24253	2.9034	10.6324	9.71438	10.3168	9.66308	18.049	14.8744	22.9551	8.59906	0	10.2643	12.3672	30.9346	9.24862	11.9477	8.658	2.38744
1,51_339,0768m/z		339.077	1	1.50578	187.301	0.0728667	0.725744	0.189013	Infinity	1	0	100 - 8,92	9.20007	261.83	4.90928	29.0852	0	0	0	0	0	0	0	0	0	0	0.611617	0.591291	11.0521	0	0	0	0	0	0	183.771	0	0	0	0	0	0	0	0	0	0	0.230397	0	0
3,62_336,3222m/z		336.322	1	3.61548	213.623	0.0198667	0.725605	0.189013	Infinity	1	0	100	0.0762745	332.24	0	0	0.230634	0	0	0	0	0	0	0	0	0	0	0	0	0	1.11418	0	0	0	0	0	0	0.278341	0	0	0	0	0	0.132971	0	0	0	0	0
2,00_374,3254m/z		374.325	1	2.00293	215.103	0.0861	0.725142	0.188963	1.09646	0	4	100 - 11,2	26.1317	5.8	33.2249	23.3309	16.9587	28.9107	18.8258	29.7482	22.5629	25.487	20.4204	24.7274	24.4299	24.5967	18.4891	18.8603	24.5577	26.1939	21.7993	20.5833	28.5508	28.0028	29.3194	19.2263	23.0563	20.7155	16.2545	22.1103	21.7331	32.1135	18.4331	29.9014	26.5097	27.9189	26.3899	40.9026	32.904
2,96_645,3776m/z		645.378	1	2.95828	246.888	0.0397333	0.724916	0.188939	27.583	4	11	100 - 20,1	3.22303	86.6	0	0	10.358	0	0	0.323983	0	0	1.3782	1.31104	0	1.56774	30.6202	5.63792	0	0.371386	1.82836	3.74568	0	1.26171	0	6.20082	0.168282	0.255752	8.89525	20.3102	12.5888	0	2.11329	1.03689	0	0.178065	4.63466	0	0
2,79_663,3863m/z		663.386	1	2.79267	249.575	0.0529667	0.724053	0.188749	13.7044	1	11	100 - 10,9	8.25501	107.88	0.455477	0	18.7551	0	0	1.39805	0	0	2.67787	2.69732	1.57635	1.52828	39.1877	19.8826	0	2.40979	2.59961	22.6961	0	2.48189	6.26941	18.9026	3.1378	0	29.4903	34.5898	31.1176	0	1.50906	0	0.161574	0.186788	10.5496	0	1.40813
6,06_746,5669m/z		746.567	1	6.05637	291.78	0.0397333	0.723677	0.188685	1.35746	4	11	100 - 23,1	7.69988	36.14	13.9815	3.01416	5.94281	7.27278	17.5882	10.7998	9.75613	10.7105	1.57785	6.1263	7.93746	5.90917	3.05255	7.17853	6.54803	5.80233	9.68802	3.19421	6.58277	4.37381	4.30877	4.18208	6.24825	11.4295	2.79402	3.61739	6.22649	7.24121	11.401	4.96545	2.92418	6.77838	4.81036	5.88321	6.85107
5,81_782,5887m/z		782.589	1	5.81092	297.503	0.0331333	0.723572	0.188685	2.45491	0	4	100 - 20,7	7.20864	104.26	0.821798	0.10631	2.39623	0	9.64368	4.34105	1.78456	2.54857	0	0.0396265	6.04349	5.04285	0.897438	8.58908	3.56671	1.16131	2.5873	0	3.00738	2.2818	1.28317	1.32646	3.22585	7.224	5.71747	3.4324	0.87881	0.611592	8.55818	3.47243	5.89094	2.49423	1.74345	2.41437	2.18874
1,53_500,3790m/z		500.379	1	1.53228	217.179	0.0794833	0.723289	0.188654	Infinity	1	11	100 - 16,1	1.23295	53.89	0	0	0	0.624902	0.280112	0.589134	0	0	0	0	0.634704	0	0.32043	0.188858	0.331269	0	0.293221	0	0.433156	0.00831414	0	0.305122	0	0	0	0	0.385994	0	0.129963	0.220884	2.89396	0	0	0.0392446	0.458241
1,60_386,1730n	386.173	387.18	1	1.59853	197.09	0.105983	0.723233	0.188654	3.65918	11	4	100 - 18,2 - 0,796	445.521	117.79	14.1904	282.218	24.2464	263.665	449.026	11.5535	270.383	313.984	14.2125	97.1911	12.8341	14.2614	23.6775	13.0716	96.8638	46.6948	6.06541	110.475	152.434	6.8738	88.4392	14.4536	4.57073	193.2	14.1584	19.9534	34.0485	94.5071	12.8951	9.56687	10.6023	4.72233	15.0475	38.868	1599.3
2,02_325,2156m/z		325.216	1	2.02277	184.985	0.106	0.723173	0.188654	9.30336	1	11	100 - 13,5	13.3931	69.22	3.9893	0.475209	39.4754	0.347109	0.614254	4.13034	0.725408	0	6.46805	7.57304	4.14142	6.59454	82.8989	29.4279	0.0320551	5.12298	2.04706	25.3224	0	6.2309	10.7585	29.9632	6.55608	1.24656	36.4589	59.5628	48.4719	0.000235535	6.92425	7.13538	1.43328	5.25503	16.295	0.0261465	4.17472
5,47_415,0349m/z		415.035	1	5.46648	179.154	0.03975	0.722928	0.188654	1.72771	0	1	100 - 7,23	11.1185	29.88	0	15.7663	10.1805	2.18863	2.24436	0.549841	8.75437	1.43617	18.5277	8.70955	0.972537	0.758277	26.3744	1.10834	12.5122	15.283	13.4291	14.784	11.2737	10.5744	2.78788	2.96271	6.5339	1.29854	2.68558	6.71708	6.48895	13.7987	11.3972	1.46814	1.44606	1.85353	5.46694	8.53092	1.8617
1,35_534,2542m/z		534.254	1	1.34683	222.26	0.053	0.722177	0.188503	6.27159	1	11	100 - 19,6	5.25554	123.56	2.23936	0.130951	21.3682	0	0.181373	1.78872	0	0	4.27416	3.54022	2.8189	3.67999	29.5913	13.0489	0	0.890923	3.00796	10.2385	0	3.7661	3.3478	10.9911	2.1273	0	13.9176	23.6557	16.174	0	3.74923	3.92362	0.975324	0.868845	6.37704	0.318465	1.46583
0,88_322,2372m/z		322.237	1	0.883183	185.104	0.1126	0.721433	0.188343	Infinity	1	0	100 - 14,4	8.21026	400	0	0	0	0	0.228606	0	0	0	0	0	0	0	0	0	0	0	0	0	1.19491	0	0	0.155693	0	0	0	0	0	0	0	0	162.855	0	0	0	0
3,93_362,3020m/z		362.302	1	3.92678	209.636	0.0927333	0.72124	0.188328	1.75935	1	11	100 - 18,4	14.9912	21.7	11.4259	6.51575	5.8651	15.9649	21.0596	22.0306	13.5827	10.8903	16.5332	4.41673	15.5555	16.1964	1.17168	1.81132	10.9792	11.6455	48.9232	7.19534	1.60119	14.1074	34.1204	15.0374	37.9236	4.20215	8.99069	8.78063	6.22791	5.46988	22.4401	14.7842	13.691	23.56	5.17631	13.4922	8.44624
5,84_583,4259m/z		583.426	1	5.84405	254.414	0.0331333	0.721186	0.188328	1.39007	0	4	100 - 30,4	6.83835	64.28	5.32791	3.9748	7.11929	0	5.86993	6.58626	0.193923	4.44287	7.237	5.05469	8.87825	12.118	3.63154	8.27659	0	0	7.77732	3.382	3.22724	7.19327	5.93749	3.03075	5.75446	9.57857	8.44535	10.2714	1.50767	0	1.53952	6.14806	15.5704	12.119	8.61814	5.13875	0
4,97_670,2383m/z		670.238	1	4.97477	249.435	0.0729833	0.719693	0.187993	1.23014	11	4	100 - 51,8 - 9,38	39.5931	53.46	6.38917	68.0996	69.6785	9.59854	18.8049	6.56136	30.6124	16.1669	59.5029	48.8382	11.5617	8.78948	77.7484	4.86853	52.2372	25.5143	37.7801	56.8373	73.1153	35.3559	19.3577	17.8814	23.7171	6.57116	5.426	35.1125	50.4252	87.8969	40.9393	22.5149	9.15801	15.546	17.4244	34.9624	52.0798
2,19_500,3134n	500.313	523.303	1	2.18838	219.56	0.28555	0.719641	0.187993	4.98529	1	11	100 - 24,7 - 2,09	309.559	87.01	177.952	0	605.632	0	69.8944	189.664	2.66505	0.952141	190.394	236.094	153.473	218.36	1193.25	661.703	0	188.885	133.085	669.971	0	169.665	367.742	635.904	185.547	67.2801	748.622	924.482	930.496	0	170.693	262.954	94.0623	188.654	410.263	20.0639	211.492
2,04_373,2361m/z		373.236	1	2.04267	188.938	0.0132333	0.719446	0.187993	Infinity	4	11	100 - 4,73	0.60424	173.21	1.25854	0	2.35225	0	0	0.174126	0	0.236172	0.156324	0.353463	0	0.0903328	4.59561	0.0712824	0.379748	0	0	0	0	0	1.49156	0.252825	0.202709	0	0.568652	2.54086	0.594418	0	0.441127	0	0.683312	0	0	0	0
8,10_496,4186m/z		496.419	1	8.1013	235.231	0.0265	0.719225	0.187975	1.31956	4	11	100 - 6,88	8.0417	35.31	16.3322	3.85998	6.30355	13.1972	7.99028	6.29436	5.73276	8.72914	5.68406	9.87787	7.86253	9.78997	5.89189	8.96357	4.32276	7.83503	6.47375	5.69689	5.64904	4.38101	13.6767	7.88273	4.71472	3.97062	8.62712	7.33845	7.93876	6.1906	7.57121	11.5491	6.68106	5.99284	11.4004	7.78464	11.0614
2,85_677,3754m/z		677.375	1	2.84568	274.138	0.0198667	0.718874	0.187918	Infinity	4	0	100 - 29,9	1.62858	400	0	0	26.0573	0	0	0	0	0	0	0	0	0	0	0	0	0	0	0	0	0	0	0.317574	0	0	0	0	0	0	0	0	0	0	0	0	0
7,80_937,7550m/z		937.755	1	7.80252	350.715	0.0265	0.718848	0.187918	Infinity	1	0	100 - 52,3	5.14678	0.74	0	0	0	0	0	0	0	0	0	0.816306	0	4.77085	0	17.4607	0	0	0	0	0	0	0	0	0	0	1.13444	0	0	0	0	0	101.801	0	0	0	0
2,60_624,4005n	624.4	625.408	1	2.60062	256.54	0.219017	0.71856	0.187905	503.496	4	11	100 - 34 - 4,15	260.964	58.76	0	0.207457	4157.45	0	1.91531	2.76925	0.967354	0.818831	0.856189	0.541502	0.679198	2.15901	4.3287	1.75224	0	0.973864	0.569924	2.66886	0.441928	0.224593	1.65928	1.22501	1.40686	0.291176	1.44684	1.67968	0.559921	1.17866	1.62143	0.975167	2.13492	2.20116	0	0.528674	1.65392
6,51_908,2861m/z		908.286	1	6.51375	285.718	0.0265	0.71806	0.187809	1.28131	11	4	100 - 33,7	4.89796	36.31	1.77417	5.24812	3.43805	1.00419	3.20502	1.59603	5.57193	1.41792	9.54936	3.2141	3.32119	0.976101	7.3378	3.07371	3.98497	6.44913	8.50388	6.9785	1.64659	3.63225	4.99179	2.40712	9.56759	0.616944	6.03763	4.34087	2.31268	4.03849	3.37797	3.85681	3.61682	5.53442	4.41875	1.0556	8.87632
2,59_743,4473m/z		743.447	1	2.58737	272.812	0.03975	0.717683	0.187745	Infinity	1	11	100 - 27	2.2907	116.47	0.142251	0	6.48983	0	0	0.796196	0	0	0.958757	0.764306	0	0.114708	19.751	6.21393	0	0	0	5.35612	0	0.269651	1.46667	6.30073	0.374	0	7.97606	10.1331	10.1603	0	0	1.50501	0	0.429406	1.84298	0	0
4,66_351,2508m/z		351.251	1	4.66308	198.356	0.053	0.717539	0.187742	1.16417	11	0	100 - 11,5	12.1637	25.53	15.6247	7.67535	4.99277	15.6248	5.16053	15.8179	12.303	15.5056	8.86686	12.4842	3.2426	10.2765	7.75682	14.0776	12.3258	10.4239	6.20812	10.6097	12.8621	8.88581	7.05652	15.3004	10.0579	8.48962	15.5262	7.00694	11.4595	12.8725	10.7976	19.3584	8.72095	18.883	16.2398	10.5091	12.0206
0,49_302,1959m/z		302.196	1	0.4913	169.025	0.112617	0.717445	0.187742	2.55724	11	0	100 - 9,44 - 0,138	78.7786	14.55	26.1902	59.7282	16.1104	266.383	75.1701	25.7687	119.71	95.2936	27.1363	37.9545	21.9009	14.8084	22.6431	33.2223	37.2122	176.894	27.8385	54.6217	31.4424	17.4507	238.155	57.1794	21.2281	25.5947	27.7587	64.7314	85.0316	32.9856	39.7925	31.6647	45.3313	30.7286	25.389	64.3858	33.7289
2,22_539,2702m/z		539.27	1	2.22227	216.219	0.0331167	0.71741	0.187742	15.7016	1	11	100 - 11,9	2.16948	88.03	0.489917	0	5.99627	0	0	0.900167	0	0	1.21679	0.95164	0	0.454339	14.0238	2.19022	0	0.0982245	0.271948	6.34976	0	0.350375	1.63714	4.63381	0.319935	0	8.51769	9.65987	7.15776	0	0.171579	0.526624	0	0	3.42705	0	0.366001
10,91_451,3617m/z		451.362	1	10.9149	221.497	0.02025	0.715898	0.187417	1.81986	0	11	100 - 23,6	4.33868	16.65	5.21929	7.89753	4.28037	1.81644	5.3261	4.02794	3.98369	5.68463	2.61044	3.09287	4.44382	2.11608	2.49841	4.63998	0.923487	5.45921	3.01532	2.15103	6.82239	2.07644	6.8599	3.83501	7.04549	1.7932	1.51927	2.73153	1.71784	3.48034	2.35007	4.22793	4.55518	7.16181	7.27142	3.88067	8.65163
2,64_348,2862m/z		348.286	1	2.64035	204.297	0.0728333	0.715263	0.187285	1.82349	1	11	100 - 29,5	7.58744	55.7	5.27507	9.90713	3.53775	12.4695	2.24745	7.80193	3.70431	3.93837	3.73738	3.83834	8.40219	12.0489	5.4353	3.38125	9.34553	2.50978	11.0441	7.24232	3.1111	10.1145	10.1951	10.6628	10.7151	3.0533	10.4425	3.74077	2.86922	7.65439	3.01041	26.471	2.68699	5.45104	0.835055	5.86524	7.2353
2,26_460,1962m/z		460.196	1	2.25537	212.362	0.0595667	0.714911	0.187228	1.36443	0	4	100 - 17,9	8.03276	46.53	5.11359	4.04598	1.55238	13.2566	4.86325	6.51184	3.81908	3.60271	3.90626	3.17207	9.36522	3.62976	3.48132	13.0916	7.78083	7.00348	6.33551	7.92572	5.42091	4.95191	4.32417	2.99726	11.306	6.76181	7.18073	4.28904	3.58067	2.8094	16.9961	7.09389	11.2087	6.43166	5.38749	9.08397	2.63317
6,58_708,5364m/z		708.536	1	6.57998	286.158	0.01985	0.71459	0.187179	2.5656	1	11	100	2.39408	56.32	2.68204	2.04194	2.79424	2.18982	5.69061	2.20921	3.76851	0.751477	0.262139	0	1.13467	1.55228	3.32926	1.77445	1.16901	1.06606	2.45368	2.20677	0.676339	1.52797	0	5.01171	6.79492	0.807369	2.50555	3.48007	3.02575	0.105033	4.60844	5.35732	0.380494	0.356781	0.416707	0.120455	3.15294
6,77_537,5365m/z		537.536	1	6.76618	271.175	0.0463667	0.714521	0.187179	2.1897	4	0	100 - 15,6	13.2942	109.25	8.57422	2.16412	9.37198	2.96862	7.6409	1.03251	5.11388	7.32194	2.40584	94.7887	6.8531	8.2903	4.01019	7.19402	22.0633	22.9132	23.5584	40.002	5.98286	19.2487	3.41929	8.37067	0	0.723185	29.6911	12.9588	15.6018	5.93638	1.64171	5.17696	0	0.714497	4.95439	17.7653	7.18012
2,83_313,2150m/z		313.215	1	2.82578	176.97	0.0860667	0.714361	0.187179	2.34187	0	11	100 - 13,2	11.0988	15.49	3.99331	0.681435	39.476	0.363227	0	3.82569	0.646257	0	13.7629	3.66385	9.23867	4.99587	70.135	19.601	1.3473	1.62759	16.0928	9.24427	1.19071	9.74224	4.94005	20.6131	6.66616	1.17418	20.4144	54.047	26.5273	0.833835	9.26474	10.5823	1.19979	6.8667	14.6105	0.31115	2.20929
5,60_569,3334m/z		569.333	1	5.59897	260.956	0.0264833	0.714322	0.187179	1.64536	0	11	100 - 18,6	4.5463	5.81	3.58501	1.39317	3.15968	0.459512	3.92977	3.85728	2.13608	4.67693	3.83647	1.37925	6.34248	9.47458	0.545875	3.05026	0.653844	0.760726	5.72879	2.783	2.54427	6.48481	3.27115	3.5823	1.27047	2.6352	4.81368	10.5605	0.93017	0.602276	1.36478	4.38839	13.5389	6.12174	4.96977	0.787982	1.57747
3,00_664,5138m/z		664.514	1	2.99838	268.133	0.212317	0.714022	0.187168	1.43693	4	0	100 - 26,3	73.3484	1.64	47.7719	50.2992	115.287	77.39	339.056	60.0014	43.993	62.0095	40.0363	48.65	55.4706	63.9111	25.4562	52.8461	43.6639	47.7325	53.1028	70.3042	47.7144	49.9717	79.3796	79.7679	89.617	220.579	51.7492	50.238	47.9178	35.3955	111.663	49.4517	77.3041	75.0467	68.8423	56.2515	88.5321
2,88_428,2899m/z		428.29	1	2.8788	219.221	0.0463667	0.713903	0.187168	Infinity	1	11	100 - 6,48	0.918171	102.04	0	1.76205	1.38097	0.509691	1.39593	0.228735	0.370304	0	0	0.304268	0	0.646703	0	0.217729	0	0.0110635	3.97729	0.0350166	0	0	0.229882	0	0.430578	0	0	0	4.09256	0.00043693	0	7.2596	0	0	0.439096	1.38271	0.516254
8,35_835,6199m/z		835.62	1	8.34673	315.99	0.0199167	0.713798	0.187168	Infinity	1	0	100	1.06599	141.42	0	0	0.49236	0	0	0.404547	0	0.468302	0	0	0	0	0	1.30023	0	0	0	0	0	0	0	12.7663	4.51773	0	0	0	0	0	0	0	0	0	0	0	0
6,71_686,3494m/z		686.349	1	6.70582	243.013	0.0265	0.713547	0.187148	1.46488	0	11	100	25.1117	57.43	2.84244	50.451	6.83571	1.83449	24.0173	0	28.4	1.90636	40.1381	18.8818	7.37254	1.5185	60.4479	0	66.1189	21.9609	28.0268	13.2327	36.3475	4.69251	19.8466	13.2161	16.566	0	2.30672	4.25346	23.8861	54.5507	30.9422	13.8974	7.76707	4.90977	26.0516	30.8737	9.83647
10,50_551,5005m/z		551.5	1	10.5035	270.801	0.0794833	0.713217	0.187096	1.40324	11	0	100 - 25,8	25.1505	33.57	40.3174	21.4585	13.3376	16.5468	20.3476	18.2687	9.49895	20.1502	13.6831	27.1669	28.7507	10.3134	22.2634	14.2016	28.6901	20.0136	15.1378	40.606	28.0703	23.4617	15.7274	23.2969	18.4528	28.9013	14.2342	26.1157	26.8317	24.4097	19.6523	16.38	23.3126	27.5062	8.41777	31.4669	29.1233
2,27_313,2142m/z		313.214	1	2.2686	179.791	0.04635	0.713022	0.18708	7.9133	1	11	100 - 2,61	5.49942	115.17	1.33318	0	11.7021	0	0.988752	0.336291	0.0813175	0	4.78996	2.34923	4.25627	2.68831	31.3611	11.2893	0	1.60233	1.39802	9.84973	0	4.54272	2.09505	15.4622	1.64933	0	14.5241	27.1221	14.4824	0	2.54559	3.08872	0	3.10118	9.01843	0.0878509	1.02087
6,89_1186,1902m/z		1186.19	1	6.89203	426.42	0.0463667	0.712353	0.186939	1.53816	4	0	100 - 70,2 - 6,11	32.1882	99.73	18.742	2.54527	19.7786	7.82988	26.839	6.40137	3.83073	22.7616	1.93685	229.403	8.58211	23.851	31.9695	20.5486	36.2743	53.7162	67.8538	217.185	0.833709	60.1038	51.8098	23.0431	15.7887	4.24238	66.2264	16.2369	14.8672	9.67753	5.0199	2.90013	5.63974	5.60838	5.40275	38.7452	29.4314
2,00_663,3891m/z		663.389	1	2.00293	249.575	0.0397333	0.71202	0.186886	35.2326	1	11	100 - 10,8	4.26459	116.52	0	0	10.4545	0	0	1.6397	0	0.359644	0.94848	2.57765	0.885129	1.82197	25.1387	9.3265	0.0996543	0.912055	0	11.4	0	0.85707	1.02515	8.22372	0	0	17.7667	16.6918	18.5415	0	0	1.84488	0	0.904385	5.83791	0.169009	1.50768
3,26_429,2600m/z		429.26	1	3.25708	216.223	0.0334833	0.711834	0.186872	1.21337	1	11	100 - 15,5	4.78876	29.21	7.04223	3.64457	2.39832	4.78985	2.66959	4.41806	4.47063	4.71568	3.15714	4.06933	3.09483	5.28327	2.51339	4.53994	5.04098	4.77712	1.0121	7.41715	5.11939	5.38662	6.13515	3.98302	3.11013	5.29003	3.83183	3.59913	3.67812	5.47941	3.57171	5.29078	5.4586	5.20932	5.18333	3.69283	8.11494
2,86_586,3958m/z		586.396	1	2.85893	248.191	0.03975	0.711785	0.186872	Infinity	4	11	100 - 21,6	1.53372	173.21	0	0	24.3909	0	0	0	0	0	0	0	0	0	0.148678	0	0	0	0	0	0	0	0	0	0	0	0	0	0.330608	0	0	0	0	0	0	0	0.0257141
4,16_425,3057m/z		425.306	1	4.15972	219.314	0.0331167	0.710381	0.18656	1.54354	11	4	100 - 18,3	5.55992	65.95	2.91989	2.20995	3.19657	9.36006	4.84004	5.69156	2.24924	0.685806	0	0.433893	3.63968	0.974764	2.81008	9.53363	3.58025	5.50767	3.95017	4.60299	2.28149	2.23323	1.8098	1.28498	3.50454	7.26438	5.99936	3.28645	2.81588	3.13609	8.1037	7.36812	11.4218	5.45466	2.82064	4.25768	0.621127
10,73_960,8954m/z		960.895	1	10.7291	370.7	0.0334833	0.709912	0.186471	1.60815	11	0	87,3 - 100 - 46,4	12.6207	34.21	13.6273	12.8533	11.137	8.9076	6.41466	12.112	6.63018	2.02904	5.78659	9.11486	8.61532	16.4062	9.2223	5.73843	8.53669	9.21401	8.30413	13.2585	11.5068	10.7125	10.0211	6.91248	10.1511	10.6401	10.1593	7.64361	16.4684	8.15194	13.4024	6.47398	9.01871	6.14565	6.30225	12.7875	11.1076
4,66_299,0611m/z		299.061	1	4.65647	221.312	0.0596	0.708873	0.186233	1.84028	0	1	100 - 9,65 - 0,653	17.3311	61.11	3.37769	21.461	30.8814	1.04797	12.3602	3.36672	13.0988	5.29651	18.8048	14.3463	4.35094	0.680908	53.7167	2.60284	21.2565	13.0843	21.3348	4.0601	7.95887	17.0171	7.37143	18.5135	11.8407	1.50461	7.43508	7.83421	17.3697	18.16	4.12939	4.8583	3.0994	4.8785	10.5456	2.62496	8.68046
1,22_261,1454m/z		261.145	1	1.22098	162.543	0.0662333	0.708752	0.186233	7.83743	1	11	100 - 4,11	4.75122	94.32	2.34878	0	12.5101	0	0.427648	3.75528	0.237944	0	2.64756	4.08647	1.7713	4.04843	16.7292	10.5737	0	3.0322	0.82007	9.54513	0	2.1369	5.65535	12.2208	1.15767	0.0339743	13.269	13.6118	17.6101	0	1.63814	3.61592	0.956589	2.19648	7.78827	0.0862729	2.6819
1,13_344,1466n	344.147	345.154	1	1.12825	175.763	0.0927167	0.708359	0.186167	4.76226	1	11	100 - 10,8 - 0,105	19.1223	104.56	10.8608	0.396637	68.9995	0	2.04149	8.75352	0.855219	0.00207022	15.3685	13.0077	12.2765	16.3202	92.9598	39.7432	0.0996551	7.48528	9.95945	32.2195	0.578842	20.4915	16.7391	43.3749	9.14177	2.42328	45.0107	68.6971	55.5206	0.0667611	9.38646	15.5978	2.7631	11.3571	25.7111	1.55529	11.8511
10,35_948,8961m/z		948.896	1	10.3512	360.675	0.0265	0.707935	0.18609	1.36418	1	0	100 - 39,5	12.7434	40.13	21.9745	10.7069	8.90339	9.88592	7.38343	16.102	10.3371	8.8586	11.9815	7.53206	8.54743	7.35798	11.2554	18.9264	6.1846	16.1542	5.47973	8.4704	18.2257	21.3206	15.5652	11.8295	10.3909	7.45226	12.1133	15.3125	13.7329	15.5013	14.333	10.2359	12.0503	20.8235	7.07203	11.9751	21.9561
6,34_445,0812m/z		445.081	1	6.34157	192.475	0.0463667	0.707517	0.186015	2.02155	0	11	100 - 7,48	10.9097	70.52	0	19.6942	12.1139	0	9.30246	2.27126	5.56997	1.55979	26.9004	14.4335	2.07526	0	28.8631	0.240473	13.1512	7.57138	14.8707	7.37462	15.3698	12.3859	3.40548	17.5137	9.1349	2.03573	5.44303	14.3459	13.0549	23.0806	7.48266	2.50729	2.21724	0.490275	6.72234	1.2745	12.6767
1,80_304,3983m/z		304.398	1	1.79723	200.297	0.0268667	0.707486	0.186015	Infinity	4	0	100	2.13941	400	0	34.2306	0	0	0	0	0	0	0	0	0	0	0	0	0	0	0	0	0	0	0	0	0	0	0.229612	0	0	0	0	0	0	0	0	0	0
5,22_321,3160m/z		321.316	1	5.22107	190.867	0.0662333	0.707272	0.186015	1.21043	0	11	100	8.49136	4.62	13.1185	7.4735	6.50268	9.72117	4.8759	6.75686	10.1437	6.77448	2.1977	5.50836	7.30051	10.8505	4.15922	7.55469	10.9447	6.21887	4.62874	5.21781	10.1698	4.62487	9.671	7.9803	6.50904	9.25769	6.4199	7.85444	7.41433	8.02993	5.73528	7.54364	7.3728	10.7566	10.3945	7.64809	12.9855
7,78_935,2410m/z		935.241	1	7.77528	294.856	0.0206	0.70703	0.18599	2.11119	4	11	100 - 28,5	7.22413	33.12	2.04747	21.0089	10.5406	0.981021	3.54759	3.38389	8.45668	1.39739	5.41588	8.00447	2.89709	0.775654	24.9716	4.97103	10.379	6.80783	3.35006	9.69761	18.0126	5.47447	6.259	3.55298	3.79715	4.51267	0.14254	4.28501	11.2347	9.50235	3.53065	5.27915	10.0938	4.55878	8.23201	13.0184	13.0138
6,81_452,4821m/z		452.482	1	6.81253	245.663	0.0927333	0.706931	0.18599	1.18222	1	0	100 - 22 - 0,118	183.951	11.5	137.615	180.311	126.966	197.574	223.663	176.985	191.987	235.701	186.633	139.01	156.169	181.412	156.599	194.15	130.966	188.51	132.461	129.802	144.86	143.151	230.345	197.311	202.381	226.563	225.534	206.964	215.05	87.3258	218.097	174.444	249.208	193.018	200.004	148.833	187.75
1,50_318,2791m/z		318.279	1	1.49917	199.681	0.053	0.706689	0.18597	21555.9	4	11	100 - 12,7	3.11516	42.01	0.886293	43.7412	0	0	0	0	0	0.936296	0.0346647	0	2.55417	0.635236	0.247931	0.379637	0	0.427056	1.0222	0.276648	0	0.588527	0.739956	0.183016	1.0369	0	7.77047	0	0	0	0	0	0	0	0.195352	0	0.210619
7,09_490,0546m/z		490.055	1	7.08522	214.496	0.01985	0.706261	0.185892	Infinity	1	11	100	1.07656	173.21	0	0	0	0	0	0	0	0	12.7942	0	0	0	0	0	0	0	0	0	0	0	0	3.25094	0	0	0	0	0	9.0457	0	1.87551	0	0	0	5.59827	1.76086
3,41_533,3675m/z		533.367	1	3.40943	231.251	0.0198833	0.705911	0.185834	Infinity	4	11	100 - 14,6	2.62262	102.1	0	0	7.33981	0	0	0	0	0	1.4831	0	1.8835	0.973796	25.7655	4.51612	0	0	0	4.04008	0	2.87061	0	5.205	0	0	4.48136	16.0203	4.15834	0	1.03869	2.71097	0	0.776943	3.32771	0	0
1,92_360,2289n	360.229	343.226	1	1.92345	184.297	0.0794833	0.705886	0.185834	7.19287	4	11	100 - 15,1	16.5055	133.07	4.1853	0.230684	60.2753	0	0.771137	3.49861	0.364985	0	11.4563	6.1756	7.39249	11.3192	123.499	31.6317	0	3.28783	8.53677	27.2226	0	8.93726	11.8432	36.6864	5.29696	0	41.6706	83.1567	46.0306	0	5.21802	13.0164	1.38074	7.64326	20.4875	0.175607	4.33724
8,77_579,1047m/z		579.105	1	8.7655	221.221	0.0265	0.705607	0.185823	2.13064	0	11	100 - 27,9	4.64201	57.52	0	6.56793	9.12155	0	1.95828	0.509274	1.3207	0	10.7112	2.49889	2.57639	0	3.06218	0	4.50128	4.65439	3.15903	4.92737	11.0312	6.20981	0	2.77787	3.51037	0	0	0	1.53857	6.06503	5.08158	0.581562	0.442928	0	2.10595	9.51585	5.21384
0,51_444,2581m/z		444.258	1	0.511167	204.037	0.03975	0.705052	0.185712	1.18042	0	4	100 - 22,3	6.31167	31.95	5.74802	4.0348	3.42054	8.5596	2.29694	6.57968	6.57944	3.19593	4.45699	3.38304	6.37437	4.85064	2.83839	12.7641	4.70091	5.76814	3.53131	4.95039	3.27087	8.00183	4.65317	7.45963	7.52043	5.39277	10.3667	6.8	6.62089	4.11711	7.80365	2.68812	7.54198	7.60747	3.47159	5.03794	4.50801
3,33_517,2909m/z		517.291	1	3.32993	216.751	0.07285	0.704861	0.185696	15.6851	1	11	100 - 26	5.74107	120.76	0.899898	0.337733	14.815	0	0.289392	0.975122	0	0	0.33316	3.47568	0.590748	3.02471	37.9327	18.2398	0.0168275	0.672397	0.516401	16.3923	0	1.81703	3.26148	11.4359	0.887677	0.511748	15.3972	31.5464	22.2453	0	2.87301	1.45084	0	0.574486	5.19195	0.426226	0.29338
2,48_443,3124m/z		443.312	1	2.48093	218.762	0.0471	0.704351	0.185596	Infinity	4	1	100 - 10,6	2.21454	141.42	0	0	0	0	0	0	0	35.4327	0	0	0	0	0	0	0	0	0	0	0	0	0	0	0	0	0	0	0	0	0	0	0	0	0	0	0
4,25_423,3214m/z		423.321	1	4.24582	231.369	0.0596167	0.704225	0.185596	13.1496	1	11	100 - 14,2	9.38062	21.32	1.20647	0.928758	5.44367	0.650864	2.3464	0.997582	1.16812	0	0.593143	0.49147	0	2.26431	0	0.0128621	0.000186902	0	0	0	0.372892	0.882107	1.10323	5.92407	0.268801	0	0.97796	0.803774	0.734551	7.33321	4.143	160.335	0.855965	0.635239	0.281665	1.60253	0.849153
2,08_383,2170m/z		383.217	1	2.07578	191.467	0.04635	0.703833	0.185529	6.28783	1	11	100 - 4,68	7.65235	57.49	3.64181	0.116841	22.3312	0	0	2.86404	0	0	4.651	5.11021	4.64773	1.56459	38.0412	12.689	0.536027	2.1385	4.32901	15.82	0	1.81847	8.65689	18.7443	3.69856	1.14502	17.62	33.2333	19.3026	0.0690596	1.09896	7.36197	0.5617	3.60273	10.6822	0.198071	5.10405
2,49_658,5083m/z		658.508	1	2.49453	252.746	0.0402167	0.703677	0.185522	Infinity	1	11	100 - 13,5	0.164796	173.21	0	0	0	0	0	0	0	0	0	0	0.107992	0	0	0	0	0	0	0	0	0	0	0.314849	0	0	0	0	0	0	0	0	0	0	0.23952	0	0
7,15_667,5214m/z		667.521	1	7.15145	290.229	0.145717	0.703317	0.185462	1.61032	11	4	100 - 25,5	76.1512	45.4	40.5171	30.5159	33.9322	35.3515	77.0548	49.4611	49.4103	40.0217	78.1941	16.4227	73.7849	61.0607	49.4994	80.1058	7.40285	33.895	56.2914	38.4884	15.2529	62.9102	42.2861	61.0422	61.3329	88.0369	96.7682	114.796	42.886	2.30975	89.9829	54.8624	162.67	74.7714	41.1392	65.1807	9.91143
3,59_549,2495m/z		549.25	1	3.58898	239.926	0.0397167	0.703307	0.185462	Infinity	4	0	100 - 20,8	3.23924	141.42	0	0	51.8278	0	0	0	0	0	0	0	0	0	0	0	0	0	0	0	0	0	0	0	0	0	0.0972612	0	0	0	0	0	0	0	0	0	0
5,96_693,6006m/z		693.601	1	5.95702	286.469	0.0132333	0.703196	0.185462	2.44307	4	11	100 - 36,2	3.27221	24.22	0.57015	4.75194	2.60892	7.14118	7.74352	2.52309	1.40275	6.12164	1.17221	3.55707	0.475892	6.40045	2.39364	1.92127	0.329367	3.2422	0	0.907443	3.4954	0.56755	1.37777	3.55289	3.06608	7.22478	2.05231	3.02237	5.11494	3.36141	2.54381	4.22928	2.75671	0.327815	2.52815	1.00335	2.37461
1,89_371,2206m/z		371.221	1	1.89033	186.156	0.0463667	0.702484	0.185346	4.48919	1	11	100 - 11,3	10.9707	61.21	8.13324	1.19334	26.5932	0.886245	1.34231	5.58037	1.90404	1.81245	7.42361	12.7737	8.84662	10.36	40.1039	17.0433	0.611754	6.95278	5.43705	20.948	1.72556	9.19687	12.7402	20.3743	6.79247	2.46914	23.1276	35.088	28.4877	0	4.22574	7.40527	1.19571	12.4491	17.6455	1.77191	8.33476
6,81_894,5476m/z		894.548	1	6.80592	311.681	0.0132333	0.702446	0.185346	Infinity	4	1	100 - 15,5	1.16925	173.21	18.7081	0	0	0	0	0	0	0	0	0	0	0	0	0	0	0	0	0	0	0	0	0	0	0	0	0	0	0	0	0	0	0	0	0	0
7,92_713,5695m/z		713.57	1	7.91512	302.112	0.07285	0.702382	0.185346	Infinity	1	0	100 - 32,1 - 3,67	18.6566	126.13	0.644012	0.153495	0	3.91676	0.255934	1.52095	0	1.84317	0.86804	0.175347	1.29947	0	0	1.40667	0.188142	0.830149	0	0	0	0	0.850999	1.33737	0	0.758315	2.16505	0	0	361.106	0.824102	0	1.87787	1.0169	1.90846	0	0.389238
11,92_432,2778m/z		432.278	1	11.9155	187.132	0.0264833	0.702362	0.185346	1.21369	11	0	100 - 8,59	5.55965	11.21	8.86515	2.01177	6.62646	5.26767	5.62578	4.36789	1.14706	3.05043	3.80032	6.44291	7.27015	6.56896	7.15012	4.64754	6.33339	0.804359	4.51438	4.46311	7.55976	5.56161	5.08001	2.16807	5.89566	5.83565	2.89277	5.7398	6.00633	5.52888	3.65471	7.72147	3.47267	9.78252	4.82287	5.37894	5.78629
3,36_575,3692m/z		575.369	1	3.35643	239.3	0.0397333	0.702038	0.185346	20303.7	4	11	100 - 22,1	4.04312	140.82	0	0	12.1639	0	0.497517	0.589447	0	0	0.954128	0.278662	0.376912	1.07284	39.9434	8.32735	0	0.485696	0.0776796	7.94646	0	0.973324	1.67835	5.54777	0	0	12.2932	24.0709	12.6419	0	0.749538	1.69262	0	0.477837	4.76631	0	0
1,91_583,2798n	583.28	584.287	1	1.9102	242.132	0.0993333	0.701322	0.185212	Infinity	4	0	100 - 31,4 - 3,94	224.325	356.59	0	0	0.190521	0	3589.01	0	0	0	0	0	0	0	0	0	0	0	0	0	0	0	0	0	0	0	0.533121	0	0.15257	0	0	0	0	0	0	0	0
1,66_263,0558m/z		263.056	1	1.66477	154.231	0.0331167	0.700783	0.185104	1.50457	1	11	100 - 6,76	2.93795	19.27	2.98891	0.953693	1.48545	4.21752	2.59835	1.16159	1.07195	3.35469	1.75248	3.80882	2.30439	2.43839	2.04703	2.73996	1.58228	4.55594	3.61036	2.7323	1.9836	2.03464	3.52937	4.6759	4.52578	1.32272	4.55765	1.58193	3.22698	0.478518	2.23823	1.50075	3.30441	2.70444	6.40641	1.89312	4.13807
2,14_453,2993m/z		453.299	1	2.14203	212.557	0.225933	0.700753	0.185104	5.61673	1	11	100 - 20,6	96.1286	94.65	41.9772	0.0479176	194.06	0.330333	15.4123	44.7424	0.90503	1.63871	58.1718	64.525	45.1301	61.3762	428.097	212.778	0.146484	43.2336	42.6527	200.788	0	49.6164	84.8751	225.833	50.4874	13.6545	239.501	328.005	294.216	0	41.6229	85.3728	18.127	51.228	141.374	4.92649	49.8249
3,92_198,1848n	198.185	237.148	1	3.92015	221.978	0.07285	0.699938	0.18495	2.03484	1	11	100 - 7,63	7.02415	26.1	6.38471	4.33022	3.19407	8.19302	10.222	14.2225	5.13641	5.27784	8.06767	2.379	7.57975	6.55738	0	0.402896	5.93192	6.88113	25.7269	4.75496	0.53443	7.15946	21.8204	5.6662	21.3034	2.38052	2.89619	2.77134	2.21671	0.649675	8.20232	6.95987	4.15365	11.1621	1.10925	6.71884	2.77579
7,56_407,3149m/z		407.315	1	7.55633	216.924	0.0596167	0.699436	0.184852	2548.72	1	11	100 - 8,29	6.83387	141.42	1.47438	0	0	0.0658785	0.195065	0.088704	0.000804979	0.00655548	0.900923	0	0	0.228179	0	0	0.021697	0	0.00108622	0	0.00393676	1.00545	0	0.00477969	0.6872	0.000112309	0	0	0.0396534	132.735	0.0245064	0	0.638075	0.463817	0	0.450709	0
3,37_623,4505m/z		623.451	1	3.36967	232.2	0.0794833	0.699403	0.184852	1.30858	4	0	100 - 8,75	22.3126	25.22	34.7411	15.4705	14.8771	34.6567	14.2868	21.1799	22.1338	25.8571	18.0452	41.2213	19.6559	16.6212	10.7494	25.4833	26.029	15.9937	16.6135	20.0713	35.5753	17.2869	31.2263	14.8831	31.1441	21.8397	14.1207	11.9757	20.3864	25.2136	24.9793	18.5245	21.0285	31.8415	27.4359	17.0403	28.3653
6,84_792,6049m/z		792.605	1	6.83903	313.529	0.0861	0.699124	0.184838	1.23923	1	4	100 - 32,2 - 0,931	129.539	16.25	122.593	80.3895	69.2354	117.388	130.881	125.647	98.3329	105.975	123.479	75.9416	124.189	135.855	107.424	135.074	62.1322	57.9801	115.37	76.6478	71.5486	139.317	115.485	111.576	102.917	168.654	150.479	157.076	103.232	30.0558	120.804	147.028	326.304	124.102	125.597	103.831	83.6858
5,57_748,1966m/z		748.197	1	5.57247	263.35	0.0529833	0.698893	0.184812	2.35983	0	1	100 - 38,8	8.26673	67.32	0	6.32282	17.5455	0	2.02324	0	3.72261	0	6.70992	2.89071	0.757902	0	22.3397	0.530421	8.06498	4.47725	10.7009	9.69203	3.0404	2.83	1.17232	0.762794	3.2474	0	3.90982	2.353	3.12307	1.80487	7.7314	0	2.3148	0.624113	3.69286	7.42189	5.6404
1,32_252,1567m/z		252.157	1	1.32033	160.231	0.0861167	0.698831	0.184812	2.77693	1	11	100 - 7,75	3.81057	19.19	1.72019	7.79452	4.41025	3.48579	11.3691	1.06589	5.10955	1.01861	1.14709	1.88849	2.28079	4.88315	1.82015	0.61563	1.28323	5.28883	8.35976	1.31995	1.12475	2.93405	3.45191	0.695401	5.57082	1.82693	1.13702	1.5574	9.19488	2.29357	1.87303	13.0806	1.41817	2.62853	1.24894	7.1509	4.75552
2,58_339,1569m/z		339.157	1	2.58075	198.821	0.0596	0.698699	0.184812	3.65775	1	11	100 - 7,72	4.84795	5.35	2.64758	0.809585	1.15109	3.38676	0.662127	5.00508	1.9156	1.73846	2.24159	2.09774	1.89233	1.34937	1.09131	1.00493	3.98145	1.85179	1.05934	0.602725	2.22435	1.79182	1.6442	2.30742	1.44735	2.62871	1.5843	2.08153	1.15268	2.44674	2.12668	58.6663	2.26588	3.64387	1.24869	2.80693	3.58579
3,30_689,4905m/z		689.491	1	3.29682	245.996	0.0864667	0.698204	0.184733	1.20359	4	11	100 - 9,61	23.0688	9.67	36.5182	18.0375	12.4903	30.2327	21.8913	16.458	21.6669	23.4526	29.166	36.4773	24.0255	11.8427	20.9373	31.3801	24.0082	10.5162	15.8939	8.55613	22.3604	17.8071	30.574	13.3932	34.2404	11.8809	10.8418	13.085	15.9697	18.7376	35.2974	20.8191	13.0848	26.8853	19.0937	17.3609	33.493
2,37_792,3617m/z		792.362	1	2.36797	232.069	0.0596	0.697206	0.184504	1.49755	1	11	100 - 13,7	11.5209	0.98	6.57057	14.7065	5.10833	16.1682	14.0133	6.4701	13.5476	10.9607	11.6061	9.70093	14.5655	11.9265	9.74487	8.88554	3.32683	15.9843	10.2576	12.2781	8.20419	9.12133	18.7465	6.44456	12.9578	14.1395	16.561	14.178	10.059	1.94925	13.6619	10.5392	19.7882	8.03138	10.5289	10.3829	16.9609
2,18_313,2140m/z		313.214	1	2.18177	182.626	0.0470333	0.696975	0.184477	11.6523	1	11	100 - 12	2.40879	141.42	0	0	8.03966	0	0.146624	0.175751	0	0	1.90354	1.19656	1.03619	0.726222	17.2627	3.78695	0	0.170623	1.31151	5.27499	0.24856	0.397852	0	6.88154	0.258793	0.0373378	5.51058	13.9847	8.7084	0	0.861086	0.336036	0.877614	0	2.79281	0	0.693963
2,85_395,2182m/z		395.218	1	2.8523	193.948	0.0662333	0.696862	0.184477	12.957	1	11	100 - 12,3	5.42161	120.34	1.93379	0	12.273	0	0	0.392694	0	0	3.30536	2.46643	1.65376	1.98096	30.8791	12.5644	0	0.938675	1.20666	10.3794	0	2.105	5.54895	9.90628	1.69836	0.2481	17.2853	19.747	26.5222	0	1.19097	1.63845	0.464025	0.0802717	9.64328	0	0.767997
13,22_421,3512m/z		421.351	1	13.223	222.421	0.0397333	0.695788	0.184232	1.22215	1	11	100 - 10,8	10.8295	22.33	19.5521	8.48627	6.82743	13.4663	10.7724	10.7288	12.0619	10.7402	8.87978	9.7593	11.3867	12.2427	9.1688	6.71627	7.30792	10.8418	8.20039	12.4519	14.1795	8.96188	14.1202	9.18423	12.4831	10.4713	6.95596	10.5287	7.91911	12.2565	9.9757	9.74472	11.1013	10.667	9.68471	9.17048	17.0216
5,51_525,2339m/z		525.234	1	5.50625	234.47	0.01325	0.694212	0.183849	2.73403	0	11	100 - 24,5	2.10361	6.58	1.68799	1.32969	0	0.584461	2.59855	1.88436	0.0675822	0	0.740239	0.0482296	3.10689	2.61907	1.328	2.9852	0	0	0	2.36139	2.05493	2.83586	1.3465	2.19272	0.938205	0.556479	0	2.15067	0.59841	0.565341	0.522897	1.84104	2.69055	0	2.84363	1.46176	0.390685
3,33_575,3711m/z		575.371	1	3.32993	239.3	0.0463833	0.694192	0.183849	12.0914	4	11	100 - 10,3	5.16345	128.97	1.97078	0	16.0338	0	0.310566	1.53382	0	0	2.69124	1.40691	1.18619	0.521042	43.8902	12.3792	0.0701871	0.62118	2.4038	9.93236	0	2.05308	2.04228	11.0433	1.24634	0.335736	14.2285	28.3696	13.6081	0	1.45882	1.73681	0.31343	3.7985	5.467	0	0
2,83_638,4164n	638.416	639.424	1	2.82578	256.233	0.198717	0.693218	0.183655	Infinity	4	0	100 - 35 - 2,03	196.384	325.2	0	0	3142.13	0	0	0	0	0	0.0153026	0	0	0	0	0	0	0	0	0.0738525	0	0	0	0	0	0	0	0	0	0	0	0	0	0	0	0	0
8,40_537,3929m/z		537.393	1	8.39973	252.472	0.0927167	0.693165	0.183655	1.50082	1	11	100 - 8,24	32.8721	29.46	38.9532	27.0318	17.129	50.0217	17.8497	38.618	31.4438	36.8772	33.7743	19.8332	33.3571	40.0605	18.6456	34.5621	31.5289	34.1558	16.8823	20.5694	37.8864	16.837	47.87	31.2563	27.0851	20.1018	30.1	36.5378	30.491	27.7441	33.6486	41.9311	33.2362	46.7943	42.1644	9.24686	49.8
6,64_709,0084m/z		709.008	1	6.6396	295.754	0.0861	0.693099	0.183655	1.37165	1	0	100	14.1281	10.75	11.782	1.09071	6.88687	7.58614	12.2194	12.7356	4.86009	19.525	11.0329	9.16315	26.2112	10.6759	17.0725	8.02603	9.96476	8.39402	23.0514	10.5307	12.6693	27.3311	10.8837	10.9085	6.10668	5.50451	11.6561	30.815	8.35679	5.85201	3.60981	11.5024	34.1332	15.8282	20.1614	14.3015	8.4208
2,43_616,4064m/z		616.406	1	2.4342	256.741	0.05335	0.692917	0.183655	Infinity	4	0	100 - 24,9	2.25525	400	0	0	36.084	0	0	0	0	0	0	0	0	0	0	0	0	0	0	0	0	0	0	0	0	0	0	0.0906657	0	0	0	0	0	0	0	0	0
1,44_470,1717m/z		470.172	1	1.43955	203.323	0.0265	0.692387	0.183572	1.66746	0	4	100 - 2,45	2.61814	52.61	0.486953	2.00483	0.916248	2.02425	1.46518	2.76741	0.698457	0.446219	1.93904	0.674423	0.181333	0.191366	3.82115	3.31941	2.81623	1.36972	0.435152	0.687609	1.39299	1.47684	0.0217461	0.798899	1.82668	5.04062	1.99823	3.08748	0.860423	0.473407	4.98079	3.05859	4.20113	1.53401	0.136447	3.17915	0.791363
4,51_207,0318m/z		207.032	1	4.51075	224.346	0.0463667	0.692259	0.183572	1.5231	0	1	100 - 10,6	3.28034	39.67	0.560702	3.89518	6.43845	0.231939	2.96496	0.0856973	4.09115	0.10706	3.71191	2.69801	0	0	13.3212	0	2.92015	1.84003	6.09795	2.00001	3.05395	1.7408	1.79852	1.10705	2.23571	0	3.76538	2.55282	3.05765	3.51401	1.50762	1.28804	1.2952	1.40939	1.65763	0.341876	2.5012
2,38_509,2616m/z		509.262	1	2.3812	216.952	0.0198833	0.691901	0.183512	Infinity	4	11	100 - 10,1	1.69888	142.89	0.663809	0	6.24732	0	0	0.303315	0	0	1.85282	0.611401	0	0	15.8487	1.65466	0	0	0	2.15566	0	1.83652	0.827636	3.45082	0.879608	0	3.68771	5.37172	6.98472	0	0.542701	0	0	0.636387	1.77948	0	0
5,07_552,1946m/z		552.195	1	5.06805	227.794	0.0662333	0.691885	0.183512	1.42515	11	1	100 - 45,4 - 7,24	16.8857	40.41	2.92956	21.2018	37.9901	2.60838	11.5263	2.03906	12.232	2.51558	24.8466	12.048	3.6758	1.98612	53.4478	2.71243	19.098	17.07	28.7214	18.8417	12.5277	6.97616	12.5079	10.6426	10.0148	0.530168	11.0034	14.9427	15.7936	15.4446	14.5334	5.0443	7.89283	10.5748	10.5563	8.82056	16.0441
7,32_711,6736n	711.674	734.663	1	7.32365	308.163	0.105967	0.691534	0.183483	1.19439	4	0	100 - 37,7 - 0,637	254.239	23.12	194.428	243.433	151.57	308.886	326.759	288.29	233.015	452.224	213.034	230.583	208.76	223.285	163.699	337.529	194.906	297.419	174.107	214.266	237.682	159.122	306.316	185.58	196.899	225.859	250.975	249.172	274.8	183.668	318.204	220.668	378.454	258.556	178.049	222.472	234.629
2,11_663,3853m/z		663.385	1	2.1089	252.645	0.0794833	0.691297	0.183455	19.1594	1	11	100 - 22,4	8.2735	141.42	2.48249	0	21.6779	0	1.37451	0.42558	0	0	1.19423	2.28165	1.8619	2.69604	52.2994	17.2514	0.216082	1.23594	1.52615	26.4616	0	2.07508	4.00879	20.0843	3.45266	0.752699	31.5762	34.997	31.7334	0	0.585662	2.68077	0	0.540197	4.80719	0	0
0,92_372,2728m/z		372.273	1	0.9163	197.596	0.0927333	0.691251	0.183455	1.93904	1	11	100 - 10,7	7.36599	4.19	8.49095	3.17047	5.83195	0.605469	6.51221	8.85461	5.4634	3.50197	9.2801	5.34247	12.0416	14.4723	9.42901	4.23877	0.327897	0.43491	11.4818	2.20839	1.65814	15.6167	4.78501	12.26	6.50326	9.77157	6.8428	14.0543	5.84273	2.93519	2.6273	11.0486	10.9239	9.7649	9.44533	2.3302	2.07818
4,68_237,0785m/z		237.079	1	4.67635	147.385	0.0596167	0.690979	0.183439	1.56248	11	1	100 - 5,98	9.6306	48.28	2.18432	12.4619	8.97268	3.48322	3.21067	1.06344	9.09933	2.14932	11.772	8.78717	5.31257	0.477891	17.5145	0.545859	8.27859	11.7458	14.5643	6.74954	7.4637	5.46109	2.44875	4.05638	6.49176	0.905641	4.06743	8.73072	6.02963	7.50675	6.64507	2.30473	4.44137	5.4012	5.1952	7.72542	9.77222
8,57_1130,2415m/z		1130.24	1	8.56565	321.13	0.0213833	0.690705	0.183401	1.73368	11	4	100	3.85284	97.51	2.02643	2.56224	7.81736	1.67107	1.00383	3.9021	4.41648	0	7.85086	0.583299	0	0.0407856	0	0	0	3.68315	6.96198	9.24585	4.98408	0	7.17462	11.4808	0	1.71818	0	1.13521	0	4.09866	7.79357	4.85017	2.00677	0	2.50911	7.70017	2.48973
2,56_483,3140m/z		483.314	1	2.56087	217.628	0.0264833	0.690406	0.183356	Infinity	4	11	100 - 19,1	1.52866	98.94	0.4858	0	5.36706	0	0	0	0	0	0.521184	0.684162	0.433809	0	13.4469	3.51967	0	0	0.168524	3.3953	0	0.298328	0.341617	3.80742	0.578191	0	2.44632	7.49288	3.22436	0	0	1.00199	0.26522	0.490221	1.58546	0	0.300584
13,64_242,2849m/z		242.285	1	13.6406	171.894	0.0537167	0.690194	0.183334	1.19635	11	0	100 - 9,79	8.8925	19.7	11.2716	5.34552	6.48968	9.57943	6.63698	8.29867	7.69645	9.7028	6.7991	7.39271	7.79238	7.74586	6.79774	6.26207	6.55927	8.27474	7.7109	7.80434	10.3899	7.37565	12.1919	6.4111	7.7357	6.24409	7.07935	7.77072	7.4325	5.75068	5.98987	11.3253	7.74994	10.8781	8.04615	6.75901	7.9478
5,11_776,4900m/z		776.49	1	5.11435	262.833	0.06035	0.689989	0.183314	3.169	11	1	100 - 32,5 - 7,67	8.64964	105.4	0	6.28475	12.0684	0.808695	1.77165	0	3.0877	0.0150411	5.70155	2.24154	0	0	12.9349	0	4.0568	11.2085	7.85973	4.96881	5.12516	0.299219	2.6731	0.647283	1.7989	0	1.9069	2.40532	0.653829	2.09023	2.49004	0	0.664526	0.123527	0.413773	10.2444	3.6351
1,55_467,1473m/z		467.147	1	1.54553	206.313	0.125767	0.689881	0.183314	1.22776	11	4	100 - 17,4 - 3,64	135.821	32.52	100.127	75.0865	64.978	203.31	93.7259	100.303	88.9273	116.256	118.629	68.8295	113.028	81.3918	96.1356	197.803	123.698	127.782	118.038	130.979	76.1109	99.6808	125.98	102.568	151.385	153.431	124.127	146.116	109.022	65.096	246.081	133.863	179.204	141.582	98.0421	142.971	65.5493
5,49_780,5752m/z		780.575	1	5.48637	300.766	0.0331333	0.689815	0.183314	12.9031	0	11	100 - 31,2	19.9051	131.22	4.19498	0	0	5.09744	7.23851	4.41919	2.07278	6.84014	0	1.42335	17.48	2.91416	0	16.9835	0.0324214	0	4.04163	0.716294	0.0681361	7.48304	1.22737	6.14829	3.43296	2.23072	5.19768	5.26418	0	2.65367	2.37254	10.5117	2.95667	9.77856	7.36362	0.983216	0.939158
7,24_635,4383m/z		635.438	1	7.24417	268.767	0.0198833	0.689545	0.183299	2.05264	0	4	100 - 15,7	5.91313	63.08	0	5.21657	2.19166	3.17965	5.45429	2.74845	0	5.47202	2.30229	0.860677	1.53715	1.44778	3.81324	6.97923	1.69389	3.19486	1.94882	4.28037	2.20778	4.18526	0	1.55008	10.2853	6.34983	6.73888	0.606618	3.23522	0	20.224	4.98495	11.3289	0	1.20881	7.52735	0
2,79_365,2068m/z		365.207	1	2.78607	192.077	0.0728	0.689291	0.183266	5.89846	4	11	100 - 11,4	11.8175	123.02	5.37479	1.17714	43.7331	0.385109	0.303294	7.95073	0.641352	0	12.7502	4.96782	10.6128	8.40163	64.1272	23.4034	1.28116	3.96953	9.98762	13.4192	0.408377	9.62449	6.88752	18.6065	6.07961	1.48185	24.995	54.3932	28.5553	1.69208	3.50971	5.74351	0.319227	8.05554	16.9734	0.316741	3.3981
7,73_737,5742m/z		737.574	1	7.72853	301.615	0.0335	0.688942	0.183208	8.63418	4	11	100 - 22,5	12.0686	88.24	36.0032	0	0	27.4082	9.7438	14.6944	3.34858	23.1301	0	1.19657	17.629	23.6796	0	30.1631	0	6.10113	1.05393	8.06608	0	4.67464	4.19676	12.7785	6.01754	17.0431	15.9473	2.67166	1.7484	0	13.4785	3.99246	31.833	19.4125	9.99265	1.70257	0
6,82_610,6200m/z		610.62	1	6.81917	297.996	0.0265	0.688786	0.183201	2.91551	1	11	100 - 21,1	2.40044	129.5	0	0.56451	1.77234	0	1.74665	0	0	0	0	21.9826	0	0	0	0	8.61821	3.58803	3.55915	10.6489	1.18949	8.0641	3.07791	2.67778	0.111419	0.542042	3.70395	0	7.72728	2.12012	0	0	0	0	0	1.60916	2.97756
4,90_341,0138m/z		341.014	1	4.90192	175.911	0.01985	0.688741	0.183201	1.7581	0	1	100 - 17,8	3.07032	29.61	0.98715	3.07894	8.00394	0	0.264683	0.859405	1.21635	0.959165	1.75747	3.53396	1.19963	0	5.326	0	2.72958	1.52359	3.97723	1.28741	2.99385	2.97323	1.56818	0	1.14985	0.329556	2.02704	2.45585	2.02061	5.39559	0.33726	1.85597	0.397464	0.862218	1.11914	0.690766	0.575736
2,14_332,3312m/z		332.331	1	2.13538	210.827	0.186183	0.688722	0.183201	3.35245	4	11	100 - 20,1 - 0,979	311.998	8.58	139.193	2789.25	98.9301	141.531	124.631	126.221	122.941	286.036	105.078	104.055	344.759	180.198	85.2024	78.0721	105.482	160.399	297.799	109.149	210.682	185.215	177.387	118.251	525.837	120.197	682.219	114.611	106.207	118.839	123.825	150.513	114.521	148.448	120.28	146.894	175.242
2,58_442,2329m/z		442.233	1	2.58075	227.755	0.0331167	0.688623	0.183201	Infinity	4	1	100 - 21,3	1.33209	173.21	0.00685906	0	0	0	21.3067	0	0	0	0	0	0	0	0	0	0	0	0	0	0	0	0	0	0	0	0	0	0	0	0	0	0	0	0	0	0
2,28_360,2288n	360.229	383.218	1	2.28183	191.467	0.0794833	0.68851	0.183201	2.96729	1	11	100 - 12,4	33.4015	88.89	23.4885	2.03661	63.1015	4.33219	7.71019	15.7949	6.68818	2.81972	29.6616	21.8646	26.6019	26.6243	122.278	60.6736	2.11579	14.8664	27.0478	56.5742	1.75048	27.4572	32.091	76.1703	18.8464	6.54783	58.4939	109.631	75.8237	2.88011	15.6342	35.4416	7.763	34.9018	55.1786	4.83768	19.742
1,21_265,1881m/z		265.188	1	1.20773	167.894	0.0596167	0.688432	0.183201	3.55858	1	11	100 - 8,97	1.62578	52.26	0	3.47366	2.52216	1.51444	4.96906	0.496163	1.15664	0.0273669	0.875942	0.486651	2.3136	2.80682	0.667352	0	0.11758	2.49949	3.81616	1.07438	0.00181139	2.70297	0.751314	0.652774	3.2486	0.258338	0.749606	0.239132	2.39699	0.147065	1.33973	6.94995	0.376386	0.0833808	0.686231	3.89054	2.61883
3,79_715,4398m/z		715.44	1	3.79432	263.975	0.0728667	0.68843	0.183201	Infinity	1	11	100 - 5,51	2.64445	173.21	0	0	0.355107	0	0	0	0	0	0	0	0	0	1.74189	0.111437	0	0	0	0.320403	0	0	0	0.286557	0	0	49.6226	1.60685	0.410467	0	0	0	0	0	0.274253	0	0.367927
2,74_273,0959m/z		273.096	1	2.7397	207.747	0.0662833	0.68822	0.183201	1.18155	1	11	100 - 3,5	22.9409	10.24	26.9554	20.999	17.1429	20.4689	15.8404	34.0887	22.1173	23.8229	17.0425	17.4595	20.138	15.6866	19.2946	16.3537	20.9175	14.171	13.6867	14.3269	23.8688	28.1262	29.0855	15.0116	17.0351	26.152	12.3191	21.4049	25.6863	29.2569	18.928	37.1908	18.8035	23.4496	16.4437	26.4856	37.1652
4,78_397,3816m/z		397.382	1	4.7757	217.257	0.0861	0.6881	0.183201	1.6504	0	11	100 - 14,1	24.5822	31.92	32.8279	10.3372	10.9162	15.7462	36.679	42.9392	14.4338	55.6037	4.77038	13.7008	13.7648	16.5046	3.28819	35.5434	14.3532	5.07688	14.6618	9.01474	12.6204	8.52974	11.677	25.1986	17.2312	15.1858	17.0372	41.5121	18.417	22.1164	33.8979	18.3221	34.6407	22.7841	13.1039	9.73388	16.3938
10,47_608,3845m/z		608.385	1	10.4704	223.556	0.0265167	0.687942	0.183201	1.90069	0	11	100	2.19783	71.4	1.57327	4.04897	5.2696	0.902514	1.22416	1.87093	1.15484	2.06346	0	1.70077	0	3.21613	1.1101	1.30322	2.2204	0.957905	0	2.33259	1.51751	3.89921	1.63298	1.01192	0.291505	1.77707	0	0.845568	1.89326	0	0.712322	5.18575	1.21888	1.0293	0.808744	2.22997	0.88634
10,59_864,7968m/z		864.797	1	10.5897	348.658	0.0596167	0.687751	0.183201	1.18416	1	0	100 - 19,7	31.2821	17.73	41.4834	26.611	22.5602	38.2258	19.6123	25.5383	27.6694	20.0855	25.4511	38.5823	29.8628	31.6883	31.2262	27.1808	27.3523	33.7477	30.7558	35.6922	43.3425	35.2115	36.6511	20.0917	25.1606	34.6315	34.0709	31.8215	27.3168	25.1835	20.1732	37.3399	33.6966	44.4793	23.2059	29.2106	45.3887
7,06_429,0864m/z		429.086	1	7.05835	255.703	0.0335	0.68751	0.183201	2.4599	1	11	100 - 4,17	5.03494	35.09	5.9034	10.2508	3.28836	0	1.73908	2.74164	8.66057	0.665228	11.3173	6.99024	5.65508	5.79529	5.35351	1.8942	5.90465	1.70394	12.9541	8.67966	7.16365	9.81186	5.85166	5.28453	8.80783	2.26621	0	0	5.2584	6.91047	3.67468	0	0	7.58992	1.60633	10.4476	4.39201
5,31_1118,8437m/z		1118.84	1	5.30717	371.566	0.0728667	0.687448	0.183201	1.65173	1	0	100 - 38,1	45.1887	3.47	7.90165	20.3342	38.5004	54.5084	16.2584	29.562	21.8934	119.122	21.2334	29.5119	29.5664	38.2621	3.58993	45.5144	31.8999	25.4948	24.235	18.4302	23.6838	1.83319	65.4254	27.759	12.8419	6.3324	45.9607	40.0915	67.0481	53.3266	92.6955	69.981	75.0787	63.8886	59.5708	18.2635	87.954
7,94_938,7692m/z		938.769	1	7.9416	347.332	0.0265	0.687279	0.183201	Infinity	1	0	100 - 45,2	1.22278	141.42	0	0	0	0	0	0	0	0	0	0	0	0	0	1.59196	0	0	0	0	0	0	0	0	0	0	0	0	0	0	0	0	24.4555	0	0	0	0
2,39_453,2998m/z		453.3	1	2.38782	209.62	0.159333	0.687108	0.183201	4.5513	1	11	100 - 21,8	145.785	99.61	59.6407	0.163557	364.065	0	18.1647	61.0918	0.419296	0	108.005	93.9445	99.2173	121.666	714.537	307.811	0	57.1091	86.3467	277.268	0	111.263	133.999	316.96	84.104	22.9167	332.44	546.326	364.926	0	82.6449	129.444	35.4075	112.42	207.905	2.40183	68.9296
7,87_685,4100m/z		685.41	1	7.86873	296.258	0.0132667	0.686579	0.18313	27.7538	1	11	100 - 20,1	0.704168	136.84	0	0	0.33414	0	0	0	0	0.633518	0	2.47616	0.35521	1.47995	2.65908	0	0	1.07721	0	0.927477	2.30287	0	0.287568	0.00398719	1.37294	0.486149	1.0704	0.195007	0.782138	0.912894	0.743437	0.0166112	0	0	0	4.3139	0.667986
5,47_268,9790m/z		268.979	1	5.46648	153.961	0.0198833	0.686577	0.18313	2.15002	0	11	100	3.0491	63.38	0	3.64467	5.34957	1.01166	1.55714	0.32857	0.700393	0.790415	3.08575	3.14398	0	0	5.61141	0.515286	2.43809	3.28123	4.74356	4.18641	2.09586	1.34932	2.5211	1.89135	0.712783	0	0.920239	1.49103	3.08487	2.29337	1.73673	1.45097	1.02565	2.51705	0.544924	2.96558	4.98439
10,16_732,5429m/z		732.543	1	10.1584	285.672	0.03385	0.686489	0.18313	1.25854	11	0	100 - 24,7	13.9295	13.5	14.7015	13.5066	13.4546	11.5232	6.49491	14.3424	15.3144	5.99269	8.66814	15.4286	7.85496	14.2274	11.5538	13.968	16.5289	16.363	9.72506	13.3874	21.9489	12.2207	14.853	6.57295	13.5068	6.93978	12.3046	17.653	10.9689	15.6311	9.24825	12.5952	19.3582	10.4269	14.3383	11.4828	18.8679
2,93_486,3585m/z		486.359	1	2.93178	223.488	0.0463667	0.686217	0.18313	32.0211	4	11	100 - 21	3.56375	141.42	0	0	13.7265	0	0	0	0	0	2.46404	0.312451	0.844058	0.481946	34.2465	4.45385	0	0.490732	0.825378	5.09059	0	1.404	1.71537	7.97719	0.869276	0	9.67522	19.7554	8.30624	0	0.423572	1.40073	0.338126	0.458154	2.89749	0	0
2,81_677,3808m/z		677.381	1	2.81257	274.138	0.02645	0.685015	0.182851	Infinity	4	0	100 - 12,2	4.16723	400	0	0	66.6756	0	0	0	0	0	0	0	0	0	0	0	0	0	0	0	0	0	0	0	0	0	0	0	0.015162	0	0	0	0	0	0	0	0
2,42_614,4468m/z		614.447	1	2.42093	253.697	0.0732333	0.684949	0.182851	2.48105	4	11	100 - 22	14.8065	16.76	9.64613	6.14888	3.82093	6.90154	6.19544	12.3722	25.3418	13.1705	8.27311	107.911	4.42007	9.12372	4.18374	3.0007	7.1123	9.28225	8.30288	3.25942	12.3875	9.98385	7.64852	8.54246	8.82723	5.5076	4.62958	8.41344	5.14604	7.77034	6.19086	8.64527	9.30556	9.41802	5.86627	7.53377	6.21908
3,14_444,2889m/z		444.289	1	3.13748	215.769	0.0331167	0.684889	0.182851	14.3717	4	11	100 - 21,9	1.90997	141.42	0.427362	0	5.47679	0	0	0	0	0	1.53626	0.134879	0.757348	1.93339	14.1821	5.57842	0	0.533089	0	1.64771	0.11743	0.395942	0.743362	5.76644	0.305268	0.33395	5.50059	9.14679	6.70603	0	0.282671	0.371799	0.564859	1.31504	1.68574	0	0.162841
2,22_436,3661n	436.366	437.373	1	2.22227	215.976	0.0662333	0.684607	0.182846	2.03013	0	11	100 - 12,3	7.73422	28.72	17.1517	7.78936	5.99915	2.60703	12.8411	3.4872	5.18693	1.6184	3.5889	2.98271	5.88653	5.33182	9.32205	3.4668	6.20416	8.84989	19.143	4.06715	2.71039	6.82221	10.5821	2.49636	8.9491	4.23021	1.97393	1.23767	3.55218	5.20673	2.75974	20.4342	5.88429	10.8428	5.4847	11.1659	6.52674
6,33_814,6379m/z		814.638	1	6.32828	316.381	0.0132833	0.684437	0.182835	Infinity	4	0	100 - 21,7	1.27436	243.67	0	2.28593	0	0	6.62113	0.331853	0	11.0194	0	0	0	0	0	0	0.131382	0	0	0	1.56997	0	0	0	0	0	0	0	0	0	0	0	0	0	0	0	4.05441
2,09_593,3817m/z		593.382	1	2.08903	238.888	0.0198667	0.684019	0.182757	Infinity	4	0	100 - 16,2	0.86189	191.33	0	0	1.37868	0	0	0	0	0	0	0	0.220361	0	9.65475	2.26095	0	0.275508	0	2.74706	0	0	0.405952	1.15064	0	0	3.32784	5.7181	2.49768	0	0	0.416378	0	0	0	0	0
8,89_918,7535m/z		918.754	1	8.88508	344.322	0.0596	0.684016	0.182757	7.328	4	0	100 - 9,39	188.822	82.37	50.9668	0	0	0	0	56.9624	162.572	0	64.8895	194.232	111.901	0	178.646	118.9	2009.44	72.643	128.701	57.6174	28.3078	0	264.83	207.597	44.701	0	311.66	0	0	7.29134	36.2721	548.416	106.696	108.696	258.628	59.4618	657.199
4,06_459,2667m/z		459.267	1	4.06037	227.243	0.05375	0.683761	0.182757	1.27909	1	4	100 - 20	11.6428	30.44	15.0325	3.92171	6.18138	9.54101	8.56279	8.79863	9.5833	7.05163	13.1904	5.14784	15.4054	8.44407	8.24431	14.2494	3.18109	9.10339	9.52184	5.95785	7.29083	14.4072	12.9578	5.03463	7.27186	10.3778	12.8257	16.3498	6.43536	3.117	14.0317	15.6567	27.737	12.7949	15.8064	8.98393	4.39282
1,47_488,3740m/z		488.374	1	1.47267	247.655	0.0993667	0.683671	0.182757	Infinity	4	1	100 - 26,9 - 3,47	41.9312	400	0	0	0	0	670.9	0	0	0	0	0	0	0	0	0	0	0	0	0	0	0	0	0	0	0	0	0	0	0	0	0	0	0	0	0	0
2,42_577,3050m/z		577.305	1	2.42093	251.477	0.06625	0.683671	0.182757	Infinity	4	1	100 - 25,9	6.96297	400	0	0	0	0	111.407	0	0	0	0	0	0	0	0	0	0	0	0	0	0	0	0	0	0	0	0	0	0	0	0	0	0	0	0	0	0
2,61_625,6395m/z		625.64	1	2.60723	253.448	0.03975	0.683671	0.182757	Infinity	4	1	100 - 10,6	0.984982	400	0	0	15.7597	0	0	0	0	0	0	0	0	0	0	0	0	0	0	0	0	0	0	0	0	0	0	0	0	0	0	0	0	0	0	0	0
2,77_677,3799m/z		677.38	1	2.76622	270.994	0.0331167	0.683671	0.182757	Infinity	4	1	100	1.18268	400	0	0	18.9229	0	0	0	0	0	0	0	0	0	0	0	0	0	0	0	0	0	0	0	0	0	0	0	0	0	0	0	0	0	0	0	0
3,66_891,4801m/z		891.48	1	3.65522	305.238	0.03975	0.683671	0.182757	Infinity	4	1	100 - 29,2	5.6205	400	0	0	0	0	89.928	0	0	0	0	0	0	0	0	0	0	0	0	0	0	0	0	0	0	0	0	0	0	0	0	0	0	0	0	0	0
3,69_879,4791m/z		879.479	1	3.69497	311.941	0.0729	0.683671	0.182757	Infinity	4	1	100 - 35,5	17.2979	400	0	0	0	0	276.767	0	0	0	0	0	0	0	0	0	0	0	0	0	0	0	0	0	0	0	0	0	0	0	0	0	0	0	0	0	0
3,71_868,5706m/z		868.571	1	3.71483	299.17	0.04635	0.683671	0.182757	Infinity	4	1	100 - 24,4	12.7341	400	0	0	0	0	203.746	0	0	0	0	0	0	0	0	0	0	0	0	0	0	0	0	0	0	0	0	0	0	0	0	0	0	0	0	0	0
3,73_869,5729m/z		869.573	1	3.72812	305.613	0.0662333	0.683671	0.182757	Infinity	4	1	100 - 8,72	7.73014	400	0	0	0	0	123.682	0	0	0	0	0	0	0	0	0	0	0	0	0	0	0	0	0	0	0	0	0	0	0	0	0	0	0	0	0	0
3,74_861,4738m/z		861.474	1	3.7413	299.293	0.0264667	0.683671	0.182757	Infinity	4	1	100 - 50,6	1.59452	400	0	0	0	0	25.5124	0	0	0	0	0	0	0	0	0	0	0	0	0	0	0	0	0	0	0	0	0	0	0	0	0	0	0	0	0	0
5,42_713,4602m/z		713.46	1	5.42013	273.397	0.0198667	0.683671	0.182757	Infinity	4	1	100 - 22,8	1.22264	400	0	0	19.5622	0	0	0	0	0	0	0	0	0	0	0	0	0	0	0	0	0	0	0	0	0	0	0	0	0	0	0	0	0	0	0	0
8,90_973,7244m/z		973.724	1	8.90495	346.741	0.0132833	0.683671	0.182757	Infinity	4	1	100 - 57,1	17.7378	400	283.805	0	0	0	0	0	0	0	0	0	0	0	0	0	0	0	0	0	0	0	0	0	0	0	0	0	0	0	0	0	0	0	0	0	0
8,92_996,8073m/z		996.807	1	8.91825	353.093	0.0198333	0.683671	0.182757	Infinity	4	1	100	2.45774	400	39.3238	0	0	0	0	0	0	0	0	0	0	0	0	0	0	0	0	0	0	0	0	0	0	0	0	0	0	0	0	0	0	0	0	0	0
1,47_373,1658m/z		373.166	1	1.47267	183.254	0.0264833	0.683671	0.182757	Infinity	4	1	100 - 11,9	1.26287	400	0	0	0	0	20.206	0	0	0	0	0	0	0	0	0	0	0	0	0	0	0	0	0	0	0	0	0	0	0	0	0	0	0	0	0	0
1,70_668,4219m/z		668.422	1	1.69787	258.712	0.0198833	0.683671	0.182757	Infinity	4	1	100 - 7,47	1.19631	400	0	0	0	0	19.141	0	0	0	0	0	0	0	0	0	0	0	0	0	0	0	0	0	0	0	0	0	0	0	0	0	0	0	0	0	0
2,26_602,3926m/z		602.393	1	2.25537	260.161	0.0662333	0.683671	0.182757	Infinity	4	1	100 - 7,39	2.35255	400	0	0	37.6407	0	0	0	0	0	0	0	0	0	0	0	0	0	0	0	0	0	0	0	0	0	0	0	0	0	0	0	0	0	0	0	0
3,68_857,4975m/z		857.497	1	3.68173	299.362	0.0794	0.683671	0.182757	Infinity	4	1	100 - 51,3 - 5,87	43.9575	400	0	0	0	0	703.32	0	0	0	0	0	0	0	0	0	0	0	0	0	0	0	0	0	0	0	0	0	0	0	0	0	0	0	0	0	0
3,73_924,6324m/z		924.632	1	3.72812	320.987	0.0463333	0.683671	0.182757	Infinity	4	1	100 - 40,1	6.81632	400	0	0	0	0	109.061	0	0	0	0	0	0	0	0	0	0	0	0	0	0	0	0	0	0	0	0	0	0	0	0	0	0	0	0	0	0
3,98_535,4845m/z		535.485	1	3.97978	240.27	0.0335	0.683671	0.182757	Infinity	4	1	100	1.36408	400	0	0	21.8253	0	0	0	0	0	0	0	0	0	0	0	0	0	0	0	0	0	0	0	0	0	0	0	0	0	0	0	0	0	0	0	0
2,05_500,3134n	500.313	523.303	1	2.04928	222.529	0.231817	0.683544	0.182757	5.60714	1	11	100 - 24,3 - 0,562	208.619	88.84	119.049	0	399.908	0	35.8276	95.3391	1.63898	0.359455	129.639	159.596	110.51	160.791	761.982	480.022	0	115.972	86.1514	491.716	0	109.804	231.252	474.842	118.072	35.0693	513.42	608.591	672.537	0	94.658	139.829	46.0068	108.841	298.727	8.42107	133.802
2,52_470,3030n	470.303	493.292	1	2.52113	217.363	0.325383	0.68292	0.182757	4.38763	1	11	100 - 23,7	240.085	99.92	108.476	0.38808	547.628	1.23598	39.4266	118.865	1.7877	0.857838	179.702	154.282	155.555	192.971	1095.61	505.014	0	103.641	144.118	441.902	0	180.873	222.474	524.601	138.669	47.3864	548.993	850.323	641.097	0.276938	138.229	210.024	59.8703	171.838	345.478	8.30513	127.236
3,75_789,5298m/z		789.53	1	3.75458	278.249	0.0595667	0.68245	0.182757	Infinity	4	0	100 - 32,5	6.25098	399.89	0	0	0	0	99.9895	0.0122052	0	0	0	0	0	0	0.0139463	0	0	0	0	0.0285257	0	0	0	0	0	0	0	0	0	0	0	0	0	0	0	0	0
1,61_313,2149m/z		313.215	1	1.60515	179.791	0.158967	0.682391	0.182757	11.0337	1	11	100 - 13	22.1342	113.32	13.9338	0	74.2385	0	0.822418	6.93552	0	0.349953	11.6023	13.8264	7.51749	15.7664	105.71	59.3483	0	6.23452	6.65274	55.9265	0	9.38284	20.5029	57.4754	9.46117	0.666851	64.7357	78.63	78.7382	0	6.91454	10.8083	1.08982	8.10371	26.7632	0.335714	6.49702
1,66_465,2957m/z		465.296	1	1.65813	215.166	0.0331167	0.68168	0.182757	222.807	1	11	100 - 10,9	2.55833	85.61	1.12444	0	8.65408	0	0	0.564403	0	0	0	0.431382	0.718279	0.369956	14.5178	4.97599	0	6.39247	0	7.09319	0	0.77413	2.49743	7.03983	1.06079	0	6.46287	9.00285	12.7704	0	1.26217	0	0	0	2.7321	0	0.470821
1,84_460,8018m/z		460.802	1	1.8374	212.345	0.0864667	0.681664	0.182757	1.3224	0	11	100	7.49588	45.58	5.11467	8.08754	2.12698	9.62318	1.79079	3.40084	10.4139	6.8987	8.34521	5.28891	3.56987	9.73335	6.17681	5.54681	4.94286	3.86776	7.53249	6.03	5.69691	3.85239	5.95769	1.85164	10.4828	3.1336	11.4437	12.7106	4.61618	3.90327	10.4539	5.12193	14.975	7.70385	9.68801	6.57841	7.73791
10,58_746,5591m/z		746.559	1	10.5764	285.396	0.0198833	0.681508	0.182757	1.1353	1	11	100 - 22,1	11.8461	12.61	17.5426	12.4695	13.5067	15.108	9.31169	12.1708	15.0378	9.24568	6.40519	10.2363	9.44482	2.85115	3.98906	7.18279	9.96444	15.5998	9.10383	6.90966	12.2534	11.605	20.9817	10.3064	12.9859	6.19369	13.0632	10.8505	15.6524	11.439	12.0409	8.77632	9.88431	10.1142	13.6174	12.8756	19.5413
2,30_458,2306m/z		458.231	1	2.30172	233.298	0.0662333	0.681037	0.182757	Infinity	4	0	100 - 16,1	4.99138	398.9	0	0	0	0.0430121	79.6555	0	0.000276863	0	0.107473	0	0	0	0	0	0.0557769	0	0.30485	0	0	0	0	0	0	0	0	0	0	0	0	0	0	0	0	0	0
3,66_474,2898n	474.29	475.297	1	3.65522	238.86	0.1391	0.680575	0.182757	1.23031	0	4	100 - 24,1 - 0,913	664.273	35.54	422.715	367.863	326.144	638.13	604.348	527.516	513.212	723.395	541.997	342.079	550.9	521.571	460.389	1141.18	481.67	475.648	472.246	461.128	308.616	347.431	434.662	351.177	520.475	987.276	443.41	698.607	366.503	227.897	765.975	462.67	934.716	509.84	479.826	479.337	256.979
6,28_670,5325m/z		670.532	1	6.28193	283.779	0.0463833	0.677993	0.18218	1.26676	0	4	100 - 27,8	15.2834	16.86	18.8057	6.16835	8.32909	7.68683	16.5005	14.7828	10.6884	9.35859	16.4449	7.75398	23.622	17.5798	14.2027	16.3343	0.0623845	4.71865	15.6017	10.8671	2.64908	18.1672	10.1728	15.8707	12.2041	13.5593	13.2149	26.7952	6.15428	4.00532	14.0259	14.3792	28.6745	23.8737	21.7736	13.466	2.42334
11,56_904,8351m/z		904.835	1	11.564	351.295	0.0265	0.677667	0.182127	1.30173	4	0	100 - 26,3	10.9628	22.81	16.6275	9.06086	9.81993	15.2675	9.17753	7.61607	11.4994	10.1837	8.56276	15.9739	9.94572	10.0942	10.8393	10.4619	7.2107	13.0644	10.3616	14.0682	2.38016	4.59727	18.9686	5.42563	9.53139	12.6025	12.8681	13.8137	10.2662	2.30105	7.1762	17.9803	12.7308	12.8333	12.0399	4.33637	17.032
11,09_451,3599m/z		451.36	1	11.0871	224.482	0.0464	0.677522	0.182122	1.3899	11	0	100 - 52,8	7.93379	11.43	11.9911	8.75707	4.57002	13.6733	3.4243	5.03528	7.56376	7.19201	8.36133	5.41183	7.0895	5.83348	8.80303	4.44783	5.01087	3.82194	4.83743	3.94833	3.21937	4.96025	3.25765	5.72338	4.86361	4.30647	6.90331	5.74307	9.49169	5.4848	5.03822	5.61285	9.2306	9.71565	9.5888	6.05051	8.0312
1,95_450,2972m/z		450.297	1	1.94993	212.643	0.0265	0.677063	0.182034	10.4784	1	11	100 - 26,3	4.05124	12.98	0.842919	0	9.94186	0	0.266987	1.15156	0.240712	0	2.19022	1.38547	0.000656245	2.35731	23.4186	5.79623	0	0.598777	0.382905	9.25428	0	0.957447	1.16411	10.2836	0.982024	0.188921	9.80281	19.9088	16.2679	0	0.864858	1.89549	0.159352	0.719282	5.11928	0.180867	2.89287
2,63_416,3722m/z		416.372	1	2.62712	225.577	0.0397333	0.676703	0.181971	1.34068	11	4	100 - 8,71	6.72992	31.16	9.08529	5.55568	1.56425	5.94254	4.65312	7.35129	6.72248	3.76073	4.89138	4.90579	3.87142	4.04915	1.86678	4.67828	5.62514	5.79337	5.19448	3.91519	6.66122	6.55613	8.17443	4.32782	2.7613	4.37408	2.61733	3.58092	3.55253	6.68658	4.77214	5.62945	8.11291	4.59355	4.55356	13.4548	5.46012
6,45_351,2518m/z		351.252	1	6.45415	204.183	0.0728833	0.676347	0.18191	Infinity	1	11	100 - 15	8.46648	98.02	0.673918	0	0	0.418987	0.432458	0	0	0.552603	0	0	0	0	0	0.443394	0	0	0	0	0	0.0633634	0	1.00787	0.338697	0.163529	0	0	0	165.174	0.207074	0.353213	0.768951	0.248951	0	0.271689	0.732047
2,66_575,3711m/z		575.371	1	2.66023	242.339	0.0728667	0.676247	0.18191	26.6404	4	11	100 - 12,6	5.95177	124.96	0	0	20.6461	0	0	1.40134	0	0	1.35326	0.220126	2.20866	0.555029	54.084	14.7598	0	0	0	10.1915	0	2.1645	2.68433	13.5425	0.709205	0.138302	18.8789	33.1852	20.0899	0	1.19489	1.58297	0.482751	1.57498	4.75026	0	0.0216943
2,13_238,1423m/z		238.142	1	2.12877	166.522	0.0596	0.676047	0.181899	1.23735	0	4	100 - 9,7	9.97384	12.02	5.50536	12.5085	12.0626	4.8386	6.03855	8.27128	9.74761	6.32374	6.75251	8.86918	7.02222	5.07732	13.9641	3.99131	9.98301	8.01441	7.22844	9.08056	11.8761	16.0849	5.75135	6.89358	8.71509	7.3881	2.17878	5.65006	7.95272	12.9915	6.54275	9.79871	10.0149	9.15519	8.88673	9.64461	11.3464
8,33_1085,3775m/z		1085.38	1	8.33348	334.975	0.01325	0.676021	0.181899	2.87484	0	11	100 - 6,79	4.51433	47.4	0.610487	7.90538	6.3803	0	0.917874	0	5.00162	0.789506	2.31235	0.423106	2.29507	0.773245	4.04984	0	19.6808	5.68324	5.82787	4.45498	1.32393	3.76864	0.754579	0.659866	1.79683	1.41372	0.0760287	5.90996	0.12442	2.33813	0	5.50426	1.3549	1.0278	4.28782	1.36589	0.173638
1,54_462,3008m/z		462.301	1	1.53892	215.25	0.0397333	0.675524	0.181827	74.7054	1	11	100 - 11,3	1.75267	94.77	0	0	6.23961	0	0	0.0204168	0	0	0.319312	0.226942	0.666132	1.11543	12.1176	2.92486	0	0.0125265	0	3.49318	0	1.25966	0.733966	3.11884	0.179233	0	4.96777	8.94311	7.67537	0	0	1.52331	0.0132824	0	2.72511	0	0.420588
10,72_1072,0061m/z		1072.01	1	10.7225	386.064	0.0334833	0.67534	0.181812	1.4444	1	4	100 - 7,92	6.14597	40.13	2.19256	4.41827	7.79773	3.53636	3.29776	3.9683	6.84381	2.47868	1.95504	8.6997	3.65027	3.09073	3.79181	4.49976	5.26242	2.59754	5.9251	9.76531	4.4657	3.6884	4.57728	2.80719	10.2738	8.39826	9.63031	9.70252	5.8188	10.0872	8.22069	3.08414	6.71739	6.6098	0.492145	10.7107	0.76914
3,03_422,2821n	422.282	423.289	1	3.03152	207.575	0.16595	0.675263	0.181812	4.19716	1	11	100 - 21,6 - 0,578	114.888	108.99	43.3945	0.569498	334.913	1.09617	10.8155	50.1086	0.478173	2.00609	104.344	52.3626	85.4374	89.3184	729.44	231.907	0.993551	37.9712	74.0572	171.304	0.818569	104.543	79.9656	233.751	56.9921	18.3933	252.9	522.88	265.867	0.177537	69.4121	124.698	20.5628	89.2441	157.339	4.05857	48.842
3,03_463,2806m/z		463.281	1	3.03152	215.222	0.0596333	0.674919	0.181768	13.2871	4	11	100 - 11,3	4.6459	124.15	1.30847	0	18.2445	0	0	0.541334	0	0	2.72082	1.61611	1.39594	2.93977	34.4515	10.6699	0	0.44608	1.71289	6.18342	0.263926	1.97884	0.799827	12.7284	0.756386	0	8.70983	30.7535	11.1755	0	2.3077	3.75522	0.130193	2.3224	5.5858	0.145865	1.01765
6,63_607,6194m/z		607.619	1	6.63297	269.405	0.0662167	0.674861	0.181768	1.44649	0	4	100 - 2,83	40.4292	15.24	46.7228	21.0599	28.2357	18.0312	37.5393	22.1895	24.2905	30.1427	30.4745	28.6466	45.1279	38.3505	33.6322	26.6459	6.6105	9.49915	29.2533	15.285	14.9849	46.6423	34.5062	33.1636	23.3859	12.5676	19.7956	80.9776	29.5927	20.4647	20.4157	42.5456	86.931	44.0395	28.6607	28.1469	16.7157
2,93_540,4100m/z		540.41	1	2.92517	237.111	0.07285	0.674414	0.181701	1.22123	1	11	100 - 16,6	17.444	15.04	25.1668	17.0933	10.1996	16.2831	16.6676	19.6517	16.9034	21.4208	16.5903	17.9934	21.5225	17.3418	12.2959	14.0364	15.061	16.8554	15.4926	17.9288	19.822	17.0795	19.7614	16.5836	20.4054	17.0337	10.8307	11.2754	12.5121	16.0851	16.3467	22.8396	19.8554	20.788	18.957	14.1221	23.8662
7,86_999,3118m/z		999.312	1	7.8555	313.242	0.0198667	0.673723	0.18155	3.06124	0	1	100 - 14,4	5.02587	56.34	0	3.42907	7.31391	0.467484	0.938625	0.522211	0	0	9.5313	5.14776	0.565445	0	8.76736	0	0.819872	0	0.686534	2.07401	4.78755	2.90603	0	1.17454	1.15795	0	0	0.135329	3.37782	8.56936	0.00283113	1.81654	0	0	0.877169	1.93833	1.62035
9,38_790,7676m/z		790.768	1	9.3756	320.121	0.0132333	0.67339	0.181494	1.75674	4	1	100 - 20,4	2.21624	118.62	1.73	3.37008	0	0	0.165744	0	0	6.1816	3.47801	1.95513	7.63851	0	5.98989	0	0	4.95082	0	1.07279	1.97417	0.0653193	0	0	0	10.1467	1.14392	0	3.04364	0	2.74779	1.27627	0	0	0	3.76066	0
4,19_633,1490m/z		633.149	1	4.18622	229.002	0.0662333	0.673339	0.181494	1.69859	11	0	100 - 44,6 - 6,38	24.1057	58.13	0.914295	22.0394	34.9253	13.629	17.9966	3.14988	13.8184	7.52864	20.2374	14.9449	1.61035	3.88671	26.6162	1.80032	16.1673	45.2169	24.3575	25.0855	29.1216	5.04703	11.1964	6.50151	15.926	0.937079	8.66669	16.2584	11.1295	22.3426	13.7337	5.6495	18.4244	12.309	5.24403	28.1221	29.9402
5,35_585,4268m/z		585.427	1	5.35352	269.938	0.0798667	0.673094	0.181484	1.24988	11	0	100 - 24,6	51.8135	13.75	67.7877	26.3556	35.652	42.5903	72.6881	76.6179	36.4579	75.2444	39.0693	50.3765	57.8691	60.154	40.1443	55.7758	23.5721	40.4121	43.8101	41.3019	23.7331	35.1396	52.5676	46.8724	53.0441	50.8029	52.9526	41.3536	44.4748	30.9827	47.2943	49.7759	56.482	43.8269	57.31	34.1306	48.8886
6,49_960,7679m/z		960.768	1	6.48727	350.321	0.0265	0.672883	0.181461	9.09511	0	11	100 - 19,8	11.935	31.78	2.24028	2.19923	5.95159	0	0	3.66043	0.670411	2.34985	3.32766	1.20265	4.6572	4.87529	4.40094	7.58136	0	2.46234	0	2.01714	0	5.66854	5.71351	11.4892	1.55757	6.26647	11.9944	4.74373	1.44448	5.19638	0.00584135	9.12229	2.65601	4.70081	6.27078	2.34101	0
7,55_686,2001m/z		686.2	1	7.54972	243.016	0.113083	0.672803	0.181461	1.27075	0	4	100 - 2,37	39.5896	30.32	31.8943	35.5828	34.8735	25.2452	37.3393	20.1587	43.9988	16.7722	57.0073	30.6747	23.7583	24.0103	34.9771	14.944	39.469	27.7683	45.6805	28.616	39.4518	17.6488	40.9298	40.1758	27.7468	25.7026	21.4657	27.2416	33.6873	54.4238	25.7524	35.1854	29.221	29.0602	37.2034	16.4096	47.7809
2,98_537,3178m/z		537.318	1	2.98478	222.186	0.126217	0.672705	0.181461	9.13328	1	11	100 - 20,7	27.4762	101.24	7.50545	0	53.5199	0	0.747985	10.5101	0	0	16.5679	17.2569	11.2156	22.5211	156.53	66.8806	0	2.3692	8.39652	72.6438	0	19.1554	15.1368	73.0682	14.9255	3.315	51.6627	99.8341	113.855	0	11.7608	14.071	0.593307	6.12085	38.7298	0	6.25526
4,11_793,6339m/z		793.634	1	4.11335	306.993	0.0198833	0.67199	0.181324	Infinity	1	4	100 - 40,4	0.0628	364.6	0	0	0	0	0	0	0	0	0	0	0	0	0	0	0	0	1.00631	0	0	0	0	0	0	0	0	0	0	0	0	0	0.249692	0	0	0	0
3,01_549,2500m/z		549.25	1	3.00502	242.97	0.0596333	0.671774	0.181301	Infinity	4	0	100 - 21,9	3.17439	399.27	0	0	50.7031	0	0.0805603	0	0	0	0	0	0	0	0	0	0	0.00665988	0	0	0	0	0	0	0	0	0.0178095	0	0	0	0	0	0	0	0	0	0
11,60_746,5610m/z		746.561	1	11.5971	282.219	0.1126	0.671095	0.181152	1.21355	1	11	100 - 24	59.9477	15.95	74.1674	42.7899	50.852	73.9423	53.8085	63.6001	54.4166	47.4355	69.5943	53.1051	61.7504	61.884	49.7194	53.3927	54.6875	55.3345	65.2305	35.5272	53.8986	62.5419	85.1558	56.5877	57.2379	54.9302	55.3893	65.8675	44.8354	65.1224	45.7888	59.3171	58.5772	61.7511	71.7275	42.9288	86.5768
6,80_796,7026m/z		796.703	1	6.7993	320.005	0.0198667	0.670476	0.181019	4.47006	4	0	100 - 37	5.98441	87.65	0	9.04982	0.825985	11.2482	26.4535	2.29118	1.26697	25.838	0	1.98184	0	0	8.13388	0	4.15483	4.50638	0	5.02848	2.01002	0	3.3305	0	0	8.14783	0	1.78077	9.95067	0	1.87142	2.63736	0.206028	0	0	2.05334	4.4728
5,19_487,3325m/z		487.333	1	5.18795	229.449	0.0596167	0.670291	0.181004	1.33006	11	4	100 - 20,4	19.9103	44.68	10.2171	7.81186	7.26274	29.6236	12.4424	14.6577	15.0238	7.87326	19.512	5.35079	8.3306	12.1335	11.3996	44.3189	13.6791	19.8753	17.2492	22.1093	2.47535	12.6475	23.8179	11.8084	19.8972	29.5742	23.4036	23.6602	19.7301	7.14157	45.8875	14.7916	38.2155	15.7208	21.9944	22.3051	3.49538
7,58_407,3207m/z		407.321	1	7.58282	219.897	0.0265	0.670216	0.181004	Infinity	1	11	100 - 18,2	1.60269	173.21	1.47511	0	0	1.35369	0	0.000299356	0.000652047	0.181246	0	0	0	0	0.100385	0.0301568	0	0	0.17442	0.0459247	0.154485	0	1.46864	0.222434	0	0	0	0.0263541	0	28.1266	0.060021	0.15466	0.706863	0.198207	0	0.0980046	0
9,60_897,7348m/z		897.735	1	9.6008	334.672	0.0198833	0.670086	0.181004	1.84424	0	11	100 - 28,7	9.9196	22.19	14.2207	5.83749	2.53993	8.10187	10.5251	11.9057	13.5107	9.53933	7.4148	0	4.88191	5.6064	1.91027	5.72442	13.6627	5.61118	1.55618	0	1.86506	3.947	9.2432	8.74076	9.90034	9.34763	0	5.22631	4.37032	0	6.63843	7.70121	4.43832	9.50687	12.5455	2.55714	4.2659
2,95_773,4597m/z		773.46	1	2.95167	272.25	0.0331333	0.669936	0.181004	Infinity	1	11	100 - 14,7	1.6119	119.4	0	0	3.18495	0	0	0	0	0	0	0	0	0	11.3488	3.94282	0	0	0	4.84583	0	0	0.601457	3.18906	0.202523	0	5.13339	9.57478	5.96518	0	0	0.204646	0	0.274542	2.24652	0	0
3,99_507,3043m/z		507.304	1	3.9864	217.002	0.0400833	0.669864	0.181004	Infinity	4	11	100 - 14,6	2.83827	62.66	0	0	4.26776	0.178191	0	0.707278	0	0	1.70061	0.405565	0.892071	1.73006	29.6191	5.91173	0	0	0.491448	5.13941	0	2.67803	0	8.21994	1.55065	0	3.78871	14.9343	10.9904	0	0.559926	0.830506	0	0	3.78293	0	0
4,52_457,3881m/z		457.388	1	4.51738	245.509	0.06625	0.668654	0.180735	1.51763	1	11	100 - 30,7	7.29747	5.23	9.2048	5.68977	2.60398	4.8547	6.2201	8.59488	6.49802	7.43902	2.7528	5.3869	4.97689	9.73867	2.30219	4.20769	5.71675	12.2987	6.71711	5.24382	6.29764	8.70352	10.1344	7.27227	4.71872	4.08195	6.18097	5.23663	7.64839	7.56032	6.02271	8.31599	12.1915	8.09625	6.30683	14.6218	9.76417
5,89_676,5293m/z		676.529	1	5.8904	271.012	0.10635	0.668244	0.180658	1.48905	11	0	100 - 59,3 - 1,51	327.072	27.69	200.9	151.549	129.957	297.675	287.609	266.344	226.109	243.791	205.191	159.153	261.433	205.667	270.807	355.605	138.618	253.952	209.882	274.64	130.385	163.906	233.078	210.916	298.622	361.603	320.644	288.758	223.81	123.907	469.731	232.918	376.995	190.263	133.148	244.571	103.297
2,14_553,3130m/z		553.313	1	2.13538	227.768	0.1862	0.668137	0.180658	5.6578	1	11	100 - 22,4 - 0,288	81.0606	95.16	53.6655	0	184.3	0	14.016	53.0301	0	0	42.9279	53.4011	34.3094	56.584	324.958	177.159	0	44.5829	28.8974	199.892	0	39.5029	89.0189	184.306	40.7932	7.42585	211.987	250.058	257.959	0	32.5082	65.3184	15.2601	47.6514	115.224	1.20321	34.2062
1,70_541,3129m/z		541.313	1	1.7045	222.09	0.238817	0.66788	0.180629	6.52091	1	11	100 - 19,7	49.6104	87.39	32.3673	0	145.755	0	3.73237	25.7983	0.159375	0.409093	27.8468	28.0626	11.5764	22.4478	200.194	118.47	0	20.3113	8.92988	144.334	0.144191	14.2258	51.7279	112.868	20.7633	6.00815	153.603	146.927	176.468	0	19.5636	28.593	10.8697	11.178	67.8744	0.854185	17.0477
2,59_523,3018m/z		523.302	1	2.58737	222.529	0.318767	0.667569	0.180579	5.22509	1	11	100 - 22,8 - 0,515	108.41	85.39	56.6693	0	260.48	1.04343	5.78812	46.3586	0	0.20418	65.2538	57.6295	55.0556	60.0677	498.907	230.959	0	46.6352	42.585	240.741	0	58.6011	113.07	239.91	47.6709	6.78347	291.166	396.834	310.328	0	55.6312	80.9315	15.7222	60.5875	152.147	2.09581	52.1019
1,98_732,5460m/z		732.546	1	1.98305	266.76	0.0728667	0.666921	0.180438	2.01712	1	0	100 - 25,4	8.60588	52.23	15.9752	5.58875	4.8243	11.5498	4.52943	5.52532	10.6972	7.81804	8.03974	10.8035	7.81514	2.92253	5.70792	4.59578	8.0429	0.648543	4.45094	1.20503	10.1621	10.3732	13.7156	2.69046	3.47642	4.75822	0.858073	5.68378	8.89916	7.31936	2.24918	9.842	10.6528	10.5361	2.67076	6.39688	11.9656
2,05_465,2989m/z		465.299	1	2.04928	209.286	0.152333	0.66681	0.180438	8.92009	1	11	100 - 22,3	52.5874	97.08	16.8819	0	122.032	0	5.32605	20.8193	0	0	26.901	35.5985	22.5075	31.4429	254.921	134.265	0	37.1239	11.9542	131.891	0	23.8737	51.5204	121.882	26.7525	4.9154	142.282	178.3	182.565	0	17.3507	33.8025	4.12591	20.5804	77.6191	0.354506	21.9781
5,01_473,3174m/z		473.317	1	5.01463	229.841	0.0999	0.665744	0.180189	1.2536	11	4	100 - 25,3 - 0,387	129.996	28.49	102.591	68.5427	64.1281	136.961	118.968	124.58	93.9298	85.912	98.3945	65.8044	116.541	88.704	104.652	187.159	87.9548	114.357	123.7	123.666	53.6896	105.889	123.174	95.3283	135.058	159.347	143.031	120.918	104.465	64.2207	143.217	133.291	191.053	100.146	96.2995	133.374	62.353
5,87_728,2624m/z		728.262	1	5.8706	266.842	0.0331167	0.665406	0.180132	2.24207	11	1	100 - 50,2	8.35572	74.41	0	7.34267	22.4948	0	8.23267	1.27245	2.13863	0	7.58293	8.44565	0	0	21.7708	0	1.58445	21.0037	12.815	7.37049	2.56144	0	1.08697	2.49541	2.9431	0	4.28133	5.9051	1.80072	3.06035	3.48999	0.5389	3.71404	0.987577	0	13.6072	5.58276
1,66_432,2847m/z		432.285	1	1.66477	210.233	0.0198833	0.665331	0.180132	9.91169	4	11	100 - 7,14	1.62813	109.79	0	0.14961	5.93949	0	1.08147	0	0	0	0.976488	0.941791	0.307989	0.928533	10.689	5.0356	0	0	0.114339	1.96015	0	0.684176	1.11391	2.00288	0.615111	0.459249	1.18979	9.3898	6.24781	0	0.9554	1.40106	0.373808	1.41109	0.808649	0.746842	1.81499
5,87_411,3648m/z		411.365	1	5.8706	216.791	0.0330667	0.664903	0.180065	1.48503	1	11	100 - 21	3.07312	17.97	3.22453	5.80256	1.3509	3.50798	2.7244	4.5735	2.8726	2.09721	3.54195	1.8792	3.23204	3.92845	1.34481	4.79098	2.21767	1.67612	2.75002	0.917912	2.15654	1.6191	1.27111	4.69637	3.17034	2.06981	3.64495	2.23967	3.21791	1.98799	6.16098	4.39122	6.10562	3.94491	1.5983	0.620017	3.66258
2,76_640,4264m/z		640.426	1	2.75958	262.412	0.0794833	0.664692	0.180042	Infinity	4	1	100 - 8,79	13.502	399.68	0	0	215.871	0	0	0	0	0	0	0	0	0	0	0.161094	0	0	0	0	0	0	0	0	0	0	0	0	0	0	0	0	0	0	0	0	0
1,67_342,2178n	342.218	343.225	1	1.67138	187.145	0.0927167	0.664625	0.180042	11.7843	1	11	100 - 10,3	10.3821	111.16	2.24095	0	35.169	0	1.01188	3.9954	0	0	2.82246	4.15984	1.39611	6.06097	54.091	25.7723	0	3.1074	3.46907	29.2831	0	4.03329	6.52944	26.1866	4.4988	0.62005	32.9802	42.1687	35.8531	0	0.648951	3.02668	1.12647	2.742	11.6469	0	2.6365
4,38_619,3699m/z		619.37	1	4.38492	269.131	0.06625	0.664189	0.179975	14.0448	0	11	100 - 33,6	29.6232	141.42	0	0	20.0448	0	0	0	0.39006	49.7652	0	39.5546	0.122346	0	0	0	0	7.54806	0	0	0.45499	0	8.02944	0	0	0	0	0.999719	0	0	0	0	0	5.98005	0	0	5.40432
9,83_906,8961m/z		906.896	1	9.83298	351.258	0.01325	0.663239	0.179752	1.63687	4	0	70,5 - 100	6.39832	38.02	7.50059	1.54204	5.09906	1.38198	7.20753	6.87297	7.82068	4.63585	7.87723	6.55436	7.00447	8.00962	7.62267	4.05115	11.2597	7.93322	3.93984	0.889985	5.11427	10.4345	2.44573	3.83396	6.01266	11.0962	8.87612	6.80142	3.03932	5.35768	7.87579	3.07464	6.78222	8.71269	4.16398	8.51336	4.75277
5,90_629,1761m/z		629.176	1	5.897	235.088	0.0665333	0.663002	0.179722	1.71835	0	1	100 - 5,33	18.2659	51.6	3.4863	26.3942	25.3406	0	9.68935	2.4913	16.1695	0	34.8842	8.94998	4.91514	0.345624	27.2149	0.481262	13.6518	9.44944	19.2034	10.6726	24.8213	13.8125	7.00026	7.94278	11.4559	4.95304	4.90494	7.28076	21.5041	28.7338	13.707	0	4.71663	5.00093	10.3246	6.72294	4.96588
10,21_746,5644m/z		746.564	1	10.2055	282.219	0.0198833	0.662649	0.179661	1.36369	0	11	100 - 19,5	12.7989	14.49	18.0438	10.8659	8.65786	15.0499	8.44003	15.3023	14.2596	4.97558	11.4394	11.5289	10.9838	8.74728	13.9569	5.58321	11.2472	10.4066	9.00917	6.73814	7.47738	13.3366	14.1472	11.1357	18.2651	10.862	9.27092	10.9868	7.99449	13.1332	5.159	11.8691	10.2125	10.6879	7.8636	10.9428	7.67042
9,10_102,1340m/z		102.134	1	9.0974	376.817	0.01985	0.662467	0.179646	18.3002	4	11	100 - 1,99	3.65582	128.26	13.0806	0.0920014	0	2.69074	0	0	0.000108713	6.49596	3.50714	0	25.2031	0	0.0179097	2.82724	0	4.57821	0	8.94426	6.07985	0.0900091	0.0950184	0.375424	0	0	1.85911	2.64572	0	0	2.59235	8.71083	1.68562	0	0.978728	0	0.133002
4,09_295,1936m/z		295.194	1	4.08687	180.558	0.0331	0.661954	0.179541	1.35423	0	4	100 - 8,48	6.89772	33.96	2.80283	4.15772	5.042	4.53803	8.25766	3.96779	4.14339	6.42616	4.65161	4.90142	5.70976	1.33956	5.18971	7.30713	7.13824	5.92241	3.38124	4.7776	1.82937	3.94571	5.16322	3.30211	6.21706	7.79783	8.17566	4.70032	4.39031	3.99956	11.3323	8.78839	7.74206	3.43245	5.87905	6.87627	5.96082
11,18_284,3295m/z		284.33	1	11.1799	201.262	0.04635	0.661663	0.179497	1.41125	0	11	100	8.14426	22.49	14.1778	7.85712	1.32117	8.34193	5.48719	7.84772	5.50227	10.1038	5.22723	6.91002	5.03311	8.44706	5.09637	4.89121	2.50426	5.65159	0.848829	8.49504	4.80225	6.26124	6.67056	6.68659	11.0578	5.9747	4.82005	6.01136	5.35795	4.85621	3.33631	6.7495	6.8566	7.78491	0.777484	2.8535	7.8759
1,92_488,1672n	488.167	506.201	1	1.92345	211.144	0.0861	0.661623	0.179497	1.30897	1	11	100 - 11,8	64.1923	2.48	114.765	43.6366	41.9438	83.96	36.5162	42.7246	69.2144	74.7125	53.9281	66.5134	59.499	84.1414	35.6171	54.1351	65.4851	79.1699	69.8486	79.8665	71.6738	43.1032	80.7316	70.7663	71.1584	37.4489	60.4149	41.4825	50.0105	62.8876	59.7429	57.9848	74.7884	83.1051	93.2107	50.0405	73.4416
10,29_1048,0116m/z		1048.01	1	10.2916	386.452	0.01325	0.660756	0.179319	2.09525	0	11	100 - 4,69	4.17371	45.13	3.30824	2.33371	11.5784	0	8.03392	6.65804	2.796	5.8592	0.0281965	0.340407	2.15205	3.29581	7.642	2.20206	4.4126	4.7488	4.15775	2.39625	0	2.70855	5.55954	1.04116	5.99974	6.82664	0	2.97386	0	7.47471	5.35543	3.7543	6.89715	1.67459	1.80651	5.83473	2.1611
3,66_562,4006m/z		562.401	1	3.65522	258.022	0.0795333	0.660554	0.179299	1.21211	11	1	100 - 25,2	45.1102	27.33	36.0532	25.1264	24.6881	66.4801	41.3815	35.461	36.5483	56.3519	36.8233	20.6604	44.3237	29.0951	37.7142	77.3957	38.9358	52.5354	25.7372	39.8365	20.5976	22.1289	32.2759	27.8553	38.7602	64.4402	37.0365	48.4881	28.6988	16.6865	58.001	27.0818	60.7589	36.0378	37.9703	35.6158	9.64385
11,48_226,9495m/z		226.949	1	11.4779	175.633	0.0198833	0.660385	0.179287	1.91076	11	0	100	3.25474	37.97	6.64303	2.04473	2.48135	2.0772	2.2602	6.36563	1.61826	4.06003	0	1.74854	1.57594	3.04845	2.80866	4.54145	3.31288	3.68485	2.31701	2.50857	2.69256	1.70714	4.10354	1.16285	1.51565	1.70973	3.46323	2.63638	1.57434	0	1.7673	3.78374	2.21558	3.002	2.10818	2.14927	4.99254
7,92_729,5419m/z		729.542	1	7.92173	301.779	0.04635	0.660066	0.179235	Infinity	1	0	100 - 13,5 - 2,92	9.41223	141.39	0.080411	0	0	0	0.371559	0	0	0	0	0	0	0.456752	0	0	0	0	0	0	0.792552	0.111762	0	0.7218	0	0	0	0.378305	0	185.355	0	0	0.0479253	0.837662	0	0	0
13,04_790,5897m/z		790.59	1	13.0434	294.139	0.04635	0.659985	0.179235	1.19464	1	0	100 - 22,4	11.7393	22.3	14.1127	11.8001	7.67644	16.2169	7.93557	12.1268	12.3938	14.0792	12.7224	9.78552	11.8674	6.84989	9.72653	12.9298	10.5658	11.1529	15.2467	11.9546	13.5273	6.12424	11.9271	11.3717	13.3641	12.3931	9.74981	12.6311	9.93339	12.9393	9.77342	11.9173	8.15154	10.525	12.4211	13.6753	20.6821
5,31_607,3900m/z		607.39	1	5.31378	269.41	0.0662333	0.659793	0.17923	1.28114	0	4	100 - 24	51.881	34.79	45.1039	27.2243	26.6099	68.0896	36.6261	39.9308	19.4714	54.6942	36.8846	24.3836	58.1444	32.3799	33.5461	70.318	28.7174	45.8114	43.9482	45.6016	24.8002	35.1434	43.1521	37.7324	56.9958	61.9761	56.41	58.1071	40.5118	14.7757	77.726	44.5401	86.4484	47.0026	30.4181	54.9118	18.5172
4,09_447,2870m/z		447.287	1	4.08687	215.681	0.0729	0.659722	0.17923	14.0256	1	11	100 - 12,6	6.10982	136.01	0.832031	0	24.9591	0	0	0.0639375	0	0	1.61832	1.1904	2.57839	2.2294	48.2003	12.5761	0	0	0.407139	8.98414	0	2.30309	2.78691	15.3769	0.344869	0.626735	19.7052	32.2602	26.0569	0	2.2902	4.78431	0.360618	1.35738	3.49887	0	1.05303
4,04_518,8883m/z		518.888	1	4.03977	207.909	0.067	0.659472	0.179211	1.26275	1	0	100 - 0,736	10.0742	31.69	12.2696	8.80845	8.69887	13.0078	7.66429	6.69092	11.1737	15.3696	8.52742	16.3955	9.23157	9.85104	8.95805	6.88622	4.81265	12.7381	8.86909	6.288	11.248	5.09316	14.6576	7.38831	7.49828	4.30105	2.65927	11.5032	12.0993	10.7583	11.3259	12.1095	9.10054	11.2844	12.7125	11.5665	18.6788
1,68_413,2296m/z		413.23	1	1.678	193.391	0.152333	0.659393	0.179211	6.3641	1	11	100 - 15,1	24.512	103.85	5.25378	0	71.5164	0.246068	1.26172	8.83187	0	0	15.6093	10.4614	14.9296	15.8303	130.116	55.55	0	6.69533	8.96361	48.4872	0.576123	15.7541	16.5917	56.6414	12.6758	1.04802	59.9749	104.87	81.9336	0	13.2798	18.5312	4.28163	8.2149	34.8532	0.529	3.03409
4,44_497,3159m/z		497.316	1	4.44453	241.281	0.0662333	0.658436	0.178999	1.45204	0	4	100 - 13	19.4362	53.35	12.5347	8.29937	6.42549	24.0147	10.3523	9.4415	5.1324	10.909	13.6423	3.15264	14.3475	7.23149	9.21567	43.3102	17.0489	19.1098	12.3338	20.7981	6.68616	11.2696	12.6367	11.4853	24.2225	19.6064	16.3003	15.9599	8.99238	2.70584	39.9249	13.1292	24.943	17.7691	10.4227	18.6323	5.77539
1,57_457,2235m/z		457.224	1	1.56542	200.774	0.0728667	0.658363	0.178999	Infinity	4	1	100 - 18	3.5543	398.75	0	0	0	0	56.7015	0	0	0	0.153695	0	0	0.0135719	0	0	0	0	0	0	0	0	0	0	0	0	0	0	0	0	0	0	0	0	0	0	0
2,33_633,3750m/z		633.375	1	2.33483	247.142	0.464467	0.65824	0.178999	8.82904	1	11	100 - 29,1 - 0,466	148.001	111.93	45.6181	0	606.76	0	9.93011	58.0491	0	0	83.0616	86.441	62.942	90.5322	732.856	346.089	0.701523	51.1237	50.6175	336.049	0	74.656	127.708	332.848	56.7355	11.0928	421.706	560.936	468.406	0	60.9142	105.735	22.7465	79.8853	198.385	2.53191	49.0609
10,47_716,5513m/z		716.551	1	10.4704	279.644	0.0265	0.658028	0.178991	1.41064	11	0	100 - 13	5.2785	34.49	2.67492	4.03742	6.41272	2.27691	4.81408	7.43616	1.66035	2.14327	6.54675	3.66558	6.59867	3.7901	2.47097	6.99272	3.06382	4.53783	6.8011	5.41737	6.33971	3.68691	1.91199	5.64032	3.00108	8.18772	1.4954	6.45149	5.19445	1.7808	2.2239	9.84402	4.50413	4.8981	7.01621	8.97703	3.93847
3,28_537,3173m/z		537.317	1	3.28357	225.163	0.0798667	0.657341	0.178838	17.9743	1	11	100 - 21,7	10.027	118.7	3.1668	0	17.3269	0	0	3.89781	0	0	4.02136	3.97979	2.99205	7.13713	67.8282	29.4578	0	0.606281	2.78538	31.0453	0	3.1029	3.40768	28.4716	4.61577	0.515866	21.4736	31.1888	47.5315	0	5.99434	2.47903	0.543907	0	14.8597	0	2.52389
7,22_654,5590m/z		654.559	1	7.22432	287.32	0.0264833	0.657272	0.178838	Infinity	1	0	100	1.9643	283.81	0.979388	0	0	0	0	0	0	0	0	0	0	0	0	0.572124	0	0	0	0	0	0	0	0	0	0	0	0.659285	0	36.4468	0.736527	0	0	0.463371	0.980115	0	0
8,68_863,6543m/z		863.654	1	8.67937	325.34	0.0132667	0.657192	0.178838	6.37345	1	0	100 - 38,2	6.8304	18.56	22.5508	0	3.61661	6.16843	3.78305	8.55561	6.0648	10.8828	4.3782	0	0	0	1.38627	10.2011	1.77216	0	7.11497	0	4.0134	0	2.79019	32.1379	63.0039	0	2.05269	2.7133	0	3.66759	1.72216	0	2.6598	0	0	0	3.59785
1,92_385,2000m/z		385.2	1	1.92345	200.052	0.0596167	0.65715	0.178838	1.24867	0	4	100 - 11,9	22.4766	16.58	15.4136	10.6181	12.3686	28.4885	9.56854	19.979	13.4101	15.7504	13.5033	8.34114	24.1011	15.535	16.0969	42.3612	22.7976	19.6742	14.361	19.7568	11.0389	16.1886	13.0314	17.9386	24.9488	20.5075	22.2506	16.9988	13.9014	10.3744	40.5292	22.5562	23.3062	20.6795	15.6977	20.2772	9.14941
6,51_567,6052m/z		567.605	1	6.51375	270.384	0.0264833	0.656919	0.178838	1.22706	0	11	100	2.58103	0.75	2.71634	0.779605	2.20928	2.17689	0.285867	0.815015	4.23698	3.01678	1.56529	4.65939	4.15324	3.59312	2.20921	3.46286	0.694538	4.19689	1.38771	9.68018	1.41491	4.39846	6.23036	0	2.29018	2.39211	0.120758	1.04704	0.0900509	0.971148	2.47499	0.533989	4.32501	4.47638	6.32313	0.639904	0.616692
2,71_645,3745m/z		645.375	1	2.7132	249.949	0.07285	0.656832	0.178838	6.92322	1	11	100 - 24,8	7.06037	137.88	0.328165	0	17.4394	0	0.291703	1.842	0	0.133567	4.02475	4.03798	2.14487	2.47514	60.5582	16.3344	0	1.80338	0.690122	15.8716	0	2.23056	4.76406	16.2518	1.73457	1.0881	22.4366	32.5062	23.4567	0	3.30334	2.27978	0.971626	1.53715	10.8932	0.493539	0.69861
5,88_613,4603m/z		613.46	1	5.87717	266.137	0.0864667	0.65674	0.178838	1.30356	11	4	100 - 49,1	108.369	33.29	72.4366	56.1891	48.1094	129.701	98.5575	92.1461	86.3296	81.042	81.7898	52.0707	87.5855	51.2812	99.8022	147.551	60.955	84.5871	87.5201	102.272	55.4871	78.3812	89.2663	87.4926	110.592	137.957	132.013	119.806	86.5812	44.4333	196.068	101.097	173.349	77.8651	57.1394	99.6972	43.7186
1,88_674,5040m/z		674.504	1	1.88372	255.497	0.0596	0.656003	0.178715	2.96898	1	0	100 - 21,3	4.47866	75.72	2.9042	0	0.560974	1.27545	1.00415	3.21782	6.13634	4.43112	3.06492	4.69468	3.41526	0.361409	0	5.04356	4.62754	1.48387	0.851458	0.240389	5.10081	3.25586	6.60219	0	1.66099	3.0967	0	1.03746	4.94582	3.54856	2.10968	1.18722	1.36459	4.15639	1.7057	5.51947	8.71389
2,22_535,2998m/z		535.3	1	2.21562	225.213	0.0537167	0.655838	0.178704	Infinity	1	11	100	2.39389	101.65	0	0	5.92075	0	0.227068	0.152909	0	0	0.394872	0.271064	0.439897	0.622654	16.0736	3.78045	0	0	0.565338	4.25369	0	0	1.01115	7.72982	0	0.280955	6.74893	12.5302	9.91734	0	0.479208	0	0	0.587111	3.77406	0	0
7,42_818,2170m/z		818.217	1	7.42338	268.326	0.0136167	0.655757	0.178704	1.89224	1	0	100 - 33,8	1.93792	8.58	0	5.12181	1.92959	0	1.21875	2.43861	0	2.76541	0	0.634815	0.597998	0	0.0066147	0.427671	0.447261	1.32003	0	3.35617	2.35771	0.0131857	0	0	0.0221591	0.507958	2.15184	5.28524	1.43954	5.02927	1.94709	2.04932	0.433936	0	0	6.8367	4.96762
6,46_516,5122m/z		516.512	1	6.46077	259.229	0.0463833	0.655395	0.178652	1.65402	1	0	100 - 17,7	12.5524	6.5	7.01911	8.96261	9.86404	18.118	21.9162	14.2613	10.4007	16.9396	8.8542	6.56867	7.20253	6.03621	7.66922	17.1036	3.90069	9.21196	7.198	4.98717	5.52079	6.77071	10.4491	22.4145	16.7541	12.5431	15.1982	21.5409	15.779	4.28724	23.7632	7.4371	27.9125	11.5726	9.43106	12.7486	12.6989
1,74_322,2161m/z		322.216	1	1.74425	185.105	0.10635	0.655067	0.178597	5.17224	1	11	100 - 18	57.7665	106.63	30.9848	0.179824	204.962	0	5.86701	33.0188	0.538286	0	52.7318	31.4926	44.4977	53.2128	311.914	111.835	0.185835	21.4248	41.0908	90.4663	0.356546	52.3322	43.3482	112.642	33.0543	5.78883	119.465	243.217	148.135	0.475188	35.6737	56.2576	9.95263	47.4229	86.9238	0.22009	28.5067
6,14_666,6874m/z		666.687	1	6.13585	303.139	0.0265	0.65462	0.17851	1.25109	0	11	100 - 15,8	8.48293	44.14	22.2381	0	3.7774	8.99344	9.01793	4.41144	15.2401	7.52903	8.75642	9.59409	13.7551	9.25526	7.49336	6.85948	4.38623	2.49711	11.564	13.5496	5.15017	10.9101	11.3319	4.99315	5.14718	8.20929	9.4523	10.3878	9.2397	3.47669	6.59965	7.91904	6.70638	14.8907	9.7856	8.61803	4.97676
9,04_967,7134m/z		967.713	1	9.04403	336.808	0.0198667	0.65453	0.17851	Infinity	4	0	100	2.07325	172.57	4.32928	0	0	0	0.130679	3.5519	0	0	0	0	0	0	1.02241	0	24.1378	0	0	0	0	0	1.6996	0	0	0	2.08459	0	0	0	0	7.18042	0	0.860898	3.22508	0	4.88227
2,06_425,2296m/z		425.23	1	2.05592	201.687	0.0861	0.653691	0.178325	42.6644	4	11	100 - 12,8	12.9062	139.83	0.498662	0	17.1283	0	129.783	1.54226	0	0	2.37963	1.124	3.40521	1.63928	37.2364	10.1873	0	1.57505	0.911607	10.1876	0	2.59828	2.83959	10.0655	2.71807	0	15.0466	22.1932	22.2142	0	2.44474	3.82521	0	1.50643	5.2796	0	0.341273
8,23_496,4189m/z		496.419	1	8.23377	235.231	0.0794833	0.653587	0.178325	1.26193	1	11	100 - 10,7	29.7514	10.39	51.5207	20.2883	17.6702	36.9497	19.4767	33.0143	31.5592	36.9948	20.7221	21.0953	23.1343	31.3338	23.9849	29.3277	28.4822	34.7315	25.3487	30.3873	32.2249	30.6532	43.4276	28.4506	25.3021	20.028	28.4725	30.7499	29.5239	20.6503	24.7649	33.2312	34.0994	34.5689	33.6166	20.8081	43.0952
10,16_677,6424m/z		677.642	1	10.1584	302.892	0.01995	0.653474	0.178325	2.22256	1	0	100	3.48381	41.84	0.463362	2.69118	4.10771	4.20812	1.75046	2.72167	4.04049	1.18036	1.17908	3.46342	5.68483	3.28028	3.11593	2.65428	0	4.09047	1.87519	1.09913	7.29694	2.22522	11.3579	3.98209	0.795341	1.64222	2.43452	5.88004	1.0213	0	7.24357	6.59521	3.82177	2.59666	3.70473	1.89893	2.94292
4,19_268,9778m/z		268.978	1	4.18622	153.961	0.0463667	0.653353	0.178325	1.49246	11	0	100 - 14,2	5.58221	28.76	0.542951	4.19434	9.5052	2.76088	4.57966	1.84687	3.80728	1.68804	5.10186	4.64956	1.42	1.97987	8.90287	1.20599	3.89019	5.32754	4.62683	5.08922	4.4275	5.50282	4.99319	3.17057	3.3078	0.445216	2.71713	4.63288	3.86308	4.50459	3.90017	2.47771	4.4375	3.29973	3.14648	5.39244	3.56196
3,52_369,3477m/z		369.348	1	3.51538	224.244	0.0669833	0.652788	0.178217	1.36234	11	0	100 - 5,46	9.43822	8.09	12.8808	7.59541	6.13065	9.72824	4.57728	10.1491	10.0758	8.24341	6.68459	5.74339	4.28929	5.31351	6.6004	7.27274	9.12589	5.59211	7.49458	6.75055	8.05189	5.9767	9.65652	5.44634	4.43401	4.85246	3.10446	8.37589	7.8978	10.5706	4.61883	9.92284	7.68405	12.9642	6.59416	4.75937	13.6052
7,94_664,4527m/z		664.453	1	7.9416	293.505	0.01325	0.652421	0.178151	1.20155	1	11	100 - 1,98	6.031	35.16	5.98905	3.00703	4.17077	4.12373	8.45693	7.2672	9.41755	6.07085	4.00471	7.53162	4.07047	6.7079	3.41979	4.23775	2.89057	3.7931	7.27381	4.5693	8.727	3.68561	4.19197	4.87239	8.45725	5.08291	4.48274	6.21628	6.54798	3.49746	5.25563	3.38004	9.83729	7.95882	4.06982	5.18696	7.23133
2,51_435,2890m/z		435.289	1	2.5079	207.214	0.384983	0.652335	0.178151	5.62135	1	11	100 - 22	150.743	101.51	56	0	388.366	0.288027	18.077	53.505	1.35104	0	100.432	79.429	84.361	99.8366	778.324	319.266	0	54.575	76.238	304.847	0.349475	106.462	137.478	348.625	78.4579	15.6853	368.344	559.281	432.358	0	73.4968	129.059	26.2878	83.6743	203.343	4.15522	66.7239
9,41_897,7785m/z		897.778	1	9.4087	338.002	0.03975	0.652048	0.178118	1.49365	11	0	100 - 42,2	33.0116	7.01	8.77091	23.5775	38.5769	15.5592	32.908	27.8745	28.905	41.2511	31.067	31.1355	15.4292	41.6092	30.4196	28.39	57.1697	27.4654	23.3504	26.6047	31.5323	12.5697	30.5205	22.8775	31.0172	43.8087	20.6575	33.5551	14.1432	37.0181	23.896	25.5537	29.8011	32.5826	35.9513	23.2011	36.8472
1,78_553,3123m/z		553.312	1	1.77737	227.768	0.0663	0.651628	0.178037	24.7625	1	11	100 - 15,4	6.99978	141.42	2.64003	0	24.3668	0	0	1.92902	0	0	1.45476	3.30357	1.13802	1.68354	38.6904	14.3402	0	0.983745	0	17.791	0	2.42609	4.60063	17.0282	0.327498	0.729342	25.7296	29.1906	27.0704	0	0.527191	3.06604	0	1.64849	7.32659	0	2.53401
5,61_427,2502m/z		427.25	1	5.60558	252.662	0.0861167	0.651485	0.178033	1.72863	0	11	100 - 17,8	38.5015	27.9	31.6965	12.5098	21.2584	11.9305	51.0937	31.1284	29.5103	24.2165	34.059	15.3995	43.2493	51.0718	30.8384	22.9175	2.45294	2.88568	33.1231	5.05296	17.905	45.6957	35.2128	32.8619	22.2692	33.1338	31.4489	65.8721	20.5069	11.7695	8.38245	32.8176	83.6407	38.4537	44.2695	17.6896	22.0809
5,82_718,6122m/z		718.612	1	5.81755	289.142	0.0397667	0.650379	0.177765	351.769	0	11	100 - 20,8	11.0282	141.42	1.52193	26.3877	0	32.4636	20.2614	0.0292729	1.37686	21.2902	0	0.000351568	0	1.56638	0	0	13.3138	1.76254	6.11527	1.34409	28.3557	0	0	0	0	0.897579	3.67651	0	1.4084	19.4161	0	0	0	0	0	0	19.1482
7,61_944,2522m/z		944.252	1	7.60932	294.714	0.03975	0.649437	0.177542	2.10144	0	11	100 - 50,5	7.59763	14.3	2.56839	14.3781	6.86978	0	5.21455	0	8.47189	0	16.6635	4.32447	0.700465	0	10.7236	0.594034	11.5244	4.01666	9.51721	6.63542	10.4926	5.08183	0	4.07795	5.27955	0	0.913225	2.60245	5.81461	6.8641	6.28787	0.775403	0.741075	2.6063	1.24324	15.1727	2.10076
5,44_916,6059n	916.606	955.569	1	5.44002	323.763	0.0927333	0.649134	0.177493	32.2973	0	11	100 - 40,3 - 9,22 - 0,737	486.535	120.83	0	9.27138	0.969906	114.724	10.7162	1.39596	102.674	202.046	0	2.78421	0	0	0	1.04969	6.80507	1.49076	0.587879	0	5.76366	0	3.99985	4.80297	3.62777	3.62706	0.912663	1.81547	0.884606	228.021	0.234143	1.14082	10.2242	0.250534	0	0	35.1215
1,80_212,2362m/z		212.236	1	1.79723	170.931	0.0401167	0.64888	0.177458	31.6237	4	11	100 - 5,29	2.33479	141.42	0	31.7362	0.441488	0	0	0	0.51929	1.44279	0.417965	0.316001	1.43243	0.342349	0	0	0	0.708142	0.873727	0.713262	0.521363	0	0.515822	0	1.29699	0	3.61704	0.156581	0.188855	0.484959	0	0.937722	0.0402525	0	0	0.482082	0.350955
10,13_732,5435m/z		732.543	1	10.1253	279.326	0.0198667	0.648492	0.177386	1.20141	0	4	100 - 14	6.10443	11.48	9.07692	0	5.09831	8.07798	5.62742	8.62193	4.26593	4.1711	4.27225	4.04388	3.44951	5.97578	8.41756	0	2.65061	7.54797	6.99632	3.20999	6.90924	5.30852	5.68424	5.39572	11.2991	3.49124	3.74861	2.92839	4.72509	4.73696	5.21105	5.40644	9.22246	5.86832	2.93491	2.13875	3.05352
3,83_685,4440m/z		685.444	1	3.83407	261.463	0.053	0.647954	0.177273	Infinity	1	11	100 - 35,3	5.23958	96.61	0	0	14.9793	0	0.335682	0	0.00817835	0	1.42407	0.607394	1.17476	0.107462	49.3248	10.2551	0	0	0.915176	4.9387	0	2.01853	1.10391	13.4252	0.968363	0	30.9262	33.9876	10.7007	0	0	0	0.0283256	2.68569	3.09316	0	0
10,28_451,3603m/z		451.36	1	10.2783	227.478	0.053	0.647099	0.177074	1.17993	11	4	100 - 58,1	6.92127	19.37	8.85029	8.58185	3.22384	9.49288	5.10584	8.88925	4.70039	8.43207	8.95536	5.45378	1.73182	3.43557	6.3907	4.35483	2.10621	4.14818	2.80037	4.31317	5.71398	3.85314	9.66929	8.09758	9.05658	9.00759	3.99374	2.94923	6.36416	10.1456	7.09954	8.12921	11.0733	7.07987	3.77233	9.39692	7.99893
1,31_420,2896m/z		420.29	1	1.3071	207.667	0.0529833	0.646108	0.176836	Infinity	4	11	100 - 19,7	2.40385	156.88	0.555529	0	9.24084	0	0	0.219511	0	0	0.894573	0.870299	0.519414	0.617068	20.7296	4.81476	0	0	0.72957	3.64181	0	1.12933	0.155736	6.66303	0.145903	0.00762428	5.32698	13.8589	6.92303	0	0.762985	2.32474	0.000461988	0.666931	2.62583	0	0.255977
6,68_1147,3254m/z		1147.33	1	6.67935	334.082	0.0728667	0.64605	0.176836	1.46446	11	0	100 - 99 - 51,7 - 15,7 - 2,23 - 0,105	1843.46	28.38	408.287	1385.36	2186.82	1579.93	1000.37	456.152	1513.47	951.497	1135.41	1514.81	572.66	462.055	1764.79	425.168	1770.63	3519.76	2265.59	2553.12	1358.21	593.982	1883.4	991.012	1236.26	207.821	1641.21	842.042	1040.82	1121.87	1901.19	848.75	1726.84	1306.06	1004.87	2048.57	2458.35
3,87_435,2879m/z		435.288	1	3.8738	210.144	0.053	0.645963	0.176836	9.50208	1	11	100 - 13,6	7.74758	78.8	0	0	15.4487	0	0	1.42773	0	0	3.91647	3.55223	4.10169	5.7345	63.281	17.5139	0	0.25863	2.13093	19.8051	0	3.20833	2.58097	22.7277	3.94238	0.889803	18.3488	35.5378	21.7307	0	2.93375	5.86757	0	2.56322	11.7364	0	0.662767
7,20_406,3078n	406.308	407.315	1	7.19782	291.419	0.1126	0.64548	0.176767	22.5016	1	0	100 - 18,5	50.9605	86.32	1.42538	1.82018	1.44406	4.7984	3.6995	0.865797	2.67179	1.2588	3.19302	1.26994	1.62956	1.47868	2.12986	9.73685	0	1.67099	0	4.25635	0	1.48356	7.52797	0.86815	8.66769	3.96422	5.24178	2.42575	1.93489	952.696	14.0029	7.51461	3.4275	1.20732	0.959634	0.6845	0
2,83_515,2621m/z		515.262	1	2.82578	231.711	0.0397333	0.64528	0.176747	Infinity	1	11	100 - 7,04	5.07339	96.9	0	0.164869	0	0.952323	0.279078	0	0.225569	0.392741	0	0.91908	0.0185346	0	0	0	0.603583	0.441748	0	0	0	0.547208	0	1.0921	0	0	0	0	0	0	7.00544	90.4579	0	0.289224	1.08524	0	0.403632
1,06_303,0998m/z		303.1	1	1.06202	163.455	0.0530167	0.64496	0.176693	99.0769	11	0	100 - 5,37	2.65853	141.42	0	4.84367	0	9.19021	0.73254	0	11.5586	0.356724	0.0113262	0	0.011343	0	0	0	5.85821	8.72083	0	0.214429	0.467397	0	15.2048	2.95723	0.00396296	0	0	0.113471	5.74952	1.78833	0.0984339	0	0.277008	0	0	7.87748	4.53548
3,99_496,4200m/z		496.42	1	3.99302	238.263	0.0931167	0.64394	0.176448	1.22331	1	11	100 - 20,2	18.5634	16	25.5756	16.1562	12.4949	21.1633	16.4598	19.2543	19.4228	19.1681	14.0513	13.9282	19.933	19.6254	13.854	20.7245	19.2098	18.0827	13.8142	14.6246	26.6007	14.3988	25.8581	15.2565	16.2614	15.7249	18.6133	15.5048	22.6664	13.9975	15.8105	22.7605	20.061	20.5779	21.6384	15.1845	25.3719
2,27_372,2300n	372.23	395.219	1	2.2686	191.081	0.153083	0.643806	0.176445	4.54034	1	11	100 - 17,6 - 0,274	177.789	97.72	118.258	1.04896	494.985	0.382894	28.0585	107.56	6.04308	2.82264	133.794	116.286	114.121	150.078	744.031	354.582	0.706943	81.3505	108.846	329.42	1.12763	123.774	174.481	388.837	102.8	33.9386	393.814	585.613	488.019	1.26739	100.749	153.165	50.2658	123.125	279.675	11.27	103.752
10,46_862,7904m/z		862.79	1	10.4638	338.635	0.0132167	0.6437	0.176445	2.12422	11	0	100 - 92,6	6.69507	47.35	10.1397	4.89271	5.43221	0.216177	5.64298	5.86121	7.88292	8.22093	6.79443	7.92341	7.63292	1.2055	3.1726	8.0389	1.96022	7.06266	6.51554	6.64086	5.49923	3.18657	5.48	5.8722	7.68002	7.3193	0.127109	12.2741	5.53769	10.0008	8.04282	5.19158	4.51681	8.99269	8.15965	5.21493	4.82984
4,36_449,3020m/z		449.302	1	4.35842	221.558	0.0662333	0.64348	0.176424	1.12658	1	4	100 - 21,4	15.1202	9.43	11.9995	8.95656	5.35485	21.3098	19.1623	15.0487	17.4936	19.4701	12.6719	6.71933	16.1489	11.4724	15.4688	17.5333	6.92316	9.00786	12.5803	6.42302	7.27796	9.91167	11.7464	15.4524	21.7709	17.3987	16.4438	22.3494	9.94114	6.96845	18.6196	21.6509	27.2578	16.3491	14.9311	12.5147	7.35643
1,54_450,3000m/z		450.3	1	1.53892	212.643	0.145717	0.643332	0.176418	4.39028	1	11	100 - 20,3 - 0,469	39.3103	97.75	19.234	0	100.188	0.510564	7.13283	19.9308	1.19849	0.222208	27.3973	24.709	22.2277	26.9666	176.061	74.9486	0.0762311	19.6164	17.952	85.7438	0.465332	21.4143	45.2552	79.7292	20.8944	8.97014	92.9252	141.933	105.018	0	22.3883	30.237	11.5104	23.1193	53.7583	2.95986	21.4267
4,05_371,0634m/z		371.063	1	4.04638	177.687	0.0669833	0.643281	0.176418	1.60664	0	1	100 - 15,7	9.78031	14.22	1.71784	8.63969	20.9395	2.06438	10.5281	1.22428	7.21641	6.03844	6.43805	11.1796	1.57035	0	39.4007	1.91301	11.0388	6.87836	17.6164	3.42991	2.00704	8.9973	4.33886	9.52832	7.33536	1.01299	4.89318	6.75887	6.3669	6.5542	4.44209	5.25241	2.20966	5.06975	10.8998	0.804755	7.0875
8,52_1159,3997m/z		1159.4	1	8.51895	343.904	0.0331167	0.643196	0.176418	1.29548	1	4	100 - 52,2 - 9,51	13.5829	21.58	7.51209	12.3373	10.4996	9.99427	7.16467	6.49281	11.5891	6.85599	21.1059	11.8253	17.9695	3.88113	7.99744	6.85492	14.2352	11.4425	6.8182	29.4453	8.72879	22.4811	17.2973	17.4583	16.1191	7.87927	9.15906	23.2133	3.53287	13.6706	10.152	10.6056	4.63222	22.7633	13.307	9.174	11.1669
1,66_668,4167m/z		668.417	1	1.66477	268.05	0.0794833	0.642435	0.176274	Infinity	4	1	100 - 40,9 - 4,95	13.6445	399.3	0	0	0	0	217.954	0	0	0	0.347127	0	0	0	0	0	0.0109517	0	0	0	0	0	0	0	0	0	0	0	0	0	0	0	0	0	0	0	0
2,65_782,4541m/z		782.454	1	2.64697	281.54	0.0397333	0.6422	0.176244	1.83574	1	11	100 - 31,3	4.44859	26.15	5.84128	2.64184	3.13065	1.96893	4.60671	4.75834	3.95869	4.35017	3.55106	3.91065	4.00794	4.98195	1.76563	6.20604	4.62361	3.39089	0.734385	3.71354	8.50723	4.83871	2.59373	1.49636	4.57279	4.71818	1.82099	0.747411	4.93111	3.03644	3.12466	8.48619	6.34739	5.77705	5.75604	5.76781	8.01711
6,51_610,6654m/z		610.665	1	6.50717	294.768	0.0198333	0.64198	0.176218	2.46511	1	0	100	1.15152	86	1.91461	0.107473	2.0521	1.3793	0	0.219793	0.31588	0.735357	0	0.313541	0	2.98099	2.96101	0	2.17278	0.0199271	0.494159	3.29039	0.64417	2.20432	0	2.12808	2.96416	1.27252	1.1428	1.05166	1.32589	1.48639	0.716358	0.234256	1.24634	0	2.24262	0.586286	0
1,92_263,1634m/z		263.163	1	1.92345	162.445	0.053	0.641609	0.17615	14.1404	1	11	100 - 9,07	5.94837	128.8	2.50098	0	20.8819	0.480471	0	2.12208	0	0	2.38271	2.97436	1.02348	4.4272	31.2138	11.4789	0	0.50512	1.18385	13.9339	0	0.757111	5.1394	15.7099	1.40949	0.471685	16.0727	20.907	25.3847	0	1.88065	3.66682	0.402558	1.25847	9.00835	0	1.78094
5,17_567,4374m/z		567.437	1	5.16807	273.538	0.0596333	0.641479	0.176149	1.71706	1	11	100 - 13,7	7.70258	54.37	12.487	1.56798	4.84979	9.32542	11.6449	13.7903	3.2363	20.2366	4.45464	4.51065	6.76075	8.63511	1.37834	12.6443	0.115472	2.26793	3.60037	8.66051	3.73472	4.70205	8.43217	10.282	15.1008	6.54097	16.3468	6.2253	15.0481	2.20641	10.832	8.83922	10.2232	5.7904	4.61458	4.24679	4.97562
2,30_440,3568m/z		440.357	1	2.2951	218.85	0.053	0.641391	0.176149	1.64427	1	11	100 - 8,53	3.82426	14.65	3.40799	2.34909	3.25012	4.35779	2.53484	4.53924	5.6568	4.06719	1.12702	3.51478	2.49957	3.51124	1.00571	0.427327	4.82175	2.98662	2.97533	2.86137	6.11457	4.01317	3.45118	1.36067	2.70082	5.77211	1.52633	4.51739	3.12898	6.14342	3.70269	5.86937	1.82274	1.24332	1.30259	4.2977	8.89245
2,79_428,2346m/z		428.235	1	2.79267	216.255	0.0463	0.641327	0.176149	Infinity	4	0	100 - 22,5	4.87461	367.66	0	0	0	0	77.4839	0.369274	0	0	0	0	0	0	0	0	0.14052	0	0.0614408	0	0	0.261766	0	0	0	0	0	0	0	0	0	0	0	0	0	0	0
4,50_722,5772m/z		722.577	1	4.50413	289.061	0.0529833	0.640447	0.175968	1.32451	1	0	100 - 34,5	13.5622	35.56	8.20033	11.9314	5.73498	15.1544	19.5862	15.3419	7.23127	15.8515	10.6059	6.50133	12.9975	13.7744	7.98653	13.4744	6.94737	21.1137	8.55531	15.1405	14.3745	5.57381	21.7063	12.3158	25.7419	10.7223	12.7616	11.5784	10.6765	6.35815	16.4018	11.6154	21.0364	17.1242	14.3335	10.7926	13.5425
9,56_1036,0287m/z		1036.03	1	9.56103	372.864	0.01325	0.640056	0.175895	2.51241	0	11	100 - 31,5	8.55906	50.74	2.26669	8.24895	4.35646	4.6257	18.0225	6.04594	1.93444	25.2032	1.62945	4.26954	0	1.94254	5.3394	11.3035	6.8626	13.5568	2.17328	6.68828	9.73454	2.03038	6.70406	1.99644	5.67503	17.3053	10.6716	3.38453	12.9677	7.10369	14.7252	11.9201	16.8753	0	5.40227	9.90439	14.4768
12,77_628,4710m/z		628.471	1	12.7711	259.569	0.0198833	0.639952	0.175895	1.63569	0	11	100 - 3,31	4.85114	16.85	4.05868	2.92771	1.54973	1.96311	2.02656	5.31005	7.64758	4.71146	2.09097	4.61081	2.67007	4.73717	2.40938	4.60542	3.55671	2.61894	2.04058	3.80294	1.46245	1.12058	6.86268	3.58259	2.77655	3.69405	7.79549	2.27026	2.93718	6.95208	4.71029	5.31636	2.64355	8.94935	5.00195	5.18048	6.96767
1,37_340,2260m/z		340.226	1	1.3667	184.408	0.06625	0.639889	0.175895	5.66915	1	11	100 - 16,1	6.41759	132.62	0.803882	0	18.8703	0.0242224	1.06957	1.30031	0.0569987	0	4.89738	1.70567	3.53028	2.4909	45.1622	14.1256	0	0.738432	3.44876	9.11554	0	3.79494	5.56852	13.4671	2.13147	0.530767	14.5503	35.0904	17.052	0	2.46218	5.63127	0	4.31077	8.87786	0.227829	2.09203
5,49_616,4845m/z		616.485	1	5.48637	269.198	0.0596167	0.639621	0.175878	1.40125	11	4	100 - 26,3	33.3394	7.46	21.6038	14.9499	7.65618	31.0107	25.7655	29.9911	11.5373	36.6819	18.5872	11.2293	45.8594	23.3405	18.097	55.5153	12.802	16.0555	24.0889	19.1512	10.5522	31.4789	23.0793	28.7925	36.3135	43.7985	38.7726	38.6231	16.32	8.05708	45.321	33.9915	60.9618	36.2485	24.5493	16.92	3.85735
4,40_465,2964m/z		465.296	1	4.39815	227.068	0.0662333	0.638874	0.175706	1.33639	0	4	100 - 13,4	17.3506	1.41	7.31205	8.17758	11.7255	19.1166	8.83792	15.6295	13.5337	11.894	15.9553	0.981608	11.2363	7.36833	35.6903	24.1565	8.69083	7.42486	10.6821	13.8006	5.62899	8.46181	8.13668	17.6131	16.7071	10.0364	19.628	32.0601	18.2593	3.20008	20.1097	22.5887	18.1347	10.4789	14.0646	5.7667	3.01802
6,81_639,6147n	639.615	662.604	1	6.81253	290.338	0.0927333	0.638454	0.175625	1.26853	1	0	100 - 34,9 - 1,61	128.281	26.99	83.0279	150.198	86.6885	151.65	150.941	122.8	125.163	213.121	92.3188	96.7855	140.659	143.853	62.9884	146.078	71.4521	134.27	95.8815	86.8546	117.772	97.2035	173.6	141.709	145.085	123.193	152.882	153.147	151.871	50.639	160.235	96.2449	207.497	124.712	109.835	118.372	128.935
2,49_663,3850m/z		663.385	1	2.49453	249.575	0.186317	0.638368	0.175625	11.2469	1	11	100 - 33,9	45.5638	108.65	16.2777	0	139.25	0.655663	4.94508	10.7591	0.555194	0	22.816	23.4878	19.2723	29.4054	220.603	98.5887	0	12.6468	7.16569	121.829	0.42093	17.4071	33.2687	124.656	15.423	2.47463	130.748	180.786	150.013	0	14.8463	24.9771	7.21702	13.1652	55.242	0.230584	11.4049
4,09_506,1995m/z		506.199	1	4.09348	211.144	0.1266	0.63813	0.175604	1.18119	1	11	100 - 13,6	72.6204	15.67	100.607	48.8275	54.3093	94.7617	57.4045	69.8163	74.9741	76.4493	63.9425	60.0258	80.7415	81.6347	57.7725	84.6955	60.9746	75.9793	67.4287	69.3519	71.4388	54.85	81.7878	59.6968	76.4326	66.9103	75.6924	62.4991	55.9513	65.5252	82.9614	88.7549	85.8303	86.174	91.555	60.7213	66.2322
3,44_579,4244m/z		579.424	1	3.43592	221.214	0.0794833	0.63717	0.175374	1.37227	4	11	100 - 2,82	16.9315	21.46	30.7405	12.1887	11.8708	21.5638	12.4254	12.0345	18.9784	19.9235	14.8621	29.2633	9.97351	19.8834	9.41887	12.7835	21.6385	13.3557	13.0771	15.9374	23.5367	12.7198	20.0175	15.004	17.1036	17.8018	12.2848	10.3441	14.3937	16.1521	19.5878	18.8843	15.1692	23.0139	20.4403	9.12987	18.1192
2,84_580,3756n	580.376	603.365	1	2.83907	244.745	0.278533	0.636592	0.175249	5.93317	1	11	100 - 28,7 - 0,299	105.026	114.49	15.1633	1.51682	314.181	1.38909	4.26823	29.0056	1.06892	2.19362	74.392	41.5779	57.3826	58.1169	681.672	234.992	1.97468	23.3702	52.0338	185.807	2.40548	75.2557	70.6789	234.82	30.2371	6.05752	288.326	525.56	280.115	1.51652	36.9454	67.4348	8.48318	53.0108	161.27	3.19102	13.7642
3,82_681,9942m/z		681.994	1	3.82082	243.098	0.15895	0.636379	0.175225	1.27036	4	11	100 - 0,722	53.9289	13.65	87.6854	38.8229	38.727	80.564	43.0137	41.2311	52.9417	59.4377	43.2476	94.5528	53.8028	39.0361	37.9053	60.4878	56.8855	34.5209	43.5173	33.9571	63.7785	44.6703	64.1946	39.4277	68.3451	43.5651	29.0703	42.438	44.0191	50.5932	73.1964	50.3276	43.5582	60.0333	43.4965	40.5679	66.5433
4,31_441,2969m/z		441.297	1	4.31205	227.784	0.0728667	0.636299	0.175225	1.63629	0	11	100 - 16,2	21.7408	15.6	46.0097	9.10275	17.7115	24.599	19.2043	26.4779	6.19479	13.9071	11.215	6.92597	39.4177	22.156	5.89329	41.0549	8.71245	12.8196	12.456	8.81891	9.81103	27.2982	11.5644	18.6841	17.4248	18.8644	24.7193	12.1347	7.14962	5.36208	17.6245	24.3696	21.2456	16.6778	28.7513	5.83393	1.84575
1,33_431,2054m/z		431.205	1	1.3336	207.335	0.09935	0.635818	0.175138	1.28062	11	4	100 - 15,2	38.5131	35.7	30.254	17.0338	19.6501	45.316	27.589	27.7429	24.466	24.9727	38.1783	17.4929	36.6386	28.9417	27.7588	61.798	25.2411	28.1051	42.0661	34.8712	20.5936	26.0349	31.9703	28.3254	49.2692	45.8579	34.8075	46.2608	23.8927	18.5559	61.3923	32.9827	60.3685	38.1138	31.8164	38.5358	15.5419
7,67_721,5757m/z		721.576	1	7.66893	301.944	0.0463833	0.635564	0.175102	1.62966	1	11	100 - 24,3	12.3404	29.1	15.8031	1.63525	12.7703	6.13842	12.3286	18.6259	9.09398	12.2856	1.85534	10.8184	20.8872	26.8227	10.0569	4.57217	3.23712	3.27017	13.1354	4.90229	15.6443	5.32657	13.6475	5.75688	9.60454	6.0641	13.8781	30.7121	7.85435	2.69024	4.70421	22.6181	30.9514	12.3147	17.6081	12.2672	8.8637
0,50_446,2383m/z		446.238	1	0.50455	198.188	0.0993833	0.635476	0.175102	1.08803	11	0	100 - 12,7	61.2625	7.28	55.3986	53.1238	32.8079	110.714	51.4035	46.0963	60.8003	70.8839	44.1728	42.7661	49.2893	36.3101	48.5671	71.4225	56.441	75.6462	64.6927	67.5036	57.5776	50.3261	73.4932	45.7553	53.3685	64.2697	55.4657	61.0529	74.6178	50.9106	102.403	57.8985	74.9159	60.3934	42.3459	71.5301	48.4462
2,96_435,2885m/z		435.289	1	2.9649	213.085	0.0798333	0.6354	0.175102	23.1097	4	11	100 - 11	7.11835	127.22	0	0	23.0626	0	0	0.651439	0	0	1.35953	1.6355	3.87413	2.93233	62.0854	17.1296	0	1.16306	1.17378	15.9103	0	1.41036	4.19003	14.2852	2.03117	0.523286	20.8899	35.3416	23.0638	0	0.85262	3.18147	0.403666	1.69028	8.05739	0	0.225604
6,81_605,5118m/z		605.512	1	6.81253	269.454	0.0331167	0.634148	0.174814	1.36623	11	0	100 - 62,6	6.10729	30.65	10.2132	4.29865	1.99228	9.51793	7.81085	4.32171	2.34393	10.3503	5.58376	4.42557	7.35617	7.76104	3.98314	3.16929	5.70462	4.47803	5.02099	2.91014	6.15661	2.68039	8.78396	4.89045	6.15661	5.8033	8.07451	3.05995	6.95366	0	4.464	5.46025	2.62692	5.01182	3.26949	1.69066	4.35217
13,93_527,4304m/z		527.43	1	13.9273	243.524	0.01985	0.633831	0.174761	1.18379	1	11	100 - 0,377	7.11026	8.56	8.04358	5.88481	4.74937	8.22338	5.83174	9.84886	8.37657	7.3679	6.4934	6.02664	8.42165	6.83483	6.80609	3.73366	5.51758	6.38351	4.61554	7.24186	8.92242	7.33392	10.1558	8.01677	7.48477	7.56778	5.55153	5.82222	7.7481	7.06205	6.50262	6.72603	7.86222	8.20682	6.24676	6.61857	7.27006
5,45_713,4622m/z		713.462	1	5.44663	264.013	0.0331167	0.63322	0.174627	Infinity	4	1	100 - 42,2	2.93776	397.03	0	0.00527719	46.6761	0.322687	0	0	0	0	0	0	0	0	0	0	0	0	0	0	0	0	0	0	0	0	0	0	0	0	0	0	0	0	0	0	0
3,26_483,3085m/z		483.308	1	3.2637	220.594	0.0467333	0.633107	0.174627	14.3497	1	11	100 - 18,2	3.83588	88.56	2.25101	0.0682715	8.19443	0	0.383061	1.39918	0	1.17105	1.9681	1.7614	1.00077	0.552675	27.3783	9.79079	0.175157	0.980011	0.747888	10.7592	0	2.02754	0.30559	5.20559	1.63722	0.332859	7.90689	15.2888	18.1021	0.176965	1.57536	1.25519	0.451719	0.556788	9.21517	0.111756	1.06112
0,60_330,2271m/z		330.227	1	0.597633	181.948	0.0798167	0.632465	0.174486	1.71867	1	11	100 - 11,9	40.2557	19.75	58.3679	22.6822	38.4149	12.9826	37.3884	60.1217	26.4331	29.6312	42.9002	35.6994	60.0269	60.867	53.4018	33.3062	11.8124	8.94691	53.7174	14.2972	19.1001	81.1439	27.7734	52.9333	40.7007	44.2904	34.5461	63.4031	28.8559	25.8324	25.7888	71.2822	45.2712	57.7342	50.6924	20.0462	25.7494
4,67_710,5776m/z		710.578	1	4.66973	289.307	0.145717	0.632019	0.174397	1.28534	1	11	100 - 15,2	78.5749	26.45	78.4266	85.3172	32.2255	111.21	70.7509	61.9173	67.4709	89.1772	81.0744	77.4896	40.8294	69.851	60.9024	83.1643	56.4059	76.1398	31.3308	100.907	63.5378	50.1405	105.365	93.2459	117.427	55.0953	80.4247	58.7257	78.85	59.7924	78.9195	55.3545	100.217	88.6255	89.2654	89.6362	90.2862
2,68_410,3005m/z		410.3	1	2.68007	222.783	0.0331167	0.631809	0.174374	4.1536	1	0	100 - 11,7	0.374842	141.42	0	0.281997	0	0	1.77224	0	0	0	0	0	0.615408	0	0	0	0	0	0.714104	0	0	0	0.646853	0	0.290478	0.269167	0	0	1.28547	0	0	2.95418	0	0	0	0.706671	0.629907
6,22_445,1193m/z		445.119	1	6.2157	273.995	0.0464333	0.631599	0.174349	3.44857	0	11	100 - 10,5	11.1168	71.38	0	10.2802	13.4606	0	4.07596	0.368247	2.91487	1.50173	5.55869	2.86074	0.488564	0	18.3933	0	10.2189	9.91303	3.01876	8.5526	8.55892	6.77885	3.37334	3.49632	0.494408	0	2.74212	6.93024	6.01564	13.6864	4.64768	2.96285	0.833411	1.55167	3.2024	5.90342	10.2996
4,19_266,9981m/z		266.998	1	4.18622	181.901	0.0596167	0.631585	0.174349	1.40937	11	1	100 - 5,61	7.10832	9.52	2.23693	6.8477	14.046	2.88226	3.53588	1.49033	7.66645	3.19618	6.33954	4.63783	2.81594	1.70703	9.60117	2.53799	5.30508	9.8605	8.99031	8.49936	7.69425	3.81505	2.87491	4.0014	6.56084	1.30931	1.7457	3.81071	4.94431	5.43458	4.19482	3.46256	4.91435	2.43196	5.95955	8.19599	6.44152
1,78_476,2617m/z		476.262	1	1.78398	217.819	0.0198667	0.631446	0.174349	1.86417	0	11	100 - 14	4.62256	49.48	1.91149	4.99476	1.6775	3.68451	3.28242	4.71039	1.59916	4.75771	1.3355	0.626766	3.19238	1.88214	1.24435	5.877	4.66735	2.55811	1.32725	3.12339	3.76427	3.12317	3.0376	1.03359	2.06931	4.81002	3.82601	4.25956	2.70006	1.42251	6.47029	4.99064	0.341759	5.94246	2.99512	4.25342	1.6788
3,82_627,3647m/z		627.365	1	3.82082	241.177	0.0927167	0.63083	0.174239	34.8414	4	11	100 - 25,3	10.2062	141.42	0.555595	0	34.3451	0	0	0	0	0	3.77911	3.44544	3.00579	6.32739	90.0791	20.1242	0.134246	1.50286	2.14211	23.7332	0	3.98077	2.81178	31.7474	1.38093	0	27.1907	56.7171	29.1546	0	2.86415	6.16873	1.09493	1.1252	8.07995	0	0
4,65_223,0628m/z		223.063	1	4.64985	223.023	0.0596167	0.63073	0.174239	1.33949	11	1	100 - 9,1 - 1,08	59.3552	33.32	22.2483	49.4535	72.144	19.6884	44.946	14.3352	65.5974	22.9761	69.2431	55.6293	23.6468	14.2095	126.129	15.0437	53.9695	57.6328	85.6725	52.8193	45.5336	49.4078	43.6172	53.1089	44.4327	12.6282	33.8786	50.4204	49.6179	43.7283	46.3456	32.2552	29.569	44.1546	50.3084	19.77	46.6963
2,79_633,3737m/z		633.374	1	2.79267	247.142	0.0596333	0.630615	0.174239	22.606	1	11	100 - 16,5	8.39085	104.65	0	0	29.5754	0	0.316174	1.88978	0	0	4.72051	2.83633	1.49801	1.68662	55.698	25.6093	0	0.427367	1.70253	17.3218	0	1.62919	3.68016	23.0141	0.751008	0	27.362	48.9639	21.6828	0	1.91402	2.67152	0	3.57818	11.9307	0	1.61497
9,99_918,8533m/z		918.853	1	9.98605	357.809	0.0264833	0.630529	0.174239	1.22537	11	0	100 - 13,3	6.02339	10.56	9.76992	2.70169	6.19396	3.16964	2.37233	9.61598	6.27115	1.29198	8.10069	4.43164	4.59293	6.75995	3.46747	8.68115	11.8788	6.61509	6.01536	1.02353	3.11812	3.15766	4.40803	4.76512	3.56907	9.66748	4.51718	8.89085	4.21846	6.27994	2.2718	11.5916	7.94154	8.1758	4.36934	6.61716	6.24155
9,97_605,5502m/z		605.55	1	9.96618	282.09	0.0198833	0.630359	0.174239	1.41122	0	4	100 - 15,7	6.14322	26.94	4.58738	5.73252	11.7098	1.39625	1.12399	4.83604	6.92082	3.85562	6.89776	1.58912	2.01856	2.96718	7.59718	0.701632	7.71596	0	1.1439	6.06625	3.84374	5.38889	4.72704	7.20372	3.67539	7.58195	5.16805	3.79762	10.1577	9.25202	7.82128	3.78472	3.65233	6.31391	4.61053	1.98184	7.16948
0,78_647,3374m/z		647.337	1	0.7772	246.847	0.0931	0.630069	0.174199	1.42102	0	11	100 - 17,4	11.1842	40.79	5.44196	7.13278	5.36695	13.5	7.59481	5.80693	3.44211	11.8463	7.46473	2.82456	10.6065	3.29797	4.69289	21.3402	10.2206	7.59188	7.88112	10.5508	5.03243	5.30951	2.77119	4.03397	7.59767	9.81798	10.6918	6.78254	8.47574	4.45078	27.155	9.8878	12.9346	12.0492	4.46664	14.7258	2.53498
1,15_370,2562m/z		370.256	1	1.15475	189.039	0.0529833	0.629602	0.174104	1.60332	11	0	100 - 11,7	6.32513	40	5.02582	3.9451	4.95771	1.98272	6.74859	5.80405	4.60599	4.99457	5.58147	4.8707	5.55449	7.40057	6.68487	3.55404	0.441225	1.60957	8.27981	3.96329	3.03446	4.92294	6.84918	4.47077	6.26318	8.13897	5.09937	12.6976	3.50169	2.70217	3.21393	5.73703	11.7466	5.49562	6.76847	4.88982	3.05115
6,79_652,6236m/z		652.624	1	6.79268	300.222	0.0529833	0.629268	0.174046	2.20799	4	11	100 - 12,9	12.3587	62.17	6.27973	9.28685	0	22.8793	25.1518	2.74641	8.71297	42.5728	7.48898	8.62824	4.75045	22.144	10.1832	13.2798	1.65792	11.9767	4.96247	4.71517	7.7703	3.1874	15.2414	9.75713	6.86907	19.3947	16.2649	9.81185	10.3494	3.45153	18.0144	7.92888	21.6344	13.9146	1.00427	3.58287	10.8953
1,63_543,3293m/z		543.329	1	1.63165	240.073	0.0198833	0.628337	0.173822	Infinity	1	11	100 - 11,8	1.2305	173.21	0	0	0	0	0	0	0	0	0	0	0	0	0.0770063	0.0214965	0	0	0	0	0	0	0	3.93235	0	0	0.0479334	0	0	0	0	0	20.6297	0	0	0	0
7,61_669,5361m/z		669.536	1	7.60932	293.391	0.03975	0.628111	0.173794	1.44427	0	4	100 - 29,1	7.82531	34.23	1.28015	2.99442	2.1194	7.43291	9.21721	3.30876	5.62783	1.24173	8.86	0	10.9393	5.72679	4.71097	14.1387	2.06993	7.02261	5.16032	6.1016	0.342936	9.29019	4.53183	8.78828	9.61176	17.6085	9.32892	6.98402	2.83536	0	13.0513	5.72635	15.2283	2.6233	8.4459	8.53045	1.94255
1,91_341,2078m/z		341.208	1	1.9102	184.372	0.04635	0.627389	0.173628	Infinity	4	11	100 - 14,5	3.70789	116.63	2.05291	0	18.9977	0	0	0.929496	0	0	1.34455	0.360612	1.07405	1.69669	27.7357	4.73878	0.167791	0.228084	0.919093	3.79684	0	2.45334	0.106765	5.1173	1.8359	0.535717	8.41627	18.2885	9.63131	0	0.135126	0.385789	0	1.23504	6.50452	0	1.50876
6,34_610,4771m/z		610.477	1	6.34157	232.476	0.0596167	0.627201	0.17361	1.70024	0	11	100 - 38 - 35,8	26.2267	46.1	2.2968	24.7112	26.5046	6.35783	19.4426	7.06222	22.9808	6.89725	34.0465	13.6375	9.54856	2.2269	47.813	7.73181	23.0981	18.286	18.0611	4.09885	20.0754	25.0011	12.3848	33.4384	20.2608	11.4649	10.5539	25.2823	39.9419	37.3337	17.689	5.42354	2.68267	9.71442	36.7124	5.38362	8.07765
9,97_782,7210m/z		782.721	1	9.96618	320.279	0.0596	0.62689	0.173557	1.34097	1	11	100 - 18,6	26.9705	13.41	27.6132	30.8415	20.2524	29.23	7.43379	14.1173	28.6177	24.1208	20.5468	30.4131	23.2149	15.2699	28.3873	18.1525	15.6201	30.2609	27.2348	38.0196	24.3925	39.9226	28.8597	26.234	20.5203	30.0628	25.6159	18.1849	20.8238	31.4266	25.8198	33.8312	16.4422	28.3249	31.6586	40.4378	26.725
2,65_423,2886m/z		423.289	1	2.65358	204.654	0.165617	0.62681	0.173557	5.763	1	11	100 - 20	32.2685	111.01	6.01014	0.38698	83.1602	0.318974	2.46839	10.6496	0.493654	0.203385	20.22	13.7196	16.9043	16.2128	180.314	77.5615	0	10.3585	16.7184	60.2393	0	20.1054	24.7111	75.1758	10.6413	3.25008	82.2031	137.475	95.8904	0.59095	17.7767	24.8643	4.67534	10.9003	49.1951	1.21385	9.7023
4,68_360,6107m/z		360.611	1	4.68297	203.83	0.0463833	0.626619	0.173551	2.22131	0	11	100	10.674	19.04	7.21147	6.53118	5.72077	12.1361	11.3067	11.3312	2.77207	6.40462	3.99887	4.95634	12.9524	2.97345	5.45265	4.0043	6.65034	7.16816	5.15917	3.51606	6.89417	5.99846	2.48696	3.58762	5.21918	19.9472	4.97303	9.40256	6.39313	4.16545	6.88933	15.7034	18.0845	5.0923	7.48326	4.87075	9.42066
2,07_383,2238m/z		383.224	1	2.06917	197.222	0.0265	0.626075	0.173434	8.71655	1	11	100 - 41,5	2.55069	4.62	1.29473	0	7.10365	0	0	0.719805	0	0	2.53586	2.29735	0.721977	0.709653	14.196	5.80774	0.122793	0.52544	1.2185	7.36819	0	0.286869	2.74874	5.74569	1.77745	0.657614	5.83376	12.9071	5.53762	0	0	1.65329	0.435534	0.246607	2.81426	0.198071	1.58449
5,74_666,6042m/z		666.604	1	5.74468	303.141	0.0331167	0.62605	0.173434	1.58798	11	0	100 - 63,6	5.46131	6.42	5.56405	1.92788	2.75866	5.04945	3.76033	0.503956	6.14503	8.75998	7.08348	6.29781	2.74946	5.00774	1.92298	2.43014	3.76594	5.22889	2.44968	3.73536	1.17614	2.70928	2.86488	5.72635	4.57067	1.95175	4.31892	4.21863	5.34418	2.63202	4.05837	2.58433	3.70316	6.04548	2.43418	4.52235	4.33837
4,07_511,1566m/z		511.157	1	4.06698	205.185	0.1134	0.625512	0.173346	1.17649	1	11	100 - 11	55.6088	15.6	89.9713	39.157	30.9627	66.2638	42.2235	44.0375	63.4263	61.9925	46.1017	43.0353	56.7831	61.4826	38.0238	52.6551	47.0345	66.5916	55.3278	60.5944	54.1953	44.6203	66.2806	47.5376	54.3141	55.3065	48.9894	41.5861	45.9002	48.0269	51.9565	57.099	71.3168	65.1289	69.6225	48.448	62.4346
4,59_963,5947m/z		963.595	1	4.59025	326.929	0.0596	0.625337	0.173331	1.50178	1	0	100 - 40,3 - 0,944	34.7769	5.88	31.1761	27.3467	13.1446	49.0621	62.6928	30.4628	29.1481	39.6859	42.517	25.1705	38.5581	33.5055	26.3509	31.6496	9.07008	38.288	11.815	29.9567	29.7861	14.5056	62.852	34.3187	33.9744	35.1496	35.0715	43.3254	43.7635	20.0343	38.5631	31.3936	49.1875	23.9936	46.0841	35.8062	51.3893
7,73_935,2367m/z		935.237	1	7.72853	298.065	0.00661667	0.624082	0.173017	2.0344	0	4	100 - 65,5 - 61,5	10.5793	57	3.5327	0.157347	4.72572	3.34064	5.81229	5.48879	8.81686	2.62121	10.5115	2.27907	8.892	8.73223	4.74978	1.36653	5.65576	6.52058	13.4635	8.53782	9.66962	0	6.35182	14.0075	5.65711	0.0953422	4.3729	1.20933	4.61331	1.00342	1.31835	6.41898	5.42771	2.31657	7.86076	7.19347	9.21448
5,43_935,6450m/z		935.645	1	5.43338	320.803	0.03975	0.62387	0.172992	39.18	0	11	100 - 23,7	52.4224	141.42	0	0	0	10.0256	0	0.348701	10.3608	13.329	0	0.777265	0.0236516	1.03375	0	0	0	0	0	0	0	0	2.37726	0	0	1.4848	0	0	0	17.1995	0	0	1.11176	0	0	0	0
7,17_628,5578m/z		628.558	1	7.17132	275.212	0.0131833	0.623416	0.1729	Infinity	1	0	100 - 47,9	3.41159	162.62	0	0.0611559	0	0.318698	1.12365	0.926728	0	0.560606	0	0	0	1.37652	0	0	0.162503	0	0	0	0.650063	0	1.18296	0	0	0.590582	0	0	0	58.5037	0	0.754013	6.3058	0	0	0.244748	0
2,79_342,2191n	342.219	325.216	1	2.78607	182.143	0.132467	0.623014	0.172823	3.87206	4	11	100 - 17,4 - 0,537	115.707	100.67	63.5347	4.05751	427.16	6.14979	7.96797	59.1066	8.53294	3.28258	102.709	51.8698	96.1707	102.124	646.969	227.378	3.75418	40.5442	98.0933	157.925	10.4356	102.977	92.8872	208.272	53.3137	19.1449	246.847	505.78	239.748	3.6743	65.6922	113.396	20.5178	97.1578	181.012	10.4722	47.6375
2,16_410,3243m/z		410.324	1	2.15533	216.825	0.053	0.622887	0.172821	Infinity	1	11	100 - 9,28	1.53405	110.47	0	1.19332	1.48046	0.887623	4.10337	0	0	0	0.158652	0	0.575635	4.47021	0	0	0	0.549746	5.5773	0	0	0	0	0.239815	2.19214	0.645043	0	0	5.70099	0.113673	0	8.34385	0	0.022576	0	3.73731	3.56164
5,14_373,0831m/z		373.083	1	5.14158	236.203	0.0265	0.622869	0.172821	1.29906	11	1	100 - 11,8	16.1091	46.44	2.55323	12.3202	22.8047	6.33211	14.3877	3.20481	12.6856	5.97925	26.1435	16.0605	5.44945	2.40945	37.0334	4.69612	15.1064	14.9746	25.2629	18.4853	14.9418	14.5672	11.5391	12.8566	14.7777	4.92602	6.31679	16.5946	12.556	23.7576	8.38109	8.67886	5.04993	6.74186	8.50311	6.64403	12.5916
4,29_435,2889m/z		435.289	1	4.28555	219.004	0.04635	0.622791	0.172821	Infinity	4	11	100 - 14,2	2.99717	168.78	0.612449	0	8.28359	0	0	0.26077	0	0	0.263581	0.524743	1.39456	0.68991	27.2544	8.05318	0	0.617595	0.81579	5.19808	0	0.792281	2.23066	7.32135	0	0.0818359	7.45824	19.7255	10.4128	0	0	0.856033	0	0.777106	2.81094	0	0.735742
4,67_707,1691m/z		707.169	1	4.66973	239.583	0.0331167	0.621938	0.17266	3.24907	11	1	100 - 54,4	16.029	76.21	0	7.93233	23.6065	3.15575	2.79141	0.0900294	10.0588	2.26839	7.83012	6.63	0	0	12.2298	0	12.5686	11.9179	5.13091	5.2938	2.74907	2.75641	8.49978	2.45072	3.24975	0	4.5007	5.52513	3.27182	9.1698	0	0	5.39537	10.1145	2.90769	15.8048	3.43923
2,26_411,1931m/z		411.193	1	2.26198	193.452	0.119217	0.621632	0.172609	4.43906	1	11	100 - 14,3 - 1,61	50.6472	99.74	39.1715	0.0952505	149.645	0.401679	6.54879	35.3773	0.234796	0.763341	44.3662	33.207	30.9423	42.4345	203.407	102.232	0.240224	22.2601	30.1376	97.5981	0	37.1363	55.4626	98.6135	27.1034	7.95603	114.822	166.156	149.221	0	25.6067	39.4687	11.8013	35.8331	82.0839	3.18604	30.465
8,04_1010,2641m/z		1010.26	1	8.04095	306.578	0.0139667	0.621558	0.172609	1.59299	11	4	100 - 42,8	16.567	38.3	5.70302	21.096	18.5442	4.92099	11.5815	2.40795	17.3479	7.33314	21.2448	4.44856	2.42167	11.9708	2.7433	7.54956	8.26006	18.8258	8.61647	31.3239	25.6634	6.71959	9.77551	3.58305	21.0059	9.87815	5.52622	5.17304	20.0709	15.6464	35.8356	7.78732	7.06179	2.44056	14.3744	5.25445	13.3663
2,20_481,2913m/z		481.291	1	2.20237	217.683	0.0404667	0.621458	0.172609	Infinity	4	11	100 - 12,4	2.71457	88.93	0	0	16.0314	0	0.216188	0.233601	0	0	1.7269	0.864989	0.82904	1.43505	18.0777	3.55569	0	0.462635	0.648106	4.09269	0	0.510212	1.65487	4.52065	0	0	5.09903	12.0922	6.97265	0	0.439025	0.848796	0.363931	0.511913	0.962069	0	0
8,61_1130,3685m/z		1130.37	1	8.61315	324.412	0.01325	0.621424	0.172609	1.79062	1	11	100 - 35,3	5.4546	70.42	5.81904	15.081	6.57008	3.01663	3.94665	1.63207	3.99046	0.646999	9.3583	2.98555	1.03399	0.100084	3.20524	0.770682	2.11262	3.64371	11.1742	5.0175	8.26559	5.51381	2.69697	2.85803	1.98321	0.544509	1.464	3.01238	17.6385	5.81327	8.69738	8.70065	4.8996	0	5.30585	5.61233	3.96688
7,43_678,4207n	678.421	717.384	1	7.43	295.579	0.0467333	0.62134	0.172609	2.89157	4	0	100 - 19,2	22.5277	80.12	56.1048	1.98753	2.78274	39.5142	1.62559	28.5289	0	38.1711	0.884185	34.2548	25.094	56.305	8.16086	60.8595	0	6.16967	4.68859	23.9016	3.39364	9.65085	25.5771	5.1389	11.2782	37.8463	31.6633	8.48141	13.8916	1.9485	7.02169	29.2043	17.2707	10.401	5.25654	21.4413	5.86785
9,26_862,8163m/z		862.816	1	9.26298	345.332	0.0198833	0.621218	0.172609	3.51663	0	11	100	7.48254	44.4	3.25322	6.95101	5.07824	4.02043	7.03405	0	3.45366	2.12577	5.01794	3.60123	5.65429	2.99689	5.42681	2.44645	3.68846	5.32587	3.77941	3.28448	4.85479	0.341132	8.01396	1.77274	3.8389	6.62662	12.256	3.61745	5.54326	0.195133	1.37744	3.10976	1.69164	6.78155	6.03938	2.07265	0.880247
4,35_697,4441m/z		697.444	1	4.3518	273.721	0.0794833	0.620964	0.172609	Infinity	4	11	100 - 18,2	5.66783	109.65	0.284187	0	16.0608	0	0.475895	0	0	0	1.11361	0	0.492839	1.69591	57.9347	11.8643	0	0.763158	0.458902	11.4586	0	3.21997	0.117096	16.5172	1.55215	0.134308	20.6586	30.3169	15.1373	0	0.187676	1.0612	0.248386	0.412623	3.78379	0	0
8,39_746,5609m/z		746.561	1	8.3931	291.78	0.0265	0.620903	0.172609	1.41916	11	0	100 - 20,6	7.44848	14	7.202	4.71553	3.75723	6.8506	3.49512	5.82359	4.77116	5.5966	7.36925	5.94124	7.2526	9.39957	7.43743	5.75589	2.88289	9.83827	4.80022	9.78755	10.277	6.29752	9.46081	7.8996	4.63052	4.99578	2.14017	4.31764	9.05783	10.9534	4.11571	9.34781	4.49549	8.88972	6.24105	6.79579	7.05463
7,21_681,5856m/z		681.586	1	7.21105	296.342	0.105983	0.620626	0.1726	Infinity	1	4	100 - 16,9	61.444	445.62	0	0	0	0	0	0	0	0	0	0	0	0	0	0	0	0	0	0	0	0	0	3.21961	0	0	0.339953	0	0	1224.72	0.597821	0	0	0	0	0	0
3,85_659,4801m/z		659.48	1	3.8473	237.484	0.15895	0.620062	0.172477	1.28415	4	11	100 - 15,8	90.483	6.9	143.493	65.7838	60.141	138.831	62.4818	87.5763	100.908	96.6584	76.0124	178.514	73.4975	73.1744	56.8941	87.1835	89.1169	57.4621	70.4843	57.1687	95.5147	71.6979	102.756	75.5939	103.152	59.2276	54.2763	63.8376	82.9735	78.8962	110.394	86.0934	67.5251	101.003	78.031	78.5122	106.411
11,52_672,5243m/z		672.524	1	11.5243	267.963	0.0596	0.619639	0.172394	1.31718	1	11	100 - 23,1	20.2578	27.74	32.9445	12.1546	15.7709	27.9875	17.6048	26.6878	20.8184	20.721	7.26546	22.1153	16.7683	27.2301	18.6285	19.9564	19.7524	13.7255	24.5174	18.7723	24.2755	16.3321	27.1033	20.4859	15.5094	26.0272	15.3459	16.0075	31.3167	19.77	13.4858	23.7036	20.0647	16.0228	21.7765	7.29891	26.0558
2,04_453,3685m/z		453.368	1	2.04267	224.422	0.09935	0.619387	0.172357	2.81269	1	11	100 - 21,9 - 0,178	25.8115	76.15	5.91752	67.2563	26.2614	9.69916	50.9609	24.1094	15.3998	3.79008	18.7922	10.6815	30.2822	24.1564	0.975975	2.90748	7.46639	17.0755	47.0753	20.2411	0.468394	39.4441	30.1459	10.304	77.6229	11.8457	16.5235	10.9593	26.4882	22.1103	12.6033	83.9834	6.69971	49.885	5.77587	22.7663	9.05777
5,35_546,4647n	546.465	569.454	1	5.3469	270.337	0.119583	0.619023	0.17229	1.19009	4	0	100 - 47,5 - 3,7	584.631	15.62	785.921	400.283	434.77	651.375	792.126	798.512	502.047	906.49	479.123	488.854	595.386	722.604	387.274	573.449	343.723	492.154	449.137	478.409	418.858	450.366	640.278	556.811	630.33	544.063	588.806	505.402	486.963	405.002	606.722	573.43	640.301	562.619	597.061	399.46	594.173
2,48_511,1562m/z		511.156	1	2.48093	205.185	0.0733	0.61877	0.172253	1.25001	1	11	100 - 8,75	19.8679	17.55	27.5543	13.8626	11.5015	30.1426	16.5362	17.2633	21.3812	18.1958	15.1101	16.8611	20.974	24.6741	7.78139	18.7775	13.8251	20.6031	18.4447	20.1105	23.8759	14.2533	18.0977	20.4127	22.5838	18.1433	15.506	11.9468	13.5472	19.4262	21.4128	17.7292	32.5509	23.8928	26.2069	17.3736	23.3723
6,50_501,3352m/z		501.335	1	6.5005	262.777	0.0529833	0.617888	0.172042	2.2273	11	4	100 - 13	22.2183	55.51	9.53056	7.18397	3.30156	14.7729	12.3788	6.8332	6.11099	6.48357	11.2124	3.3695	13.8379	8.43319	10.3396	25.4085	3.43121	16.9794	15.2864	9.88427	0.0981495	10.4716	13.3186	14.091	23.6164	22.7821	18.6902	23.313	11.9242	3.67188	40.1227	15.4183	35.9668	10.7925	12.1128	19.4859	1.47485
3,88_415,0339m/z		415.034	1	3.88042	184.789	0.07285	0.617728	0.172031	2.57195	0	1	100 - 11,8	12.7669	69.99	0	15.0408	27.3249	1.89686	9.98745	0.41815	8.14674	1.53796	7.80315	10.7289	2.31351	0	36.4285	0.325892	13.5056	7.5278	18.4083	2.09502	3.58422	8.60885	2.65155	6.34644	4.57831	0	3.2129	5.044	6.30071	8.96102	3.70712	2.9642	1.15709	3.46207	6.39092	0.283414	4.9768
3,64_266,9973m/z		266.997	1	3.64198	176.223	0.0397667	0.617723	0.172031	1.39503	0	4	100 - 4,4	8.03616	51.57	0.513182	10.6508	15.2423	2.17348	3.69772	1.33631	4.98743	5.78909	6.13518	5.4611	0.343024	1.71552	15.0032	2.42467	5.8468	10.8492	9.4303	5.07479	10.15	1.4554	9.70399	3.34819	4.81323	1.40137	5.55428	6.78094	5.46986	9.17162	7.21166	3.0343	2.44823	2.25782	6.86801	9.72703	11.4773
5,53_539,4418m/z		539.442	1	5.5261	264.845	0.06625	0.617339	0.17199	1.32808	11	0	100 - 58	72.9293	13.76	84.5351	33.4941	33.3574	80.1724	79.2872	91.0598	66.6504	85.3212	40.4935	65.1316	66.1709	75.3502	30.1733	83.258	28.2345	51.6272	57.3738	37.7187	44.0294	45.1873	83.392	62.7407	69.8234	60.6613	59.5106	49.1759	47.1715	39.0392	37.2294	69.4873	67.4587	66.755	62.4688	46.3187	55.796
3,46_557,4112m/z		557.411	1	3.45578	215.799	0.0728667	0.616373	0.171755	1.31914	1	11	100 - 5,32	14.9201	10.05	21.6603	13.4124	9.79634	18.912	10.2954	19.3246	12.4191	16.7623	12.3771	26.6954	9.24627	12.378	10.7174	10.7715	13.4597	10.9398	12.1727	14.7774	21.0043	16.0638	15.0731	11.6006	13.1274	7.93462	9.75125	11.9697	10.8321	16.9995	14.9168	16.8452	12.8422	22.0005	20.3946	13.4885	20.9547
4,20_357,0678m/z		357.068	1	4.19945	239.91	0.0529833	0.616334	0.171755	1.48959	0	11	100 - 2,7	6.25464	23.96	0	10.936	16.0523	1.27384	5.45471	0.529081	5.39746	4.5731	4.98953	0.747761	0	1.46324	12.4035	1.13683	3.31636	12.6277	4.26568	3.60054	5.64646	2.39146	4.02639	3.2172	5.48983	0.103322	3.994	4.32559	3.81718	5.45154	8.59738	2.0029	2.74065	2.57134	3.0307	9.034	4.61267
6,98_666,6864m/z		666.686	1	6.97813	306.387	0.0206	0.616104	0.171748	2.64041	4	11	100 - 32,8	5.12489	66.94	4.30544	1.52083	3.09081	1.06525	5.94921	4.85192	1.63159	5.21683	2.21177	28.0279	2.02162	2.26523	3.34477	2.94765	4.46966	9.07777	6.41185	10.1682	2.44166	7.08878	7.88923	4.24986	1.76896	3.25523	6.40555	2.88891	4.41119	10.8491	1.83399	3.16795	1.61543	1.58143	1.90738	5.19489	6.53139
4,19_281,0498m/z		281.05	1	4.19283	161.625	0.1126	0.615805	0.171698	1.37078	11	4	100 - 9,43	21.8336	28.67	7.03016	27.7809	31.4066	7.85994	15.5431	4.29596	16.4867	9.54246	17.7529	17.7925	8.05618	4.30517	36.3759	6.50738	18.0494	26.0612	22.8261	21.4061	20.3052	13.9412	14.683	14.7582	12.7083	8.44143	12.2126	17.5646	13.4614	20.2357	19.2403	12.2157	11.3753	9.21657	13.6427	16.1255	24.6078
2,33_600,4286m/z		600.429	1	2.32822	250.936	0.053	0.615798	0.171698	1.36777	0	11	100 - 11,2	10.2388	21.5	14.1053	7.93577	6.39993	13.8608	8.96896	10.3111	10.6065	10.8474	6.45375	7.1981	9.67203	11.3034	9.02034	6.13972	13.2307	8.74078	12.0441	8.93219	12.4611	8.75464	7.1384	8.23083	7.31952	8.14467	5.83262	6.33823	9.00857	13.845	6.12437	12.9266	10.8611	11.4123	9.88124	9.25131	21.4135
13,48_368,4241m/z		368.424	1	13.4817	230.31	0.1391	0.615291	0.171623	1.14479	1	11	100 - 9,88	39.0299	0.45	53.6912	33.1045	30.4162	47.6375	29.2111	43.0808	38.039	38.1571	38.84	35.1455	35.5983	41.3091	29.7646	38.5075	36.5544	39.205	33.4023	39.9292	41.5189	33.7941	44.3829	40.3523	39.8381	34.7184	37.6446	36.1715	36.7666	33.3066	40.196	44.3028	47.1182	40.4289	44.1933	33.657	40.0398
2,30_535,2997m/z		535.3	1	2.2951	225.213	0.0331333	0.615209	0.171623	Infinity	1	11	100 - 13,9	3.19739	110.02	0	0	8.57139	0	0	0	0	0	1.93682	2.30459	1.76722	0.912793	23.4468	9.65042	0	1.74089	0.944982	7.17509	0	0.368651	2.26228	4.87705	0	0	8.09882	13.5968	15.1502	0	0	3.41119	0	0.811445	5.67936	0	1.57198
7,16_649,4802m/z		649.48	1	7.15807	277.898	0.0529833	0.615201	0.171623	64.111	1	11	100 - 19,1 - 4,44	13.9915	137.22	1.96089	0	0	0	0	1.03498	2.45553	0.927187	0	0	1.27766	0.462365	0	0	1.31654	0	0	3.07412	0	1.02245	2.53679	0	0	0.385419	0	0	0	261.352	0	0	6.41096	0.855616	1.90382	0	2.28911
4,19_355,0695m/z		355.069	1	4.19283	178.223	0.1391	0.614261	0.171437	1.23669	11	4	100 - 23,2 - 12,3 - 0,432	476.391	21.83	249.884	537.717	659.975	319.559	346.325	188.281	414.021	332.913	425.582	389.628	260.224	219.497	642.762	191.453	435.026	550.602	532.896	509.77	471.36	322.622	447.728	328.346	358.535	190	344.638	414.357	376.536	450.587	422.383	345.7	398.957	324.05	362.802	466.057	518.214
4,28_545,3488m/z		545.349	1	4.27893	233.967	0.053	0.613667	0.171305	Infinity	4	11	100 - 14,7	5.71821	173.21	0	0	83.9536	0	0	0	0	0	0.00260118	0	0	0	7.0524	0.48271	0	0	0	0	0	0	0	0	0.61779	0	0.146722	2.4308	0.0577843	0	0	0.492371	0	0	0	0	0
2,52_453,3000m/z		453.3	1	2.52113	212.557	0.159433	0.613616	0.171305	4.28853	1	11	100 - 22,1 - 0,633	135.11	99.07	60.2235	0	319.004	0	26.3721	68.8096	1.8476	0	98.7088	82.9801	93.2092	101.294	649.048	281.876	0	65.7713	78.0995	236.66	0	104.816	122.146	272.933	82.1662	26.5991	309.327	475.988	362.483	0	81.1887	139.414	40.638	90.7242	202.961	6.36388	69.207
0,48_393,2968m/z		393.297	1	0.47805	223.365	0.0662167	0.613609	0.171305	1.593	11	0	100 - 10,7	4.62157	23.33	7.24656	1.44828	2.16626	2.651	1.79296	3.25704	7.28566	3.75714	5.22879	4.0435	3.14357	4.20212	3.19285	4.75252	1.86778	5.8568	2.38601	5.38443	0.66852	5.26646	8.32923	4.02926	3.60505	2.23652	4.26063	2.95237	4.43021	2.06707	4.1593	6.51964	7.65404	7.29338	5.48271	6.61611	1.20007
3,03_486,3571m/z		486.357	1	3.03152	220.511	0.06625	0.613431	0.171305	4.01982	1	11	100 - 41,1	15.4154	41.15	6.85992	1.08459	40.8171	2.80416	2.56502	5.50228	2.65051	2.57706	12.5024	8.42365	9.72026	10.0047	84.1067	29.3439	1.00815	4.52569	11.2174	18.2327	4.0961	10.8426	9.58048	28.5243	8.5992	5.04618	30.6143	70.3187	34.1108	0	10.2284	14.3691	5.00776	10.35	23.4853	5.4523	6.87552
1,73_560,3697m/z		560.37	1	1.73098	242.697	0.02655	0.613207	0.171305	Infinity	0	11	100	0.855921	78.02	0	0	2.76026	0	0	0	0	0	0	0	0	0.460203	8.23949	0.561913	0	0	0	0	0	0.0991443	0	0.299051	0	0	1.56911	3.94801	0.984806	0	0	0.558227	0	0	0.164761	0	0
2,13_495,3093m/z		495.309	1	2.12877	220.273	0.0934667	0.612923	0.171266	8.6228	1	11	100 - 10,6	11.9785	89.51	3.05096	0	29.1262	0	1.41019	6.85693	0.455462	0	5.34237	4.8546	3.93484	5.40174	60.7371	29.2525	0.020592	5.3569	2.37498	24.1055	0	4.35397	6.77085	23.5287	5.25687	1.11397	34.5774	43.8634	46.8092	0	5.08886	12.1643	3.38878	4.43829	16.0766	0.537292	5.1214
7,82_832,8108m/z		832.811	1	7.81575	339.199	0.0198667	0.612135	0.17108	1.59971	11	1	100 - 25,3	9.30295	37.81	0.0840946	4.7073	2.05842	4.23281	19.4056	3.54929	2.68839	13.2798	8.08368	7.3407	3.92994	2.1674	1.41324	7.28232	1.23236	12.0349	1.48335	5.79305	6.27557	1.41619	9.58096	3.11608	7.43136	8.18362	9.49269	4.15701	4.22788	4.61916	12.1379	0.872233	11.0972	2.58385	9.68513	9.81668	3.24229
7,01_492,4385m/z		492.438	1	7.01198	244.472	0.0397667	0.61079	0.170737	1.39712	11	4	100	9.22029	58.52	6.79239	4.2263	6.61455	10.0794	4.33787	3.67237	3.20923	6.81974	2.38635	20.5431	1.23542	6.80782	8.55904	4.77483	6.12707	9.40687	4.33526	18.5319	5.9936	9.39311	10.1332	4.51647	5.19569	15.5236	15.2883	9.52775	13.1452	9.84527	6.66242	0.148779	7.89265	8.31831	4.16518	18.091	11.5921
10,70_932,8632m/z		932.863	1	10.7022	357.561	0.0467333	0.609806	0.170496	1.29516	11	4	100 - 43,3	24.0902	25.1	28.9247	13.2915	19.4682	15.0853	18.7948	23.1506	13.2308	14.819	18.7411	22.1138	11.9205	21.9208	20.7096	22.611	19.3395	13.4817	28.8431	22.7238	14.0532	21.0169	25.7846	15.2293	21.5098	22.3838	20.7056	15.9206	21.9622	19.5621	29.6493	11.3079	13.0685	19.1649	19.7127	18.9697	33.1204
8,33_1126,3788m/z		1126.38	1	8.33348	334.379	0.0198667	0.608795	0.170247	2.08152	0	4	100 - 15	7.49853	11.4	1.12782	4.36043	15.1328	0	0	2.63254	4.61888	1.02793	4.40487	4.98633	4.04245	1.54522	9.80645	0	0	3.95318	6.75917	4.39987	8.14553	5.41009	5.1102	0.538093	9.43493	0.926912	2.74362	0.0347004	10.9959	2.6604	5.45083	2.33643	2.1278	0	11.0562	12.7063	3.01636
8,10_982,3200m/z		982.32	1	8.1013	297.33	0.0264833	0.608577	0.17022	1.25124	1	4	100 - 7,88	5.18545	65.49	2.19284	4.04949	9.22163	1.93094	1.85959	1.32295	2.75181	0.502747	13.6466	3.65257	4.38039	3.63165	7.87041	2.31275	2.81003	4.1717	8.07156	10.482	7.82743	3.68247	3.89798	4.32694	15.9361	1.60175	2.88374	2.66727	4.48456	4.36346	5.89691	3.77762	3.59359	4.57674	7.27388	3.21659	1.14832
10,55_782,7187m/z		782.719	1	10.5499	326.877	0.0331167	0.607803	0.170037	1.4675	1	0	100 - 18,4	9.41361	28.77	5.99107	3.83318	6.13727	10.8776	3.88165	6.4488	7.0301	2.35846	6.38203	8.44057	5.53406	4.48517	7.9672	5.60891	11.6381	6.33817	9.81771	6.33412	13.6632	7.91528	10.5262	10.8983	11.3835	11.0159	13.7241	13.7967	10.5419	8.48634	7.17795	4.18991	2.92965	11.3258	5.04747	16.8457	12.6525
6,83_652,5508m/z		652.551	1	6.8258	293.774	0.0662833	0.607359	0.169946	Infinity	1	4	100 - 46,5 - 4,57	211.749	446.34	0	0	0	0	0	0	0	0	0	0	0	0	0	0	0	0	0	0	0	0	0	1.15684	0	0	0	0	0	4227.08	6.75159	0	0	0	0	0	0
9,53_852,8493m/z		852.849	1	9.52793	342.165	0.0265	0.607092	0.169905	1.5503	11	4	100 - 26,2	6.81587	5.47	7.18572	2.11699	5.93764	2.49346	3.10329	5.06573	7.19185	2.4093	3.39617	3.99829	4.57963	6.7845	5.97199	4.46047	2.60125	3.04761	2.11917	14.0262	2.10686	3.52522	6.35517	5.3916	4.3961	8.33532	4.84744	6.86759	6.30886	5.21928	2.25948	6.0683	4.85555	3.86116	4.11988	4.43909	1.94347
0,92_298,2161m/z		298.216	1	0.922917	177.596	0.264933	0.606569	0.169792	9.10525	1	11	100 - 14,6	39.3524	99.92	17.7124	0	139.527	0	3.35414	16.0904	0	0	24.4227	10.6629	25.3497	41.1323	197.937	58.866	0	17.0598	30.8081	77.0976	0	32.0377	26.4362	94.472	11.393	3.01101	96.1577	155.003	92.3382	0	16.7597	38.0424	6.68426	26.4497	67.3938	0.228044	12.5821
6,62_764,9944m/z		764.994	1	6.61973	307.55	0.112583	0.60649	0.169792	1.28043	1	11	100 - 2,79	211.608	2.7	315.753	226.071	139.114	239.953	197.674	286.368	204.738	225.732	148.325	220.329	154.324	267.892	122.675	241.896	157.852	183.056	173.675	193.714	280.721	183.405	243.734	213.068	249.536	210.203	145.165	158.514	191.633	215.594	247.557	175.61	174.348	278.828	210.293	216.021	196.007
4,27_349,2150m/z		349.215	1	4.27232	198.432	0.0331167	0.606402	0.169792	3.6223	1	11	100	1.22698	99.07	0	0	0	0	0	0	0	0	0	0	3.14669	0.437191	0.461074	2.13302	0	0.0140509	0.991376	0.0223057	0.949659	0.792295	0	2.21114	9.17985	0	0	0.422008	0	0	0.576106	8.10491	0.519731	0.280864	0	0.261873	0
1,57_254,1508n	254.151	277.14	1	1.57203	167.33	0.0662333	0.605943	0.169718	1.33989	11	1	100 - 8,09	17.4306	33.41	10.3439	12.0758	6.60167	32.974	14.4745	14.4526	12.1034	13.821	14.8087	12.6241	15.2193	12.6697	8.81131	27.5399	15.6788	17.2346	12.9768	11.6211	13.0411	9.7654	13.0926	11.5713	17.3779	12.4041	12.1081	7.10292	12.8015	6.18259	24.8462	11.4949	19.2057	15.3181	11.0112	15.9157	6.85857
4,35_358,3070m/z		358.307	1	4.34517	198.094	0.09935	0.605393	0.169598	2.64121	1	11	100 - 12,2	27.5577	10.04	15.5571	10.7026	6.60715	62.4086	58.738	25.8296	23.3604	22.0819	18.4595	4.65781	76.3327	9.2991	12.8441	6.9786	13.1203	25.4831	16.8686	9.68869	57.8102	20.6628	39.3425	6.56645	10.7778	50.2279	8.48273	40.4619	11.6182	6.91285	18.4825	37.2104	28.593	27.1067	13.5557	17.3711	38.4348
1,10_468,3104m/z		468.31	1	1.1018	215.082	0.0795	0.605295	0.169598	7.27961	1	11	100 - 15,1	7.34976	104.81	1.10621	0	17.325	0	0.278008	2.86622	0	0	2.79391	5.65831	2.12791	4.50618	34.3289	15.6488	0.0882337	1.36724	3.00339	17.6552	0	4.4947	6.84224	20.6667	2.93542	0.623677	16.644	26.6949	25.6914	0	2.82028	3.20341	0.693812	1.42921	11.2546	0.130762	2.21161
5,29_762,1788m/z		762.179	1	5.2873	259.991	0.0596	0.605167	0.169598	1.44014	0	4	100 - 57,5 - 18,9	14.9282	45.64	0	21.1058	31.4135	0	3.12644	0	12.9036	0.541974	22.9068	8.54682	0	0	41.2637	1.20647	14.5876	8.2497	4.09146	18.8803	29.7735	2.31679	1.15404	1.33935	0.169873	9.92808	6.0046	27.388	9.91879	46.5335	20.9485	1.2398	3.03695	5.08768	0.647606	12.7847	6.1854
6,28_1084,6567m/z		1084.66	1	6.28193	348.346	0.0794667	0.60501	0.169591	1.64029	1	11	100 - 83,4 - 9,37	52.6481	52.9	70.838	13.9403	18.5805	8.82098	52.6359	49.0704	24.2402	36.2778	26.0662	39.5724	73.2947	81.1023	47.2429	15.4101	1.23292	1.03907	42.859	5.48526	28.881	59.0658	40.0255	38.3662	30.4324	54.5421	57.4288	115.611	35.8784	2.82233	9.85221	43.7216	172.099	52.659	79.5663	32.7172	16.2584
2,27_663,3849m/z		663.385	1	2.2686	249.575	0.153067	0.604968	0.169591	10.8886	1	11	100 - 35,7	32.4374	102.84	11.0166	0.0714568	78.9446	0	2.64314	7.43623	0.739625	3.06569	12.1072	16.5157	8.80552	16.8947	150.403	81.3579	0.71685	7.30797	9.28985	88.1732	0.452679	10.1304	20.5003	78.1051	8.63303	1.65306	98.1429	128.791	111.832	0.075443	5.82493	22.2378	3.45413	12.3716	40.13	0	7.90479
7,84_937,7484m/z		937.748	1	7.84225	343.993	0.053	0.604805	0.169591	Infinity	1	0	100 - 51,1	8.48114	88.02	0.744732	0	0	0	0	0	0	0.775098	0	0	0	2.62274	0	23.5548	0	1.01507	0	0	0	0	0	0	0	0.396724	0.522844	0	0	0	0	0	168.703	0	0	0	0
2,84_303,2310m/z		303.231	1	2.83907	177.382	0.0529667	0.604746	0.169591	1.1944	1	0	100 - 8,39	6.583	1.91	9.86534	5.40415	3.14175	8.77094	7.33265	8.8594	5.3578	6.29462	4.88801	6.43795	6.50558	7.00397	3.65806	5.2364	5.6446	8.04559	7.26303	7.5449	6.40885	5.34201	5.35073	5.14704	6.09257	6.29659	6.29559	4.48517	6.0117	7.00585	7.56744	6.74891	10.5097	7.94651	9.29705	5.16392	5.03588
3,21_335,2940m/z		335.294	1	3.21035	201.888	0.152717	0.604708	0.169591	2.69886	1	11	100 - 18,2 - 0,234	22.7416	75.96	3.13329	21.9988	20.4647	6.49884	33.2446	2.33031	32.349	4.44343	9.90305	5.61446	17.9693	22.5784	11.1559	5.41156	2.18686	27.3863	61.6742	9.68462	0.909123	11.7545	37.0075	6.34279	33.3612	9.49864	5.42101	16.0602	30.9688	9.41223	10.7918	114.402	22.7852	12.1105	12.9839	34.7772	9.37777
2,58_394,3287m/z		394.329	1	2.58075	220.339	0.0861	0.604169	0.169523	2.71622	1	11	100 - 14,7	9.86681	39.03	2.32137	10.9468	9.67346	7.97417	24.8456	2.7429	8.99412	0.668735	4.63986	4.53933	7.97807	15.1696	0	2.42138	1.83091	10.6905	24.4577	4.99338	0.764677	6.65194	12.0179	6.08449	17.6925	3.84597	3.0158	2.40771	20.6823	3.45011	5.55261	40.2547	4.37348	7.06169	3.92315	16.0217	11.5665
6,31_670,1477m/z		670.148	1	6.30843	243.333	0.04635	0.604034	0.169519	1.93347	0	1	100 - 41,9	15.3313	75.22	1.22224	25.7565	16.6751	0	8.19626	0.696655	12.9143	0	23.409	5.93507	1.71046	0.884866	33.2138	0.486312	17.9745	5.94636	20.3504	10.7559	12.3166	11.7911	0	5.72736	10.0057	0.757489	1.13514	10.1255	10.3484	21.6454	5.27712	2.41023	4.80132	1.89503	10.1067	6.73128	8.96658
3,28_678,5297m/z		678.53	1	3.27695	270.97	0.19245	0.603398	0.169374	1.45937	4	0	100 - 29,1 - 0,0564	127.316	5.84	100.005	102.687	179.374	163.305	362.665	129.547	96.6687	133.831	80.6363	115.275	105.863	102.716	70.7273	104.945	66.841	121.976	100.593	124.702	95.6933	92.1811	143.076	132.116	151.476	369.572	90.9727	96.0119	104.095	71.8879	156.982	90.4914	127.391	118.137	122.623	73.3803	157.053
7,11_762,1758m/z		762.176	1	7.11172	253.822	0.0198667	0.602711	0.169215	1.81	11	4	100 - 71,4	4.37634	2.75	0	3.78179	6.43316	2.57222	0	1.30127	2.62574	1.19406	8.05308	2.65056	0.687611	0	5.81895	0	1.70709	1.86027	6.74491	3.27898	16.3961	0	0	3.28389	4.05502	0	0	1.41995	4.03443	3.99868	6.23663	6.09479	2.62838	0.782565	5.59248	0	9.62669
8,29_838,6927m/z		838.693	1	8.29338	332.423	0.0799	0.602202	0.169105	Infinity	1	0	100 - 14,5	10.7982	340.87	0	0	0	0	0	0.177272	3.36313	0.392232	0	0	0	0	0	0	0	0	22.7157	0	0	0	0	2.37162	190.111	0.764945	0	0	0	0	0	0	0	0	0	0	0
7,13_553,4565m/z		553.457	1	7.13158	255.149	0.0265	0.602182	0.169105	3.24355	1	0	100 - 13,8	3.42531	95.9	4.55287	1.43837	0	9.85655	3.9773	0.845895	1.4059	1.83041	3.33572	6.67307	0	3.57686	0	2.92562	0	5.1038	1.80848	14.6449	2.00455	1.45533	5.39741	0.952802	0	7.02372	3.35067	4.73343	2.68073	0.956104	0	5.52258	2.04273	2.77184	1.0662	7.90885	4.18598
11,07_628,4939m/z		628.494	1	11.0739	259.568	0.0463667	0.601842	0.169071	1.28575	0	11	100 - 11,2	29.1155	19.86	33.3342	27.9357	13.133	29.2606	25.649	32.5311	26.9217	25.631	18.5125	16.0304	27.4188	19.7019	26.5834	25.5493	25.4662	29.4171	22.9292	29.5209	33.2074	29.6224	27.0428	29.5755	32.0774	21.7031	14.6169	23.5566	28.5421	24.0821	17.4668	28.4024	29.7677	38.8861	28.3646	25.9658	31.2118
1,92_371,2181m/z		371.218	1	1.91682	186.156	0.0397333	0.601138	0.168907	4.23082	4	11	100 - 5,54	4.94613	69.99	4.04572	0.155292	20.2654	0.909126	0.331853	3.38228	1.41425	0.269612	2.8821	4.1827	2.46386	1.65404	23.304	8.63299	2.32438	2.92049	3.81463	4.46113	1.13535	2.07928	3.31079	6.31072	2.20916	0.842279	7.40885	12.3961	12.9232	1.19984	2.36125	4.47975	1.00966	7.14424	6.11547	0.913087	3.14683
5,11_781,2253m/z		781.225	1	5.10773	262.748	0.0934	0.600847	0.168859	1.47891	11	4	100 - 6,09	56.7473	43.16	5.67845	66.8999	95.3786	21.1846	29.3672	11.4156	50.3476	19.9905	46.6177	40.2528	12.0915	8.84939	73.6428	9.80377	34.8689	87.5483	68.5715	49.7127	46.2004	18.6496	42.2154	27.3754	26.882	5.27739	39.209	38.8982	37.2781	49.2554	46.4242	17.0446	37.8443	28.9806	26.7132	64.4097	58.1215
9,02_802,6582m/z		802.658	1	9.02418	310.074	0.0198667	0.600246	0.168724	4.10539	1	11	100 - 15,8	3.01523	72.28	0.181481	5.70225	1.19997	5.34811	4.59108	0	4.21432	3.46601	2.02646	4.8223	0	0	2.23326	2.0848	0.0649709	3.14085	0	1.71929	2.28428	0	6.05225	0	1.01547	5.69093	3.93145	3.03298	8.09242	0.00216493	1.4325	5.78718	2.60608	1.51291	1.64864	3.23541	5.9895
2,12_435,2889m/z		435.289	1	2.12215	213.085	0.245817	0.600226	0.168724	6.27356	1	11	100 - 28,8 - 0,119	57.4326	96.35	22.5517	0.906045	134.607	2.03867	10.2763	24.0017	2.34651	2.39684	31.363	37.5006	25.3654	33.6756	291.161	126.692	1.8739	26.8517	20.8149	127.822	0.820713	29.8326	47.8358	128.038	26.4884	8.15254	155.529	192.514	183.711	1.85685	22.1629	45.851	15.1151	28.6197	74.7309	3.65994	33.4373
6,64_495,6022m/z		495.602	1	6.6396	247.449	0.0529833	0.599864	0.168683	2.26	4	0	100	7.53508	48.61	16.4877	0	6.77249	6.36745	16.7749	12.4673	5.76858	8.21599	1.62504	18.9831	3.53259	4.21486	7.69135	7.62995	3.15659	0.87342	5.08706	9.16694	5.58292	3.6204	2.10949	8.72434	6.80704	13.1672	3.53059	16.4632	2.72599	2.24388	1.38217	6.59125	19.9839	13.0312	9.84956	1.80797	4.75221
3,24_339,2487m/z		339.249	1	3.24347	198.817	0.0467333	0.599602	0.168643	1.2595	4	0	100 - 9,02	4.52897	12.94	5.76799	5.11281	6.82093	4.66757	6.42087	6.03153	2.68512	8.05222	3.07877	3.49938	3.19444	4.16386	3.11124	3.4247	3.07883	3.35328	2.74048	3.05022	4.60213	3.86678	3.60536	2.12702	3.19228	5.38283	2.8876	3.89216	4.69289	4.09547	3.71671	12.1307	3.26977	5.31573	3.85778	3.40056	7.38211
9,34_852,3405m/z		852.341	1	9.34248	332.168	0.0265167	0.59906	0.168524	Infinity	4	0	100	3.67008	141.42	0	0	54.4887	0	0	0	0	0	0	2.27642	0	0	0.369208	1.58696	0	0	0	0	0	0	0	0	0	14.4313	0.577419	0	0	0	0	0	0	0	0	0	0
9,38_761,7408m/z		761.741	1	9.38222	317.414	0.01985	0.598977	0.168524	1.9149	11	4	100	5.56987	4.04	3.6528	3.50152	0	0	6.06321	4.24786	2.5944	7.67047	3.7805	0	4.32644	0	3.15722	2.96945	0	4.57524	9.70859	6.78951	0	2.10616	8.74529	7.9293	5.97068	16.0256	0	13.1447	9.53899	2.08329	5.88167	3.59722	2.12484	3.33437	0	0	1.4243
3,21_777,5428m/z		777.543	1	3.21035	259.715	0.04635	0.598818	0.168523	1.48062	4	0	100 - 15	7.0826	37.84	15.1122	4.06344	5.32103	10.0712	4.51925	7.83469	5.93527	6.70513	4.91436	11.619	9.10433	4.64229	3.99611	10.2301	7.05636	2.19674	4.31225	3.40265	8.63152	2.29409	4.77922	6.84814	8.57109	2.17424	1.74959	3.36222	7.74186	6.13089	11.8311	7.43535	3.76859	21.3884	6.04862	2.701	7.45896
11,01_549,4869m/z		549.487	1	11.0077	261.459	0.0397333	0.598736	0.168523	1.95232	1	11	100	2.99752	10.05	0	4.86792	0.515171	3.0186	2.76408	2.6093	2.54876	3.092	0.347504	3.19754	3.4274	2.47752	3.59607	4.64659	1.24942	4.2634	1.57991	0.770242	5.72384	4.9504	1.82578	2.02413	2.60083	4.88339	6.86015	2.06838	5.62881	0	2.35307	5.24839	4.54172	0.607583	2.64632	1.21664	3.45236
4,51_521,1207m/z		521.121	1	4.51075	219.614	0.0927167	0.59848	0.168495	1.57641	0	1	100 - 30,1 - 9,32 - 0,196	119.335	33.54	19.2599	151.076	193.348	25.6076	93.04	23.2758	82.267	48.2967	110.444	97.012	41.6457	22.1584	248.31	25.4069	129.225	94.9573	125.852	66.5328	97.8722	78.0007	76.5311	76.8095	88.3629	18.7615	65.3378	79.8292	101.003	111.875	69.8248	82.1548	58.3622	43.1486	64.0163	33.6504	84.3153
1,63_371,2194m/z		371.219	1	1.63165	189.006	0.11925	0.59813	0.16843	3.58053	1	11	100 - 19,8	104.201	84.22	91.5178	5.35183	269.457	7.75107	25.1366	90.7715	9.46701	9.83578	76.595	80.2022	64.7047	98.1626	369.452	204.893	5.16442	60.6222	61.0058	187.626	5.55943	77.5182	114.153	198.174	74.5103	31.3929	240.624	266.763	280.132	6.57662	63.9758	100.635	44.6419	74.7766	156.9	20.6387	72.2274
12,35_540,4411m/z		540.441	1	12.353	249.315	0.0132333	0.597218	0.168207	1.19301	1	0	100 - 13,3	14.5186	10.46	23.5333	9.57036	9.65386	17.585	8.97098	12.8498	18.3969	13.2898	10.2136	13.5528	12.8836	13.6548	12.9268	13.8556	16.7821	10.633	16.4546	7.73104	16.7177	12.8426	18.7498	9.74556	14.7158	14.9947	12.3901	13.1716	11.7841	13.593	11.7318	16.3432	15.643	18.5813	18.0095	12.1874	16.4681
10,95_540,4096m/z		540.41	1	10.9547	231.077	0.0397333	0.597	0.168179	1.83012	1	11	100	5.10565	5.03	8.50962	3.95266	2.11168	4.31921	4.19162	4.59885	5.53787	4.96455	4.89521	1.67358	3.91356	6.15114	4.73996	2.88873	1.65446	5.6185	7.05808	5.29086	2.70812	9.16824	7.25393	3.93417	5.01162	4.04261	2.28468	5.03689	1.81524	2.68546	2.1859	3.68305	3.92146	11.0039	8.38951	1.79082	8.18121
5,23_503,1060m/z		503.106	1	5.22768	217.109	0.0662333	0.596166	0.167977	1.82114	11	1	100 - 47,3	8.97561	63.47	0	8.89897	16.2061	0	1.1256	1.59959	7.21899	0.619992	9.31469	9.76411	0.591532	1.03574	18.7686	0.289594	11.3065	5.8747	4.72837	3.27069	12.7305	5.47157	4.24976	4.08815	3.36838	3.05906	0.857746	3.50769	8.06553	11.9815	5.9737	1.78521	1.40807	4.29336	3.60188	7.08731	6.2812
1,40_343,2255m/z		343.225	1	1.39982	184.297	0.1126	0.596133	0.167977	34.0072	1	11	100 - 17,3	7.06112	96.98	2.67356	0.0553403	16.2619	0	1.14059	3.27313	0	0	2.09643	3.34193	1.60314	2.81671	25.6329	16.5681	0	1.91775	0.386138	19.8487	0	1.85325	5.87643	20.9832	2.14615	0.22727	23.1618	21.3	31.1365	0	0.961529	1.1345	0.971875	0.614344	8.42413	0	2.19671
5,36_1040,6971m/z		1040.7	1	5.36017	345.663	0.0334667	0.595947	0.167977	Infinity	1	4	100 - 43	6.76975	438.39	0	0	0	0	0	0	0	0	0	0	0	0	0	0	0	0	0	0.577089	0	0	0	0	132.847	0	0	0	0	0	0	1.48476	0	0	0	0.485797	0
11,46_628,4962m/z		628.496	1	11.4647	259.568	0.0529833	0.595844	0.167977	1.42032	0	11	100 - 5,92	26.6242	16.63	30.2458	14.6256	19.0346	30.4929	21.4342	34.3876	20.2092	34.7508	18.1165	20.0486	25.2022	24.6206	15.9429	28.4031	14.7085	27.9992	21.1208	22.6931	19.277	20.9726	24.1962	31.6644	29.458	29.6503	24.3151	15.5668	20.316	23.5531	24.2483	40.8107	25.2711	23.0499	21.8069	13.8467	28.7125
3,33_531,2728m/z		531.273	1	3.32993	225.311	0.0596167	0.595841	0.167977	1.69615	1	0	100 - 9,62	11.5054	54.57	11.3354	6.23969	6.64043	4.67135	14.7492	12.2676	12.6146	6.40273	13.6713	6.35474	11.196	14.8959	7.42793	5.4451	0	1.34672	18.3812	7.41057	7.7541	8.24187	12.2966	7.62918	13.4535	21.5447	8.02247	26.7836	7.02766	2.59763	9.90866	12.1898	33.5349	4.87122	9.21975	11.0143	7.34347
10,78_908,8566m/z		908.857	1	10.7821	347.855	0.0132333	0.594811	0.167762	1.7628	11	0	100 - 9,34	3.98201	14.84	4.48058	5.25854	0	6.07817	0.00510366	0	3.41327	1.56733	0	0	3.74011	1.51589	3.56756	2.45849	1.81796	3.39663	0	1.39766	6.45762	2.57912	3.52777	2.9766	4.00491	2.5736	0	0	5.76088	1.82656	2.25654	4.99056	2.34691	5.73982	1.42967	2.1235	5.21941
3,61_876,6645m/z		876.665	1	3.60887	318.529	0.0331	0.594473	0.1677	1.80298	11	0	100 - 25	7.86196	17	11.714	6.54113	5.61475	15.4852	4.16622	3.35963	2.61174	9.16295	2.19193	5.59966	3.37199	8.26008	3.70871	6.15654	5.70952	8.73	2.34928	9.16773	12.2794	4.15632	10.2636	4.99331	3.71313	0.819253	3.13979	2.75766	2.95485	6.65874	11.543	7.23396	8.33103	2.03526	14.3938	5.97595	7.77913
2,70_663,3836m/z		663.384	1	2.69997	249.575	0.0795167	0.59403	0.167609	21.1103	1	11	100 - 28,1	14.6453	120.44	0.412945	0	41.2422	0	0.43622	4.26587	0	0	4.47764	3.28041	0.584092	7.87359	76.0725	38.7318	0.0817087	6.71444	2.43389	51.8523	0	4.85534	9.08479	28.1149	6.28551	0.260277	42.5927	63.5726	58.2049	0	2.70503	4.54522	0.686336	2.25908	13.8605	0	1.59258
4,67_321,2375m/z		321.237	1	4.66973	188.001	0.0265	0.59383	0.167586	1.28481	0	4	100 - 15,6	3.69276	7.46	6.87391	1.48814	0.92684	4.69049	1.22017	1.48398	2.44486	2.70803	2.32925	4.21067	0.936978	2.99439	3.21622	4.14062	3.46457	2.85762	2.16761	3.76157	2.10693	4.12954	3.4649	2.86312	3.49917	1.78939	2.85555	2.57885	3.09421	2.70724	3.40535	5.21151	3.382	3.0229	3.58697	1.88506	3.44745
5,01_489,0523m/z		489.052	1	5.01463	208.653	0.0667333	0.593667	0.167573	2.31941	0	1	100 - 14,3	10.3066	76.95	0.501346	11.1868	22.0745	0.588583	3.01827	0	2.59328	0	15.617	7.93793	0.822203	0.465382	25.8325	0	9.33017	2.95161	7.59845	9.7402	5.9349	8.60131	1.37088	1.01682	2.6067	0.328956	2.50525	5.41728	4.70125	11.8112	6.5205	1.45233	1.99986	0.397392	0.991935	7.5704	5.97143
2,26_815,8832m/z		815.883	1	2.25537	234.682	0.04635	0.593331	0.167512	1.67613	1	0	100	3.02192	27.22	0.597658	4.65884	2.00492	2.76061	4.34833	5.86339	3.14519	4.00384	4.18685	1.91121	4.0016	0.896434	0.519229	3.3509	1.54174	0.512896	2.40674	1.81653	2.78547	1.58726	3.4749	3.39177	4.22682	2.05004	2.59348	2.82783	1.60742	1.30736	4.45148	1.96811	8.46189	2.6123	1.92744	4.28654	5.14525
6,29_585,4698m/z		585.47	1	6.28855	248.213	0.01985	0.59333	0.167512	2.45627	0	11	100	1.63471	41.99	1.45341	1.29587	0.956991	2.39809	1.88225	1.31181	1.51891	0.882043	1.78862	0.0324854	2.57672	1.25751	1.5901	1.01279	1.48699	1.30896	1.50511	1.29261	2.29689	1.18074	2.70342	3.33173	3.35643	1.43824	0	0.390423	1.07956	0.00248896	0.9792	1.72498	1.21114	1.80284	3.6064	0.882534	1.84426
[truncated: 4,890 more rows]
[truncated: 6 more columns]

## Sheet: ESI Negative
Compound	Neutral mass (Da)	m/z	Charge	Retention time (min)	CCS (angstrom^2)	Chromatographic peak width (min)	Anova (p)	q Value	Max Fold Change	Highest Mean	Lowest Mean	Isotope Distribution	Maximum Abundance	Minimum CV%	40 [1]	41 [1]	42 [1]	20 [1]	21 [1]	22 [1]	23 [1]	24 [1]	25 [1]	26 [1]	27 [1]	28 [1]	29 [1]	30 [1]	31 [1]	32 [1]	33 [1]	34 [1]	35 [1]	36 [1]	37 [1]	38 [1]	39 [1]	1 [1]	2 [1]	3 [1]	4 [1]	5 [1]	6 [1]	7 [1]	8 [1]	9 [1]	10 [1]	11 [1]	12 [1]
[truncated: 2,055 more rows]
[truncated: 6 more columns]

[truncated: 2 more sheets: Samples legend, Annotated lipid classes]
