# Supplementary material for: Perenniality, more than genotypes, shapes biological and chemical rhizosphere composition of perennial wheat lines
Source: Front Plant Sci. 2023 May 8;14:1172857. doi: 10.3389/fpls.2023.1172857 (PMC10200949; doi:10.3389/fpls.2023.1172857)
Supplement: Supplementary file 10 [file Table_10.xlsx]

## Sheet: Correlation
	Variables	Benzoic acid	Glycerol	C9:0 (pelargonic acid)	Dodecanediol	Pentose	C14	Arabinose alpha	Arabinose beta	Miristil chloride	Sucinic acid	xylitol/ ribitol	2,6 - Diisopropylnaphthalene	1,3 - Diisopropylnaphthalene	1,7 - Diisopropylnaphthalene	Uridine	Fructose	Glucose alpha	Mannose beta	Mannitol	Aldohexose	Glucose beta	C16:0 (Palmitic acid)	Myo-inositol	C18:0 (Stearic acid)	not identified disaccharide	sucrose	maltose alpha	not identified disaccharide	maltose beta	trehalose	not identified disaccharide	not identified disaccharide	not identified disaccharide	Acidic glycosphingolipids	amino alcohol	Ceramide	Diacylglycerophosphates	Diradylglycerols	Fatty acyl glycosides	Fatty Acyls	Fatty alcohols	Fatty amides	Fatty esters	Glycerophosphoethanolamines	Glycerophosphoglycerols	Glycerophosphoserines	Hydroxy fatty acids	hydroxy monocarboxylic acid
	Benzoic acid	1	0.599212	0.384626	0.488155	0.496599	0.50258	0.209194	0.519617	0.415142	0.53035	0.0816128	-0.0549834	-0.0614579	-0.276384	0.00480365	0.10433	0.191481	0.119613	-0.397317	0.414962	0.10592	-0.0555919	0.376114	0.468421	0.400319	-0.0834037	-0.249283	0.121814	0.142979	0.421334	0.270663	-0.195668	0.349658	-0.0794634	0.301248	0.427526	-0.209294	-0.504081	0.31776	0.475936	-0.0177315	0.403321	0.336335	0.0413735	-0.118939	0.0739687	0.412328	-0.322899
	Glycerol	0.599212	1	0.260328	0.529249	0.653469	0.566001	0.205521	0.532945	0.590581	0.668262	0.183133	0.282545	0.0819867	-0.0631371	-0.0675337	0.181076	0.346468	0.0976572	-0.203678	0.307866	0.196735	0.169952	0.435782	0.65767	0.456422	-0.0349939	-0.34439	0.0108175	-0.107376	0.373675	0.309504	-0.123432	0.451731	0.103481	0.46768	0.492823	-0.328569	-0.509522	0.408387	0.525847	-0.222066	0.471433	0.471808	0.100666	-0.168004	0.0310257	0.469932	-0.404406
	C9:0 (pelargonic acid)	0.384626	0.260328	1	0.274496	0.198673	0.413325	0.178766	0.166261	0.486624	0.349625	-0.0594792	0.0436301	-0.133526	-0.231275	0.247099	0.189413	0.114021	-0.419779	-0.429032	0.120525	0.206711	0.457153	0.234828	0.486718	0.36252	0.0441152	-0.361761	0.112766	0.00876066	0.188871	0.144562	0.00420863	0.0526473	-0.159881	0.137581	0.181115	-0.140471	-0.277392	0.10607	0.199245	0.187902	0.161238	0.184314	-0.0263721	-0.00355143	-0.0405045	0.167444	-0.280491
	Dodecanediol	0.488155	0.529249	0.274496	1	0.881591	0.635737	0.321907	0.582062	0.485809	0.569123	-0.0341563	0.29898	-0.175016	-0.15785	-0.00979615	-0.0395947	0.0840644	-0.183199	-0.453816	0.280377	-0.00131351	0.0966947	0.388985	0.527798	0.530656	-0.023174	-0.195286	0.304784	-0.0153536	0.499226	0.412535	-0.110832	0.559178	0.429892	0.383637	0.523901	-0.178826	-0.367031	0.286344	0.456537	-0.217385	0.418633	0.280715	0.255477	0.00725507	0.384244	0.453535	-0.164688
	Pentose	0.496599	0.653469	0.198673	0.881591	1	0.705915	0.316821	0.657061	0.498945	0.640803	0.0792577	0.328433	-0.0333608	-0.15552	0.0439885	0.122819	0.310926	0.0289262	-0.345546	0.410382	0.202092	0.118734	0.508514	0.498073	0.550547	0.114744	-0.16431	0.269414	0.01752	0.601492	0.489281	0.0438285	0.6697	0.482807	0.534691	0.677018	-0.337615	-0.526528	0.459164	0.621476	-0.309143	0.621288	0.478867	0.239339	-0.229107	0.175684	0.62354	-0.321038
	C14	0.50258	0.566001	0.413325	0.635737	0.705915	1	0.397102	0.6101	0.5827	0.601276	-0.0125486	0.212306	-0.17257	-0.419926	0.0864658	0.185204	0.407449	-0.0694006	-0.389061	0.402009	0.26541	-0.00377231	0.367858	0.506986	0.638803	0.189793	-0.205601	0.182204	-0.0550066	0.559246	0.484567	0.0491594	0.622854	0.433718	0.546299	0.731119	-0.469666	-0.635801	0.519092	0.584952	-0.282484	0.541608	0.546487	0.275729	-0.155022	0.0652363	0.623792	-0.417121
	Arabinose alpha	0.209194	0.205521	0.178766	0.321907	0.316821	0.397102	1	0.54646	0.299145	0.234343	0.0879039	0.263244	-0.0359389	-0.0690242	0.285296	0.360526	0.384575	0.0627752	0.0302348	0.512866	0.464918	0.184479	0.311767	0.359696	0.37817	0.264295	0.177711	0.147228	0.0908747	0.175946	0.259209	0.132779	0.248189	0.433082	0.217012	0.269852	0.0200208	-0.245363	0.248754	0.258079	-0.139589	0.307811	0.263636	0.260057	0.048876	-0.0487343	0.276446	0.0307646
	Arabinose beta	0.519617	0.532945	0.166261	0.582062	0.657061	0.6101	0.54646	1	0.333959	0.41759	0.232965	0.303929	0.0589195	-0.0586094	0.122174	0.35486	0.444152	0.124349	-0.130186	0.731571	0.278205	-0.0644573	0.416276	0.44982	0.503942	0.248545	-0.0659505	0.241107	0.18531	0.40351	0.394969	0.0696024	0.524967	0.298292	0.450535	0.459827	-0.16902	-0.345973	0.27492	0.406139	-0.175427	0.42172	0.370659	0.356486	-0.0617896	0.136187	0.406232	-0.1804
	Miristil chloride	0.415142	0.590581	0.486624	0.485809	0.498945	0.5827	0.299145	0.333959	1	0.777277	-0.056327	0.487541	0.287274	-0.135491	0.145899	0.162875	0.227695	-0.0306432	-0.299747	0.308898	0.202177	0.378422	0.472934	0.496451	0.587391	0.0804015	-0.126379	0.158311	0.0929648	0.344779	0.407637	0.00446022	0.450605	0.280233	0.324139	0.448541	-0.419811	-0.500516	0.430903	0.493949	-0.237452	0.441786	0.407824	-0.0783376	-0.168959	-0.060716	0.40576	-0.344162
	Sucinic acid	0.53035	0.668262	0.349625	0.569123	0.640803	0.601276	0.234343	0.41759	0.777277	1	0.0151904	0.465717	0.172057	-0.145872	0.00395595	0.0866914	0.257716	0.0449624	-0.322638	0.353952	0.136317	0.235471	0.476499	0.515075	0.594709	0.0606999	-0.264969	0.0950996	0.00640487	0.539169	0.486068	0.0277309	0.512337	0.298246	0.417957	0.608218	-0.558839	-0.6176	0.432217	0.570879	-0.207618	0.584764	0.440473	0.00272071	-0.178886	0.0496206	0.549864	-0.430254
	xylitol/ ribitol	0.0816128	0.183133	-0.0594792	-0.0341563	0.0792577	-0.0125486	0.0879039	0.232965	-0.056327	0.0151904	1	0.150438	0.390841	0.444362	0.154779	0.320239	0.167094	0.172518	0.259934	0.218806	0.160112	0.179703	0.31862	-0.0804052	0.165207	0.277861	0.152655	-0.0254471	0.230653	0.0951992	0.145393	0.389072	0.0384005	0.0174548	0.043118	0.00632145	0.140479	0.0721778	-0.0780275	0.0331169	-0.0765179	0.119541	-0.0436841	0.0985958	0.16243	0.102388	0.0323621	0.0586992
	2,6 - Diisopropylnaphthalene	-0.0549834	0.282545	0.0436301	0.29898	0.328433	0.212306	0.263244	0.303929	0.487541	0.465717	0.150438	1	0.498404	0.390394	0.23894	0.306608	0.341025	0.117392	0.127659	0.216486	0.431392	0.271842	0.318459	0.263414	0.327676	0.193025	0.0204032	0.0141273	0.136568	0.197262	0.245783	0.119455	0.436266	0.357551	0.382765	0.294728	-0.386218	-0.162514	0.352678	0.216861	-0.30172	0.308395	0.276294	0.00942876	-0.203512	-0.0645017	0.191965	-0.105339
	1,3 - Diisopropylnaphthalene	-0.0614579	0.0819867	-0.133526	-0.175016	-0.0333608	-0.17257	-0.0359389	0.0589195	0.287274	0.172057	0.390841	0.498404	1	0.400728	0.192061	0.200806	0.181808	0.420773	0.360664	0.207823	0.218246	0.170519	0.29292	-0.229746	-0.0101361	0.18848	0.340376	0.0567316	0.369308	-0.111753	0.0696694	0.284701	0.153067	0.0778809	0.0304082	-0.115603	-0.0860622	0.171543	0.0493973	-0.0268157	-0.173853	0.0678732	-0.0257892	-0.243907	-0.162661	-0.219038	-0.089685	0.104626
	1,7 - Diisopropylnaphthalene	-0.276384	-0.0631371	-0.231275	-0.15785	-0.15552	-0.419926	-0.0690242	-0.0586094	-0.135491	-0.145872	0.444362	0.390394	0.400728	1	0.118054	0.203192	0.0135597	0.327147	0.300007	-0.107468	0.0977778	0.32081	-0.0848538	-0.106528	-0.293969	0.180407	0.0478662	-0.114818	0.0537091	-0.372361	-0.308058	0.292707	-0.29238	0.000423739	-0.215577	-0.340792	0.196602	0.453719	-0.210281	-0.317487	0.143436	-0.257845	-0.272146	-0.138563	0.101966	-0.068442	-0.358801	0.392144
	Uridine	0.00480365	-0.0675337	0.247099	-0.00979615	0.0439885	0.0864658	0.285296	0.122174	0.145899	0.00395595	0.154779	0.23894	0.192061	0.118054	1	0.801165	0.520584	0.29442	0.289444	0.247316	0.666954	0.405536	0.1232	0.0383399	0.0794016	0.693798	0.291535	-0.183681	0.357636	-0.1005	-0.0247718	0.585582	0.0874077	0.22304	0.0494494	0.0816621	0.193597	-0.0346617	0.073656	0.144769	0.0178018	0.095037	0.140719	0.168693	0.0405383	-0.0742103	0.0999348	0.0622616
	Fructose	0.10433	0.181076	0.189413	-0.0395947	0.122819	0.185204	0.360526	0.35486	0.162875	0.0866914	0.320239	0.306608	0.200806	0.203192	0.801165	1	0.679364	0.348356	0.272459	0.389778	0.757987	0.366526	0.195243	0.202522	0.158184	0.672327	0.109308	-0.176192	0.281922	0.0540414	0.040531	0.549942	0.110522	0.292912	0.256134	0.259699	-0.0479753	-0.184454	0.284468	0.310456	-0.0723366	0.25285	0.360088	0.172351	-0.144529	-0.183852	0.270301	-0.0337715
	Glucose alpha	0.191481	0.346468	0.114021	0.0840644	0.310926	0.407449	0.384575	0.444152	0.227695	0.257716	0.167094	0.341025	0.181808	0.0135597	0.520584	0.679364	1	0.399698	0.430341	0.534917	0.871282	0.108206	0.349095	0.217844	0.222816	0.611783	0.180584	0.0399776	0.288784	0.26297	0.191106	0.444567	0.308003	0.42959	0.316071	0.437658	-0.19368	-0.31457	0.35585	0.39544	-0.343653	0.344404	0.430341	0.179097	-0.163995	-0.128212	0.385871	-0.164264
	Mannose beta	0.119613	0.0976572	-0.419779	-0.183199	0.0289262	-0.0694006	0.0627752	0.124349	-0.0306432	0.0449624	0.172518	0.117392	0.420773	0.327147	0.29442	0.348356	0.399698	1	0.35674	0.167136	0.379078	0.0517176	0.0378982	-0.129207	-0.196555	0.442464	0.25244	-0.179271	0.281482	-0.171163	-0.126678	0.456502	0.0273975	0.240659	-0.00486854	0.0623364	0.0161756	-0.0113599	0.150161	0.0631001	-0.106058	0.116368	0.108349	-0.0105962	-0.0940217	-0.111329	0.0403802	0.154416
	Mannitol	-0.397317	-0.203678	-0.429032	-0.453816	-0.345546	-0.389061	0.0302348	-0.130186	-0.299747	-0.322638	0.259934	0.127659	0.360664	0.300007	0.289444	0.272459	0.430341	0.35674	1	0.108973	0.399944	-0.0960945	-0.0363073	-0.431925	-0.31532	0.392063	0.617996	-0.0113818	0.439676	-0.354724	-0.124683	0.393275	-0.156957	0.024674	-0.26541	-0.330331	0.324053	0.378741	-0.218688	-0.341777	-0.0995403	-0.341777	-0.226194	-0.0417488	0.128294	-0.108487	-0.316259	0.342077
	Aldohexose	0.414962	0.307866	0.120525	0.280377	0.410382	0.402009	0.512866	0.731571	0.308898	0.353952	0.218806	0.216486	0.207823	-0.107468	0.247316	0.389778	0.534917	0.167136	0.108973	1	0.374132	0.0439978	0.548339	0.364373	0.580064	0.278581	0.144813	0.274798	0.25231	0.461705	0.585039	0.164329	0.517834	0.244321	0.391966	0.444528	-0.112084	-0.353858	0.273137	0.507978	-0.191853	0.444622	0.36972	0.297729	-0.149365	0.0267748	0.485733	-0.235875
	Glucose beta	0.10592	0.196735	0.206711	-0.00131351	0.202092	0.26541	0.464918	0.278205	0.202177	0.136317	0.160112	0.431392	0.218246	0.0977778	0.666954	0.757987	0.871282	0.379078	0.399944	0.374132	1	0.299998	0.240454	0.185675	0.134628	0.584389	0.19488	-0.0563448	0.314969	0.130688	0.0736467	0.4563	0.243269	0.341214	0.29787	0.326203	-0.155113	-0.238202	0.386059	0.29712	-0.203302	0.281734	0.380805	0.0727085	-0.233488	-0.245946	0.268036	-0.121113
	C16:0 (Palmitic acid)	-0.0555919	0.169952	0.457153	0.0966947	0.118734	-0.00377231	0.184479	-0.0644573	0.378422	0.235471	0.179703	0.271842	0.170519	0.32081	0.405536	0.366526	0.108206	0.0517176	-0.0960945	0.0439978	0.299998	1	0.172136	0.244641	0.203307	0.273194	-0.280057	-0.292229	-0.161756	-0.0686957	0.0214426	0.38033	-0.0726665	0.0418924	0.0597613	0.0873587	-0.0238879	-0.0776301	0.0553933	0.124685	0.126273	0.144936	0.095896	-0.0962931	-0.0854511	-0.0423955	0.079814	-0.0886709
	Myo-inositol	0.376114	0.435782	0.234828	0.388985	0.508514	0.367858	0.311767	0.416276	0.472934	0.476499	0.31862	0.318459	0.29292	-0.0848538	0.1232	0.195243	0.349095	0.0378982	-0.0363073	0.548339	0.240454	0.172136	1	0.361756	0.680458	-0.0479407	-0.049936	0.211364	0.0759166	0.646308	0.679707	0.0484806	0.459049	0.241768	0.488695	0.535416	-0.209294	-0.559809	0.475561	0.620227	-0.389624	0.652876	0.53673	0.0946618	-0.294962	-0.158519	0.582137	-0.452976
	C18:0 (Stearic acid)	0.468421	0.65767	0.486718	0.527798	0.498073	0.506986	0.359696	0.44982	0.496451	0.515075	-0.0804052	0.263414	-0.229746	-0.106528	0.0383399	0.202522	0.217844	-0.129207	-0.431925	0.364373	0.185675	0.244641	0.361756	1	0.521471	-0.12115	-0.391963	0.186354	-0.216441	0.385271	0.272587	-0.271417	0.3674	0.145606	0.373796	0.441143	-0.209742	-0.429856	0.358558	0.495698	-0.0378123	0.418005	0.428916	0.244181	-0.0518717	0.123703	0.443401	-0.281518
	not identified disaccharide	0.400319	0.456422	0.36252	0.530656	0.550547	0.638803	0.37817	0.503942	0.587391	0.594709	0.165207	0.327676	-0.0101361	-0.293969	0.0794016	0.158184	0.222816	-0.196555	-0.31532	0.580064	0.134628	0.203307	0.680458	0.521471	1	0.00309598	-0.239554	0.103942	-0.0251485	0.781968	0.856647	-0.0783447	0.718172	0.310817	0.71517	0.710855	-0.455556	-0.68346	0.586828	0.736748	-0.215686	0.684773	0.63111	0.101792	-0.285225	-0.0476687	0.7041	-0.58743
	sucrose	-0.0834037	-0.0349939	0.0441152	-0.023174	0.114744	0.189793	0.264295	0.248545	0.0804015	0.0606999	0.277861	0.193025	0.18848	0.180407	0.693798	0.672327	0.611783	0.442464	0.392063	0.278581	0.584389	0.273194	-0.0479407	-0.12115	0.00309598	1	0.429569	0.0254916	0.510883	-0.171404	-0.0122901	0.869161	0.0254245	0.372361	-0.104231	0.0235482	0.0996147	0.10592	-0.115677	-0.0248616	0.0378084	-0.0181068	-0.042124	0.15433	0.173159	0.0996522	-0.0231729	0.299344
	maltose alpha	-0.249283	-0.34439	-0.361761	-0.195286	-0.16431	-0.205601	0.177711	-0.0659505	-0.126379	-0.264969	0.152655	0.0204032	0.340376	0.0478662	0.291535	0.109308	0.180584	0.25244	0.617996	0.144813	0.19488	-0.280057	-0.049936	-0.391963	-0.239554	0.429569	1	0.428114	0.717623	-0.334661	-0.0630405	0.357777	-0.0191603	0.213742	-0.401772	-0.362458	0.378544	0.413486	-0.305474	-0.327116	-0.0733653	-0.319174	-0.361664	-0.029088	0.298792	0.0950144	-0.325924	0.51948
	not identified disaccharide	0.121814	0.0108175	0.112766	0.304784	0.269414	0.182204	0.147228	0.241107	0.158311	0.0950996	-0.0254471	0.0141273	0.0567316	-0.114818	-0.183681	-0.176192	0.0399776	-0.179271	-0.0113818	0.274798	-0.0563448	-0.292229	0.211364	0.186354	0.103942	0.0254916	0.428114	1	0.409199	0.128963	0.216255	-0.0570664	0.0388488	0.259525	-0.203274	-0.06086	0.158917	0.191234	-0.168846	-0.0651869	-0.15135	-0.0966046	-0.20064	0.0789204	0.241186	0.240311	-0.0437402	0.398993
	maltose beta	0.142979	-0.107376	0.00876066	-0.0153536	0.01752	-0.0550066	0.0908747	0.18531	0.0929648	0.00640487	0.230653	0.136568	0.369308	0.0537091	0.357636	0.281922	0.288784	0.281482	0.439676	0.25231	0.314969	-0.161756	0.0759166	-0.216441	-0.0251485	0.510883	0.717623	0.409199	1	-0.1086	0.0740328	0.348449	0.111143	0.0804377	-0.2318	-0.200435	0.206063	0.210607	-0.173497	-0.159462	0.0142226	-0.172272	-0.22775	-0.128757	0.217163	0.087825	-0.231235	0.293833
	trehalose	0.421334	0.373675	0.188871	0.499226	0.601492	0.559246	0.175946	0.40351	0.344779	0.539169	0.0951992	0.197262	-0.111753	-0.372361	-0.1005	0.0540414	0.26297	-0.171163	-0.354724	0.461705	0.130688	-0.0686957	0.646308	0.385271	0.781968	-0.171404	-0.334661	0.128963	-0.1086	1	0.791725	-0.216708	0.660193	0.383995	0.740876	0.863214	-0.533066	-0.791538	0.687213	0.856835	-0.481377	0.828877	0.706727	0.175157	-0.404928	-0.0478742	0.860024	-0.663934
	not identified disaccharide	0.270663	0.309504	0.144562	0.412535	0.489281	0.484567	0.259209	0.394969	0.407637	0.486068	0.145393	0.245783	0.0696694	-0.308058	-0.0247718	0.040531	0.191106	-0.126678	-0.124683	0.585039	0.0736467	0.0214426	0.679707	0.272587	0.856647	-0.0122901	-0.0630405	0.216255	0.0740328	0.791725	1	-0.0153199	0.657754	0.322638	0.655502	0.659443	-0.432981	-0.6176	0.542734	0.672014	-0.317947	0.646121	0.563374	0.073459	-0.361973	-0.0742769	0.667323	-0.525727
	not identified disaccharide	-0.195668	-0.123432	0.00420863	-0.110832	0.0438285	0.0491594	0.132779	0.0696024	0.00446022	0.0277309	0.389072	0.119455	0.284701	0.292707	0.585582	0.549942	0.444567	0.456502	0.393275	0.164329	0.4563	0.38033	0.0484806	-0.271417	-0.0783447	0.869161	0.357777	-0.0570664	0.348449	-0.216708	-0.0153199	1	-0.103458	0.266837	-0.148254	-0.0379119	0.0938144	0.131576	-0.143406	-0.0892044	0.104912	-0.00862955	-0.092695	0.0854229	0.0973732	0.0374804	-0.057692	0.261762
	not identified disaccharide	0.349658	0.451731	0.0526473	0.559178	0.6697	0.622854	0.248189	0.524967	0.450605	0.512337	0.0384005	0.436266	0.153067	-0.29238	0.0874077	0.110522	0.308003	0.0273975	-0.156957	0.517834	0.243269	-0.0726665	0.459049	0.3674	0.718172	0.0254245	-0.0191603	0.0388488	0.111143	0.660193	0.657754	-0.103458	1	0.353973	0.733558	0.684023	-0.482271	-0.582888	0.630922	0.666948	-0.309316	0.651187	0.612534	0.104794	-0.402256	-0.0523945	0.638428	-0.555328
	Acidic glycosphingolipids	-0.0794634	0.103481	-0.159881	0.429892	0.482807	0.433718	0.433082	0.298292	0.280233	0.298246	0.0174548	0.357551	0.0778809	0.000423739	0.22304	0.292912	0.42959	0.240659	0.024674	0.244321	0.341214	0.0418924	0.241768	0.145606	0.310817	0.372361	0.213742	0.259525	0.0804377	0.383995	0.322638	0.266837	0.353973	1	0.298246	0.503706	-0.191422	-0.234825	0.364856	0.406323	-0.554555	0.400882	0.302561	0.133315	-0.048874	0.0663663	0.466179	0.0656638
	amino alcohol	0.301248	0.46768	0.137581	0.383637	0.534691	0.546299	0.217012	0.450535	0.324139	0.417957	0.043118	0.382765	0.0304082	-0.215577	0.0494494	0.256134	0.316071	-0.00486854	-0.26541	0.391966	0.29787	0.0597613	0.488695	0.373796	0.71517	-0.104231	-0.401772	-0.203274	-0.2318	0.740876	0.655502	-0.148254	0.733558	0.298246	1	0.818369	-0.702947	-0.744441	0.862839	0.811427	-0.286049	0.741627	0.864152	0.0104137	-0.715354	-0.361522	0.787034	-0.716257
	Ceramide	0.427526	0.492823	0.181115	0.523901	0.677018	0.731119	0.269852	0.459827	0.448541	0.608218	0.00632145	0.294728	-0.115603	-0.340792	0.0816621	0.259699	0.437658	0.0623364	-0.330331	0.444528	0.326203	0.0873587	0.535416	0.441143	0.710855	0.0235482	-0.362458	-0.06086	-0.200435	0.863214	0.659443	-0.0379119	0.684023	0.503706	0.818369	1	-0.664192	-0.880664	0.832067	0.908247	-0.53429	0.869219	0.86115	0.231823	-0.489885	-0.0871187	0.939957	-0.672898
	Diacylglycerophosphates	-0.209294	-0.328569	-0.140471	-0.178826	-0.337615	-0.469666	0.0200208	-0.16902	-0.419811	-0.558839	0.140479	-0.386218	-0.0860622	0.196602	0.193597	-0.0479753	-0.19368	0.0161756	0.324053	-0.112084	-0.155113	-0.0238879	-0.209294	-0.209742	-0.455556	0.0996147	0.378544	0.158917	0.206063	-0.533066	-0.432981	0.0938144	-0.482271	-0.191422	-0.702947	-0.664192	1	0.618288	-0.732107	-0.564671	0.166024	-0.584801	-0.668519	0.257267	0.691591	0.316741	-0.571068	0.629527
	Diradylglycerols	-0.504081	-0.509522	-0.277392	-0.367031	-0.526528	-0.635801	-0.245363	-0.345973	-0.500516	-0.6176	0.0721778	-0.162514	0.171543	0.453719	-0.0346617	-0.184454	-0.31457	-0.0113599	0.378741	-0.353858	-0.238202	-0.0776301	-0.559809	-0.429856	-0.68346	0.10592	0.413486	0.191234	0.210607	-0.791538	-0.6176	0.131576	-0.582888	-0.234825	-0.744441	-0.880664	0.618288	1	-0.790412	-0.868093	0.341026	-0.843513	-0.856459	-0.18604	0.51814	0.235775	-0.843513	0.791301
	Fatty acyl glycosides	0.31776	0.408387	0.10607	0.286344	0.459164	0.519092	0.248754	0.27492	0.430903	0.432217	-0.0780275	0.352678	0.0493973	-0.210281	0.073656	0.284468	0.35585	0.150161	-0.218688	0.273137	0.386059	0.0553933	0.475561	0.358558	0.586828	-0.115677	-0.305474	-0.168846	-0.173497	0.687213	0.542734	-0.143406	0.630922	0.364856	0.862839	0.832067	-0.732107	-0.790412	1	0.826062	-0.407824	0.757388	0.935641	-0.0670795	-0.713636	-0.462612	0.80486	-0.65497
	Fatty Acyls	0.475936	0.525847	0.199245	0.456537	0.621476	0.584952	0.258079	0.406139	0.493949	0.570879	0.0331169	0.216861	-0.0268157	-0.317487	0.144769	0.310456	0.39544	0.0631001	-0.341777	0.507978	0.29712	0.124685	0.620227	0.495698	0.736748	-0.0248616	-0.327116	-0.0651869	-0.159462	0.856835	0.672014	-0.0892044	0.666948	0.406323	0.811427	0.908247	-0.564671	-0.868093	0.826062	1	-0.438596	0.888545	0.874472	0.193733	-0.540668	-0.176292	0.9484	-0.676441
	Fatty alcohols	-0.0177315	-0.222066	0.187902	-0.217385	-0.309143	-0.282484	-0.139589	-0.175427	-0.237452	-0.207618	-0.0765179	-0.30172	-0.173853	0.143436	0.0178018	-0.0723366	-0.343653	-0.106058	-0.0995403	-0.191853	-0.203302	0.126273	-0.389624	-0.0378123	-0.215686	0.0378084	-0.0733653	-0.15135	0.0142226	-0.481377	-0.317947	0.104912	-0.309316	-0.554555	-0.286049	-0.53429	0.166024	0.341026	-0.407824	-0.438596	1	-0.486631	-0.393564	-0.207993	0.0315008	-0.0836257	-0.539544	0.216586
	Fatty amides	0.403321	0.471433	0.161238	0.418633	0.621288	0.541608	0.307811	0.42172	0.441786	0.584764	0.119541	0.308395	0.0678732	-0.257845	0.095037	0.25285	0.344404	0.116368	-0.341777	0.444622	0.281734	0.144936	0.652876	0.418005	0.684773	-0.0181068	-0.319174	-0.0966046	-0.172272	0.828877	0.646121	-0.00862955	0.651187	0.400882	0.741627	0.869219	-0.584801	-0.843513	0.757388	0.888545	-0.486631	1	0.812928	0.257904	-0.475566	-0.0957483	0.907121	-0.682487
	Fatty esters	0.336335	0.471808	0.184314	0.280715	0.478867	0.546487	0.263636	0.370659	0.407824	0.440473	-0.0436841	0.276294	-0.0257892	-0.272146	0.140719	0.360088	0.430341	0.108349	-0.226194	0.36972	0.380805	0.095896	0.53673	0.428916	0.63111	-0.042124	-0.361664	-0.20064	-0.22775	0.706727	0.563374	-0.092695	0.612534	0.302561	0.864152	0.86115	-0.668519	-0.856459	0.935641	0.874472	-0.393564	0.812928	1	0.104231	-0.669153	-0.412478	0.855146	-0.694786
	Glycerophosphoethanolamines	0.0413735	0.100666	-0.0263721	0.255477	0.239339	0.275729	0.260057	0.356486	-0.0783376	0.00272071	0.0985958	0.00942876	-0.243907	-0.138563	0.168693	0.172351	0.179097	-0.0105962	-0.0417488	0.297729	0.0727085	-0.0962931	0.0946618	0.244181	0.101792	0.15433	-0.029088	0.0789204	-0.128757	0.175157	0.073459	0.0854229	0.104794	0.133315	0.0104137	0.231823	0.257267	-0.18604	-0.0670795	0.193733	-0.207993	0.257904	0.104231	1	0.3509	0.554149	0.278169	0.0735851
	Glycerophosphoglycerols	-0.118939	-0.168004	-0.00355143	0.00725507	-0.229107	-0.155022	0.048876	-0.0617896	-0.168959	-0.178886	0.16243	-0.203512	-0.162661	0.101966	0.0405383	-0.144529	-0.163995	-0.0940217	0.128294	-0.149365	-0.233488	-0.0854511	-0.294962	-0.0518717	-0.285225	0.173159	0.298792	0.241186	0.217163	-0.404928	-0.361973	0.0973732	-0.402256	-0.048874	-0.715354	-0.489885	0.691591	0.51814	-0.713636	-0.540668	0.0315008	-0.475566	-0.669153	0.3509	1	0.692195	-0.45342	0.546156
	Glycerophosphoserines	0.0739687	0.0310257	-0.0405045	0.384244	0.175684	0.0652363	-0.0487343	0.136187	-0.060716	0.0496206	0.102388	-0.0645017	-0.219038	-0.068442	-0.0742103	-0.183852	-0.128212	-0.111329	-0.108487	0.0267748	-0.245946	-0.0423955	-0.158519	0.123703	-0.0476687	0.0996522	0.0950144	0.240311	0.087825	-0.0478742	-0.0742769	0.0374804	-0.0523945	0.0663663	-0.361522	-0.0871187	0.316741	0.235775	-0.462612	-0.176292	-0.0836257	-0.0957483	-0.412478	0.554149	0.692195	1	-0.0733523	0.29013
	Hydroxy fatty acids	0.412328	0.469932	0.167444	0.453535	0.62354	0.623792	0.276446	0.406232	0.40576	0.549864	0.0323621	0.191965	-0.089685	-0.358801	0.0999348	0.270301	0.385871	0.0403802	-0.316259	0.485733	0.268036	0.079814	0.582137	0.443401	0.7041	-0.0231729	-0.325924	-0.0437402	-0.231235	0.860024	0.667323	-0.057692	0.638428	0.466179	0.787034	0.939957	-0.571068	-0.843513	0.80486	0.9484	-0.539544	0.907121	0.855146	0.278169	-0.45342	-0.0733523	1	-0.655387
	hydroxy monocarboxylic acid	-0.322899	-0.404406	-0.280491	-0.164688	-0.321038	-0.417121	0.0307646	-0.1804	-0.344162	-0.430254	0.0586992	-0.105339	0.104626	0.392144	0.0622616	-0.0337715	-0.164264	0.154416	0.342077	-0.235875	-0.121113	-0.0886709	-0.452976	-0.281518	-0.58743	0.299344	0.51948	0.398993	0.293833	-0.663934	-0.525727	0.261762	-0.555328	0.0656638	-0.716257	-0.672898	0.629527	0.791301	-0.65497	-0.676441	0.216586	-0.682487	-0.694786	0.0735851	0.546156	0.29013	-0.655387	1
	Isoprenoids	0.439535	0.396003	0.255383	0.40531	0.590515	0.64462	0.273243	0.379388	0.43597	0.50652	-0.0508547	0.246419	0.00987946	-0.348314	0.0620708	0.193836	0.393564	0.080856	-0.290553	0.375446	0.359039	0.0557904	0.608969	0.29535	0.673703	-0.0308659	-0.291178	-0.0104412	-0.057738	0.815743	0.68665	-0.0620552	0.643306	0.375176	0.809175	0.886856	-0.678302	-0.84051	0.876536	0.823811	-0.441411	0.820809	0.85721	-0.0139788	-0.639943	-0.356899	0.82306	-0.688323
	Macrolides	-0.0787128	0.155268	0.103259	0.0492565	0.139138	0.319073	0.0715839	0.174395	0.301811	0.30106	0.0836885	0.352784	0.207469	0.0579463	0.192523	0.288784	0.517028	0.184145	0.155268	0.19082	0.397317	0.21244	0.242706	0.0568125	0.181161	0.184914	-0.143454	-0.137805	-0.115759	0.278919	0.0661413	0.219326	0.207618	0.372174	0.286612	0.484942	-0.294329	-0.362229	0.358101	0.338587	-0.507646	0.344967	0.425462	0.213998	-0.143758	-0.0764343	0.388686	-0.245562
	Neutral glycosphingolipids	-0.0704569	-0.0273009	-0.131279	-0.390674	-0.401182	-0.388123	-0.258644	-0.284025	-0.134065	-0.254714	-0.0157565	-0.369735	-0.056839	0.263672	-0.0308941	-0.00591078	-0.0969134	0.318746	0.100478	-0.20856	-0.157519	0.0424881	-0.158645	-0.00300993	-0.36054	-0.0299278	-0.00665152	-0.0998028	0.000659325	-0.365794	-0.447978	0.00620552	-0.468806	-0.281734	-0.428839	-0.363355	0.453299	0.17966	-0.286237	-0.190543	0.173844	-0.288676	-0.20987	0.0940989	0.27988	0.00226015	-0.283047	0.257027
	Octadecanoids	-0.316446	-0.340463	-0.173358	-0.240934	-0.334569	-0.357163	-0.175663	-0.326544	-0.107421	-0.403321	-0.290692	-0.0859183	0.106621	0.115469	-0.0229822	-0.241497	-0.24158	0.0407621	0.223192	-0.384363	-0.0969134	-0.122104	-0.47162	-0.321122	-0.505019	-0.056009	0.393234	0.195749	0.293494	-0.575007	-0.489446	-0.1723	-0.305939	-0.0460644	-0.525096	-0.582325	0.383314	0.586077	-0.445164	-0.607468	0.10911	-0.598837	-0.584014	-0.30425	0.262697	0.0504425	-0.619289	0.424001
	Oxygenated hydrocarbons	0.452481	0.596585	0.125655	0.491814	0.630107	0.639741	0.293023	0.519242	0.468055	0.615724	0.106332	0.290067	-0.0206571	-0.274583	0.105869	0.32209	0.465053	0.195601	-0.231072	0.448939	0.321512	0.0273989	0.638428	0.485352	0.69453	0.0772117	-0.247893	0.103565	-0.0522751	0.765456	0.648748	0.0135746	0.552116	0.490008	0.707477	0.85327	-0.489796	-0.779154	0.727554	0.814617	-0.515527	0.764143	0.782531	0.253401	-0.28828	-0.0311285	0.827751	-0.523226
	Phosphate esters	0.432592	0.416268	0.244912	0.268049	0.479336	0.465428	0.210325	0.33058	0.443663	0.490947	0.0661394	0.211247	0.0891717	-0.209857	0.0922113	0.242342	0.33596	0.145961	-0.301248	0.429416	0.302186	0.213235	0.662445	0.324697	0.684586	-0.0736467	-0.379534	-0.138934	-0.148537	0.78816	0.656816	-0.0446991	0.552678	0.263158	0.774463	0.828126	-0.614338	-0.827001	0.821372	0.858523	-0.425274	0.891735	0.841636	-0.0162304	-0.616079	-0.338509	0.853457	-0.754196
	Phosphatidylcholines	-0.00797448	-0.0280514	-0.137096	0.237369	0.0534784	-0.06783	0.133278	0.189412	-0.164462	-0.183976	0.163886	-0.138571	-0.196178	0.188988	0.0250544	-0.0961674	-0.0676424	0.0535539	0.103856	0.0466492	-0.163899	-0.0756447	-0.0652031	0.0455252	-0.201238	0.11624	0.171847	0.261971	0.0993697	-0.236138	-0.199737	0.0805748	-0.235763	0.0325546	-0.49545	-0.293179	0.735305	0.306126	-0.543672	-0.317947	-0.00403415	-0.303875	-0.440473	0.623042	0.715545	0.621953	-0.302561	0.505924
	Phosphonosphingolipids	-0.124236	-0.162194	-0.0373302	0.229597	0.141997	0.136292	0.263546	0.222438	-0.066686	-0.0360745	0.243725	0.0462671	-0.0611863	-0.00553044	0.229267	0.110913	0.0357919	-0.0893228	0.0502029	0.142481	-0.0131865	-0.0480384	-0.0097015	-0.017659	-0.0230764	0.349066	0.341868	0.285013	0.199953	-0.0655558	-0.0634836	0.302112	-0.0400305	0.232177	-0.373178	-0.112933	0.43498	0.193842	-0.429974	-0.186212	-0.0789306	-0.0163889	-0.353587	0.726482	0.671326	0.701207	-0.0780829	0.377755
	Quinones and hydroquinones	0.343466	0.399006	0.202542	0.34836	0.514425	0.592082	0.286995	0.353107	0.451168	0.493386	-0.0540626	0.300873	0.0026944	-0.3088	0.0481307	0.225923	0.358289	0.0191878	-0.273665	0.331237	0.306126	0.114758	0.572943	0.268825	0.678019	-0.0747725	-0.381718	-0.169411	-0.232836	0.772399	0.639741	-0.0897861	0.585515	0.37724	0.865841	0.887231	-0.731919	-0.859461	0.907308	0.841824	-0.457548	0.820433	0.914814	-0.012853	-0.691872	-0.418745	0.846327	-0.704791
	rganosulfonic acid	0.345342	0.51684	0.204966	0.52118	0.676362	0.764331	0.325518	0.482166	0.438596	0.560934	-0.011039	0.347911	-0.0996927	-0.362933	0.116795	0.28944	0.448541	-0.0527903	-0.27648	0.39572	0.335397	0.0301784	0.477062	0.424965	0.675955	0.0749601	-0.310437	-0.0979215	-0.228409	0.764331	0.607656	-0.00688425	0.715358	0.470682	0.840135	0.920443	-0.666449	-0.826625	0.812178	0.845764	-0.455296	0.810114	0.863402	0.244957	-0.510886	-0.173826	0.875973	-0.618074
	Serine protease/Serine protease SC clan	0.361666	0.538043	0.220576	0.549514	0.698128	0.754761	0.319396	0.478694	0.449667	0.551553	-0.037457	0.352678	-0.137671	-0.363674	0.106151	0.265703	0.41533	-0.0770375	-0.301435	0.390464	0.32808	0.0736592	0.48194	0.467104	0.688151	0.0271132	-0.357296	-0.106387	-0.27541	0.752697	0.615911	-0.0510016	0.715358	0.423773	0.852144	0.913125	-0.659112	-0.834694	0.813491	0.840698	-0.404822	0.794727	0.866967	0.244394	-0.545632	-0.174135	0.857773	-0.637877
	sesterterpenoid/scalarane sesterterpenoid	-0.392384	-0.460171	-0.323487	-0.262537	-0.382975	-0.490655	-0.0492298	-0.230595	-0.417653	-0.520738	0.0469943	-0.145451	0.084066	0.435194	0.0210913	-0.065885	-0.159039	0.2257	0.39118	-0.222067	-0.0958647	-0.115974	-0.424773	-0.273761	-0.610285	0.220308	0.507214	0.381253	0.296838	-0.6518	-0.509708	0.217742	-0.572882	0.066283	-0.692613	-0.683487	0.661462	0.76762	-0.632146	-0.694819	0.244475	-0.723899	-0.693615	-0.0131363	0.476681	0.166853	-0.698328	0.902377
	Sphingoid bases	0.604278	0.597148	0.2899	0.440681	0.600929	0.598274	0.292552	0.496246	0.449292	0.539544	0.0331169	0.202242	-0.0635108	-0.286236	0.102384	0.323122	0.404447	0.090593	-0.361479	0.439084	0.373487	0.126074	0.56844	0.50153	0.665072	-0.087344	-0.442276	-0.134795	-0.158521	0.766958	0.534478	-0.136231	0.640492	0.26297	0.84295	0.849704	-0.579534	-0.837133	0.83338	0.883666	-0.336148	0.806173	0.855521	0.00816212	-0.611115	-0.317552	0.834131	-0.716257
	steroid saponin	-0.110423	-0.0353692	0.0031026	0.0739316	0.0493503	0.143634	0.219367	0.0443026	0.187353	0.0770241	0.082745	0.303945	0.0871189	0.248947	0.281909	0.30858	0.354911	0.206292	0.22094	0.0316313	0.389811	0.247582	0.110798	0.0191883	-0.0115395	0.181537	0.0523187	-0.0241747	-0.043798	0.0139788	-0.155455	0.222817	-0.0059105	0.388873	0.0372455	0.242893	0.0198477	-0.137067	0.228821	0.107046	-0.335585	0.0516934	0.230134	0.164274	-0.00286371	-0.109926	0.122995	0.134454
	Steroids	0.235576	0.300497	0.220382	0.337196	0.50251	0.397317	0.0143168	0.181622	0.286612	0.312881	-0.104823	0.135393	-0.0586352	-0.337826	0.0474714	0.0738378	0.233887	-0.122095	-0.202927	0.217102	0.212121	0.00258105	0.449479	0.257161	0.521156	-0.118491	-0.222876	-0.0663157	-0.0745979	0.637489	0.566751	-0.111118	0.58195	0.127498	0.636364	0.610095	-0.577088	-0.608031	0.671076	0.638803	-0.186228	0.670326	0.657566	0.00478469	-0.518904	-0.156259	0.647246	-0.693118
	Sterols	0.424899	0.426775	0.198664	0.408969	0.585917	0.658317	0.308564	0.379951	0.467492	0.536542	-0.0834998	0.296847	-0.00500388	-0.364522	0.0797783	0.236243	0.414204	0.106249	-0.278919	0.386897	0.375551	0.0464589	0.59302	0.350657	0.671827	-0.0426869	-0.301105	-0.0480671	-0.122164	0.813491	0.66207	-0.079993	0.663383	0.420208	0.835069	0.929449	-0.690154	-0.883854	0.925134	0.87785	-0.496763	0.849892	0.914626	0.0689558	-0.642043	-0.344879	0.874285	-0.677275
	sulfuric ester/alkyl sulfate	0.331645	0.475748	0.228235	0.536192	0.662288	0.728492	0.302536	0.420969	0.416268	0.505395	-0.0612332	0.312844	-0.151784	-0.403718	0.0889147	0.233898	0.362417	-0.121523	-0.329393	0.329078	0.294493	0.0530108	0.458298	0.415747	0.67708	-0.000469087	-0.362855	-0.120121	-0.284828	0.755137	0.595835	-0.0619582	0.698471	0.413266	0.85083	0.894924	-0.658548	-0.821747	0.81912	0.833943	-0.386622	0.789661	0.860963	0.239141	-0.547159	-0.179682	0.854395	-0.62537
	Triradylcglycerols	0.561497	0.601839	0.228817	0.250786	0.347985	0.531288	0.0196856	0.250798	0.459236	0.547612	-0.0750083	0.00487329	-0.192072	-0.403929	-0.113027	0.0624853	0.187541	0.00773239	-0.371611	0.233058	0.0314288	0.00774315	0.386434	0.423084	0.596773	-0.222253	-0.505019	-0.30731	-0.239052	0.627357	0.476499	-0.29961	0.476311	0.0593864	0.621728	0.690402	-0.513124	-0.854958	0.620978	0.710292	-0.217	0.60015	0.679707	-0.0233605	-0.402828	-0.252726	0.63505	-0.773999
	dsDNA	0.347031	0.309128	0.105101	0.166721	0.360745	0.397129	0.306492	0.270978	0.347594	0.469181	0.104068	0.196521	0.0755714	-0.258481	0.19987	0.32209	0.538794	0.213357	0.074022	0.388023	0.499953	0.10086	0.478938	0.141467	0.525471	0.173656	-0.0211459	-0.0268085	0.19516	0.651187	0.541983	0.0742723	0.432967	0.352472	0.541608	0.684961	-0.444833	-0.718923	0.62398	0.650999	-0.330519	0.593583	0.635425	-0.0190449	-0.436811	-0.319914	0.577259	-0.469861
	aryS	0.110235	0.295056	-0.0375221	0.169724	0.300699	0.263533	0.18593	0.324573	0.237827	0.293367	0.124636	0.273646	0.148448	-0.0212929	0.28935	0.354084	0.5478	0.390915	0.25509	0.32936	0.470494	0.10761	0.32883	0.0953773	0.299184	0.281546	0.0106226	-0.138934	0.200623	0.404635	0.332208	0.229507	0.353786	0.34309	0.379867	0.543297	-0.210987	-0.49151	0.443287	0.454545	-0.447415	0.486068	0.496763	0.274416	-0.148531	-0.00924608	0.444788	-0.323733
	alfaG	0.137255	0.258279	-0.00193913	0.116433	0.253037	0.238578	0.116418	0.378168	0.213998	0.341026	0.17351	0.17565	0.0858358	-0.0335813	0.209948	0.383075	0.439159	0.229776	0.123933	0.41299	0.286425	0.0671073	0.382681	0.10309	0.343466	0.215686	-0.155566	-0.141003	0.0257137	0.503518	0.411952	0.22592	0.258842	0.251337	0.423773	0.563749	-0.238831	-0.573506	0.430716	0.542546	-0.353035	0.506145	0.552678	0.330519	-0.253915	-0.117836	0.513838	-0.325818
	betaG	0.144197	0.214936	0.103452	0.130975	0.247127	0.279107	0.242067	0.282711	0.279857	0.307815	0.115767	0.153085	0.0278421	-0.15636	0.294153	0.385139	0.490759	0.0919295	0.121869	0.425943	0.406886	0.0506283	0.449479	0.143348	0.476874	0.153392	-0.0453693	-0.0668801	0.142037	0.616474	0.528474	0.0919193	0.355474	0.310817	0.489446	0.613847	-0.264604	-0.637114	0.543297	0.653438	-0.386434	0.561122	0.626231	0.243644	-0.282743	-0.209475	0.575195	-0.451308
	alfaGAL	-0.00816212	0.0543203	0.0450847	0.0209223	0.10949	0.107609	0.194218	0.146612	0.139694	0.158082	0.179548	0.110814	0.0678732	-0.0605947	0.273149	0.338509	0.414204	0.109494	0.253213	0.278299	0.376865	0.0611511	0.376677	-0.0173071	0.30031	0.166151	0.0705855	-0.0147682	0.206934	0.469181	0.389436	0.174433	0.162773	0.291303	0.330894	0.449855	-0.120873	-0.465804	0.408012	0.46768	-0.376489	0.393001	0.465428	0.183601	-0.199123	-0.222933	0.402383	-0.249106
	betaGAL	0.0370579	-0.0471902	0.0370373	-0.0267392	0.0241122	0.0196078	0.0717722	0.143702	0.00272071	0.0473778	0.247858	0.00381388	0.0914812	0.0175852	0.332771	0.376038	0.397504	0.164098	0.267473	0.242538	0.330144	0.0339508	0.273478	-0.140526	0.216062	0.28042	0.0914336	-0.0121344	0.334089	0.376677	0.300685	0.24696	0.0513181	0.217563	0.203678	0.301435	0.00743112	-0.294681	0.231072	0.33202	-0.22807	0.233699	0.28999	0.135191	-0.0843839	-0.153382	0.240642	-0.105062
	arabin	0.36054	0.441599	0.133897	0.318337	0.457757	0.444038	0.18932	0.40351	0.414204	0.531851	0.114447	0.279685	0.0422122	-0.188034	0.177358	0.369001	0.466179	0.153025	-0.151515	0.50291	0.36692	0.164592	0.570504	0.380757	0.698658	0.0406229	-0.287008	-0.143449	-0.0379583	0.801858	0.668449	-0.00765994	0.588329	0.366732	0.751384	0.848766	-0.564107	-0.804109	0.748382	0.854395	-0.425837	0.801107	0.800169	0.120743	-0.464112	-0.134068	0.808612	-0.691659
	xilo	0.143634	0.212309	0.0793103	0.119341	0.218042	0.249648	0.166338	0.311996	0.201801	0.251712	0.0850094	0.131579	0.0411858	-0.139198	0.260622	0.342919	0.484192	0.166008	0.144197	0.393186	0.375364	0.00893441	0.382118	0.0906742	0.387935	0.161272	-0.0602608	-0.107704	0.167186	0.533164	0.422648	0.0982218	0.31851	0.260156	0.462426	0.57238	-0.227731	-0.573131	0.481002	0.566376	-0.396379	0.489633	0.572568	0.250774	-0.227569	-0.152971	0.513275	-0.422541
	uroni	0.0226472	-0.0530001	0.0754106	-0.0956678	-0.0241519	-0.0189823	0.0964671	0.126404	-0.0161632	-0.0124983	0.275294	-0.0994302	0.060531	-0.040852	0.38601	0.407716	0.321478	0.137691	0.23944	0.271377	0.275337	0.116239	0.266504	-0.139439	0.190669	0.279284	0.00606583	-0.134169	0.218549	0.311329	0.268478	0.280242	-0.0387164	0.0947236	0.149415	0.243293	0.120884	-0.292628	0.16088	0.327774	-0.167552	0.237749	0.260396	0.28013	-0.0303097	-0.123844	0.244703	-0.128725
	chit	0.00121963	0.0849048	0.0620521	-0.0652062	0.0297415	0.0834037	0.233307	0.187535	0.183038	0.161085	0.0627428	0.104246	0.103029	-0.0664211	0.358579	0.399775	0.49545	0.213738	0.322638	0.330956	0.431466	0.0891455	0.313632	-0.0238913	0.244957	0.263346	0.0791233	-0.103001	0.233589	0.330519	0.335022	0.220393	0.0961629	0.226194	0.278732	0.371048	-0.108269	-0.425274	0.351159	0.40107	-0.301998	0.322826	0.435782	0.162586	-0.176404	-0.24235	0.328267	-0.249522
	trip	0.273853	0.334272	0.077759	0.242248	0.387859	0.358664	0.229539	0.422752	0.373862	0.398818	0.206344	0.23413	0.174109	-0.0907861	0.235379	0.387203	0.514213	0.225767	0.083779	0.467242	0.402383	0.0627394	0.529599	0.122843	0.505582	0.198612	-0.0882567	-0.00893616	0.163418	0.64143	0.547612	0.169682	0.402383	0.355099	0.546862	0.668824	-0.338916	-0.646121	0.604841	0.68346	-0.444788	0.622666	0.666198	0.21775	-0.333336	-0.189134	0.622103	-0.406282
	leu	0.158645	0.240079	0.0684512	0.133415	0.257635	0.261657	0.262223	0.334241	0.251337	0.285486	0.205589	0.192813	0.0966134	-0.0741544	0.301312	0.39893	0.568627	0.203429	0.221878	0.433265	0.467868	0.0686957	0.468993	0.0916148	0.441223	0.241955	0.0016877	-0.047879	0.20279	0.568065	0.505207	0.187426	0.318885	0.33915	0.447978	0.574256	-0.212869	-0.578384	0.489446	0.577071	-0.414954	0.532039	0.571254	0.240079	-0.219551	-0.158005	0.520218	-0.372512
	acP	0.159583	0.276292	0.0340317	0.16006	0.292349	0.284924	0.226619	0.33471	0.263346	0.296369	0.177284	0.197686	0.0884019	-0.0659974	0.335785	0.418821	0.569566	0.298126	0.234825	0.409518	0.482878	0.110787	0.411014	0.106476	0.40501	0.297495	0.0171748	-0.0770391	0.230575	0.49939	0.449104	0.243761	0.331457	0.337274	0.414767	0.57632	-0.207037	-0.556619	0.473872	0.542921	-0.402758	0.513275	0.543484	0.268599	-0.17755	-0.0732495	0.501079	-0.360004
	bisP	0.253964	0.3733	0.0629247	0.238964	0.407468	0.427338	0.168128	0.395157	0.340463	0.4264	0.0765179	0.241016	0.0570956	-0.184962	0.224641	0.384576	0.56525	0.255169	0.0554461	0.430918	0.436345	0.0613496	0.436157	0.186616	0.553429	0.215686	-0.158942	-0.151162	0.108883	0.670326	0.557557	0.127892	0.530162	0.398818	0.639366	0.755324	-0.466468	-0.713669	0.671827	0.709166	-0.442912	0.675955	0.728492	0.158082	-0.364455	-0.151122	0.693217	-0.568461
	piroP	0.256778	0.329018	0.102774	0.187362	0.326781	0.349282	0.183952	0.375821	0.296557	0.361854	0.148413	0.184338	0.0817301	-0.121931	0.302348	0.426233	0.522657	0.266624	0.0670795	0.418998	0.438409	0.098477	0.396754	0.162536	0.458298	0.238578	-0.127173	-0.143261	0.130641	0.572943	0.465804	0.184905	0.398067	0.303124	0.541796	0.658317	-0.321796	-0.6525	0.569566	0.641055	-0.355662	0.584576	0.647809	0.244019	-0.289998	-0.144239	0.591894	-0.452351
	alkP	0.133877	0.254151	0.044406	0.124502	0.237275	0.244582	0.243197	0.321757	0.250774	0.267849	0.126712	0.209022	0.0881453	-0.0502131	0.283321	0.377914	0.509898	0.268533	0.20987	0.400882	0.438409	0.0885499	0.399756	0.132249	0.386059	0.217938	-0.0302793	-0.0973571	0.170106	0.474247	0.420959	0.176857	0.302561	0.264847	0.430903	0.545736	-0.200828	-0.560934	0.49939	0.537292	-0.357538	0.484567	0.573318	0.300873	-0.205614	-0.141876	0.481753	-0.341243
	inositP	0.317572	0.412328	0.139132	0.292912	0.471549	0.520593	0.215223	0.451943	0.389436	0.456047	0.138223	0.259662	0.0555559	-0.206785	0.240089	0.376413	0.606342	0.174981	0.0250493	0.548996	0.456797	0.0474516	0.605029	0.276726	0.647809	0.165588	-0.15636	-0.0661276	0.0710187	0.767708	0.661319	0.103264	0.58589	0.368046	0.70485	0.819871	-0.465151	-0.782531	0.712168	0.809175	-0.470119	0.736185	0.784595	0.226757	-0.42612	-0.188415	0.768271	-0.623493
	butir	-0.0126654	0.0106014	-0.104228	-0.0212976	0.0128536	-0.0408106	0.200435	0.162568	0.0515058	0.0652031	0.0253802	0.145563	0.0789074	-0.00021187	0.368186	0.332317	0.368421	0.319701	0.318323	0.235686	0.37086	0.0913295	0.178159	-0.118892	0.129187	0.278919	0.0634376	-0.245039	0.220215	0.205179	0.215874	0.236682	0.105545	0.156206	0.190356	0.264659	0.0586024	-0.330331	0.232198	0.256966	-0.23839	0.233136	0.304062	0.248898	-0.0717836	-0.115473	0.186603	-0.138207
	Other bacteria	0.479689	0.455484	0.151252	0.465356	0.650373	0.626231	0.213245	0.443683	0.516653	0.677831	0.058214	0.319942	0.0735186	-0.357212	0.0106434	0.220106	0.364105	0.12095	-0.277793	0.421063	0.26935	0.0434808	0.588892	0.289894	0.676705	0.051881	-0.258019	-0.00253975	-0.010455	0.830003	0.666198	0.0398511	0.663008	0.420396	0.741439	0.885167	-0.693728	-0.852519	0.791913	0.839009	-0.443287	0.849142	0.785909	0.104982	-0.529786	-0.128315	0.85721	-0.607859
	Acidobacteria	0.468806	0.410264	0.204093	0.447718	0.631233	0.628671	0.202507	0.431763	0.559246	0.651374	-0.0627428	0.329795	0.151784	-0.407531	0.0306115	0.201717	0.341777	0.15207	-0.295056	0.421532	0.285486	0.0452677	0.51365	0.304756	0.58983	0.0620133	-0.194483	0.123883	0.0698885	0.744441	0.606154	0.0176469	0.652313	0.422835	0.629234	0.801107	-0.598723	-0.762642	0.722113	0.744629	-0.46843	0.764143	0.686087	0.10667	-0.455521	-0.11383	0.760015	-0.506132
	Actinobacteria	0.471808	0.49939	0.301437	0.513581	0.673828	0.674454	0.428185	0.495119	0.582888	0.574069	0.0678377	0.345368	0.0783941	-0.361873	0.216635	0.370972	0.499765	-0.0279702	-0.208556	0.418341	0.466366	0.0698869	0.645182	0.376618	0.651562	0.0862182	-0.125188	0.0887032	0.0645197	0.74294	0.554367	0.00203619	0.645182	0.44629	0.684023	0.805047	-0.562226	-0.778403	0.757951	0.799043	-0.441786	0.812553	0.7739	0.134065	-0.483585	-0.201256	0.770335	-0.554703
	Armatimonadetes	0.430716	0.548926	0.300274	0.484027	0.582164	0.605592	0.0452109	0.331706	0.55493	0.679144	-0.0385892	0.225019	-0.130486	-0.309753	-0.131865	0.126284	0.192982	-0.0936478	-0.476123	0.270603	0.0912844	0.190799	0.435782	0.488362	0.654377	-0.139882	-0.579079	-0.0254916	-0.288219	0.78028	0.571817	-0.152811	0.500891	0.348344	0.661882	0.806736	-0.599852	-0.785721	0.65569	0.769584	-0.350408	0.694155	0.657754	0.0940989	-0.41161	-0.0400664	0.772774	-0.618907
	Bacteroidetes	0.539544	0.62154	0.247142	0.501947	0.638176	0.65175	0.118019	0.454383	0.494324	0.577822	-0.0153791	0.183278	-0.0555559	-0.392065	-0.101254	0.11906	0.307064	-0.00964162	-0.433343	0.40351	0.148888	0.0254134	0.620227	0.478579	0.675392	-0.201426	-0.461933	-0.00686673	-0.248471	0.820996	0.617788	-0.209339	0.629234	0.291115	0.76039	0.878037	-0.580662	-0.850267	0.759452	0.860775	-0.541983	0.834694	0.814617	0.180036	-0.436811	-0.070373	0.881227	-0.739812
	Chlamydiae	-0.129286	-0.00121968	0.0676303	-0.0805029	-0.101051	-0.0583572	0.164839	-0.148308	0.148145	0.0496317	-0.200786	0.0493709	0.090459	-0.0490501	-0.0702685	-0.0881028	0.144298	-0.109022	0.26242	0.0155817	0.173289	0.0134022	-0.00881925	0.0874803	-0.111179	-0.185955	0.12976	0.102818	-0.0208639	-0.124689	-0.18755	-0.178805	-0.0994511	0.01792	-0.115401	-0.0752451	-0.0793004	0.0755266	0.0514144	-0.0666135	0.0390299	-0.143172	-0.0114463	-0.0930713	-0.0317887	-0.106797	-0.0849088	0.0216805
	Chlorobi	0.1963	0.264508	0.289177	0.225783	0.23545	0.376085	-0.00829022	0.226281	0.241951	0.291093	-0.193904	0.155865	-0.142309	-0.250687	0.0338349	0.122593	0.145815	-0.11039	-0.268939	0.2064	0.166895	0.177876	-0.0561241	0.424444	0.356482	-0.0393406	-0.477392	-0.211222	-0.172882	0.318484	0.192541	-0.191846	0.464836	0.0449798	0.372326	0.351648	-0.278264	-0.328957	0.239266	0.305057	0.12299	0.231747	0.246919	0.0997613	-0.249185	0.00235247	0.231344	-0.405736
	Chloroflexi	0.434844	0.524346	0.289609	0.587888	0.736689	0.732245	0.42112	0.564107	0.641805	0.662633	0.0200966	0.426519	0.190532	-0.253078	0.286524	0.34123	0.553617	0.180136	-0.194296	0.465177	0.496388	0.0502312	0.508021	0.46447	0.546111	0.290177	0.0455679	0.306557	0.229163	0.590205	0.494136	0.128474	0.674829	0.571442	0.52397	0.690778	-0.409276	-0.588892	0.588704	0.663195	-0.403134	0.632048	0.598461	0.205742	-0.257543	-0.0306148	0.632048	-0.30122
	Cyanobacteria	0.331082	0.459424	0.247627	0.448562	0.567904	0.511774	0.230764	0.364933	0.421146	0.493011	0.00103785	0.250339	-0.138954	-0.279138	-0.0281626	0.111554	0.323201	-0.25536	-0.323013	0.278956	0.239328	-0.00595627	0.56525	0.37342	0.62154	-0.221128	-0.394624	0.0106293	-0.233401	0.799606	0.522469	-0.258402	0.530913	0.311943	0.67633	0.740876	-0.527798	-0.733934	0.663383	0.74932	-0.447978	0.760953	0.7041	0.0957876	-0.407792	-0.193551	0.735247	-0.714589
	Fibrobacteres	0.404259	0.644432	0.214274	0.548858	0.58451	0.526785	0.0530286	0.390182	0.51684	0.514776	-0.149734	0.211458	-0.0809602	-0.251595	-0.191581	-0.066332	0.200863	-0.168872	-0.402946	0.114699	0.0361197	-0.0879543	0.351534	0.499837	0.440098	-0.288676	-0.425201	0.131409	-0.213245	0.59302	0.305	-0.464057	0.490571	0.247959	0.489258	0.581011	-0.378611	-0.544985	0.500328	0.585327	-0.442724	0.514589	0.552491	0.112112	-0.24647	-0.0297929	0.522282	-0.443179
	Firmicutes	0.322638	0.455671	0.187029	0.392832	0.568654	0.514026	0.315534	0.358739	0.428089	0.514401	0.141808	0.261675	0.013472	-0.356153	0.175098	0.320871	0.314007	-0.0125055	-0.233324	0.312371	0.309128	0.169555	0.596022	0.351033	0.711605	0.034431	-0.277478	-0.114477	-0.127909	0.746505	0.587954	0.0206527	0.585515	0.387935	0.740313	0.76283	-0.536076	-0.75251	0.712543	0.793226	-0.337461	0.848203	0.73581	0.108922	-0.475376	-0.184305	0.79529	-0.61182
	Fusobacteria	0.203115	0.357163	0.0397521	0.107426	0.292255	0.322451	0.3323	0.167073	0.382681	0.38756	0.359945	0.369099	0.372468	0.0949176	0.201188	0.394615	0.2701	0.231876	-0.00872502	0.0999625	0.37011	0.202513	0.361666	0.0938723	0.321325	0.178722	0.0763436	-0.091337	0.140625	0.275542	0.195046	0.22146	0.35022	0.278919	0.39544	0.399193	-0.412474	-0.403509	0.49545	0.425274	-0.211558	0.532977	0.436908	-0.0271132	-0.335245	-0.267006	0.401257	-0.220547
	Gemmatimonadetes	0.410827	0.427338	0.0931751	0.461134	0.630952	0.640679	0.247529	0.465177	0.546487	0.666385	0.00198135	0.3709	0.0901982	-0.270769	-0.0350384	0.158277	0.273103	0.184718	-0.353598	0.348977	0.192232	0.0591656	0.482878	0.230636	0.6176	0.0475654	-0.304282	-0.102248	-0.0814737	0.714983	0.564499	0.0379119	0.645745	0.439347	0.712731	0.832067	-0.68752	-0.820058	0.757013	0.76039	-0.409888	0.804672	0.742565	0.135754	-0.493131	-0.136328	0.785721	-0.582427
	Nitrospirae	0.364668	0.570879	0.0346134	0.437022	0.618286	0.526222	-0.0405014	0.321194	0.382118	0.583263	-0.0844433	0.285935	-0.0237364	-0.327021	-0.1394	0.0687714	0.284361	-0.0231972	-0.300497	0.194106	0.148701	-0.120317	0.42565	0.362697	0.518341	-0.165775	-0.407331	0.0110056	-0.267686	0.738062	0.511024	-0.189171	0.597336	0.314007	0.738812	0.751947	-0.655162	-0.723239	0.695281	0.738812	-0.363355	0.69772	0.703162	0.0501923	-0.570069	-0.197147	0.713669	-0.580343
	Planctomycetes	0.278169	0.306314	0.0906542	0.470798	0.587512	0.556056	0.309694	0.462643	0.358101	0.514589	0.228988	0.336681	0.18771	-0.135279	0.121787	0.258948	0.482878	0.212975	-0.0969134	0.40229	0.379867	-0.0250163	0.434093	0.215586	0.477249	0.358664	0.104737	0.271377	0.241596	0.58664	0.504081	0.311052	0.522469	0.572755	0.46843	0.626419	-0.449536	-0.466929	0.49151	0.553054	-0.324702	0.564124	0.488132	0.213059	-0.190532	0.115679	0.57163	-0.172602
	Proteobacteria	0.407074	0.545548	0.242585	0.423793	0.577473	0.599962	0.231423	0.46865	0.408387	0.508772	0.101804	0.263793	-0.0529898	-0.216531	0.242914	0.368063	0.497139	0.0871564	-0.199925	0.503379	0.397504	0.132428	0.58983	0.487421	0.711418	0.0813397	-0.308253	-0.0747816	-0.101348	0.757013	0.663195	0.00843563	0.634863	0.280608	0.780842	0.858148	-0.51049	-0.79773	0.755137	0.85327	-0.366545	0.7739	0.857773	0.283235	-0.428029	-0.121946	0.8255	-0.665393
	Spirochaetes	0.0724277	-0.0898925	0.0510685	0.0491607	-0.0488524	0.0074996	0.133826	0.144152	-0.0840366	-0.0940019	0.0618872	-0.0436199	0.13235	0.0773742	0.0276935	-0.0254793	0.0106844	-0.0583303	0.100782	-0.0306806	-0.0351351	-0.369602	-0.175881	-0.0233811	-0.243275	0.138691	0.396582	0.552623	0.344647	-0.27841	-0.255603	-0.0379582	-0.171566	0.170333	-0.351557	-0.395321	0.352999	0.479153	-0.390596	-0.393267	0.117836	-0.440216	-0.42121	-0.117014	0.367003	0.0473619	-0.378987	0.592587
	Tenericutes	0.355662	0.213247	0.12614	0.249941	0.343013	0.592457	0.176699	0.381265	0.429027	0.466742	-0.0670829	0.209657	0.0999493	-0.309965	0.082604	0.146174	0.363167	0.254978	-0.0259874	0.294631	0.290553	-0.159231	0.20349	0.0376242	0.334084	0.266911	0.00923271	0.0411063	0.293588	0.385496	0.370485	0.200031	0.449855	0.213247	0.346468	0.508209	-0.449724	-0.532602	0.472183	0.379116	-0.148513	0.342527	0.424336	0.125434	-0.265943	-0.124206	0.339901	-0.26474
	Thermi	0.0766116	0.118226	0.269391	0.109808	0.0418174	0.183106	0.149904	-0.0651103	0.426779	0.273555	-0.154496	0.00985148	0.0615753	0.0200415	0.0462599	0.0215104	0.0699933	0.115809	-0.290001	0.0264354	0.0544504	0.305161	0.0844332	0.242394	0.06879	0.103586	-0.0494481	0.0479582	-0.0713278	-0.0470299	-0.0968675	0.203233	-0.0434199	0.197245	-0.121034	0.0732021	-0.0613302	-0.156131	-0.00160443	0.128054	0.0677872	0.140087	0.0218604	0.091252	0.0893777	0.108215	0.0631745	-0.0102492
	Thermotogae	0.247772	0.264284	-0.039946	0.341042	0.520617	0.597148	0.375156	0.42172	0.400131	0.525096	-0.0174548	0.373231	0.0819867	-0.167377	0.0801551	0.242436	0.428464	0.292972	-0.0672671	0.36437	0.337837	-0.00178688	0.316071	0.096506	0.419082	0.315696	0.079719	0.0960402	0.164643	0.506333	0.44385	0.238428	0.502205	0.593208	0.46768	0.674641	-0.488291	-0.62792	0.526785	0.533164	-0.412515	0.591331	0.499765	0.188292	-0.327417	-0.0986249	0.567314	-0.244728
	Verrucomicrobia	0.441974	0.452106	0.122262	0.416287	0.596801	0.605779	0.162947	0.409518	0.41852	0.587016	0.0200966	0.232329	0.00910963	-0.385497	-0.0526518	0.172163	0.381743	0.0865836	-0.278544	0.385771	0.234262	-0.0458633	0.593208	0.288013	0.644432	-0.05038	-0.300113	-0.0584143	-0.0919288	0.859086	0.636927	-0.0578859	0.656065	0.403509	0.75645	0.89211	-0.654221	-0.875598	0.803359	0.850643	-0.515714	0.8604	0.816118	0.13444	-0.497331	-0.149581	0.878225	-0.68478
	Unassigned fungi	0.0349939	-0.0167933	-0.102483	0.212413	0.342637	0.273665	0.187813	0.140792	0.162398	0.258279	0.0114164	0.224489	0.200027	-0.107948	0.199399	0.190552	0.341026	0.397597	0.087344	0.129717	0.358289	0.0343478	0.138568	-0.204864	0.135003	0.52322	0.356105	0.223968	0.395218	0.221691	0.295806	0.532026	0.250399	0.535228	0.206867	0.32883	-0.264604	-0.227132	0.253401	0.224505	-0.217938	0.270663	0.17966	-0.00759921	-0.18595	0.0140746	0.255465	0.0942223
	Other fungi	-0.0770241	-0.102542	0.0781469	-0.00741192	-0.034245	-0.0961629	-0.110107	-0.0634504	-0.042124	-0.0182944	0.113126	-0.104776	0.110727	0.25721	0.223888	0.188019	9.38174e-05	0.0970844	-0.00928793	-0.0739628	-0.00891266	0.17293	-0.283047	-0.060763	-0.307627	0.337274	0.0269039	0.200076	0.049261	-0.227507	-0.284924	0.310276	-0.362229	0.0822779	-0.358101	-0.189605	0.302419	0.297683	-0.329956	-0.146824	0.154142	-0.250211	-0.261282	0.303499	0.261934	0.215331	-0.180786	0.560748
	Ascomycota	0.348532	0.312881	0.247821	0.187831	0.366843	0.463364	0.180467	0.395532	0.280233	0.355662	0.368814	0.0525468	0.124327	-0.170555	0.396254	0.520336	0.486068	0.262424	-0.0139788	0.467993	0.370297	0.216213	0.500141	0.193012	0.566563	0.451731	-0.119628	-0.109397	0.194407	0.519092	0.530725	0.383676	0.356788	0.295619	0.452481	0.555118	-0.256891	-0.530538	0.399568	0.57238	-0.101041	0.525847	0.49864	0.172155	-0.239406	-0.0975976	0.52641	-0.371261
	Basidiomycota	0.463552	0.298246	0.195076	0.511892	0.464606	0.340276	0.119244	0.384175	0.344029	0.297683	-0.0961427	-0.0646241	-0.180781	-0.154771	0.188002	0.156682	-0.0404353	0.165244	-0.403884	0.187441	-0.0762736	0.0956974	0.196735	0.30532	0.308941	0.113613	-0.242929	0.0661276	0.0725258	0.293367	0.268975	0.0306398	0.210245	0.115677	0.180974	0.361666	0.0187189	-0.390562	0.258279	0.413453	-0.0606999	0.353035	0.336523	0.396191	0.0189005	0.207831	0.359039	-0.0752528
	Chytridiomycota	0.422949	0.422574	0.27023	0.320886	0.486395	0.602149	0.412757	0.397334	0.459164	0.540883	0.174461	0.0896304	0.0750617	-0.380006	0.232376	0.300901	0.303889	0.18129	-0.160811	0.256535	0.344514	0.152488	0.308299	0.161697	0.453159	0.32528	0.0261109	0.0837216	0.236238	0.399962	0.427077	0.255699	0.372097	0.288502	0.361496	0.513675	-0.326138	-0.528967	0.422104	0.426326	-0.185767	0.461979	0.409814	0.0511329	-0.120377	-0.0701708	0.442558	-0.28414
	Glomeromycota	0.0725209	0.05038	-0.139326	0.0356523	0.102266	0.24552	0.207122	0.189037	0.110798	0.213998	-0.00896325	0.109437	0.034514	-0.0169496	-0.0168599	0.129756	0.130875	0.408671	0.0984145	0.0179275	0.146824	-0.0444735	-0.144948	-0.0349905	-0.0015949	0.291866	0.180187	0.0858812	0.281532	-0.0207337	0.0749601	0.193147	0.0683929	0.244207	0.0479407	0.157519	-0.202522	-0.119242	0.199362	0.000844357	-0.0214842	-0.0325546	0.115865	-0.0096632	-0.0368464	-0.0256836	0.0269256	0.198034
	Rozellomycota	0.0643246	-0.0365085	0.169144	-0.246755	-0.256441	-0.20713	0.112204	-0.0909415	0.0755007	-0.0732654	0.028973	-0.179489	-0.122275	0.0228555	0.0274276	0.160695	0.0253325	-0.125091	-0.0158949	0.139891	0.0466912	0.127981	-0.0330315	0.182019	0.104558	0.0330315	0.0149801	0.178542	0.0570993	0.0255808	0.0367569	-0.0612182	-0.26152	-0.140819	-0.165406	-0.0951209	0.0754508	-0.0285611	-0.0355151	0.0551354	0.144544	0.0260775	0.0434626	0.0675532	0.147575	0.021621	0.0153982	0.0921564
	Zygomycota	0.0882822	0.153392	0.0342256	0.179294	0.375944	0.226194	-0.0411607	0.0970528	0.187916	0.36373	-0.125391	0.0295576	-0.0155249	-0.320029	0.0566078	0.135573	0.117929	0.144815	-0.0948494	0.119298	0.097101	0.158834	0.170091	-0.021822	0.28755	0.210432	-0.136902	-0.0117581	0.0876902	0.406511	0.465991	0.203037	0.241205	0.255653	0.308753	0.412328	-0.297715	-0.458486	0.306877	0.374613	-0.0899709	0.382494	0.315696	0.0663289	-0.296871	-0.0625652	0.383807	-0.26745
	unidentified fungi	0.34628	0.368609	0.44406	0.349017	0.295726	0.333896	0.124236	0.158907	0.317197	0.357351	0.0140582	-0.137512	-0.295229	-0.21134	0.252616	0.189332	0.134065	-0.157989	-0.32489	0.0825981	0.0895956	0.380804	0.226944	0.370598	0.456797	0.0680176	-0.456572	-0.133478	-0.223323	0.323013	0.231635	0.000387845	0.103668	0.142696	0.23126	0.311568	-0.0426114	-0.327329	0.110611	0.351722	0.0895956	0.266911	0.205742	-0.0141664	-0.00229097	0.0448949	0.302374	-0.323108
	Var1	-0.492072	-0.54386	-0.192652	-0.490219	-0.702632	-0.696032	-0.273149	-0.520274	-0.469181	-0.608969	-0.0670829	-0.272798	0.00628693	0.356365	-0.152304	-0.338228	-0.51684	-0.147297	0.266348	-0.534917	-0.401445	-0.044275	-0.623417	-0.440579	-0.734872	-0.120555	0.237171	-0.0394132	0.0160122	-0.866967	-0.714044	-0.0384936	-0.721362	-0.468055	-0.815555	-0.945023	0.617536	0.870344	-0.815367	-0.926072	0.471245	-0.888545	-0.860587	-0.205742	0.504013	0.124514	-0.924383	0.659348
	Values in bold are different from 0 with a significance level alpha=0.05
[truncated: 67 more columns]

## Sheet: p value
Variables	Benzoic acid	Glycerol	C9:0	Diolo C12	Pentoso C10	Dodecylchloride	C14	Arabinose alpha	Arabinose beta	Miristil chloride	Sucinic acid	xylitol/ ribitol	2,6 - Diisopropylnaphthalene	1,3 - Diisopropylnaphthalene	1,7 - Diisopropylnaphthalene	Pentofuranose	Uridine	Fructose	Glucose alpha	Mannose beta	Mannitol	Hexose	Glucose beta	Palmitic acid	Myo-inositol	Stearic acid	not identified disaccharide	sucrose	maltose alpha	not identified disaccharide	maltose beta	trehalose	not identified disaccharide	not identified disaccharide	not identified disaccharide	Acidic glycosphingolipids	amino alcohol	Ceramide	Diacylglycerophosphates	Diradylglycerols	Fatty acyl glycosides	Fatty Acyls	Fatty alcohols	Fatty amides	Fatty esters	Glycerophosphoethanolamines	Glycerophosphoglycerols	Glycerophosphoserines	Hydroxy fatty acids
Benzoic acid	0	6.19103e-05	0.0147968	0.00158542	0.0012827	0.0472373	0.00110057	0.194495	0.000701294	0.008171	0.000521964	0.615495	0.7354	0.705529	0.084469	0.0175485	0.976879	0.520409	0.235675	0.460864	0.0116288	0.00820097	0.514041	0.732575	0.0173113	0.00255239	0.0109709	0.607736	0.120736	0.452606	0.377447	0.00719885	0.0913067	0.225441	0.0275565	0.624862	0.0592887	0.00632866	0.194279	0.00105865	0.0461938	0.00213563	0.913568	0.0103453	0.0343865	0.799423	0.46341	0.649074	0.00864916
Glycerol	6.19103e-05	0	0.104745	0.000538245	8.33757e-06	0.00102182	0.000182733	0.202583	0.000485318	8.28756e-05	4.61897e-06	0.25702	0.0775609	0.613871	0.697851	0.0698931	0.677892	0.262474	0.0290789	0.547561	0.20673	0.0537214	0.222883	0.293302	0.00531153	7.05931e-06	0.00336732	0.829919	0.0301077	0.947386	0.508243	0.0180955	0.0524108	0.446588	0.00374334	0.523827	0.00259713	0.00141105	0.0389772	0.000918338	0.0093591	0.000591474	0.167974	0.00237746	0.00235642	0.535234	0.298934	0.849017	0.00246328
C9:0	0.0147968	0.104745	0	0.0866791	0.218288	0.0057348	0.00847699	0.26869	0.304032	0.00164662	0.0275718	0.714614	0.788704	0.410049	0.150686	0.354355	0.124106	0.240846	0.482214	0.00743299	0.00613139	0.457434	0.199937	0.00331182	0.14438	0.00164281	0.022076	0.786405	0.0223718	0.487074	0.957467	0.242214	0.372145	0.979799	0.746276	0.323167	0.395869	0.262372	0.385941	0.0833065	0.51344	0.216944	0.244674	0.319034	0.253925	0.871523	0.983025	0.803561	0.300568
Diolo C12	0.00158542	0.000538245	0.0866791	0	0	0.00010972	1.65685e-05	0.0433057	0.00010972	0.00168005	0.000165795	0.833942	0.0612999	0.278989	0.329415	0.10529	0.952391	0.807898	0.604884	0.256847	0.00357187	0.0799386	0.994012	0.551532	0.0136344	0.0005604	0.000517513	0.88705	0.226362	0.0562584	0.925185	0.00119964	0.00861319	0.494617	0.000225304	0.00602122	0.0150719	0.00062399	0.268529	0.0203855	0.0735286	0.00335852	0.177296	0.00760984	0.0795646	0.111555	0.964851	0.0149026	0.0035946
Pentoso C10	0.0012827	8.33757e-06	0.218288	0	0	0.000691968	1.02847e-06	0.0468691	7.23232e-06	0.00120831	1.36554e-05	0.625761	0.0390617	0.837768	0.336677	0.399643	0.787005	0.448864	0.0512942	0.859157	0.0295317	0.00899373	0.210344	0.464187	0.000943006	0.00123548	0.000291913	0.479423	0.309805	0.0928553	0.9146	5.72481e-05	0.0015417	0.787763	4.35868e-06	0.00180846	0.000461993	3.24272e-06	0.0336752	0.00058045	0.00316324	2.81726e-05	0.0526972	2.83662e-05	0.00199018	0.136659	0.154632	0.277136	2.61221e-05
Dodecylchloride	0.0472373	0.00102182	0.0057348	0.00010972	0.000691968	0	3.69756e-05	0.0680824	0.0309383	0	4.44053e-05	0.675099	0.0125159	0.307147	0.762276	0.364704	0.718168	0.784173	0.186027	0.234233	0.0547148	0.141076	0.601094	0.0714986	0.0128395	0.0180292	0.0010573	0.71146	0.330726	0.390011	0.810451	0.0661121	0.038257	0.810057	0.0163607	0.0358498	0.0634669	0.010654	0.0192234	0.0282313	0.0398354	0.00832665	0.146998	0.0521475	0.0398949	0.775753	0.394091	0.945244	0.0323992
C14	0.00110057	0.000182733	0.00847699	1.65685e-05	1.02847e-06	3.69756e-05	0	0.0116771	4.23942e-05	0.000107466	5.76753e-05	0.938908	0.187827	0.285845	0.00741071	0.361739	0.594569	0.251607	0.00953535	0.669482	0.013615	0.0106149	0.0979592	0.981941	0.0200877	0.00098154	1.47429e-05	0.239891	0.202403	0.259476	0.735292	0.000224842	0.00173217	0.762607	2.67877e-05	0.00555142	0.000330804	4.16474e-07	0.00247875	1.65283e-05	0.000711339	9.98387e-05	0.0776268	0.000379123	0.000328992	0.0852303	0.33824	0.688296	2.58812e-05
Arabinose alpha	0.194495	0.202583	0.26869	0.0433057	0.0468691	0.0680824	0.0116771	0	0.000329246	0.0611515	0.145229	0.588429	0.100809	0.825385	0.671175	0.20169	0.0746247	0.0228598	0.014811	0.699504	0.852834	0.000840597	0.00277004	0.253493	0.0506429	0.0231931	0.016673	0.0994173	0.271561	0.363314	0.575837	0.276412	0.106287	0.41269	0.122416	0.00562717	0.178054	0.0923099	0.902401	0.126836	0.121546	0.107862	0.388958	0.0537658	0.100288	0.105117	0.763938	0.764604	0.0843975
Arabinose beta	0.000701294	0.000485318	0.304032	0.00010972	7.23232e-06	0.0309383	4.23942e-05	0.000329246	0	0.0357409	0.00777394	0.147661	0.0569798	0.717191	0.71862	0.576682	0.451264	0.0252167	0.00442889	0.443194	0.421943	4.10261e-07	0.0823783	0.691836	0.00798499	0.00390679	0.00106246	0.121867	0.685055	0.133719	0.251333	0.0103069	0.0121665	0.668576	0.00060598	0.0619209	0.0038449	0.00311555	0.29599	0.029321	0.086179	0.00978635	0.277847	0.0071418	0.0191065	0.0245205	0.70401	0.400712	0.00976819
Miristil chloride	0.008171	8.28756e-05	0.00164662	0.00168005	0.00120831	0	0.000107466	0.0611515	0.0357409	0	9.61424e-08	0.729168	0.00160972	0.0725673	0.403142	0.544061	0.3677	0.314096	0.157244	0.850863	0.0606138	0.0528922	0.21015	0.0165962	0.00229429	0.00128753	9.21342e-05	0.620766	0.435738	0.32799	0.567052	0.0299128	0.00949988	0.978564	0.00383889	0.0800994	0.0418135	0.00401962	0.0074281	0.00116064	0.00589374	0.00137164	0.139851	0.00466433	0.00946451	0.629792	0.296166	0.708931	0.00985983
Sucinic acid	0.000521964	4.61897e-06	0.0275718	0.000165795	1.36554e-05	4.44053e-05	5.76753e-05	0.145229	0.00777394	9.61424e-08	0	0.925983	0.00271901	0.287297	0.36779	0.495555	0.981039	0.593604	0.10837	0.782393	0.0428122	0.0256128	0.400259	0.14326	0.00210698	0.000792516	7.21529e-05	0.709005	0.098534	0.558145	0.969022	0.000406679	0.00166937	0.86494	0.00085249	0.0619627	0.00771588	4.52999e-05	0.000227635	3.24294e-05	0.00573177	0.000156908	0.197938	0.000100455	0.00479969	0.987103	0.268364	0.760441	0.00029787
xylitol/ ribitol	0.615495	0.25702	0.714614	0.833942	0.625761	0.675099	0.938908	0.588429	0.147661	0.729168	0.925983	0	0.352854	0.0131638	0.00440851	0.751444	0.339005	0.0444489	0.30159	0.28599	0.105285	0.174427	0.322462	0.266159	0.0455821	0.62075	0.307143	0.0827706	0.345738	0.87601	0.151811	0.557731	0.369378	0.0136122	0.813601	0.914919	0.791133	0.969431	0.385914	0.657046	0.631153	0.838941	0.637794	0.461135	0.788448	0.543701	0.315433	0.528242	0.842575
2,6 - Diisopropylnaphthalene	0.7354	0.0775609	0.788704	0.0612999	0.0390617	0.0125159	0.187827	0.100809	0.0569798	0.00160972	0.00271901	0.352854	0	0.00122509	0.0132759	0.0602037	0.137329	0.0547455	0.0318383	0.469283	0.431071	0.179128	0.005833	0.089864	0.0456961	0.100582	0.0395357	0.231866	0.900537	0.931182	0.399386	0.221626	0.126171	0.461462	0.00525665	0.0240731	0.0153181	0.0652178	0.014363	0.315181	0.0261769	0.178361	0.0588763	0.0532953	0.0845727	0.954192	0.207105	0.691634	0.234476
1,3 - Diisopropylnaphthalene	0.705529	0.613871	0.410049	0.278989	0.837768	0.307147	0.285845	0.825385	0.717191	0.0725673	0.287297	0.0131638	0.00122509	0	0.0108838	0.0762611	0.23424	0.213308	0.260526	0.00728261	0.0228048	0.197488	0.175553	0.291678	0.066944	0.153462	0.950725	0.243205	0.0321809	0.727294	0.0195747	0.491016	0.668274	0.0752516	0.344425	0.631796	0.851997	0.476123	0.596297	0.288754	0.76149	0.869373	0.282235	0.67636	0.87435	0.12916	0.314737	0.173962	0.580865
1,7 - Diisopropylnaphthalene	0.084469	0.697851	0.150686	0.329415	0.336677	0.762276	0.00741071	0.671175	0.71862	0.403142	0.36779	0.00440851	0.0132759	0.0108838	0	0.207507	0.466766	0.207831	0.933959	0.03987	0.060382	0.507876	0.547064	0.0440548	0.601485	0.511616	0.0659379	0.264265	0.768688	0.479141	0.741327	0.0185303	0.0535658	0.0671489	0.0674659	0.99838	0.180994	0.0319607	0.2232	0.00357972	0.192149	0.0463894	0.375914	0.108189	0.0894938	0.392481	0.529952	0.673796	0.023557
Pentofuranose	0.0175485	0.0698931	0.354355	0.10529	0.399643	0.364704	0.361739	0.20169	0.576682	0.544061	0.495555	0.751444	0.0602037	0.0762611	0.207507	0	0.0832813	0.268332	0.0939382	0.299986	0.00123983	0.132406	0.0287726	0.825818	0.46315	0.604473	0.957571	0.176374	0.00212133	0.503774	0.288334	0.525606	0.32808	0.08849	0.258252	0.46888	0.675419	0.795555	0.720006	0.706819	0.389233	0.734699	0.684198	0.962862	0.357508	0.753815	0.109231	0.0231173	0.853472
Uridine	0.976879	0.677892	0.124106	0.952391	0.787005	0.718168	0.594569	0.0746247	0.451264	0.3677	0.981039	0.339005	0.137329	0.23424	0.466766	0.0832813	0	3.37608e-08	0.000683129	0.065509	0.0703635	0.123769	4.86861e-06	0.00990373	0.447449	0.81389	0.625132	1.65109e-06	0.0682903	0.25558	0.0240378	0.535911	0.879287	9.77922e-05	0.590545	0.16608	0.761245	0.61528	0.230463	0.831514	0.650463	0.371455	0.913225	0.558405	0.385098	0.296935	0.803399	0.648001	0.538217
Fructose	0.520409	0.262474	0.240846	0.807898	0.448864	0.784173	0.251607	0.0228598	0.0252167	0.314096	0.593604	0.0444489	0.0547455	0.213308	0.207831	0.268332	3.37608e-08	0	2.94921e-06	0.0281696	0.0891159	0.0134317	1.78917e-07	0.020569	0.226465	0.209361	0.328384	3.92005e-06	0.5006	0.275732	0.0782387	0.73978	0.803434	0.000297187	0.49583	0.0669515	0.110614	0.10561	0.768174	0.25356	0.0754989	0.0516605	0.656337	0.115382	0.0230353	0.286464	0.372257	0.255134	0.0917542
Glucose alpha	0.235675	0.0290789	0.482214	0.604884	0.0512942	0.186027	0.00953535	0.014811	0.00442889	0.157244	0.10837	0.30159	0.0318383	0.260526	0.933959	0.0939382	0.000683129	2.94921e-06	0	0.0111044	0.00596436	0.000459049	0	0.504954	0.0278202	0.176366	0.166514	3.99393e-05	0.263791	0.806072	0.0710275	0.101173	0.236607	0.0043887	0.0536108	0.00605968	0.047414	0.00510134	0.230262	0.0485204	0.024791	0.0120569	0.0304797	0.0301008	0.00596436	0.267793	0.310744	0.429063	0.0144565
Mannose beta	0.460864	0.547561	0.00743299	0.256847	0.859157	0.234233	0.669482	0.699504	0.443194	0.850863	0.782393	0.28599	0.469283	0.00728261	0.03987	0.299986	0.065509	0.0281696	0.0111044	0	0.0244132	0.301466	0.0163975	0.750619	0.816002	0.425467	0.223312	0.00459576	0.115988	0.267323	0.0787199	0.289839	0.434647	0.00336118	0.866555	0.13446	0.97656	0.701509	0.921167	0.944729	0.35375	0.69802	0.51349	0.473192	0.504388	0.94847	0.562634	0.492671	0.804152
Mannitol	0.0116288	0.20673	0.00613139	0.00357187	0.0295317	0.0547148	0.013615	0.852834	0.421943	0.0606138	0.0428122	0.105285	0.431071	0.0228048	0.060382	0.00123983	0.0703635	0.0891159	0.00596436	0.0244132	0	0.501922	0.0110514	0.554016	0.823618	0.00576737	0.0479646	0.0128616	3.19692e-05	0.944622	0.0048835	0.0252758	0.441962	0.0125677	0.332188	0.879762	0.0979592	0.0378935	0.04187	0.0164993	0.174664	0.0314444	0.53983	0.0314444	0.160055	0.797638	0.428767	0.50384	0.0472771
Hexose	0.00820097	0.0537214	0.457434	0.0799386	0.00899373	0.141076	0.0106149	0.000840597	4.10261e-07	0.0528922	0.0256128	0.174427	0.179128	0.197488	0.507876	0.132406	0.123769	0.0134317	0.000459049	0.301466	0.501922	0	0.0179463	0.786961	0.00031158	0.0213679	0.000117066	0.0819524	0.371308	0.0863227	0.11618	0.00298397	9.95545e-05	0.309747	0.000735924	0.128495	0.0128855	0.0043925	0.489728	0.025654	0.088299	0.000956362	0.234754	0.00438345	0.0194307	0.0624328	0.356331	0.869571	0.00168321
Glucose beta	0.514041	0.222883	0.199937	0.994012	0.210344	0.601094	0.0979592	0.00277004	0.0823783	0.21015	0.400259	0.322462	0.005833	0.175553	0.547064	0.0287726	4.86861e-06	1.78917e-07	0	0.0163975	0.0110514	0.0179463	0	0.0603907	0.134799	0.250387	0.406166	0.000101698	0.227344	0.729085	0.0482242	0.420144	0.650504	0.00337667	0.130189	0.0317387	0.0623036	0.0404715	0.337954	0.138575	0.0144058	0.0629901	0.207581	0.0784442	0.0158842	0.654679	0.146736	0.125915	0.0945875
Palmitic acid	0.732575	0.293302	0.00331182	0.551532	0.464187	0.0714986	0.981941	0.253493	0.691836	0.0165962	0.14326	0.266159	0.089864	0.291678	0.0440548	0.825818	0.00990373	0.020569	0.504954	0.750619	0.554016	0.786961	0.0603907	0	0.287071	0.127985	0.20757	0.08823	0.0802952	0.0676126	0.317467	0.672653	0.895474	0.016024	0.654866	0.796954	0.713317	0.590754	0.88358	0.632898	0.733497	0.441957	0.436125	0.370899	0.554839	0.553194	0.598918	0.794564	0.62333
Myo-inositol	0.0173113	0.00531153	0.14438	0.0136344	0.000943006	0.0128395	0.0200877	0.0506429	0.00798499	0.00229429	0.00210698	0.0455821	0.0456961	0.066944	0.601485	0.46315	0.447449	0.226465	0.0278202	0.816002	0.823618	0.00031158	0.134799	0.287071	0	0.0223735	2.8216e-06	0.768337	0.758961	0.189829	0.640448	1.10382e-05	2.90853e-06	0.765797	0.0031716	0.132633	0.00156431	0.000452598	0.194279	0.000221025	0.00215491	2.94843e-05	0.0134709	8.53506e-06	0.000436022	0.559966	0.0649973	0.327349	0.000109453
Stearic acid	0.00255239	7.05931e-06	0.00164281	0.0005604	0.00123548	0.0180292	0.00098154	0.0231931	0.00390679	0.00128753	0.000792516	0.62075	0.100582	0.153462	0.511616	0.604473	0.81389	0.209361	0.176366	0.425467	0.00576737	0.0213679	0.250387	0.127985	0.0223735	0	0.000666847	0.45509	0.0128861	0.248637	0.17922	0.0146196	0.0889607	0.0903819	0.0202522	0.368674	0.0180558	0.00473016	0.19331	0.00602574	0.0236565	0.00131233	0.816413	0.00770833	0.00614647	0.128721	0.749899	0.445581	0.00450253
not identified disaccharide	0.0109709	0.00336732	0.022076	0.000517513	0.000291913	0.0010573	1.47429e-05	0.016673	0.00106246	9.21342e-05	7.21529e-05	0.307143	0.0395357	0.950725	0.0659379	0.957571	0.625132	0.328384	0.166514	0.223312	0.0479646	0.000117066	0.406166	0.20757	2.8216e-06	0.000666847	0	0.985261	0.136299	0.52197	0.877458	8.12162e-08	0	0.629761	6.5217e-07	0.0513787	7.27236e-07	8.53158e-07	0.00343411	2.49934e-06	9.38625e-05	3.46301e-07	0.18077	2.37038e-06	1.97262e-05	0.530657	0.0746985	0.769618	1.1027e-06
sucrose	0.607736	0.829919	0.786405	0.88705	0.479423	0.71146	0.239891	0.0994173	0.121867	0.620766	0.709005	0.0827706	0.231866	0.243205	0.264265	0.176374	1.65109e-06	3.92005e-06	3.99393e-05	0.00459576	0.0128616	0.0819524	0.000101698	0.08823	0.768337	0.45509	0.985261	0	0.00606236	0.875794	0.000885966	0.28915	0.940174	0	0.876119	0.0185301	0.520806	0.885231	0.539526	0.514041	0.475838	0.878851	0.816431	0.911736	0.795854	0.340423	0.284184	0.539372	0.887056
maltose alpha	0.120736	0.0301077	0.0223718	0.226362	0.309805	0.330726	0.202403	0.271561	0.685055	0.435738	0.098534	0.345738	0.900537	0.0321809	0.768688	0.00212133	0.0682903	0.5006	0.263791	0.115988	3.19692e-05	0.371308	0.227344	0.0802952	0.758961	0.0128861	0.136299	0.00606236	0	0.006251	6.65202e-07	0.0353365	0.698292	0.023979	0.906596	0.184805	0.0106642	0.0220999	0.0165591	0.00844946	0.0556828	0.0398895	0.651756	0.045192	0.0224097	0.858375	0.0614694	0.558499	0.0406506
not identified disaccharide	0.452606	0.947386	0.487074	0.0562584	0.0928553	0.390011	0.259476	0.363314	0.133719	0.32799	0.558145	0.87601	0.931182	0.727294	0.479141	0.503774	0.25558	0.275732	0.806072	0.267323	0.944622	0.0863227	0.729085	0.0676126	0.189829	0.248637	0.52197	0.875794	0.006251	0	0.00920895	0.426347	0.179601	0.725745	0.811459	0.10585	0.207645	0.70827	0.326123	0.236289	0.296491	0.68852	0.349915	0.551905	0.213692	0.627237	0.133589	0.135037	0.788182
maltose beta	0.377447	0.508243	0.957467	0.925185	0.9146	0.810451	0.735292	0.575837	0.251333	0.567052	0.969022	0.151811	0.399386	0.0195747	0.741327	0.288334	0.0240378	0.0782387	0.0710275	0.0787199	0.0048835	0.11618	0.0482242	0.317467	0.640448	0.17922	0.877458	0.000885966	6.65202e-07	0.00920895	0	0.503394	0.648789	0.0281255	0.493398	0.620608	0.149742	0.214169	0.201375	0.191447	0.283234	0.324449	0.930716	0.286686	0.157142	0.427092	0.177748	0.588766	0.150759
trehalose	0.00719885	0.0180955	0.242214	0.00119964	5.72481e-05	0.0661121	0.000224842	0.276412	0.0103069	0.0299128	0.000406679	0.557731	0.221626	0.491016	0.0185303	0.525606	0.535911	0.73978	0.101173	0.289839	0.0252758	0.00298397	0.420144	0.672653	1.10382e-05	0.0146196	8.12162e-08	0.28915	0.0353365	0.426347	0.503394	0	5.4665e-08	0.178674	6.38438e-06	0.014972	3.03522e-07	0	0.00048368	5.5125e-08	2.14865e-06	0	0.00187263	0	9.97099e-07	0.278596	0.0100232	0.768651	0
not identified disaccharide	0.0913067	0.0524108	0.372145	0.00861319	0.0015417	0.038257	0.00173217	0.106287	0.0121665	0.00949988	0.00166937	0.369378	0.126171	0.668274	0.0535658	0.32808	0.879287	0.803434	0.236607	0.434647	0.441962	9.95545e-05	0.650504	0.895474	2.90853e-06	0.0889607	0	0.940174	0.698292	0.179601	0.648789	5.4665e-08	0	0.925349	7.0359e-06	0.0428122	7.69354e-06	6.57841e-06	0.00563939	3.24294e-05	0.000366981	3.96994e-06	0.0460599	1.1119e-05	0.000198177	0.651338	0.0222889	0.647706	4.79684e-06
not identified disaccharide	0.225441	0.446588	0.979799	0.494617	0.787763	0.810057	0.762607	0.41269	0.668576	0.978564	0.86494	0.0136122	0.461462	0.0752516	0.0671489	0.08849	9.77922e-05	0.000297187	0.0043887	0.00336118	0.0125677	0.309747	0.00337667	0.016024	0.765797	0.0903819	0.629761	0	0.023979	0.725745	0.0281255	0.178674	0.925349	0	0.52392	0.0961151	0.359952	0.815936	0.563499	0.416967	0.376014	0.582902	0.518073	0.95811	0.568183	0.599039	0.548731	0.818	0.722854
not identified disaccharide	0.0275565	0.00374334	0.746276	0.000225304	4.35868e-06	0.0163607	2.67877e-05	0.122416	0.00060598	0.00383889	0.00085249	0.813601	0.00525665	0.344425	0.0674659	0.258252	0.590545	0.49583	0.0536108	0.866555	0.332188	0.000735924	0.130189	0.654866	0.0031716	0.0202522	6.5217e-07	0.876119	0.906596	0.811459	0.493398	6.38438e-06	7.0359e-06	0.52392	0	0.0256033	3.84193e-07	2.44322e-06	0.00183231	0.00010681	1.98654e-05	4.86985e-06	0.0525596	9.12156e-06	3.88877e-05	0.518546	0.0105637	0.747457	1.49558e-05
Acidic glycosphingolipids	0.624862	0.523827	0.323167	0.00602122	0.00180846	0.0358498	0.00555142	0.00562717	0.0619209	0.0800994	0.0619627	0.914919	0.0240731	0.631796	0.99838	0.46888	0.16608	0.0669515	0.00605968	0.13446	0.879762	0.128495	0.0317387	0.796954	0.132633	0.368674	0.0513787	0.0185301	0.184805	0.10585	0.620608	0.014972	0.0428122	0.0961151	0.0256033	0	0.0619627	0.00106899	0.235822	0.144385	0.0211864	0.00975063	0.000259043	0.0108512	0.0581483	0.410795	0.763948	0.683171	0.0026899
amino alcohol	0.0592887	0.00259713	0.395869	0.0150719	0.000461993	0.0634669	0.000330804	0.178054	0.0038449	0.0418135	0.00771588	0.791133	0.0153181	0.851997	0.180994	0.675419	0.761245	0.110614	0.047414	0.97656	0.0979592	0.0128855	0.0623036	0.713317	0.00156431	0.0180558	7.27236e-07	0.520806	0.0106642	0.207645	0.149742	3.03522e-07	7.69354e-06	0.359952	3.84193e-07	0.0619627	0	5.39722e-09	1.15291e-06	2.71383e-07	0	1.54732e-08	0.0738355	2.96414e-07	0	0.949365	7.22359e-07	0.0224656	6.67357e-08
Ceramide	0.00632866	0.00141105	0.262372	0.00062399	3.24272e-06	0.010654	4.16474e-07	0.0923099	0.00311555	0.00401962	4.52999e-05	0.969431	0.0652178	0.476123	0.0319607	0.795555	0.61528	0.10561	0.00510134	0.701509	0.0378935	0.0043925	0.0404715	0.590754	0.000452598	0.00473016	8.53158e-07	0.885231	0.0220999	0.70827	0.214169	0	6.57841e-06	0.815936	2.44322e-06	0.00106899	5.39722e-09	0	5.44024e-06	0	0	0	0.000467253	0	0	0.149701	0.00151868	0.591778	0
Diacylglycerophosphates	0.194279	0.0389772	0.385941	0.268529	0.0336752	0.0192234	0.00247875	0.902401	0.29599	0.0074281	0.000227635	0.385914	0.014363	0.596297	0.2232	0.720006	0.230463	0.768174	0.230262	0.921167	0.04187	0.489728	0.337954	0.88358	0.194279	0.19331	0.00343411	0.539526	0.0165591	0.326123	0.201375	0.00048368	0.00563939	0.563499	0.00183231	0.235822	1.15291e-06	5.44024e-06	0	3.16327e-05	4.03035e-07	0.000190406	0.304729	0.000100333	4.57132e-06	0.109003	1.80287e-06	0.0469267	0.000155979
Diradylglycerols	0.00105865	0.000918338	0.0833065	0.0203855	0.00058045	0.0282313	1.65283e-05	0.126836	0.029321	0.00116064	3.24294e-05	0.657046	0.315181	0.288754	0.00357972	0.706819	0.831514	0.25356	0.0485204	0.944729	0.0164993	0.025654	0.138575	0.632898	0.000221025	0.00602574	2.49934e-06	0.514041	0.00844946	0.236289	0.191447	5.5125e-08	3.24294e-05	0.416967	0.00010681	0.144385	2.71383e-07	0	3.16327e-05	0	5.79237e-08	0	0.0318373	0	0	0.249445	0.000729865	0.142733	0
Fatty acyl glycosides	0.0461938	0.0093591	0.51344	0.0735286	0.00316324	0.0398354	0.000711339	0.121546	0.086179	0.00589374	0.00573177	0.631153	0.0261769	0.76149	0.192149	0.389233	0.650463	0.0754989	0.024791	0.35375	0.174664	0.088299	0.0144058	0.733497	0.00215491	0.0236565	9.38625e-05	0.475838	0.0556828	0.296491	0.283234	2.14865e-06	0.000366981	0.376014	1.98654e-05	0.0211864	0	0	4.03035e-07	5.79237e-08	0	0	0.00946451	1.82233e-07	0	0.679945	7.69405e-07	0.00292211	2.66799e-08
Fatty Acyls	0.00213563	0.000591474	0.216944	0.00335852	2.81726e-05	0.00832665	9.98387e-05	0.107862	0.00978635	0.00137164	0.000156908	0.838941	0.178361	0.869373	0.0463894	0.734699	0.371455	0.0516605	0.0120569	0.69802	0.0314444	0.000956362	0.0629901	0.441957	2.94843e-05	0.00131233	3.46301e-07	0.878851	0.0398895	0.68852	0.324449	0	3.96994e-06	0.582902	4.86985e-06	0.00975063	1.54732e-08	0	0.000190406	0	0	0	0.004999	0	0	0.230132	0.000389536	0.275456	0
Fatty alcohols	0.913568	0.167974	0.244674	0.177296	0.0526972	0.146998	0.0776268	0.388958	0.277847	0.139851	0.197938	0.637794	0.0588763	0.282235	0.375914	0.684198	0.913225	0.656337	0.0304797	0.51349	0.53983	0.234754	0.207581	0.436125	0.0134709	0.816413	0.18077	0.816431	0.651756	0.349915	0.930716	0.00187263	0.0460599	0.518073	0.0525596	0.000259043	0.0738355	0.000467253	0.304729	0.0318373	0.00946451	0.004999	0	0.00164635	0.0124984	0.197114	0.846726	0.606777	0.000402326
Fatty amides	0.0103453	0.00237746	0.319034	0.00760984	2.83662e-05	0.0521475	0.000379123	0.0537658	0.0071418	0.00466433	0.000100455	0.461135	0.0532953	0.67636	0.108189	0.962862	0.558405	0.115382	0.0301008	0.473192	0.0314444	0.00438345	0.0784442	0.370899	8.53506e-06	0.00770833	2.37038e-06	0.911736	0.045192	0.551905	0.286686	0	1.1119e-05	0.95811	9.12156e-06	0.0108512	2.96414e-07	0	0.000100333	0	1.82233e-07	0	0.00164635	0	1.31459e-08	0.108106	0.00215461	0.555451	0
Fatty esters	0.0343865	0.00235642	0.253925	0.0795646	0.00199018	0.0398949	0.000328992	0.100288	0.0191065	0.00946451	0.00479969	0.788448	0.0845727	0.87435	0.0894938	0.357508	0.385098	0.0230353	0.00596436	0.504388	0.160055	0.0194307	0.0158842	0.554839	0.000436022	0.00614647	1.97262e-05	0.795854	0.0224097	0.213692	0.157142	9.97099e-07	0.000198177	0.568183	3.88877e-05	0.0581483	0	0	4.57132e-06	0	0	0	0.0124984	1.31459e-08	0	0.520806	4.45592e-06	0.008623	0
Glycerophosphoethanolamines	0.799423	0.535234	0.871523	0.111555	0.136659	0.775753	0.0852303	0.105117	0.0245205	0.629792	0.987103	0.543701	0.954192	0.12916	0.392481	0.753815	0.296935	0.286464	0.267793	0.94847	0.797638	0.0624328	0.654679	0.553194	0.559966	0.128721	0.530657	0.340423	0.858375	0.627237	0.427092	0.278596	0.651338	0.599039	0.518546	0.410795	0.949365	0.149701	0.109003	0.249445	0.679945	0.230132	0.197114	0.108106	0.520806	0	0.026982	0.000262215	0.08242
Glycerophosphoglycerols	0.46341	0.298934	0.983025	0.964851	0.154632	0.394091	0.33824	0.763938	0.70401	0.296166	0.268364	0.315433	0.207105	0.314737	0.529952	0.109231	0.803399	0.372257	0.310744	0.562634	0.428767	0.356331	0.146736	0.598918	0.0649973	0.749899	0.0746985	0.284184	0.0614694	0.133589	0.177748	0.0100232	0.0222889	0.548731	0.0105637	0.763948	7.22359e-07	0.00151868	1.80287e-06	0.000729865	7.69405e-07	0.000389536	0.846726	0.00215461	4.45592e-06	0.026982	0	1.75994e-06	0.00360387
Glycerophosphoserines	0.649074	0.849017	0.803561	0.0149026	0.277136	0.945244	0.688296	0.764604	0.400712	0.708931	0.760441	0.528242	0.691634	0.173962	0.673796	0.0231173	0.648001	0.255134	0.429063	0.492671	0.50384	0.869571	0.125915	0.794564	0.327349	0.445581	0.769618	0.539372	0.558499	0.135037	0.588766	0.768651	0.647706	0.818	0.747457	0.683171	0.0224656	0.591778	0.0469267	0.142733	0.00292211	0.275456	0.606777	0.555451	0.008623	0.000262215	1.75994e-06	0	0.651813
Hydroxy fatty acids	0.00864916	0.00246328	0.300568	0.0035946	2.61221e-05	0.0323992	2.58812e-05	0.0843975	0.00976819	0.00985983	0.00029787	0.842575	0.234476	0.580865	0.023557	0.853472	0.538217	0.0917542	0.0144565	0.804152	0.0472771	0.00168321	0.0945875	0.62333	0.000109453	0.00450253	1.1027e-06	0.887056	0.0406506	0.788182	0.150759	0	4.79684e-06	0.722854	1.49558e-05	0.0026899	6.67357e-08	0	0.000155979	0	2.66799e-08	0	0.000402326	0	0	0.08242	0.00360387	0.651813	0
hydroxy monocarboxylic acid	0.0426372	0.010127	0.0798122	0.30868	0.0438982	0.133749	0.00784858	0.850277	0.264285	0.0302226	0.00597526	0.718206	0.516362	0.51922	0.0128418	0.486494	0.701851	0.835792	0.309943	0.340151	0.0312884	0.14256	0.455227	0.585166	0.00364011	0.0786802	9.2014e-05	0.0609738	0.000703901	0.0112574	0.0660676	5.49684e-06	0.000593425	0.102794	0.000253101	0.686355	6.98981e-07	3.83074e-06	2.09293e-05	5.5708e-08	7.85732e-06	3.3193e-06	0.178923	2.59952e-06	1.58764e-06	0.650778	0.000332191	0.0696774	7.72871e-06
Isoprenoids	0.00489846	0.011927	0.11169	0.0099479	8.30586e-05	0.0144076	1.1786e-05	0.0881715	0.0163043	0.00529018	0.000993546	0.754656	0.12517	0.951983	0.0281896	0.706819	0.702724	0.229881	0.0124984	0.618786	0.0692578	0.0175232	0.0234597	0.731654	4.41194e-05	0.0646329	3.70803e-06	0.849788	0.0686406	0.94923	0.722641	9.00587e-09	2.19785e-06	0.702795	1.24004e-05	0.0176095	1.91244e-08	0	3.07867e-06	0	0	0	0.00470266	2.25973e-09	0	0.931908	1.41133e-05	0.0243462	0
Macrolides	0.628147	0.337467	0.524723	0.762151	0.390504	0.0641639	0.0452627	0.659698	0.28072	0.0587978	0.059453	0.606506	0.0261296	0.198266	0.721679	0.413316	0.233099	0.0710283	0.000752069	0.254365	0.337467	0.237319	0.0116288	0.187543	0.131102	0.72692	0.262247	0.252361	0.375851	0.395095	0.475524	0.0815701	0.68419	0.173386	0.197938	0.0185929	0.0732505	0.00171628	0.0655958	0.0221889	0.0238449	0.0331426	0.000964722	0.0298191	0.00660797	0.184271	0.374832	0.638163	0.0137118
Neutral glycosphingolipids	0.664741	0.867023	0.418029	0.0132056	0.0107878	0.165947	0.013858	0.107072	0.0759701	0.408146	0.112656	0.923215	0.0194257	0.726797	0.10024	0.378963	0.849652	0.971446	0.550629	0.045493	0.535998	0.195875	0.330439	0.794124	0.32696	0.985683	0.0228543	0.854317	0.967812	0.538756	0.997223	0.0208378	0.00407019	0.97	0.00252942	0.0784442	0.00615632	0.0217545	0.00361378	0.266272	0.0736401	0.238011	0.282261	0.0711369	0.193034	0.562312	0.0804925	0.989364	0.0770181
Octadecanoids	0.0471406	0.0321347	0.283624	0.134004	0.0353894	0.504146	0.0242353	0.277193	0.0402533	0.508064	0.0103453	0.0691193	0.596914	0.511244	0.476636	0.962862	0.887983	0.133076	0.132941	0.802333	0.165787	0.0148697	0.550629	0.451526	0.00236692	0.0438405	0.00103317	0.730641	0.0125775	0.225246	0.0663919	0.000137689	0.00153539	0.286607	0.055297	0.777184	0.000603833	0.000108787	0.0151627	9.62128e-05	0.00433149	4.65094e-05	0.501383	6.27101e-05	0.000102955	0.0567082	0.101537	0.756587	3.05065e-05
Oxygenated hydrocarbons	0.00368081	6.77106e-05	0.438387	0.00144722	2.04804e-05	0.0447637	1.42231e-05	0.0668443	0.000708461	0.00257439	3.46964e-05	0.512394	0.0697405	0.8993	0.0865768	0.512617	0.514245	0.0431815	0.00276138	0.225603	0.151052	0.00398418	0.043574	0.866548	1.49558e-05	0.00169909	1.60379e-06	0.634738	0.122873	0.523486	0.748014	1.41908e-07	1.00366e-05	0.933886	0.000278623	0.00151402	9.69023e-07	0	0.00152207	8.99833e-08	4.69587e-07	1.06274e-08	0.000782987	1.47882e-07	7.95273e-08	0.114571	0.0715389	0.848521	0
Phosphate esters	0.00568621	0.00798623	0.127553	0.0945716	0.00196773	0.0493238	0.00273737	0.192054	0.0377425	0.00447676	0.00147898	0.684199	0.190079	0.58304	0.193062	0.914274	0.570212	0.131694	0.0345975	0.367497	0.0592887	0.00608194	0.0584723	0.185869	5.83484e-06	0.0414475	2.38838e-06	0.650504	0.0162607	0.391204	0.359029	6.37273e-08	7.3031e-06	0.783639	0.00027399	0.100923	1.05891e-07	0	3.6464e-05	0	1.56418e-09	0	0.00663388	0	0	0.920899	3.42563e-05	0.0331849	0
Phosphatidylcholines	0.961322	0.863389	0.397549	0.139992	0.742401	0.592645	0.676555	0.410925	0.240848	0.309353	0.254808	0.311069	0.392452	0.224216	0.241919	0.252595	0.877916	0.553714	0.677402	0.742049	0.522316	0.774424	0.31103	0.641649	0.688446	0.779732	0.212308	0.473681	0.28789	0.102513	0.540528	0.142105	0.215793	0.620011	0.142754	0.841648	0.00132062	0.0666937	3.62878e-07	0.0551419	0.000357131	0.0460599	0.980656	0.0570257	0.00479969	2.66041e-05	7.17338e-07	2.76855e-05	0.0581483
Phosphonosphingolipids	0.443613	0.316144	0.818719	0.153734	0.380761	0.824653	0.400345	0.100407	0.167249	0.681724	0.824734	0.129453	0.776227	0.706774	0.973312	0.83515	0.154338	0.494299	0.826089	0.582399	0.75771	0.379126	0.935785	0.767878	0.952855	0.913922	0.887525	0.0278339	0.0313971	0.0749221	0.215291	0.686845	0.696271	0.0585363	0.80582	0.149067	0.0182589	0.486426	0.00540363	0.229867	0.00601073	0.249001	0.627193	0.920125	0.0257734	4.87094e-07	4.08179e-06	1.23342e-06	0.630909
Quinones and hydroquinones	0.030575	0.0112547	0.209314	0.0281673	0.000806397	0.0056391	7.8819e-05	0.072855	0.0259858	0.00379085	0.00139122	0.739681	0.0596175	0.987232	0.0529706	0.772062	0.767443	0.160566	0.0237674	0.906462	0.0876664	0.0373462	0.0551419	0.479372	0.000147014	0.0935935	3.11413e-06	0.645509	0.0156184	0.294861	0.147891	1.13459e-07	1.42231e-05	0.580437	9.80105e-05	0.0169593	0	0	4.05556e-07	0	0	0	0.00328218	2.72931e-09	0	0.937418	1.78277e-06	0.00759242	0
rganosulfonic acid	0.0296326	0.000755873	0.203826	0.000672146	3.33003e-06	0.00350407	1.47016e-07	0.0409129	0.00183697	0.004999	0.000213565	0.946301	0.0283818	0.539207	0.0219166	0.747762	0.47156	0.0703669	0.00401962	0.74561	0.0843577	0.0119923	0.034916	0.853106	0.00207868	0.00667681	3.3853e-06	0.644678	0.0516754	0.546472	0.155919	1.47016e-07	4.62043e-05	0.96667	7.22263e-07	0.00242003	0	0	4.96854e-06	0	1.4299e-08	0	0.0034544	1.75794e-08	0	0.12748	0.000885902	0.282309	0
Serine protease/Serine protease SC clan	0.0224089	0.000419994	0.170902	0.000300963	1.39132e-06	0.00344504	1.97502e-07	0.0450361	0.00199852	0.00392014	0.000283327	0.818113	0.0261769	0.395558	0.0216326	0.759883	0.513117	0.0975774	0.00813995	0.635505	0.0591247	0.0132584	0.0392824	0.650449	0.00184713	0.00263238	2.06917e-06	0.867932	0.0241797	0.512176	0.0856044	2.10382e-07	3.44633e-05	0.753968	7.22263e-07	0.00684439	0	0	6.66558e-06	0	1.22948e-08	0	0.0100442	4.7551e-08	0	0.128379	0.000337318	0.281447	0
sesterterpenoid/scalarane sesterterpenoid	0.0127833	0.0030911	0.0422449	0.101752	0.0152585	0.0196151	0.0014898	0.762276	0.151916	0.00776384	0.000680281	0.772796	0.369187	0.604877	0.00537892	0.276944	0.897185	0.685352	0.325748	0.160988	0.0130793	0.167972	0.554968	0.474698	0.00670356	0.0875522	4.21168e-05	0.171432	0.000975691	0.0157533	0.0632489	8.90432e-06	0.000913873	0.176573	0.000147298	0.683548	1.73088e-06	2.49658e-06	6.06895e-06	1.32505e-07	1.89742e-05	1.58555e-06	0.12825	5.32525e-07	1.66315e-06	0.936031	0.00209779	0.302296	1.38042e-06
Sphingoid bases	5.19869e-05	6.64275e-05	0.0699072	0.00477799	5.83684e-05	0.033569	6.39276e-05	0.0672992	0.00129426	0.00395306	0.000402326	0.838941	0.210001	0.696147	0.0736413	0.411786	0.528258	0.0424879	0.0101187	0.577026	0.0224826	0.00494654	0.018157	0.436852	0.000169375	0.00113077	5.25144e-06	0.590816	0.00461468	0.40558	0.327344	1.35328e-07	0.000464781	0.400559	1.38197e-05	0.101173	0	0	0.000119088	0	0	0	0.0344918	2.43009e-08	0	0.960402	4.08973e-05	0.0463427	0
steroid saponin	0.496219	0.828118	0.985228	0.649239	0.76171	0.238022	0.375247	0.173305	0.785517	0.246072	0.635564	0.610585	0.056966	0.591777	0.12125	0.155114	0.0782532	0.0531466	0.0251944	0.200865	0.170183	0.846096	0.0134232	0.123355	0.494748	0.906459	0.943849	0.261246	0.747811	0.882187	0.787908	0.931908	0.336878	0.166513	0.971447	0.0136633	0.819125	0.130797	0.903244	0.39765	0.155159	0.509555	0.0348096	0.750732	0.152753	0.309911	0.986401	0.498171	0.448209
Steroids	0.143079	0.0599483	0.171286	0.0339068	0.00110257	0.120716	0.0116288	0.930255	0.26102	0.0732505	0.0497902	0.51843	0.403485	0.718501	0.0335588	0.448589	0.770548	0.649655	0.146031	0.451556	0.208435	0.177872	0.188218	0.987789	0.00393657	0.109153	0.000672594	0.465106	0.166399	0.6834	0.646282	1.55006e-05	0.000178525	0.493499	0.000110123	0.431657	1.61789e-05	4.24014e-05	0.000128834	4.55996e-05	4.12325e-06	1.47429e-05	0.248962	4.25008e-06	7.08858e-06	0.976972	0.000714964	0.334363	1.06423e-05
Sterols	0.00668597	0.00642901	0.21831	0.00925116	9.67211e-05	0.0129316	6.88011e-06	0.0531593	0.0161362	0.00260857	0.000438356	0.607321	0.063241	0.975896	0.0213119	0.672503	0.623485	0.141924	0.00832778	0.512728	0.0815701	0.0141812	0.0174897	0.775322	7.63764e-05	0.0270934	4.00014e-06	0.793179	0.0594134	0.767742	0.451302	1.22948e-08	5.92315e-06	0.622548	5.61962e-06	0.00736775	0	0	1.90949e-06	0	0	0	0.00127736	0	0	0.671482	1.30193e-05	0.0298629	0
sulfuric ester/alkyl sulfate	0.0371022	0.00214525	0.15624	0.000442741	5.87153e-06	0.00522463	4.54873e-07	0.05817	0.0072533	0.00798623	0.00102313	0.706559	0.0498183	0.348522	0.010265	0.86495	0.584131	0.146012	0.022116	0.453695	0.0384672	0.0386612	0.0654403	0.744581	0.00322648	0.00807127	3.23459e-06	0.998157	0.0219464	0.458953	0.075117	1.95246e-07	6.94567e-05	0.703239	1.37272e-06	0.00848715	0	0	6.81711e-06	1.10633e-09	4.41026e-09	0	0.0142546	5.98273e-08	0	0.136992	0.00032257	0.266214	0
Triradylcglycerols	0.000209921	5.65672e-05	0.155166	0.118458	0.0283462	0.0328529	0.000508441	0.904035	0.118439	0.00315801	0.000318307	0.644464	0.976537	0.234212	0.0102224	0.0835477	0.486061	0.700828	0.245593	0.96251	0.0187823	0.147497	0.847073	0.962457	0.0143049	0.00694303	6.72804e-05	0.167608	0.00103317	0.054172	0.13714	2.26892e-05	0.00210698	0.0607354	0.00211649	0.715041	2.79142e-05	1.89059e-06	0.000834853	0	2.86893e-05	8.71338e-07	0.17808	5.99513e-05	2.90853e-06	0.886143	0.0104458	0.115564	1.70052e-05
dsDNA	0.0288052	0.0527087	0.517317	0.302681	0.0227728	0.201457	0.011671	0.0548407	0.0909195	0.0285338	0.0025072	0.521462	0.223395	0.641973	0.107299	0.424893	0.215484	0.0431815	0.000411074	0.185613	0.648837	0.013884	0.00117752	0.534446	0.00198675	0.382556	0.000597625	0.282787	0.896919	0.869408	0.226666	9.12156e-06	0.000375036	0.647726	0.00564097	0.0262691	0.000379123	2.35252e-06	0.00436316	6.34828e-07	2.57034e-05	9.18904e-06	0.0377796	7.49442e-05	1.67652e-05	0.907159	0.00519535	0.0446742	0.000128131
aryS	0.496955	0.0649089	0.817801	0.29396	0.0597704	0.493443	0.100424	0.24973	0.0415285	0.139212	0.0665134	0.442135	0.0876897	0.359316	0.896203	0.428011	0.070458	0.0255549	0.000316557	0.0131453	0.112113	0.0384876	0.00243078	0.507314	0.0388148	0.556991	0.0611169	0.0786496	0.948341	0.391204	0.213732	0.0100814	0.0367672	0.153898	0.0256858	0.0307665	0.0161613	0.000361042	0.190632	0.0014583	0.00451374	0.00351355	0.00412132	0.00166937	0.00127736	0.0867743	0.359047	0.955087	0.00436741
alfaG	0.396999	0.107581	0.99094	0.472942	0.115105	0.583054	0.13794	0.472999	0.0166736	0.184271	0.0318373	0.283198	0.277229	0.597268	0.836707	0.602157	0.192865	0.0152304	0.00493846	0.153407	0.444732	0.00853442	0.0734451	0.679819	0.015342	0.525402	0.030575	0.18077	0.336531	0.384131	0.874716	0.0010742	0.0087147	0.160572	0.106796	0.11763	0.00684439	0.000195901	0.137514	0.000144416	0.0059172	0.00036898	0.0260178	0.00100332	0.00027399	0.0377796	0.113817	0.467592	0.000819125
betaG	0.373363	0.18232	0.523941	0.419114	0.124063	0.2274	0.0813587	0.132143	0.0773815	0.0805174	0.0537623	0.47549	0.344369	0.864402	0.334048	0.421788	0.0657627	0.0146559	0.00148593	0.571396	0.452401	0.00654189	0.00964248	0.755716	0.00393657	0.376208	0.00208808	0.343395	0.780469	0.680846	0.380624	3.37727e-05	0.000549983	0.571439	0.0249517	0.0513787	0.00153539	3.71085e-05	0.099011	1.57237e-05	0.000361042	8.34766e-06	0.0143049	0.000212344	2.36554e-05	0.129583	0.0773461	0.193887	0.000136868
alfaGAL	0.960402	0.738482	0.781815	0.898008	0.499885	0.748864	0.50732	0.228949	0.365345	0.388596	0.328697	0.266575	0.494685	0.67636	0.709488	0.298341	0.0882845	0.033185	0.00832778	0.499868	0.114846	0.0822716	0.0170759	0.706935	0.0171345	0.91564	0.0601141	0.304357	0.664165	0.928047	0.199445	0.0025072	0.0135188	0.280612	0.314401	0.0685173	0.0375527	0.00390377	0.456126	0.00271354	0.00942926	0.00259713	0.0171933	0.0126336	0.00273737	0.255792	0.217231	0.166287	0.0105374
betaGAL	0.820023	0.771873	0.820121	0.869744	0.882491	0.867415	0.904414	0.658856	0.375021	0.987103	0.770989	0.122928	0.981737	0.573281	0.914282	0.733697	0.0364346	0.0173354	0.0115867	0.310435	0.0953023	0.131374	0.0380077	0.83493	0.0878906	0.385754	0.179998	0.079891	0.573482	0.940936	0.0356655	0.0171345	0.0597828	0.124323	0.752487	0.176936	0.20673	0.0591247	0.963987	0.0652628	0.151052	0.0368786	0.156547	0.146362	0.0698174	0.404191	0.603507	0.343424	0.134488
arabin	0.0228543	0.00468346	0.408739	0.0457823	0.00326658	0.092778	0.00444005	0.241079	0.0103069	0.00832778	0.000500479	0.48057	0.0807105	0.795434	0.244336	0.895335	0.272526	0.0196822	0.0026899	0.34456	0.349386	0.00109124	0.0204258	0.308967	0.00015877	0.0158984	1.36265e-06	0.802996	0.0728413	0.375869	0.815714	3.23884e-08	4.58418e-06	0.962865	8.93179e-05	0.0204939	2.19021e-07	0	0.000193752	2.80714e-08	2.4019e-07	0	0.0065564	3.38759e-08	3.57701e-08	0.456615	0.00282243	0.408135	2.00678e-08
xilo	0.375247	0.187821	0.625531	0.461891	0.175966	0.393855	0.120179	0.303805	0.0504668	0.211012	0.117069	0.600816	0.416958	0.800316	0.390296	0.626508	0.104343	0.0308543	0.0017482	0.304778	0.373363	0.0125891	0.0175495	0.956615	0.015503	0.576683	0.0139071	0.318932	0.711021	0.50694	0.30132	0.000482334	0.00700606	0.545237	0.0456598	0.104981	0.00293471	0.000149655	0.157176	0.000146143	0.0018898	0.000180618	0.0118412	0.00152824	0.00014877	0.118475	0.157477	0.344731	0.000831497
uroni	0.889612	0.744631	0.642684	0.555785	0.882298	0.667868	0.907464	0.552474	0.435644	0.921228	0.939154	0.0857398	0.54028	0.70978	0.801905	0.797793	0.014419	0.00948493	0.0435977	0.395489	0.13649	0.0904307	0.0856888	0.473684	0.0965431	0.389472	0.237697	0.0811592	0.970685	0.407781	0.174945	0.0509812	0.0940302	0.0800888	0.812091	0.559709	0.356167	0.130149	0.456087	0.0672253	0.320123	0.0394742	0.300252	0.139345	0.104652	0.0802135	0.852473	0.44506	0.127886
chit	0.994473	0.601266	0.702809	0.688432	0.855217	0.572745	0.607736	0.147055	0.245608	0.257272	0.319501	0.699652	0.520746	0.525651	0.682923	0.270407	0.0236481	0.0110877	0.00132062	0.184812	0.0428122	0.0375156	0.00582384	0.583151	0.0492226	0.883564	0.12748	0.100673	0.626349	0.525762	0.146556	0.0377796	0.0351297	0.171264	0.553733	0.160055	0.0817819	0.0189734	0.504705	0.00663388	0.0268635	0.0108115	0.0586349	0.0426863	0.00531153	0.314965	0.275146	0.13168	0.039165
trip	0.0874427	0.0355604	0.632332	0.131847	0.0139269	0.0888636	0.0236131	0.15384	0.00699091	0.0180341	0.0112957	0.200752	0.145604	0.281517	0.576211	0.801714	0.14342	0.0141	0.000810968	0.160861	0.606115	0.00262387	0.0105374	0.699667	0.000533014	0.448773	0.00101815	0.218433	0.586927	0.956607	0.312466	1.33304e-05	0.000318307	0.294079	0.0105374	0.0251133	0.000325395	4.51536e-06	0.0329642	1.1119e-05	5.09793e-05	2.49934e-06	0.00436741	2.69725e-05	5.01913e-06	0.176555	0.0361035	0.24155	2.75339e-05
leu	0.32696	0.135423	0.673754	0.410441	0.108485	0.316432	0.102936	0.102173	0.0355782	0.11763	0.0744241	0.202432	0.232386	0.551868	0.64825	0.395175	0.0592328	0.0112711	0.000168385	0.207294	0.168341	0.00560537	0.00258574	0.672653	0.00251829	0.572719	0.00472193	0.132326	0.992174	0.768628	0.208749	0.000171371	0.00102814	0.245887	0.0453947	0.0328375	0.00407019	0.000141016	0.186638	0.000123581	0.00153539	0.000128903	0.00820215	0.00049785	0.000155065	0.135423	0.172937	0.328935	0.000689965
acP	0.324078	0.0845752	0.834541	0.32262	0.0674961	0.386768	0.0750165	0.159254	0.0353083	0.100673	0.0636825	0.272731	0.22062	0.58631	0.684843	0.479623	0.0346965	0.00758064	0.000163514	0.0620708	0.144385	0.00915048	0.00180532	0.494794	0.00888045	0.511821	0.0100071	0.0626461	0.916286	0.635498	0.151951	0.00119461	0.00396961	0.129395	0.0372144	0.0338636	0.0082334	0.000132038	0.199218	0.000243455	0.00224362	0.000364992	0.0104602	0.000831497	0.000359082	0.0938769	0.272002	0.65227	0.00114397
bisP	0.113747	0.0182188	0.698821	0.137289	0.00953173	0.170905	0.00635362	0.298575	0.0121228	0.0321347	0.00647971	0.637794	0.133869	0.72561	0.252236	0.689093	0.163	0.0148107	0.00018703	0.111999	0.733252	0.00589192	0.00524769	0.706026	0.0052689	0.247963	0.00026792	0.18077	0.326048	0.35052	0.502278	4.25008e-06	0.000236654	0.430225	0.000524707	0.0112957	1.44289e-05	1.94128e-07	0.00267183	7.68465e-07	4.00014e-06	9.09022e-07	0.00455098	3.3853e-06	4.54873e-07	0.328697	0.0213371	0.350649	1.68972e-06
piroP	0.109696	0.0386987	0.52668	0.24605	0.0401019	0.325864	0.0277321	0.254872	0.0174039	0.0635088	0.0223354	0.359433	0.253863	0.614985	0.45217	0.723703	0.0583325	0.00650247	0.000645614	0.0963888	0.679945	0.0075532	0.00501933	0.544188	0.0117558	0.315113	0.00322648	0.13794	0.432839	0.376501	0.420312	0.000147014	0.00271354	0.252385	0.0114612	0.057665	0.000377075	6.88011e-06	0.0433811	8.6622e-06	0.000163514	1.35241e-05	0.0248713	0.000101075	1.04112e-05	0.12898	0.0698089	0.373224	7.9316e-05
alkP	0.408807	0.113473	0.785027	0.442632	0.140152	0.424306	0.128079	0.130305	0.0434074	0.118475	0.0948253	0.43452	0.19487	0.587402	0.757662	0.346375	0.076723	0.0167513	0.000909304	0.0939599	0.193034	0.0108511	0.00501933	0.585681	0.0110918	0.414573	0.0144058	0.176176	0.852619	0.548797	0.292861	0.00222364	0.00725478	0.2739	0.0581483	0.0986937	0.00589374	0.000336294	0.213256	0.000213565	0.00119461	0.000429087	0.0240785	0.00173217	0.000145277	0.0596177	0.202375	0.38117	0.0018556
inositP	0.0463281	0.00864916	0.390522	0.0669515	0.00237094	0.0520735	0.000682969	0.181726	0.00372558	0.0135188	0.00339613	0.393652	0.105661	0.732742	0.199774	0.517793	0.135407	0.0172172	4.83791e-05	0.279086	0.87794	0.000305606	0.00333873	0.770641	5.06474e-05	0.0840735	1.04112e-05	0.306017	0.334046	0.684253	0.662225	1.32132e-07	6.10365e-06	0.524702	9.68086e-05	0.0200207	1.07132e-06	3.44256e-09	0.00275511	7.95273e-08	8.12382e-07	1.91244e-08	0.0024524	3.52659e-07	7.35094e-08	0.158996	0.00651782	0.24337	1.29775e-07
butir	0.938336	0.948445	0.520818	0.89618	0.937415	0.6383	0.802102	0.214169	0.315018	0.751609	0.688446	0.876334	0.368814	0.627295	0.99942	0.392197	0.0199707	0.0367024	0.0198871	0.0448231	0.0457929	0.142887	0.0190375	0.57392	0.270339	0.463587	0.42554	0.0815701	0.696481	0.127351	0.171617	0.203348	0.180383	0.141168	0.51554	0.334528	0.23848	0.0989395	0.718652	0.0378935	0.149028	0.10943	0.138257	0.147358	0.0568668	0.121326	0.658805	0.476619	0.247996
Other	0.001951	0.00343975	0.350232	0.00274196	9.41769e-06	0.0234675	2.36554e-05	0.185848	0.00447474	0.000759694	3.13786e-06	0.720444	0.044655	0.651074	0.0242147	0.754826	0.948239	0.171833	0.0214689	0.455839	0.0828476	0.00723928	0.0929358	0.789412	8.7666e-05	0.0699126	3.28407e-06	0.749855	0.107945	0.987991	0.949162	0	5.01913e-06	0.806675	5.70477e-06	0.00733937	2.98173e-07	0	1.6557e-06	0	5.42069e-08	0	0.00451374	0	6.98178e-08	0.517794	0.000530247	0.428691	0
Acidobacteria	0.00252942	0.009015	0.20579	0.00409378	1.96352e-05	0.0391274	2.16081e-05	0.209394	0.00578733	0.000224842	9.05455e-06	0.699652	0.0382207	0.348522	0.00951983	0.829573	0.851016	0.211206	0.0314444	0.347607	0.0649089	0.00716953	0.0744241	0.780949	0.00082323	0.0562825	8.49744e-05	0.702987	0.228307	0.444915	0.667291	2.71383e-07	4.86974e-05	0.91398	8.72645e-06	0.00697889	2.11596e-05	3.38759e-08	6.29547e-05	1.5497e-07	5.66861e-07	2.698e-07	0.00255182	1.47882e-07	2.24821e-06	0.511048	0.00343688	0.482953	1.68096e-07
Actinobacteria	0.00235642	0.00119461	0.0591229	0.000824761	3.68928e-06	0.000791734	3.5972e-06	0.00624173	0.00133171	0.00010681	0.000141859	0.67652	0.0296197	0.629544	0.0223278	0.97239	0.178823	0.0189995	0.00118319	0.863782	0.195884	0.00765553	0.00267815	0.667298	1.15316e-05	0.017153	8.988e-06	0.595629	0.440106	0.585029	0.691552	2.84423e-07	0.000260504	0.990464	1.15316e-05	0.00422526	2.44322e-06	2.63357e-08	0.00020529	9.24156e-08	1.79113e-07	3.8095e-08	0.00466433	1.37199e-08	1.07918e-07	0.408146	0.00177439	0.212267	1.2141e-07
Armatimonadetes	0.0059172	0.000306237	0.0601457	0.00175528	0.000109356	0.0129085	4.96636e-05	0.781218	0.0370653	0.000256144	2.9755e-06	0.812699	0.16228	0.420867	0.0522133	0.0562426	0.415939	0.436084	0.231969	0.564195	0.00212604	0.0913814	0.57411	0.237372	0.00531153	0.00157731	8.04401e-06	0.387954	0.000120846	0.875794	0.0716006	8.64106e-08	0.000152338	0.345242	0.0011495	0.0281751	5.96778e-06	2.33029e-08	6.05684e-05	7.03387e-08	7.63657e-06	1.24402e-07	0.0272082	1.62786e-06	7.0359e-06	0.562312	0.00877482	0.805649	1.12055e-07
Bacteroidetes	0.000402326	2.81061e-05	0.12404	0.0011187	1.51001e-05	0.0115659	8.92193e-06	0.466897	0.00352644	0.00135872	0.000125837	0.92506	0.256639	0.732742	0.0128612	0.198711	0.532843	0.462954	0.054372	0.953149	0.00559604	0.0103069	0.357882	0.876173	2.94843e-05	0.00200403	3.46327e-06	0.211875	0.00296828	0.966756	0.12198	2.0267e-09	3.22104e-05	0.194181	2.11596e-05	0.0687019	1.66161e-07	0	0.00011482	0	1.71036e-07	0	0.000375036	0	1.06274e-08	0.265262	0.00519535	0.665117	0
Chlamydiae	0.42518	0.994472	0.677456	0.620324	0.533667	0.195138	0.719783	0.308233	0.359775	0.360309	0.760389	0.213354	0.761614	0.577591	0.76312	0.207869	0.665586	0.587582	0.373026	0.501728	0.101909	0.924069	0.283818	0.934729	0.95718	0.590235	0.493259	0.249665	0.423473	0.526503	0.898292	0.44194	0.245571	0.268585	0.540195	0.912648	0.476897	0.643416	0.625575	0.642171	0.752037	0.682052	0.810594	0.376799	0.944306	0.566607	0.845338	0.510543	0.601248
Chlorobi	0.223923	0.0991371	0.0706315	0.160831	0.143296	0.367974	0.0173205	0.959774	0.15989	0.132332	0.0687236	0.229715	0.335596	0.379705	0.118606	0.338205	0.835487	0.449704	0.367978	0.496349	0.0934498	0.200627	0.302171	0.271112	0.730108	0.00674962	0.0245221	0.809111	0.00206223	0.19013	0.284965	0.0456783	0.233056	0.234771	0.00277532	0.782311	0.018542	0.0266406	0.0823114	0.0387362	0.136782	0.0560299	0.448228	0.149837	0.124387	0.538926	0.120886	0.988911	0.150562
Chloroflexi	0.00541943	0.000616423	0.070198	9.06333e-05	3.46964e-07	0.000493067	4.01194e-07	0.00723065	0.000193749	1.31393e-05	5.79117e-06	0.902031	0.00646363	0.238038	0.115045	0.593825	0.0733421	0.0317303	0.000266422	0.264992	0.22876	0.0027534	0.00128959	0.757577	0.000955282	0.00279903	0.000332625	0.0696304	0.77953	0.054787	0.15453	8.39191e-05	0.00136517	0.428116	3.54302e-06	0.000154151	0.000622805	1.86242e-06	0.0091947	8.7666e-05	8.82135e-05	5.66204e-06	0.0103835	1.90439e-05	6.35194e-05	0.202091	0.108615	0.851	1.90439e-05
Cyanobacteria	0.0374396	0.00314448	0.123286	0.00401774	0.000172234	0.00869728	0.000865312	0.15161	0.0211575	0.00722677	0.00140442	0.995365	0.119132	0.391135	0.0813234	0.407976	0.862851	0.491793	0.0424354	0.111724	0.0425607	0.0815283	0.136677	0.971223	0.00018703	0.0181792	2.81061e-05	0.169814	0.0122474	0.948308	0.146889	3.69255e-08	0.000648932	0.10741	0.000513812	0.0505072	3.3343e-06	3.03522e-07	0.000560398	3.79492e-07	5.61962e-06	2.33351e-07	0.00407019	1.63298e-07	1.1027e-06	0.555288	0.0094706	0.230576	3.63561e-07
Fibrobacteres	0.0101562	1.1872e-05	0.183695	0.000306853	0.000101295	0.000362305	0.000576344	0.744498	0.0133293	0.000755873	0.000798868	0.355134	0.189627	0.618332	0.117244	0.0479229	0.235427	0.683326	0.213176	0.296418	0.0104218	0.479598	0.824518	0.588215	0.0266925	0.00118102	0.00483898	0.0711369	0.00664406	0.417566	0.185848	7.63764e-05	0.0560774	0.00282603	0.00149291	0.12277	0.00154258	0.000113529	0.0165387	0.000343741	0.00116624	9.86164e-05	0.0045697	0.000802883	0.000275526	0.489619	0.125091	0.854968	0.000652266
Firmicutes	0.0428122	0.00342516	0.246903	0.0126744	0.000168245	0.086733	0.000815037	0.0478072	0.0235826	0.00625429	0.000806917	0.3814	0.102912	0.934388	0.0246618	0.608672	0.278761	0.0440132	0.0489407	0.939119	0.147025	0.0501791	0.0527087	0.294445	6.90164e-05	0.0269207	8.29581e-07	0.832622	0.0832087	0.480453	0.430163	2.54525e-07	9.04349e-05	0.899321	9.80105e-05	0.0139071	3.08982e-07	1.54068e-07	0.000444205	2.11595e-07	8.01141e-07	5.1051e-08	0.0337598	0	3.56973e-07	0.502123	0.00216448	0.253948	4.62673e-08
Fusobacteria	0.208008	0.0242353	0.807147	0.508044	0.0675873	0.0814225	0.0429384	0.0367125	0.30165	0.015342	0.0140056	0.0230927	0.0196479	0.0184943	0.558902	0.547611	0.212424	0.0122495	0.0920021	0.149605	0.957642	0.538104	0.0192956	0.20938	0.0224089	0.563258	0.0437021	0.268809	0.638563	0.573889	0.385419	0.0854496	0.226941	0.169161	0.0272949	0.0815701	0.0120569	0.0112138	0.00862364	0.0103072	0.00132062	0.00663388	0.189414	0.000484889	0.00518453	0.867932	0.0350028	0.0958987	0.010772
Gemmatimonadetes	0.00891392	0.00635362	0.566172	0.00302341	1.98434e-05	0.00759691	1.37205e-05	0.123437	0.0027534	0.000328992	4.9814e-06	0.990733	0.019024	0.578694	0.0911761	0.582797	0.829705	0.328094	0.0883402	0.252871	0.0257684	0.0278756	0.233817	0.716057	0.00180532	0.151841	3.24294e-05	0.770105	0.0566809	0.528806	0.616099	7.32249e-07	0.000191419	0.815936	1.12823e-05	0.00491843	7.95587e-07	0	2.12227e-06	3.20362e-09	1.84342e-07	1.66161e-07	0.00908293	2.70256e-08	2.87792e-07	0.402222	0.00140019	0.400218	7.03387e-08
Nitrospirae	0.0212567	0.000156908	0.831746	0.00517178	3.16355e-05	0.0951425	0.00058538	0.803575	0.0437915	0.015503	0.000105511	0.603252	0.0739546	0.884317	0.0399498	0.474649	0.389603	0.672312	0.0756126	0.886938	0.0599483	0.229224	0.358493	0.458216	0.00658214	0.0220075	0.000725915	0.305463	0.00955772	0.946465	0.095032	3.31976e-07	0.000882675	0.241455	6.60048e-05	0.0489407	3.24099e-07	2.15275e-07	7.79803e-06	5.44929e-07	1.55677e-06	3.24099e-07	0.0217545	1.41383e-06	1.14336e-06	0.75776	0.000160954	0.2219	7.68465e-07
Planctomycetes	0.08242	0.0549872	0.576767	0.00241341	9.17653e-05	0.0437273	0.00024762	0.0522599	0.00292003	0.0238449	0.000802883	0.154852	0.0341932	0.245163	0.403884	0.498944	0.452708	0.106648	0.00180532	0.186415	0.550629	0.0105566	0.0161613	0.8781	0.00550711	0.180975	0.00206932	0.0236131	0.518776	0.0904306	0.132915	9.44451e-05	0.00105865	0.0511961	0.000648932	0.00014789	0.00255182	2.34918e-05	0.0039316	0.00264316	0.0014583	0.00027094	0.0414439	0.000193648	0.00158632	0.186237	0.238039	0.475831	0.000153242
Proteobacteria	0.00960665	0.000338142	0.131298	0.00684157	0.000127251	0.0283208	6.03385e-05	0.150419	0.00253867	0.0093591	0.000936648	0.530609	0.100079	0.744679	0.179037	0.647428	0.130763	0.0200145	0.00126524	0.591617	0.215355	0.00107807	0.0115867	0.413937	8.49744e-05	0.0016145	8.35406e-07	0.616681	0.0534088	0.645468	0.53246	1.84342e-07	5.66204e-06	0.959061	1.71264e-05	0.079683	8.46575e-08	0	0.000895208	4.08803e-08	1.95246e-07	0	0.0205623	1.07918e-07	0	0.0768161	0.00626219	0.452115	0
Spirochaetes	0.655931	0.579987	0.753655	0.762601	0.764049	0.891533	0.963651	0.408989	0.373513	0.605004	0.562717	0.703564	0.788752	0.414212	0.634023	0.929778	0.865122	0.875853	0.948038	0.719907	0.53476	0.850682	0.829241	0.019472	0.27659	0.886044	0.130179	0.392038	0.0117949	0.000274444	0.0299787	0.0821461	0.111374	0.815715	0.288689	0.292209	0.0266822	0.0120845	0.0260338	0.00197647	0.0132252	0.0125696	0.467592	0.00482652	0.00721723	0.470722	0.0203955	0.771063	0.016425
Tenericutes	0.0248713	0.185843	0.436611	0.119734	0.0308063	0.050539	7.78336e-05	0.274335	0.0157497	0.00613203	0.00265478	0.679929	0.193492	0.538158	0.0520462	0.885887	0.611195	0.36679	0.0218264	0.112274	0.873389	0.0653095	0.0692578	0.325159	0.207155	0.817313	0.0356687	0.0960213	0.955153	0.800694	0.0663017	0.0145584	0.0191662	0.215108	0.00390377	0.185843	0.0290789	0.000950592	0.00391515	0.000490037	0.00233554	0.016386	0.359105	0.0310555	0.00676478	0.439201	0.097267	0.443724	0.0324343
Thermi	0.637381	0.46611	0.0928839	0.498632	0.797311	0.015355	0.257093	0.354581	0.688868	0.00642861	0.0877978	0.339897	0.95212	0.704992	0.9023	0.828502	0.776261	0.895144	0.66682	0.475332	0.0698062	0.871217	0.737877	0.0559429	0.603295	0.131609	0.672229	0.523402	0.761251	0.768255	0.660842	0.772628	0.550818	0.20774	0.789701	0.221668	0.455523	0.652481	0.706114	0.334762	0.992583	0.429639	0.676748	0.387253	0.893441	0.574247	0.582167	0.504915	0.697681
Thermotogae	0.123061	0.0994324	0.806222	0.0318289	0.000682516	0.0490413	6.64275e-05	0.0176158	0.0071418	0.0110111	0.000603833	0.914919	0.0182415	0.613871	0.300762	0.335459	0.621841	0.131541	0.00620514	0.0668938	0.679097	0.0213689	0.033553	0.991688	0.047414	0.552313	0.00754007	0.0476886	0.623745	0.554241	0.308815	0.000998424	0.00445837	0.138194	0.00111128	7.58962e-05	0.00259713	3.57001e-06	0.00158009	2.22199e-05	0.000576344	0.000482334	0.00861654	8.08242e-05	0.00118319	0.243682	0.0396987	0.543581	0.000175426
Verrucomicrobia	0.00464527	0.00371196	0.450935	0.00798306	6.72165e-05	0.0534942	4.93396e-05	0.313878	0.00915048	0.00762754	9.32831e-05	0.902031	0.148795	0.955756	0.0145581	0.731695	0.746255	0.286995	0.0156111	0.594065	0.0819942	0.0144837	0.145371	0.778134	7.58962e-05	0.0718107	1.1872e-05	0.75688	0.0602886	0.71952	0.571399	0	1.58364e-05	0.721958	7.52382e-06	0.0103072	1.87549e-07	0	8.09361e-06	0	2.94864e-08	0	0.000779061	0	8.47546e-09	0.406825	0.00125907	0.355629	0
Unassigned	0.829919	0.918149	0.527857	0.187601	0.0309989	0.734874	0.0876664	0.244898	0.384848	0.31553	0.107581	0.944453	0.163291	0.215118	0.505976	0.216353	0.216585	0.237988	0.0318373	0.0115659	0.590816	0.42363	0.0237674	0.833022	0.392461	0.204055	0.404849	0.000635749	0.0246823	0.164289	0.0121084	0.168708	0.0642058	0.00049802	0.119041	0.000455011	0.199592	0.0388148	0.099011	0.158293	0.114571	0.163261	0.176176	0.0913067	0.266272	0.963163	0.249677	0.93144	0.111572
Other	0.635564	0.527616	0.630629	0.964082	0.833516	0.856516	0.553733	0.497458	0.696423	0.795854	0.91082	0.485678	0.518619	0.495028	0.109085	0.54229	0.164444	0.244375	1	0.549923	0.954882	0.6491	0.956722	0.284827	0.0770181	0.708715	0.0539142	0.0338636	0.868946	0.215004	0.76213	0.157593	0.0750165	0.0518019	0.0221889	0.612608	0.0238449	0.240363	0.0582714	0.0624747	0.0381221	0.364644	0.341016	0.119325	0.103445	0.0573447	0.102563	0.181502	0.263249
Ascomycota	0.028086	0.0497902	0.122985	0.244853	0.0204536	0.161986	0.00287174	0.264105	0.0120356	0.0800994	0.0248713	0.019748	0.746746	0.443275	0.291574	0.681267	0.0118695	0.000687754	0.00166937	0.101904	0.931908	0.00257813	0.0192308	0.179688	0.00117186	0.231897	0.000179568	0.00374334	0.460809	0.500249	0.228491	0.000711339	0.000516517	0.0150612	0.024393	0.064381	0.00368081	0.000254705	0.109536	0.000519234	0.0111323	0.000149655	0.533706	0.000591474	0.00121775	0.287018	0.136547	0.547806	0.000582354
Basidiomycota	0.00285929	0.0619627	0.226868	0.000862614	0.00279024	0.119574	0.0322343	0.46226	0.0149218	0.0302897	0.0624747	0.553816	0.691077	0.263262	0.339031	0.0482416	0.244419	0.333041	0.80389	0.307033	0.0102315	0.245848	0.638872	0.555662	0.222883	0.0558105	0.0528582	0.483791	0.130738	0.684253	0.655494	0.0665134	0.0934054	0.850879	0.192226	0.475838	0.262748	0.0224089	0.908749	0.0132337	0.107581	0.00845507	0.709005	0.0260178	0.0342813	0.011884	0.907863	0.197469	0.0234597
Chytridiomycota	0.00696247	0.0070168	0.0918414	0.0440028	0.00165596	0.132505	5.59659e-05	0.0085747	0.0116248	0.00316324	0.000387134	0.280534	0.581096	0.644228	0.01612	0.424482	0.148711	0.0595929	0.0570136	0.261904	0.320333	0.110041	0.0300456	0.346273	0.0533725	0.317644	0.00362511	0.0410671	0.87279	0.606363	0.141933	0.0110473	0.00638854	0.111236	0.0186185	0.0713133	0.0224759	0.000822702	0.0405132	0.00054248	0.00708523	0.00648972	0.25015	0.00296517	0.00909649	0.753354	0.45799	0.666024	0.00458641
Glomeromycota	0.655515	0.75688	0.389857	0.826759	0.528736	0.938767	0.126587	0.199029	0.241795	0.494748	0.184271	0.956474	0.500093	0.832224	0.917386	0.589219	0.917824	0.42349	0.419472	0.00930635	0.544445	0.912611	0.364644	0.784707	0.370859	0.829935	0.99263	0.0679661	0.264856	0.597073	0.0786652	0.898927	0.644678	0.231566	0.674017	0.128679	0.768337	0.330439	0.209361	0.462266	0.216671	0.996315	0.895272	0.841648	0.475118	0.953043	0.821036	0.874862	0.868841
Rozellomycota	0.69244	0.822654	0.295632	0.124644	0.110175	0.586077	0.199012	0.48926	0.575555	0.642286	0.6522	0.858931	0.266734	0.450886	0.888599	0.650307	0.866409	0.320685	0.876566	0.440459	0.922539	0.387923	0.774226	0.429902	0.839352	0.259964	0.519491	0.839352	0.927011	0.269299	0.725593	0.875361	0.821464	0.706628	0.103121	0.384758	0.306554	0.558056	0.642506	0.860923	0.827417	0.734694	0.372205	0.872952	0.789498	0.677804	0.362174	0.894606	0.924967
Zygomycota	0.586819	0.343395	0.833609	0.267263	0.017365	0.896137	0.160055	0.800435	0.550053	0.244636	0.0216113	0.439357	0.856105	0.924347	0.0445946	0.802741	0.727867	0.402856	0.467242	0.371301	0.559185	0.462055	0.549854	0.326379	0.292904	0.893627	0.0722837	0.191822	0.398223	0.942779	0.58934	0.00971446	0.0027017	0.208185	0.133558	0.111303	0.053008	0.00864916	0.062445	0.00321268	0.0545253	0.0177904	0.579655	0.0153955	0.0476886	0.683341	0.0632189	0.700463	0.0150244
unidentified	0.0291706	0.0198207	0.00443786	0.0278567	0.0642804	0.0489006	0.0357773	0.443613	0.326153	0.0465977	0.0241568	0.93152	0.39611	0.0647461	0.18988	0.00839995	0.115727	0.241049	0.408146	0.328986	0.0413213	0.611221	0.581243	0.0158844	0.158645	0.0191274	0.00333873	0.675708	0.00335583	0.410217	0.165533	0.0425607	0.150038	0.998556	0.523071	0.3784	0.150713	0.0507964	0.793538	0.0397545	0.495483	0.0266074	0.581243	0.0960213	0.202091	0.93099	0.989213	0.782713	0.0583101
Var1	0.00143788	0.00035519	0.232781	0.00150609	1.16705e-06	0.0267029	1.51121e-06	0.0882845	0.000688908	0.0025072	4.41194e-05	0.679929	0.0887059	0.9696	0.0245718	0.989336	0.346859	0.0333386	0.000755873	0.363088	0.0967445	0.000459049	0.0107326	0.785648	2.62404e-05	0.00478862	3.68031e-07	0.457319	0.14033	0.808764	0.921966	0	7.57913e-07	0.813155	5.82057e-07	0.00257439	9.27296e-09	0	3.25049e-05	0	9.54131e-09	0	0.00238804	0	0	0.202091	0.00106053	0.442586	0
[truncated: 68 more columns]
